# Supplementary material for: Meta-GWAS and Meta-Analysis of Exome Array Studies Do Not Reveal Genetic Determinants of Serum Hepcidin
Source: PLoS One. 2016 Nov 15;11(11):e0166628. doi: 10.1371/journal.pone.0166628 (PMC5112847; doi:10.1371/journal.pone.0166628)
Supplement: S7 Table — (XLSX) [file pone.0166628.s007.xlsx]

## Sheet: Blad1
S7 Table. Top hits (p-value < 1E-06) for hepcidin/ferritin in all individuals and in the subset.
						All										Subset
SNV	CHR	BP	In gene/nearest gene	Allele1	Allele2	Freq1	FreqSE	MinFreq	MaxFreq	Effect	StdErr	P-value	Direction#	N†		Freq1	FreqSE	MinFreq	MaxFreq	Effect	StdErr	P-value	Direction#	N†
rs855791	22	37462936	TMPRSS6	a	g	0.4473	0.0056	0.4412	0.4554	0.1485	0.0189	4.08e-15	+++	5923		0.4477	0.0069	0.443	0.4579	0.1606	0.0207	8.709e-15	+++	4894
rs4820268	22	37469591	TMPRSS6	a	g	0.5301	0.0032	0.528	0.5355	-0.1523	0.0197	1.179e-14	---	5923		0.5287	0.0028	0.5249	0.5317	-0.1534	0.0217	1.401e-12	---	4894
rs1800562	6	26093141	HFE	a	g	0.058	0.0045	0.053	0.0635	-0.3097	0.0404	1.686e-14	---	5923		0.0608	0.0038	0.057	0.0664	-0.3455	0.0432	1.334e-15	---	4894
rs79220007	6	26098474	HFE*	t	c	0.9426	0.0041	0.9372	0.947	0.3103	0.0406	2.131e-14	+++	5923		0.9397	0.0036	0.934	0.943	0.3425	0.0435	3.325e-15	+++	4894
rs760719	22	37460449	TMPRSS6*	t	c	0.443	0.006	0.436	0.4497	0.1505	0.0197	2.205e-14	+++	5923		0.4445	0.0095	0.433	0.4541	0.1525	0.0216	1.54e-12	+++	4894
rs2413450	22	37470224	TMPRSS6	t	c	0.4645	0.0046	0.46	0.471	0.1501	0.0197	2.513e-14	+++	5923		0.4654	0.0066	0.459	0.4743	0.1518	0.0216	2.033e-12	+++	4894
rs2076085	22	37470041	TMPRSS6	a	c	0.5306	0.0051	0.527	0.539	-0.1506	0.0198	2.656e-14	---	5923		0.5291	0.0039	0.5247	0.5348	-0.1525	0.0217	2.115e-12	---	4894
rs2072860	22	37470604	TMPRSS6	a	g	0.5259	0.0064	0.5211	0.5367	-0.1519	0.02	3.315e-14	---	5923		0.5247	0.0059	0.5177	0.533	-0.1519	0.022	4.67e-12	---	4894
rs1408272	6	25842951	SLC17A3*	t	g	0.9388	0.003	0.9347	0.942	0.307	0.0405	3.348e-14	+++	5923		0.9364	0.0028	0.9319	0.939	0.3321	0.0434	1.957e-14	+++	4894
rs79920061	6	25857920	SLC17A3*	a	g	0.0609	0.0026	0.058	0.0641	-0.3071	0.0405	3.393e-14	---	5923		0.0633	0.0024	0.061	0.0669	-0.3336	0.0434	1.498e-14	---	4894
rs115740542	6	26123502	HIST1H2AC & HIST1H2BC	t	c	0.9421	0.0037	0.9368	0.946	0.3118	0.0412	3.824e-14	+++	5923		0.9398	0.0036	0.934	0.943	0.3426	0.0441	8.426e-15	+++	4894
rs6000553	22	37469192	TMPRSS6	a	g	0.4719	0.004	0.4656	0.4757	0.1498	0.0199	4.88e-14	+++	5923		0.4735	0.0041	0.47	0.4792	0.1526	0.0218	2.457e-12	+++	4894
rs55925606	6	25878848	SLC17A3*	a	g	0.9406	0.003	0.9377	0.944	0.3054	0.0406	5.576e-14	+++	5923		0.9381	0.0027	0.9347	0.941	0.3341	0.0435	1.588e-14	+++	4894
rs80215559	6	25918225	SLC17A2	t	c	0.9504	0.0039	0.9482	0.959	0.3579	0.048	8.981e-14	+++	5923		0.9482	0.0041	0.946	0.9573	0.3865	0.0514	5.465e-14	+++	4894
rs144861591	6	26072992	HFE*	t	c	0.0614	0.0021	0.059	0.0636	-0.2934	0.0399	1.824e-13	---	5923		0.0631	0.0023	0.061	0.0667	-0.3319	0.0428	9.467e-15	---	4894
rs78833965	6	25804921	SLC17A1	a	t	0.091	0.0095	0.085	0.1064	-0.2509	0.0346	4.14e-13	---	5923		0.0941	0.0096	0.088	0.1098	-0.2577	0.0372	4.275e-12	---	4894
rs116009877	6	25715657	HIST1H2AA	a	g	0.0618	0.0035	0.059	0.0677	-0.2886	0.0402	7.121e-13	---	5923		0.0636	0.0038	0.061	0.0701	-0.3133	0.0432	4.064e-13	---	4894
rs80176492	6	25828106	SLC17A1	a	g	0.0751	0.0003	0.0749	0.0757	-0.2693	0.0377	8.936e-13	---	5923		0.078	0.0009	0.077	0.0794	-0.284	0.0405	2.246e-12	---	4894
rs9610638	22	37445668	KCTD17*	t	c	0.4859	0.0063	0.48	0.4944	0.1483	0.021	1.546e-12	+++	5923		0.4875	0.0086	0.478	0.4982	0.154	0.023	2.159e-11	+++	4894
rs17342717	6	25821770	SLC17A1	t	c	0.0762	0.0008	0.0754	0.0775	-0.2634	0.0375	2.121e-12	---	5923		0.0785	0.0013	0.0775	0.0808	-0.2747	0.0403	8.983e-12	---	4894
rs78273613	6	25866075	SLC17A3*	a	g	0.9262	0.001	0.9252	0.928	0.2656	0.0379	2.404e-12	+++	5923		0.9235	0.0007	0.923	0.9247	0.2825	0.0407	3.765e-12	+++	4894
rs78912080	6	25616453	LRRC16A	a	g	0.9334	0.0067	0.9223	0.938	0.2405	0.0387	4.921e-10	+++	5923		0.9317	0.0068	0.9205	0.936	0.2641	0.0417	2.496e-10	+++	4894
rs56246159	6	25668700	SCGN	t	c	0.8721	0.0081	0.8614	0.881	0.1746	0.0283	6.713e-10	+++	5923		0.8693	0.0077	0.8604	0.878	0.1647	0.0306	7.593e-08	+++	4894
rs9467545	6	25638464	SCGN*	a	t	0.8398	0.0208	0.8074	0.858	0.1551	0.0258	1.846e-09	+++	5923		0.8377	0.0196	0.807	0.855	0.1422	0.028	3.84e-07	+++	4894
rs28393611	6	25586946	LRRC16A	t	c	0.3037	0.0341	0.276	0.3594	-0.1219	0.0206	3.07e-09	---	5923		0.3073	0.0338	0.283	0.3647	-0.1207	0.0225	8.529e-08	---	4894
rs2032444	6	26046744	HIST1H3C*	t	g	0.6618	0.0114	0.6418	0.671	0.1191	0.0202	3.499e-09	+++	5923		0.661	0.0151	0.6334	0.672	0.1378	0.0221	4.514e-10	+++	4894
rs9968910	6	26072095	HFE*	a	c	0.6521	0.0088	0.6372	0.66	0.1183	0.0201	4.007e-09	+++	5923		0.6514	0.0129	0.6279	0.661	0.1389	0.022	2.777e-10	+++	4894
rs5756491	22	37421702	MPST	a	g	0.4556	0.0314	0.4064	0.488	0.1203	0.0206	4.901e-09	+++	5923		0.4578	0.0296	0.4132	0.4908	0.1222	0.0225	5.503e-08	+++	4894
rs72838858	6	25659305	SCGN	t	c	0.1249	0.0093	0.115	0.138	-0.1666	0.0285	4.984e-09	---	5923		0.1277	0.0088	0.118	0.139	-0.1552	0.0309	4.969e-07	---	4894
rs9379764	6	25414023	LRRC16A	t	g	0.7561	0.0127	0.7424	0.771	0.1401	0.0241	5.774e-09	+++	5923		0.754	0.012	0.7376	0.767	0.1395	0.0264	1.221e-07	+++	4894
rs2281074	6	25641865	SCGN*	a	c	0.1942	0.0238	0.174	0.2316	-0.1379	0.0237	6.101e-09	---	5923		0.1952	0.0234	0.176	0.2327	-0.1303	0.0258	4.59e-07	---	4894
rs932316	6	25641200	SCGN*	t	c	0.8058	0.0238	0.7683	0.826	0.1378	0.0237	6.243e-09	+++	5923		0.8047	0.0234	0.7672	0.824	0.1302	0.0258	4.695e-07	+++	4894
rs62393683	6	25633432	LRRC16A*	t	c	0.1927	0.0216	0.174	0.2268	-0.1383	0.0238	6.384e-09	---	5923		0.1936	0.021	0.176	0.2274	-0.132	0.026	3.686e-07	---	4894
rs10946807	6	26079638	HFE*	t	c	0.656	0.0053	0.6474	0.661	0.1165	0.0201	6.512e-09	+++	5923		0.6556	0.0091	0.6387	0.662	0.138	0.022	3.466e-10	+++	4894
rs1321250	6	25642244	SCGN*	t	c	0.8069	0.0235	0.7699	0.827	0.1371	0.0238	8.569e-09	+++	5923		0.8054	0.0227	0.7689	0.824	0.1295	0.026	6.103e-07	+++	4894
rs9467556	6	25664185	SCGN	t	c	0.8419	0.0096	0.8284	0.852	0.1484	0.0258	8.612e-09	+++	5923		0.8405	0.0089	0.8285	0.85	0.1432	0.0281	3.356e-07	+++	4894
rs1321248	6	25662803	SCGN	t	c	0.8419	0.0096	0.8284	0.852	0.1481	0.0258	9.176e-09	+++	5923		0.8405	0.0089	0.8285	0.85	0.1429	0.0281	3.528e-07	+++	4894
rs198851	6	26104632	HIST1H4C	t	g	0.152	0.0206	0.129	0.1799	-0.1508	0.0263	9.468e-09	---	5923		0.1518	0.023	0.128	0.1858	-0.1578	0.0287	3.811e-08	---	4894
rs9467550	6	25653401	SCGN	a	g	0.9066	0.003	0.9037	0.91	0.1869	0.0326	9.538e-09	+++	5923		0.9051	0.0038	0.9004	0.909	0.1956	0.0354	3.297e-08	+++	4894
rs72838866	6	25673273	SCGN	a	g	0.8742	0.0102	0.8598	0.885	0.164	0.0286	9.794e-09	+++	5923		0.8713	0.0096	0.8591	0.882	0.1492	0.031	1.523e-06	+++	4894
rs4821585	22	37419220	MPST	t	g	0.4531	0.0314	0.4036	0.485	0.117	0.0205	1.143e-08	+++	5923		0.4555	0.0296	0.4105	0.488	0.1184	0.0224	1.316e-07	+++	4894
rs1799945	6	26091179	HFE	c	g	0.8477	0.0207	0.8198	0.871	0.15	0.0263	1.159e-08	+++	5923		0.8475	0.0227	0.814	0.871	0.1576	0.0287	4.027e-08	+++	4894
rs79681349	6	25582712	LRRC16A	c	g	0.9144	0.0026	0.9105	0.917	0.1944	0.0342	1.298e-08	+++	5923		0.9126	0.003	0.9092	0.916	0.2057	0.0371	2.892e-08	+++	4894
rs198833	6	26114508	HIST1H1T*	a	g	0.8427	0.0242	0.8086	0.869	0.1478	0.026	1.327e-08	+++	5923		0.8424	0.0274	0.8012	0.87	0.1506	0.0284	1.127e-07	+++	4894
rs1321247	6	25662873	SCGN	a	t	0.9085	0.0032	0.9049	0.912	0.1871	0.0329	1.331e-08	+++	5923		0.9069	0.004	0.9019	0.911	0.1998	0.0357	2.289e-08	+++	4894
rs5756489	22	37417197	MPST & TST	t	c	0.4618	0.0341	0.4055	0.4892	0.1169	0.0206	1.408e-08	+++	5923		0.4646	0.0325	0.4116	0.4927	0.1174	0.0226	1.985e-07	+++	4894
rs198846	6	26107463	HIST1H1T	a	g	0.1569	0.0247	0.13	0.1916	-0.1471	0.026	1.475e-08	---	5923		0.1576	0.0275	0.13	0.199	-0.1498	0.0283	1.261e-07	---	4894
rs2032451	6	26092170	HFE	t	g	0.1527	0.0209	0.129	0.1805	-0.1486	0.0263	1.54e-08	---	5923		0.1529	0.0229	0.129	0.1864	-0.1557	0.0287	5.628e-08	---	4894
rs12206709	6	25415117	LRRC16A	a	c	0.1503	0.0017	0.149	0.1526	-0.1539	0.0272	1.581e-08	---	5923		0.154	0.0009	0.1531	0.155	-0.1537	0.0296	2.148e-07	---	4894
rs72834629	6	26023032	HIST1H4A*	t	c	0.3336	0.014	0.322	0.358	-0.1139	0.0202	1.729e-08	---	5923		0.3348	0.0174	0.322	0.3664	-0.1336	0.0221	1.634e-09	---	4894
rs56026359	6	25666814	SCGN	t	c	0.1561	0.0093	0.146	0.1685	-0.1454	0.0259	2.073e-08	---	5923		0.1576	0.0089	0.148	0.1694	-0.1423	0.0282	4.596e-07	---	4894
rs56329220	6	25657845	SCGN	a	g	0.0913	0.003	0.088	0.0948	-0.1841	0.0329	2.142e-08	---	5923		0.093	0.0038	0.089	0.0978	-0.1963	0.0357	3.82e-08	---	4894
rs1003688	6	25659172	SCGN	a	g	0.1565	0.0089	0.147	0.1686	-0.1441	0.0259	2.618e-08	---	5923		0.1576	0.0089	0.148	0.1695	-0.1409	0.0282	5.635e-07	---	4894
rs56034365	6	25658580	SCGN	t	c	0.8435	0.0089	0.8313	0.853	0.1439	0.0259	2.717e-08	+++	5923		0.8424	0.0089	0.8304	0.852	0.1407	0.0282	5.826e-07	+++	4894
rs129128	6	26125342	HIST1H2AC & HIST1H2BC	t	c	0.8623	0.0176	0.84	0.883	0.1521	0.0276	3.48e-08	+++	5923		0.8633	0.0188	0.8357	0.883	0.1595	0.0303	1.371e-07	+++	4894
rs12207674	6	25586427	LRRC16A	a	g	0.2604	0.0208	0.243	0.2944	-0.1198	0.0218	3.774e-08	---	5923		0.2645	0.0211	0.249	0.3001	-0.1162	0.0238	1.052e-06	---	4894
rs198805	6	26134672	HIST1H2AC*	a	g	0.8485	0.0242	0.8153	0.876	0.1476	0.0269	4.149e-08	+++	5923		0.8489	0.0274	0.8084	0.877	0.148	0.0295	5.308e-07	+++	4894
rs75063949	6	25591041	LRRC16A	c	g	0.8684	0.0167	0.8415	0.882	0.1535	0.0282	5.269e-08	+++	5923		0.8671	0.0158	0.8414	0.88	0.1518	0.0307	7.444e-07	+++	4894
rs138018455	6	127963947	C6orf58*	a	aac	0.8402	0.0249	0.8155	0.8652	0.1896	0.0349	5.33e-08	?++	3266		0.835	0.0302	0.8056	0.866	0.164	0.0383	1.835e-05	?++	2690
rs115074093	6	25543913	LRRC16A	t	g	0.9143	0.0037	0.9088	0.918	0.1855	0.0343	6.134e-08	+++	5923		0.9122	0.0035	0.9075	0.916	0.1956	0.0371	1.352e-07	+++	4894
rs2876691	6	25669525	SCGN	a	g	0.1598	0.0114	0.148	0.176	-0.1404	0.0259	6.202e-08	---	5923		0.1608	0.0104	0.15	0.1757	-0.1431	0.0282	4.075e-07	---	4894
rs116272812	6	25452783	LRRC16A	t	c	0.8767	0.0143	0.8635	0.895	0.1613	0.0299	6.514e-08	+++	5923		0.8755	0.0142	0.8598	0.893	0.1733	0.0326	1.019e-07	+++	4894
rs74662487	6	25453057	LRRC16A	a	g	0.8768	0.0143	0.8635	0.895	0.1612	0.0298	6.584e-08	+++	5923		0.8755	0.0141	0.8599	0.893	0.1733	0.0326	1.024e-07	+++	4894
rs198812	6	26128410	HIST1H2AC*	c	g	0.8602	0.018	0.8388	0.882	0.1487	0.0275	6.687e-08	+++	5923		0.8614	0.0195	0.8344	0.883	0.1543	0.0302	3.249e-07	+++	4894
rs111663960	6	26082220	HFE*	a	g	0.8679	0.0162	0.8486	0.887	0.151	0.028	7.202e-08	+++	5923		0.8682	0.0173	0.8439	0.887	0.1633	0.0306	9.442e-08	+++	4894
rs2328891	6	25669669	SCGN	a	g	0.1599	0.0116	0.148	0.1767	-0.1397	0.0259	7.222e-08	---	5923		0.161	0.0106	0.15	0.1763	-0.1421	0.0282	4.927e-07	---	4894
rs149359690	6	25526319	LRRC16A	t	c	0.0907	0.0024	0.088	0.0932	-0.1799	0.0334	7.41e-08	---	5923		0.0927	0.0033	0.089	0.0963	-0.1858	0.0362	2.829e-07	---	4894
rs2092161	6	25669183	SCGN	t	c	0.1597	0.0113	0.148	0.1759	-0.1396	0.0259	7.419e-08	---	5923		0.1607	0.0104	0.15	0.1756	-0.1422	0.0282	4.778e-07	---	4894
rs2157050	6	26020431	HIST1H3A & HIST1H4A	t	c	0.4101	0.0227	0.392	0.4499	-0.1041	0.0193	7.504e-08	---	5923		0.4096	0.0248	0.392	0.4547	-0.1152	0.0212	5.681e-08	---	4894
rs9467662	6	26021327	HIST1H3A & HIST1H4A	a	g	0.4098	0.0224	0.392	0.4491	-0.104	0.0193	7.585e-08	---	5923		0.4093	0.0245	0.392	0.4539	-0.1152	0.0212	5.733e-08	---	4894
rs451413	6	25475826	LRRC16A	a	g	0.1829	0.0107	0.17	0.1919	-0.1353	0.0252	7.869e-08	---	5923		0.1848	0.01	0.174	0.1985	-0.1366	0.0274	6.411e-07	---	4894
rs5756487	22	37416800	MPST & TST	a	t	0.4858	0.033	0.4312	0.5087	0.1111	0.0207	8.428e-08	+++	5923		0.4897	0.0313	0.4383	0.5137	0.1093	0.0227	1.494e-06	+++	4894
rs12210098	6	25963966	TRIM38	t	c	0.3255	0.0236	0.311	0.3676	-0.1093	0.0204	8.437e-08	---	5923		0.3271	0.0259	0.311	0.3736	-0.1249	0.0224	2.354e-08	---	4894
rs78151190	6	25619007	LRRC16A	a	c	0.8757	0.012	0.8565	0.886	0.1535	0.0287	8.485e-08	+++	5923		0.8743	0.0115	0.8556	0.884	0.1606	0.0312	2.629e-07	+++	4894
rs396554	6	25475825	LRRC16A	t	c	0.183	0.0109	0.17	0.1921	-0.1349	0.0252	8.726e-08	---	5923		0.1849	0.01	0.174	0.1986	-0.1368	0.0275	6.289e-07	---	4894
rs75580845	6	25578433	LRRC16A	t	c	0.9184	0.0043	0.9114	0.922	0.1875	0.0351	8.777e-08	+++	5923		0.9168	0.0043	0.9101	0.921	0.2014	0.038	1.16e-07	+++	4894
rs17318575	6	25493238	LRRC16A	c	g	0.9115	0.0045	0.9046	0.916	0.1794	0.0336	9.416e-08	+++	5923		0.9096	0.0043	0.9035	0.914	0.1898	0.0364	1.856e-07	+++	4894
rs2328905	6	26081582	HFE*	t	c	0.4041	0.0116	0.394	0.4237	-0.1033	0.0194	9.91e-08	---	5923		0.404	0.0141	0.394	0.4298	-0.1176	0.0212	3.077e-08	---	4894
rs9467663	6	26021456	HIST1H3A & HIST1H4A	c	g	0.5909	0.0216	0.553	0.608	0.1029	0.0193	1.032e-07	+++	5923		0.5919	0.0239	0.5486	0.609	0.1143	0.0212	7.047e-08	+++	4894
rs2076890	6	25420744	LRRC16A	t	g	0.1718	0.0055	0.166	0.1797	-0.1353	0.0255	1.081e-07	---	5923		0.1757	0.0061	0.171	0.1859	-0.1439	0.0277	2.026e-07	---	4894
rs2794719	6	26088890	HFE	t	g	0.596	0.0118	0.5755	0.606	0.1028	0.0194	1.103e-07	+++	5923		0.5967	0.0149	0.5693	0.607	0.1169	0.0212	3.648e-08	+++	4894
rs2274089	6	25488583	LRRC16A	t	c	0.0878	0.0039	0.084	0.0937	-0.1784	0.0336	1.111e-07	---	5923		0.0896	0.0035	0.086	0.0947	-0.1897	0.0364	1.885e-07	---	4894
rs72831248	6	25421325	LRRC16A	t	c	0.1708	0.0062	0.164	0.1793	-0.1355	0.0256	1.175e-07	---	5923		0.1741	0.0069	0.168	0.1854	-0.1447	0.0278	1.962e-07	---	4894
rs72834647	6	26043393	HIST1H2BB	t	g	0.131	0.0174	0.11	0.1518	-0.1494	0.0282	1.193e-07	---	5923		0.1312	0.0182	0.111	0.1563	-0.1629	0.0308	1.232e-07	---	4894
rs72834643	6	26041986	HIST1H2BB*	t	c	0.131	0.0174	0.11	0.1518	-0.1494	0.0282	1.197e-07	---	5923		0.1312	0.0182	0.111	0.1563	-0.1629	0.0308	1.238e-07	---	4894
rs78341453	6	25584831	LRRC16A	t	g	0.8747	0.0119	0.8558	0.885	0.1513	0.0286	1.214e-07	+++	5923		0.8733	0.0113	0.8551	0.883	0.157	0.0311	4.43e-07	+++	4894
rs7765813	6	25624395	LRRC16A*	t	g	0.0919	0.0029	0.089	0.0956	-0.1721	0.0326	1.289e-07	---	5923		0.0934	0.0037	0.09	0.0984	-0.1844	0.0354	1.927e-07	---	4894
rs1971509	6	26085777	HFE	t	c	0.5964	0.0123	0.5753	0.607	0.1022	0.0194	1.331e-07	+++	5923		0.5966	0.0149	0.5692	0.607	0.1164	0.0212	4.224e-08	+++	4894
rs2006736	6	26086017	HFE	t	c	0.4041	0.0119	0.394	0.4247	-0.1022	0.0194	1.345e-07	---	5923		0.4035	0.0149	0.393	0.4309	-0.1163	0.0212	4.278e-08	---	4894
rs1061482	6	26086699	HFE	t	g	0.4041	0.0119	0.394	0.4247	-0.1022	0.0194	1.346e-07	---	5923		0.4035	0.0149	0.393	0.4309	-0.1163	0.0212	4.295e-08	---	4894
rs2794720	6	26087202	HFE	c	g	0.4041	0.0119	0.394	0.4247	-0.1022	0.0194	1.346e-07	---	5923		0.4035	0.0149	0.393	0.4309	-0.1163	0.0212	4.284e-08	---	4894
rs1800702	6	26086463	HFE	c	g	0.5959	0.0119	0.5753	0.606	0.1022	0.0194	1.349e-07	+++	5923		0.5965	0.0149	0.5691	0.607	0.1163	0.0212	4.297e-08	+++	4894
rs4529296	6	26083135	HFE*	c	g	0.5959	0.0119	0.5753	0.606	0.1022	0.0194	1.361e-07	+++	5923		0.5965	0.015	0.5691	0.607	0.1163	0.0212	4.344e-08	+++	4894
rs9295687	6	26082710	HFE*	t	c	0.5959	0.0119	0.5753	0.606	0.1021	0.0194	1.369e-07	+++	5923		0.5965	0.015	0.5691	0.607	0.1163	0.0212	4.36e-08	+++	4894
rs429961	6	25468429	LRRC16A	a	t	0.188	0.0085	0.18	0.1994	-0.1303	0.0248	1.424e-07	---	5923		0.1902	0.0055	0.184	0.1961	-0.1365	0.027	4.31e-07	---	4894
rs9356998	6	26078544	HFE*	a	g	0.5963	0.0114	0.5767	0.606	0.1017	0.0194	1.534e-07	+++	5923		0.5969	0.0143	0.5707	0.607	0.1158	0.0212	4.924e-08	+++	4894
rs9366636	6	26078232	HFE*	t	g	0.5963	0.0114	0.5767	0.606	0.1017	0.0194	1.54e-07	+++	5923		0.5969	0.0143	0.5707	0.607	0.1158	0.0212	4.937e-08	+++	4894
rs2876694	6	26080750	HFE*	t	c	0.4037	0.0114	0.394	0.4232	-0.1017	0.0194	1.549e-07	---	5923		0.4031	0.0143	0.393	0.4292	-0.1157	0.0212	4.961e-08	---	4894
rs9348706	6	26065481	HIST1H1C*	c	g	0.4047	0.0141	0.393	0.4293	-0.1017	0.0194	1.564e-07	---	5923		0.4045	0.0167	0.393	0.4352	-0.1152	0.0212	5.883e-08	---	4894
rs7738854	6	26073295	HFE*	t	c	0.4047	0.0141	0.393	0.4293	-0.1017	0.0194	1.573e-07	---	5923		0.4045	0.0167	0.393	0.4352	-0.1151	0.0212	5.99e-08	---	4894
rs9366634	6	26072396	HFE*	c	g	0.5953	0.0141	0.5707	0.607	0.1017	0.0194	1.575e-07	+++	5923		0.5955	0.0167	0.5648	0.607	0.1151	0.0212	5.984e-08	+++	4894
rs9295688	6	26084217	HFE*	a	g	0.4033	0.0119	0.393	0.4237	-0.1016	0.0194	1.578e-07	---	5923		0.4031	0.0145	0.393	0.4296	-0.1159	0.0212	4.744e-08	---	4894
rs2858993	6	26087856	HFE	a	t	0.4032	0.0119	0.393	0.4236	-0.1015	0.0194	1.595e-07	---	5923		0.4025	0.0148	0.392	0.4295	-0.1157	0.0212	4.972e-08	---	4894
rs9295685	6	26071725	HFE*	c	g	0.4047	0.0141	0.393	0.4293	-0.1016	0.0194	1.598e-07	---	5923		0.4045	0.0167	0.393	0.4352	-0.1151	0.0212	6.084e-08	---	4894
rs12153885	6	25424003	LRRC16A	a	t	0.173	0.0064	0.166	0.1818	-0.1335	0.0255	1.613e-07	---	5923		0.1762	0.007	0.17	0.1876	-0.1424	0.0277	2.848e-07	---	4894
rs9358902	6	26058570	HIST1H1C	c	g	0.597	0.0146	0.5715	0.609	0.1018	0.0194	1.617e-07	+++	5923		0.5973	0.0172	0.5657	0.609	0.1154	0.0213	5.867e-08	+++	4894
rs77346695	6	25600233	LRRC16A	a	g	0.8754	0.0118	0.8567	0.886	0.1498	0.0286	1.629e-07	+++	5923		0.8737	0.0107	0.8564	0.883	0.1553	0.0311	6.04e-07	+++	4894
rs1539183	6	26075051	HFE*	c	g	0.4036	0.0111	0.394	0.4225	-0.1013	0.0194	1.704e-07	---	5923		0.403	0.0139	0.393	0.4283	-0.1155	0.0212	5.261e-08	---	4894
rs17492120	6	25590311	LRRC16A	t	c	0.1242	0.0116	0.114	0.1426	-0.1499	0.0287	1.711e-07	---	5923		0.1254	0.0109	0.116	0.1429	-0.1552	0.0312	6.548e-07	---	4894
rs9467672	6	26083904	HFE*	t	c	0.4032	0.0118	0.393	0.4235	-0.1012	0.0194	1.764e-07	---	5923		0.4029	0.0144	0.393	0.4294	-0.1155	0.0212	5.352e-08	---	4894
rs9379825	6	26083871	HFE*	a	c	0.4032	0.0118	0.393	0.4235	-0.1012	0.0194	1.765e-07	---	5923		0.4029	0.0144	0.393	0.4294	-0.1155	0.0212	5.359e-08	---	4894
rs912449	6	25467522	LRRC16A	a	g	0.1844	0.0074	0.178	0.1947	-0.1289	0.0247	1.774e-07	---	5923		0.1866	0.0041	0.182	0.1912	-0.1332	0.0269	7.271e-07	---	4894
rs41271823	6	25601089	LRRC16A	t	c	0.8753	0.0119	0.8565	0.886	0.1494	0.0286	1.775e-07	+++	5923		0.8737	0.0108	0.8563	0.883	0.1551	0.0311	6.146e-07	+++	4894
rs6942196	6	26072804	HFE*	a	g	0.5944	0.0141	0.5697	0.606	0.1012	0.0194	1.819e-07	+++	5923		0.5949	0.0171	0.5636	0.607	0.1148	0.0213	6.7e-08	+++	4894
rs9295686	6	26081983	HFE*	c	g	0.403	0.0117	0.393	0.4232	-0.1009	0.0194	1.932e-07	---	5923		0.4029	0.0144	0.393	0.4292	-0.1152	0.0212	5.957e-08	---	4894
rs12216125	6	25997458	TRIM38*	t	c	0.3464	0.0099	0.338	0.3635	-0.1033	0.0198	1.949e-07	---	5923		0.3473	0.013	0.337	0.3705	-0.1202	0.0217	3.285e-08	---	4894
rs1923027	6	25647354	SCGN*	a	t	0.873	0.0021	0.8699	0.875	0.1554	0.0299	1.972e-07	+++	5923		0.8721	0.0013	0.8698	0.873	0.1489	0.0326	4.902e-06	+++	4894
rs9379823	6	26077947	HFE*	a	g	0.5972	0.0113	0.578	0.607	0.1007	0.0194	2.005e-07	+++	5923		0.5974	0.0138	0.5722	0.607	0.1149	0.0212	6.149e-08	+++	4894
rs9358904	6	26068566	HIST1H1C*	a	g	0.4042	0.0136	0.393	0.4278	-0.1007	0.0194	2.058e-07	---	5923		0.4034	0.0164	0.392	0.4334	-0.1144	0.0212	7.285e-08	---	4894
rs2051544	6	26071093	HIST1H1C*	t	c	0.4041	0.0135	0.393	0.4278	-0.1006	0.0194	2.091e-07	---	5923		0.4034	0.0163	0.392	0.4334	-0.1143	0.0212	7.443e-08	---	4894
rs10498725	6	25455015	LRRC16A	t	c	0.1867	0.0089	0.18	0.199	-0.1272	0.0246	2.226e-07	---	5923		0.1891	0.0054	0.184	0.1963	-0.1338	0.0267	5.663e-07	---	4894
rs56206297	6	25669278	SCGN	t	g	0.1666	0.0129	0.152	0.1825	-0.1328	0.0257	2.256e-07	---	5923		0.1675	0.0121	0.154	0.1827	-0.1353	0.028	1.325e-06	---	4894
rs9461230	6	26019240	HIST1H3A & HIST1H4A	c	g	0.4139	0.0212	0.397	0.451	-0.0999	0.0193	2.294e-07	---	5923		0.4133	0.0233	0.397	0.4558	-0.1114	0.0212	1.43e-07	---	4894
rs9379821	6	26054268	HIST1H1C*	a	c	0.5967	0.0144	0.572	0.609	0.1001	0.0194	2.381e-07	+++	5923		0.597	0.0167	0.5665	0.609	0.1141	0.0212	7.764e-08	+++	4894
rs72839015	6	25476552	LRRC16A	a	c	0.1868	0.01	0.175	0.1957	-0.1281	0.0248	2.414e-07	---	5923		0.1894	0.0086	0.18	0.2011	-0.1289	0.027	1.832e-06	---	4894
rs395935	6	25475989	LRRC16A	a	c	0.1868	0.01	0.175	0.1958	-0.1279	0.0248	2.491e-07	---	5923		0.1894	0.0086	0.18	0.2011	-0.1287	0.027	1.878e-06	---	4894
rs5756505	22	37467354	TMPRSS6	c	g	0.3943	0.0246	0.3571	0.419	-0.1071	0.0208	2.537e-07	---	5923		0.392	0.027	0.3512	0.419	-0.1094	0.0228	1.632e-06	---	4894
rs877908	22	37464624	TMPRSS6	t	c	0.605	0.0242	0.581	0.642	0.1066	0.0207	2.663e-07	+++	5923		0.6073	0.0266	0.581	0.648	0.1099	0.0227	1.34e-06	+++	4894
rs301401	6	25461868	LRRC16A	a	g	0.7903	0.0112	0.7767	0.803	0.1204	0.0234	2.789e-07	+++	5923		0.788	0.0109	0.7708	0.798	0.1316	0.0256	2.614e-07	+++	4894
rs9379820	6	26049924	HIST1H3C*	t	c	0.5968	0.0145	0.5719	0.609	0.0996	0.0194	2.82e-07	+++	5923		0.5977	0.0168	0.5671	0.61	0.1137	0.0213	8.904e-08	+++	4894
rs7772312	6	26049616	HIST1H3C*	c	g	0.404	0.0143	0.392	0.4286	-0.0993	0.0194	2.904e-07	---	5923		0.4031	0.0167	0.391	0.4335	-0.1134	0.0212	9.298e-08	---	4894
rs75080831	6	25611826	LRRC16A	a	g	0.9068	0.0031	0.903	0.91	0.1664	0.0325	2.954e-07	+++	5923		0.9048	0.0036	0.8999	0.908	0.178	0.0352	4.374e-07	+++	4894
rs2032443	6	26046802	HIST1H3C*	a	g	0.596	0.0142	0.5714	0.608	0.0991	0.0194	3.093e-07	+++	5923		0.5969	0.0166	0.5666	0.609	0.1132	0.0212	9.656e-08	+++	4894
rs79618722	1	110073940	GPR61*	a	g	0.0448	0.0145	0.032	0.0616	-0.2852	0.0557	3.106e-07	---	5923		0.0445	0.0142	0.032	0.061	-0.2842	0.0616	4.037e-06	---	4894
rs112370520	6	26036092	HIST1H2AB*	t	c	0.1289	0.019	0.106	0.1521	-0.1455	0.0285	3.149e-07	---	5923		0.1291	0.02	0.107	0.1567	-0.1627	0.031	1.612e-07	---	4894
rs2032445	6	26044812	HIST1H2BB & HIST1H3C	a	t	0.404	0.0142	0.392	0.4286	-0.0989	0.0193	3.191e-07	---	5923		0.4031	0.0166	0.391	0.4333	-0.1131	0.0212	9.825e-08	---	4894
rs75865451	6	25588285	LRRC16A	a	g	0.0928	0.0035	0.089	0.0969	-0.1664	0.0326	3.203e-07	---	5923		0.0947	0.0039	0.091	0.0999	-0.1764	0.0354	6.185e-07	---	4894
rs79158426	1	110054118	GPR61*	a	c	0.9551	0.0132	0.9393	0.9673	0.2797	0.0549	3.509e-07	+++	5923		0.9552	0.0131	0.9396	0.9673	0.2811	0.0607	3.617e-06	+++	4894
rs3804103	6	25617291	LRRC16A	a	g	0.0963	0.0032	0.093	0.1002	-0.1632	0.0321	3.706e-07	---	5923		0.0984	0.0038	0.095	0.1035	-0.1769	0.0348	3.799e-07	---	4894
rs10807006	6	26048752	HIST1H3C*	a	c	0.4025	0.015	0.39	0.4284	-0.0985	0.0194	3.797e-07	---	5923		0.4015	0.0174	0.389	0.4332	-0.1122	0.0213	1.347e-07	---	4894
rs12032927	1	110056726	GPR61*	a	g	0.0452	0.0138	0.0331	0.0616	-0.2761	0.0544	3.866e-07	---	5923		0.0451	0.0137	0.0331	0.0613	-0.2771	0.0601	4.025e-06	---	4894
rs72834621	6	26005023	HIST1H1A*	a	t	0.8725	0.0196	0.8465	0.895	0.1443	0.0285	4.049e-07	+++	5923		0.8716	0.0207	0.8411	0.893	0.1566	0.031	4.488e-07	+++	4894
rs9358905	6	26077839	HFE*	a	t	0.4067	0.01	0.398	0.4237	-0.0979	0.0193	4.149e-07	---	5923		0.406	0.013	0.397	0.4298	-0.1119	0.0212	1.286e-07	---	4894
rs9393683	6	26066198	HIST1H1C*	a	g	0.5924	0.0127	0.5703	0.603	0.0979	0.0194	4.22e-07	+++	5923		0.5926	0.0154	0.5643	0.603	0.1113	0.0212	1.52e-07	+++	4894
rs9295684	6	26069669	HIST1H1C*	t	c	0.5924	0.0127	0.5702	0.603	0.0979	0.0194	4.251e-07	+++	5923		0.5926	0.0154	0.5643	0.603	0.1113	0.0212	1.537e-07	+++	4894
rs9358903	6	26061949	HIST1H1C*	a	c	0.5924	0.0127	0.5703	0.603	0.0979	0.0194	4.257e-07	+++	5923		0.5926	0.0154	0.5643	0.603	0.1113	0.0212	1.525e-07	+++	4894
rs78975171	6	25554911	LRRC16A	t	c	0.0936	0.004	0.089	0.0975	-0.1648	0.0326	4.272e-07	---	5923		0.0955	0.0042	0.091	0.1005	-0.1736	0.0354	9.413e-07	---	4894
rs76173244	1	110061491	GPR61*	c	g	0.9546	0.0141	0.9378	0.9668	0.2745	0.0544	4.429e-07	+++	5923		0.9548	0.0138	0.9384	0.9669	0.2761	0.0601	4.294e-06	+++	4894
rs55946641	6	25456913	LRRC16A	t	c	0.2091	0.0104	0.197	0.2207	-0.1184	0.0235	4.482e-07	---	5923		0.2115	0.0099	0.202	0.2268	-0.1298	0.0256	3.87e-07	---	4894
rs6928717	6	26053264	HIST1H1C*	a	g	0.5897	0.0156	0.5628	0.603	0.0977	0.0194	4.563e-07	+++	5923		0.59	0.0181	0.557	0.603	0.1114	0.0212	1.524e-07	+++	4894
rs6000550	22	37463450	TMPRSS6	t	c	0.1716	0.016	0.1604	0.1951	-0.1374	0.0274	5.348e-07	---	5923		0.173	0.0161	0.1601	0.1965	-0.1354	0.0301	6.593e-06	---	4894
rs116106829	1	110068506	GPR61*	a	g	0.0459	0.014	0.0332	0.0625	-0.272	0.0543	5.5e-07	---	5923		0.0453	0.014	0.0331	0.0618	-0.2731	0.06	5.417e-06	---	4894
rs3752420	6	26027135	HIST1H4B	a	g	0.4022	0.0152	0.389	0.4281	-0.0969	0.0194	5.555e-07	---	5923		0.4012	0.0176	0.388	0.4329	-0.1103	0.0212	2.055e-07	---	4894
rs9393684	6	26075531	HFE*	c	g	0.4058	0.0099	0.397	0.4224	-0.0967	0.0193	5.726e-07	---	5923		0.4055	0.0124	0.397	0.4282	-0.1108	0.0212	1.714e-07	---	4894
rs79580305	6	25538447	LRRC16A	c	g	0.8751	0.0133	0.8543	0.887	0.1437	0.0288	5.89e-07	+++	5923		0.8738	0.0127	0.8537	0.885	0.1489	0.0313	1.925e-06	+++	4894
rs3752419	6	26027433	HIST1H4B	a	g	0.4022	0.0152	0.389	0.4281	-0.0967	0.0194	5.899e-07	---	5923		0.4013	0.0176	0.388	0.433	-0.11	0.0212	2.177e-07	---	4894
rs72834627	6	26019411	HIST1H3A & HIST1H4A	c	g	0.1272	0.0196	0.104	0.1522	-0.1424	0.0286	6.149e-07	---	5923		0.1278	0.0203	0.106	0.1568	-0.157	0.0312	4.683e-07	---	4894
rs77244967	6	25536591	LRRC16A	a	c	0.8754	0.013	0.8551	0.887	0.1435	0.0288	6.241e-07	+++	5923		0.8741	0.0123	0.8546	0.885	0.1486	0.0313	2.066e-06	+++	4894
rs9379819	6	26049819	HIST1H3C*	a	c	0.5925	0.0135	0.5692	0.604	0.0964	0.0193	6.264e-07	+++	5923		0.5929	0.0157	0.564	0.604	0.11	0.0212	2.1e-07	+++	4894
rs10807007	6	26048931	HIST1H3C*	a	c	0.5925	0.0135	0.5692	0.604	0.0963	0.0193	6.304e-07	+++	5923		0.5929	0.0157	0.564	0.604	0.11	0.0212	2.108e-07	+++	4894
rs6938083	6	26042710	HIST1H2BB*	t	c	0.4074	0.0134	0.396	0.4306	-0.0961	0.0193	6.628e-07	---	5923		0.4065	0.016	0.395	0.4357	-0.1099	0.0212	2.139e-07	---	4894
rs7753253	6	26030710	HIST1H3B	a	g	0.5944	0.0149	0.5698	0.608	0.0962	0.0194	6.753e-07	+++	5923		0.5952	0.0172	0.5646	0.609	0.1097	0.0212	2.392e-07	+++	4894
rs2032446	6	26044729	HIST1H2BB & HIST1H3C	t	c	0.5925	0.0136	0.5691	0.604	0.096	0.0193	6.836e-07	+++	5923		0.5933	0.0161	0.564	0.605	0.1097	0.0212	2.226e-07	+++	4894
rs192578261	2	233320439	ALPI	t	c	0.01	0	0.01	0.01	-1.2478	0.2513	6.838e-07	?-?	1472		0.0113	0	0.0113	0.0113	-1.212	0.2566	2.31e-06	?-?	1205
rs72834630	6	26025186	HIST1H4B*	t	c	0.1279	0.0193	0.105	0.1522	-0.1414	0.0285	7.161e-07	---	5923		0.1281	0.0203	0.106	0.1568	-0.1572	0.0311	4.419e-07	---	4894
rs7747371	6	25603102	LRRC16A	a	g	0.0934	0.0033	0.09	0.0976	-0.1603	0.0324	7.42e-07	---	5923		0.0953	0.0039	0.092	0.1007	-0.1717	0.0352	1.053e-06	---	4894
rs1434284	1	110077056	GPR61*	t	c	0.9548	0.0121	0.9405	0.9651	0.2779	0.0565	8.829e-07	+++	5923		0.9555	0.0116	0.9417	0.9653	0.2729	0.0626	1.281e-05	+++	4894
rs55728843	6	25515150	LRRC16A	t	c	0.0926	0.004	0.088	0.0965	-0.1613	0.0329	9.085e-07	---	5923		0.0939	0.0043	0.089	0.0984	-0.1718	0.0356	1.438e-06	---	4894
rs9348686	6	25586820	LRRC16A	a	g	0.6186	0.0278	0.5714	0.639	0.0974	0.0199	9.464e-07	+++	5923		0.6144	0.0296	0.5634	0.634	0.097	0.0218	8.46e-06	+++	4894
rs57815653	6	128077171	THEMIS	ca	c	0.118	0.0186	0.0988	0.1359	-0.2007	0.0411	1.028e-06	?--	3266		0.1207	0.0213	0.0984	0.141	-0.2076	0.045	3.853e-06	?--	2690
rs6000534	22	37411582	TST	a	g	0.5419	0.0405	0.4756	0.569	0.1027	0.0211	1.141e-06	+++	5923		0.5455	0.0384	0.4827	0.571	0.0942	0.0232	4.77e-05	+++	4894
rs130613	22	37432632	MPST*	a	g	0.4199	0.0209	0.3888	0.441	-0.102	0.021	1.149e-06	---	5923		0.4176	0.0229	0.384	0.441	-0.11	0.023	1.794e-06	---	4894
rs301398	6	25464339	LRRC16A	t	c	0.2032	0.0091	0.194	0.2151	-0.1175	0.0242	1.172e-06	---	5923		0.2056	0.005	0.2	0.211	-0.1189	0.0264	6.574e-06	---	4894
rs9393681	6	26008260	HIST1H1A*	t	c	0.5748	0.0197	0.5399	0.59	0.0928	0.0191	1.206e-06	+++	5923		0.5757	0.0211	0.5369	0.59	0.1026	0.021	9.828e-07	+++	4894
rs130618	22	37435443	MPST*	a	t	0.5833	0.0187	0.567	0.6124	0.1011	0.0209	1.243e-06	+++	5923		0.5861	0.0209	0.567	0.618	0.1096	0.0229	1.71e-06	+++	4894
rs990850	6	25628511	LRRC16A*	a	g	0.0827	0.0013	0.0814	0.0845	-0.1739	0.0359	1.246e-06	---	5923		0.0839	0.0021	0.0815	0.0868	-0.1845	0.0391	2.403e-06	---	4894
rs72831254	6	25425256	LRRC16A	t	c	0.8162	0.0086	0.8033	0.825	0.1215	0.0251	1.25e-06	+++	5923		0.8136	0.0091	0.7988	0.821	0.1285	0.0273	2.479e-06	+++	4894
rs9467658	6	26010881	HIST1H1A*	t	g	0.5752	0.0201	0.5396	0.591	0.0926	0.0191	1.297e-06	+++	5923		0.5767	0.0217	0.537	0.592	0.1025	0.021	1.031e-06	+++	4894
rs11756844	6	25476718	LRRC16A	t	c	0.7367	0.0229	0.7007	0.757	0.1063	0.022	1.321e-06	+++	5923		0.7339	0.0254	0.6927	0.754	0.102	0.024	2.093e-05	+++	4894
rs9379818	6	26023206	HIST1H4A*	t	g	0.4068	0.0166	0.393	0.4355	-0.0934	0.0193	1.323e-06	---	5923		0.4064	0.019	0.393	0.4411	-0.1053	0.0212	6.625e-07	---	4894
rs72832602	6	25978402	TRIM38	t	c	0.87	0.02	0.8435	0.893	0.136	0.0282	1.398e-06	+++	5923		0.8692	0.0216	0.8378	0.892	0.1474	0.0307	1.566e-06	+++	4894
rs25095	22	37434028	MPST*	a	g	0.5823	0.024	0.558	0.6183	0.1	0.0207	1.422e-06	+++	5923		0.5848	0.026	0.558	0.6231	0.1085	0.0228	1.905e-06	+++	4894
rs7766267	6	25990474	TRIM38*	c	g	0.1305	0.0197	0.108	0.1569	-0.1353	0.0281	1.504e-06	---	5923		0.1313	0.0214	0.109	0.1626	-0.1467	0.0306	1.698e-06	---	4894
rs130619	22	37436348	MPST*	t	c	0.4179	0.0244	0.3816	0.443	-0.0997	0.0207	1.508e-06	---	5923		0.4155	0.0264	0.3768	0.443	-0.1081	0.0228	2.041e-06	---	4894
rs130621	22	37437354	KCTD17*	a	g	0.5824	0.024	0.558	0.6183	0.0996	0.0207	1.558e-06	+++	5923		0.5848	0.026	0.558	0.6231	0.108	0.0228	2.125e-06	+++	4894
rs130610	22	37431871	MPST*	t	c	0.417	0.0227	0.3839	0.441	-0.1005	0.0209	1.559e-06	---	5923		0.4147	0.0247	0.3789	0.441	-0.1104	0.023	1.53e-06	---	4894
rs7752351	6	25990842	TRIM38*	t	c	0.8694	0.0198	0.8429	0.892	0.135	0.0281	1.598e-06	+++	5923		0.8686	0.0215	0.8372	0.891	0.1463	0.0307	1.812e-06	+++	4894
rs1600222	11	127293160	KIRREL3*	t	g	0.3153	0.0006	0.3148	0.3159	0.1647	0.0344	1.635e-06	?++	3266		0.3107	0.0027	0.307	0.3128	0.0801	0.0306	0.008827	-++	4894
rs5756485	22	37412133	TST	t	c	0.5506	0.0412	0.4843	0.58	0.1018	0.0212	1.654e-06	+++	5923		0.554	0.0391	0.491	0.581	0.0953	0.0233	4.353e-05	+++	4894
rs130624	22	37438651	KCTD17*	t	g	0.5821	0.0246	0.557	0.6187	0.0991	0.0207	1.7e-06	+++	5923		0.5845	0.0265	0.557	0.6235	0.1075	0.0227	2.284e-06	+++	4894
rs34931862	11	37036577	C11orf74*	t	ta	0.0233	0.0004	0.023	0.0238	-0.4142	0.0867	1.791e-06	?--	3266		0.0234	0.0022	0.0214	0.0259	-0.3612	0.0958	0.000163	?--	2690
rs143521670	6	128106127	THEMIS	t	tc	0.1005	0.0181	0.0816	0.1179	-0.2058	0.0431	1.811e-06	?--	3266		0.1026	0.0203	0.0812	0.1218	-0.2148	0.0472	5.375e-06	?--	2690
rs135167	22	37429129	MPST*	t	c	0.5855	0.0224	0.562	0.6182	0.0997	0.0209	1.832e-06	+++	5923		0.5879	0.0244	0.562	0.6231	0.1093	0.0229	1.852e-06	+++	4894
rs139809818	10	125385965	GPR26*	a	atag	0.2051	0.028	0.1778	0.2339	0.15	0.0315	1.873e-06	?++	3266		0.1997	0.0273	0.1738	0.2284	0.1097	0.0352	0.001822	?++	2690
rs199553440	15	33575317	RYR3*	ct	c	0.3376	0.0028	0.335	0.3407	0.1338	0.0282	2.067e-06	?++	3266		0.3359	0.0015	0.3346	0.3376	0.1388	0.031	7.488e-06	?++	2690
rs4821583	22	37411190	TST	t	c	0.5448	0.0392	0.4806	0.572	0.1006	0.0212	2.132e-06	+++	5923		0.5484	0.0369	0.4883	0.574	0.0918	0.0233	8.153e-05	+++	4894
rs228131	22	37432243	MPST*	a	g	0.586	0.0225	0.562	0.6186	0.099	0.0209	2.139e-06	+++	5923		0.5884	0.0245	0.562	0.6235	0.1086	0.0229	2.15e-06	+++	4894
rs4821582	22	37411180	TST	a	t	0.4552	0.0392	0.428	0.5194	-0.1006	0.0212	2.146e-06	---	5923		0.4516	0.0369	0.426	0.5117	-0.0918	0.0233	8.2e-05	---	4894
rs9348687	6	25592489	LRRC16A	a	g	0.5096	0.0268	0.4619	0.5271	0.0882	0.0186	2.153e-06	+++	5923		0.5053	0.0288	0.4541	0.5262	0.0813	0.0205	7.055e-05	+++	4894
rs142774074	6	128121465	THEMIS	a	atct	0.1081	0.0218	0.085	0.1287	-0.1956	0.0413	2.193e-06	?--	3266		0.1109	0.0245	0.0845	0.1336	-0.2021	0.0452	7.89e-06	?--	2690
rs199599341	6	128102408	THEMIS	ca	c	0.8919	0.0218	0.8713	0.915	0.1955	0.0413	2.201e-06	?++	3266		0.8891	0.0245	0.8664	0.9155	0.2021	0.0452	7.94e-06	?++	2690
rs201986982	6	128063505	THEMIS	a	ac	0.108	0.0217	0.085	0.1286	-0.195	0.0413	2.37e-06	?--	3266		0.1108	0.0244	0.0845	0.1334	-0.2014	0.0453	8.564e-06	?--	2690
rs7766342	6	25990674	TRIM38*	a	c	0.4233	0.0197	0.408	0.4581	-0.0897	0.019	2.46e-06	---	5923		0.4227	0.021	0.408	0.4608	-0.1007	0.0209	1.402e-06	---	4894
rs4821584	22	37411207	TST	t	c	0.4577	0.0377	0.434	0.5195	-0.1	0.0212	2.461e-06	---	5923		0.454	0.0352	0.432	0.5116	-0.0914	0.0233	8.759e-05	---	4894
rs9348704	6	26000393	TRIM38*	a	c	0.5705	0.0169	0.5404	0.583	0.0901	0.0191	2.478e-06	+++	5923		0.571	0.0184	0.5373	0.583	0.1007	0.021	1.564e-06	+++	4894
rs202244330	15	33575319	RYR3*	t	ttc	0.347	0.0069	0.3408	0.3546	0.1332	0.0283	2.604e-06	?++	3266		0.3462	0.0063	0.3405	0.3531	0.1295	0.0312	3.223e-05	?++	2690
rs144857189	6	128141959	THEMIS	a	at	0.8902	0.0224	0.869	0.914	0.1941	0.0413	2.605e-06	?++	3266		0.8873	0.0253	0.8639	0.9146	0.2019	0.0452	8.157e-06	?++	2690
rs9379815	6	25980116	TRIM39	a	t	0.4227	0.0171	0.409	0.4526	-0.09	0.0192	2.648e-06	---	5923		0.422	0.0181	0.409	0.4547	-0.1012	0.021	1.453e-06	---	4894
rs12361883	11	76342150	LRRC32*	t	c	0.1615	0.0139	0.1359	0.173	-0.1291	0.0275	2.751e-06	---	5923		0.165	0.0114	0.1449	0.175	-0.1277	0.03	2.052e-05	---	4894
rs77042711	6	25413416	LRRC16A	t	c	0.191	0.0289	0.171	0.236	-0.1304	0.0279	2.989e-06	---	5923		0.1926	0.0294	0.17	0.2381	-0.1468	0.0304	1.364e-06	---	4894
rs2032450	6	25993114	TRIM38*	c	g	0.5774	0.0189	0.544	0.592	0.0889	0.019	3.009e-06	+++	5923		0.5786	0.0204	0.5416	0.593	0.1002	0.0209	1.592e-06	+++	4894
rs11753972	6	127971136	THEMIS*	t	c	0.1475	0.0264	0.125	0.1858	-0.1279	0.0274	3.034e-06	---	5923		0.1497	0.0322	0.122	0.1958	-0.0989	0.03	0.0009822	+--	4894
rs9461229	6	25992279	TRIM38*	t	g	0.4252	0.0198	0.41	0.4601	-0.0889	0.0191	3.091e-06	---	5923		0.4245	0.0208	0.41	0.4624	-0.1006	0.0209	1.481e-06	---	4894
rs429964	6	25468428	LRRC16A	a	t	0.17	0.0058	0.1641	0.178	-0.1238	0.0266	3.105e-06	---	5923		0.172	0.0014	0.1698	0.1737	-0.1266	0.029	1.246e-05	---	4894
rs78631015	3	69629217	OTOL1*	a	c	0.0887	0.0173	0.0525	0.102	0.1687	0.0362	3.123e-06	+++	5923		0.0877	0.0163	0.0511	0.099	0.1565	0.0399	8.8e-05	+++	4894
rs2013063	6	25994098	TRIM38*	t	c	0.4229	0.0189	0.408	0.4562	-0.0887	0.019	3.166e-06	---	5923		0.4217	0.0204	0.407	0.4585	-0.0998	0.0209	1.714e-06	---	4894
rs72968957	6	127966742	C6orf58*	a	g	0.148	0.0263	0.126	0.1862	-0.1278	0.0274	3.212e-06	---	5923		0.1501	0.0321	0.123	0.1962	-0.0986	0.0301	0.001052	+--	4894
rs72828724	6	25262857	RP3-522P13.3	a	t	0.0858	0.0028	0.083	0.0903	-0.1692	0.0364	3.288e-06	---	5923		0.0867	0.0049	0.081	0.094	-0.192	0.0399	1.501e-06	---	4894
rs10434845	6	25582757	LRRC16A	c	g	0.5944	0.0343	0.534	0.616	0.088	0.019	3.475e-06	+++	5923		0.5905	0.0354	0.5276	0.613	0.0802	0.0208	0.000113	+++	4894
rs72968963	6	127967083	C6orf58*	a	c	0.1478	0.0261	0.126	0.1857	-0.1273	0.0274	3.475e-06	---	5923		0.1499	0.0319	0.123	0.1957	-0.0981	0.0301	0.001115	+--	4894
rs72968949	6	127960802	THEMIS*	a	g	0.1478	0.0262	0.126	0.1859	-0.1271	0.0275	3.636e-06	---	5923		0.1503	0.0317	0.124	0.1959	-0.0975	0.0301	0.0012	+--	4894
rs1130000	6	25985396	TRIM40	a	g	0.5775	0.0192	0.5434	0.592	0.088	0.019	3.837e-06	+++	5923		0.5786	0.0207	0.541	0.593	0.0994	0.0209	1.875e-06	+++	4894
rs113267808	2	233321261	ALPI	t	c	0.0111	0.0004	0.0107	0.0116	-0.743	0.161	3.946e-06	?--	3266		0.0117	0.0015	0.01	0.0131	-0.6852	0.1736	7.92e-05	?--	2690
rs4821580	22	37409319	TST	t	c	0.5288	0.041	0.4592	0.555	0.0927	0.0201	4.14e-06	+++	5923		0.5316	0.0395	0.4641	0.555	0.0859	0.022	9.597e-05	+++	4894
rs12200019	6	25430896	LRRC16A	t	c	0.1688	0.0059	0.164	0.1784	-0.1192	0.0259	4.23e-06	---	5923		0.1723	0.0055	0.1679	0.1814	-0.1163	0.0282	3.611e-05	---	4894
rs116963302	13	81697059	HIGD1AP2*	a	t	0.0468	0.0078	0.0302	0.0508	0.2633	0.0573	4.278e-06	+++	5923		0.0475	0.0088	0.0283	0.053	0.2503	0.0628	6.763e-05	+++	4894
rs11847963	14	22738942	LOC101929755	t	c	0.082	0.0124	0.067	0.0978	0.1879	0.0409	4.311e-06	+++	5923		0.0807	0.0114	0.0664	0.0952	0.1973	0.0447	1.027e-05	+++	4894
rs201353967	10	125326999	GPR26*	a	aaac	0.3164	0.0024	0.3135	0.3184	0.1285	0.028	4.36e-06	?++	3266		0.3147	0.0026	0.3117	0.3169	0.1028	0.031	0.0009046	?++	2690
rs1436310	6	25969958	TRIM39	c	g	0.4272	0.0196	0.412	0.4619	-0.0877	0.0191	4.49e-06	---	5923		0.4269	0.0213	0.412	0.4657	-0.0984	0.021	2.641e-06	---	4894
rs141851095	1	110075210	GPR61*	a	atcctccagggatac	0.9501	0.0138	0.9385	0.9665	0.3021	0.0659	4.534e-06	?++	3266		0.9508	0.0135	0.9394	0.9667	0.2835	0.073	0.0001032	?++	2690
rs1304166	6	25427858	LRRC16A	t	c	0.1679	0.0058	0.163	0.1773	-0.119	0.026	4.573e-06	---	5923		0.1709	0.0055	0.1672	0.1802	-0.1169	0.0282	3.469e-05	---	4894
rs200509693	15	33575318	RYR3*	t	tttc	0.3423	0.0073	0.3357	0.3504	0.1296	0.0284	4.858e-06	?++	3266		0.3417	0.0065	0.3358	0.3489	0.13	0.0312	3.047e-05	?++	2690
rs228129	22	37428599	MPST*	a	g	0.3951	0.0229	0.3587	0.414	-0.0966	0.0211	4.868e-06	---	5923		0.3916	0.0248	0.3527	0.413	-0.1026	0.0232	9.719e-06	---	4894
rs7574549	2	48822540	STON1-GTF2A1L & STON1	t	c	0.9385	0.0041	0.9329	0.942	-0.1831	0.0401	5.079e-06	---	5923		0.9409	0.004	0.9355	0.9451	-0.1733	0.045	0.0001179	---	4894
rs2235321	22	37462926	TMPRSS6	a	g	0.3666	0.0116	0.3493	0.3794	-0.0967	0.0212	5.265e-06	---	5923		0.3643	0.0119	0.3459	0.3764	-0.1105	0.0233	2.196e-06	---	4894
rs9467656	6	25993559	TRIM38*	a	g	0.4267	0.018	0.413	0.4585	-0.0865	0.019	5.427e-06	---	5923		0.4256	0.0196	0.412	0.4613	-0.0973	0.0208	3.022e-06	---	4894
rs76079263	6	28019665	ZNF165*	c	g	0.0718	0.0069	0.0626	0.08	-0.1885	0.0415	5.527e-06	---	5923		0.0724	0.0068	0.0649	0.081	-0.2018	0.0452	7.991e-06	---	4894
rs1354167	5	24047840	CDH10*	t	g	0.6692	0.0383	0.644	0.7413	0.0898	0.0198	5.667e-06	+++	5923		0.667	0.0387	0.642	0.7405	0.0827	0.0216	0.0001308	+-+	4894
rs66594151	5	78692116	HOMER1	t	taaa	0.809	0.0089	0.8014	0.8195	-0.1644	0.0363	6.001e-06	?--	3266		0.8122	0.004	0.8087	0.8168	-0.1422	0.0404	0.0004315	?--	2690
rs181058325	6	25314597	LRRC16A	a	g	0.9395	0.0093	0.9254	0.947	0.1942	0.0429	6.038e-06	++-	5923		0.9379	0.0112	0.9213	0.947	0.2243	0.0468	1.64e-06	+++	4894
rs1436309	6	25970109	TRIM40	a	t	0.424	0.0169	0.411	0.4539	-0.0866	0.0191	6.073e-06	---	5923		0.4234	0.0181	0.411	0.4563	-0.0986	0.021	2.575e-06	---	4894
rs55731467	6	25370509	LRRC16A	t	g	0.8657	0.0183	0.8371	0.881	0.1244	0.0275	6.221e-06	+++	5923		0.8661	0.0169	0.8395	0.88	0.1449	0.0303	1.724e-06	+++	4894
rs114891703	6	25604193	LRRC16A	a	c	0.083	0.0017	0.0816	0.0854	-0.1622	0.0359	6.265e-06	---	5923		0.0842	0.0026	0.0812	0.0878	-0.171	0.0391	1.229e-05	---	4894
rs9467478	6	25370970	LRRC16A	t	g	0.8658	0.0183	0.8372	0.881	0.1243	0.0275	6.382e-06	+++	5923		0.8662	0.0169	0.8396	0.88	0.1448	0.0303	1.756e-06	+++	4894
rs5756506	22	37467392	TMPRSS6	c	g	0.3752	0.0212	0.3438	0.397	-0.0949	0.021	6.39e-06	---	5923		0.3724	0.0237	0.3375	0.397	-0.0978	0.0231	2.36e-05	---	4894
rs9461146	6	25371044	LRRC16A	t	c	0.1342	0.0183	0.119	0.1628	-0.1242	0.0275	6.456e-06	---	5923		0.1338	0.0169	0.12	0.1604	-0.1447	0.0303	1.792e-06	---	4894
rs9379773	6	25586588	LRRC16A	t	c	0.6454	0.005	0.6418	0.6527	0.0955	0.0212	6.464e-06	+++	5923		0.6409	0.0085	0.6337	0.6534	0.0877	0.0231	0.0001468	+++	4894
rs5811749	15	33583121	RYR3*	t	ta	0.2683	0.0042	0.2645	0.273	0.1267	0.0281	6.48e-06	?++	3266		0.2677	0.0034	0.2646	0.2715	0.1344	0.031	1.479e-05	?++	2690
rs9461147	6	25371177	LRRC16A	t	c	0.1342	0.0183	0.119	0.1628	-0.1242	0.0275	6.487e-06	---	5923		0.1338	0.0169	0.12	0.1604	-0.1446	0.0303	1.802e-06	---	4894
rs2328879	6	25583103	LRRC16A	t	c	0.4314	0.0368	0.408	0.4966	-0.0845	0.0188	6.536e-06	---	5923		0.4352	0.0383	0.411	0.5035	-0.079	0.0206	0.000125	---	4894
rs10749446	10	123884803	TACC2	t	c	0.1362	0.0311	0.108	0.18	0.1286	0.0285	6.566e-06	+++	5923		0.133	0.0292	0.104	0.1734	0.1207	0.0316	0.0001313	+++	4894
rs4821581	22	37409578	TST	t	g	0.5295	0.0399	0.4622	0.555	0.091	0.0202	6.691e-06	+++	5923		0.5324	0.0383	0.4675	0.555	0.0841	0.0221	0.000142	+++	4894
rs13203202	6	25582771	LRRC16A	t	c	0.569	0.0362	0.5049	0.592	0.0843	0.0187	6.852e-06	+++	5923		0.5657	0.038	0.4982	0.59	0.0788	0.0206	0.0001295	+++	4894
rs202194545	10	125326696	GPR26*	ct	c	0.252	0.0013	0.2505	0.2532	0.1423	0.0317	6.952e-06	?++	3266		0.2506	0.0019	0.2484	0.2522	0.1148	0.0351	0.001065	?++	2690
rs58924292	6	25373336	LRRC16A	t	c	0.8658	0.0182	0.8373	0.881	0.1238	0.0275	6.977e-06	+++	5923		0.8662	0.0169	0.8397	0.88	0.1443	0.0303	1.926e-06	+++	4894
rs4132333	10	123888688	TACC2	t	c	0.1355	0.027	0.111	0.1742	0.1297	0.0288	6.985e-06	+++	5923		0.1317	0.0251	0.107	0.1672	0.1241	0.0319	9.992e-05	+++	4894
rs5756482	22	37409226	TST	a	g	0.469	0.0412	0.442	0.5387	-0.0906	0.0202	6.988e-06	---	5923		0.4662	0.0397	0.442	0.5336	-0.0835	0.0221	0.0001552	---	4894
rs1045919	2	48825109	STON1-GTF2A1L & STON1	a	g	0.9391	0.0045	0.933	0.943	-0.1808	0.0402	6.99e-06	---	5923		0.9415	0.0042	0.9357	0.9456	-0.1718	0.0451	0.0001389	---	4894
rs5756504	22	37467270	TMPRSS6	t	c	0.3718	0.018	0.3439	0.389	-0.0947	0.0211	7.031e-06	---	5923		0.3691	0.0204	0.338	0.389	-0.0964	0.0232	3.189e-05	---	4894
rs5756483	22	37409576	TST	a	g	0.5284	0.0392	0.4622	0.553	0.0909	0.0202	7.063e-06	+++	5923		0.5312	0.0376	0.4675	0.554	0.0838	0.0221	0.0001535	+++	4894
rs10057377	5	24059929	CDH10*	t	c	0.3318	0.039	0.2581	0.357	-0.0891	0.0198	7.156e-06	---	5923		0.3335	0.0393	0.2587	0.358	-0.0818	0.0217	0.0001615	-+-	4894
rs147493146	6	28054465	ZNF165	t	c	0.0722	0.0081	0.0605	0.081	-0.1817	0.0405	7.302e-06	---	5923		0.0728	0.008	0.0628	0.082	-0.1916	0.0441	1.411e-05	---	4894
rs115291593	4	101727886	LINC01216*	t	c	0.0268	0.0037	0.0191	0.0293	0.2747	0.0613	7.32e-06	+++	5923		0.0268	0.004	0.0184	0.029	0.2752	0.0674	4.453e-05	+++	4894
rs35111391	6	28103409	ZSCAN16-AS1	t	g	0.07	0.0072	0.0599	0.078	-0.184	0.0411	7.452e-06	---	5923		0.0706	0.0072	0.0621	0.079	-0.1957	0.0447	1.186e-05	---	4894
rs12470296	2	141363377	LRP1B	a	c	0.13	0.0041	0.1238	0.1337	0.1252	0.0279	7.49e-06	+++	5923		0.1281	0.002	0.1251	0.1302	0.1125	0.031	0.0002784	+++	4894
rs138689893	10	38654932	HSD17B7P2	t	c	0.0223	0.0002	0.022	0.0225	-0.5182	0.1158	7.595e-06	?--	3266		0.0226	0.0007	0.0221	0.0234	-0.4899	0.1253	9.232e-05	?--	2690
rs73117804	5	75649280	SV2C	t	c	0.0167	0	0.0167	0.0167	-0.7531	0.1684	7.7e-06	?-?	1472		0.0178	0	0.0178	0.0178	-0.7024	0.1795	9.128e-05	?-?	1205
rs114666945	2	122671385	TSN*	t	c	0.0322	0.0164	0.012	0.0456	-0.3486	0.0779	7.733e-06	---	5923		0.0348	0.0178	0.0114	0.0489	-0.3211	0.0829	0.0001071	---	4894
rs2816259	6	1457729	FOXF2*	t	c	0.8844	0.0037	0.8813	0.8888	-0.1957	0.0438	7.874e-06	?--	3266		0.885	0.0079	0.8787	0.895	-0.1292	0.0485	0.007667	?--	2690
rs143419490	10	38655267	HSD17B7P2	c	g	0.9777	0.0002	0.9775	0.978	0.5171	0.1158	7.923e-06	?++	3266		0.9773	0.0007	0.9765	0.9779	0.4887	0.1253	9.611e-05	?++	2690
rs72828723	6	25244076	RP3-522P13.3*	t	c	0.0934	0.0029	0.0912	0.0982	-0.1527	0.0342	8.106e-06	--+	5923		0.0939	0.0047	0.0889	0.1012	-0.1757	0.0377	3.227e-06	--+	4894
rs2816260	6	1457751	FOXF2*	t	c	0.8842	0.0036	0.8811	0.8885	-0.1952	0.0437	8.145e-06	?--	3266		0.8847	0.0078	0.8786	0.8946	-0.1295	0.0484	0.007465	?--	2690
rs2816261	6	1457753	FOXF2*	t	c	0.8842	0.0036	0.8811	0.8885	-0.1952	0.0437	8.145e-06	?--	3266		0.8847	0.0078	0.8786	0.8946	-0.1295	0.0484	0.007467	?--	2690
rs115718497	2	122661256	TSN*	a	g	0.9679	0.0164	0.9544	0.988	0.3473	0.0779	8.201e-06	+++	5923		0.9652	0.0178	0.9511	0.9886	0.3202	0.0829	0.0001115	+++	4894
rs147160644	2	122661400	TSN*	a	t	0.9679	0.0164	0.9544	0.988	0.3473	0.0779	8.205e-06	+++	5923		0.9652	0.0178	0.9511	0.9886	0.3202	0.0829	0.0001115	+++	4894
rs4314996	10	123886481	TACC2	t	c	0.1307	0.0286	0.106	0.1722	0.1285	0.0288	8.209e-06	+++	5923		0.1271	0.0268	0.102	0.1656	0.1195	0.0319	0.0001785	+++	4894
rs193109980	3	161278861	FRMD4B*	a	g	0.0109	0	0.0109	0.0109	-1.0001	0.2244	8.345e-06	?-?	1472		0.0112	0	0.0112	0.0112	-1.1388	0.2448	3.292e-06	?-?	1205
rs17352842	15	48694211	FBN1*	t	c	0.1939	0.0187	0.1774	0.2257	-0.1183	0.0266	8.625e-06	---	5923		0.1972	0.0164	0.1798	0.2245	-0.1147	0.0289	7.278e-05	---	4894
rs181557588	11	58522092	GLYAT*	t	c	0.9844	0.0013	0.9833	0.9861	0.5729	0.129	8.896e-06	?++	3266		0.9852	0.0015	0.984	0.9871	0.5998	0.1453	3.648e-05	?++	2690
rs12476534	2	141364590	LRP1B	t	c	0.8711	0.0037	0.8681	0.8767	-0.1246	0.0281	8.916e-06	---	5923		0.8725	0.0019	0.871	0.8754	-0.1115	0.0311	0.000331	---	4894
rs201028399	15	33575321	RYR3*	t	tc	0.6993	0.0026	0.6964	0.7016	-0.1269	0.0286	9.109e-06	?--	3266		0.7005	0.0013	0.6991	0.7017	-0.1317	0.0314	2.795e-05	?--	2690
rs145513513	10	38721571	LOC399744	a	g	0.0233	0.0005	0.0228	0.0238	-0.5047	0.1138	9.164e-06	?--	3266		0.0237	0.0013	0.0225	0.0251	-0.4729	0.1231	0.0001229	?--	2690
rs71559061	6	27979789	OR2B6*	a	g	0.929	0.0071	0.92	0.938	0.1873	0.0422	9.186e-06	+++	5923		0.9285	0.0071	0.919	0.9357	0.2027	0.046	1.058e-05	+++	4894
rs13025902	2	141366221	LRP1B	a	t	0.87	0.0038	0.8667	0.8759	-0.124	0.028	9.214e-06	---	5923		0.8718	0.0017	0.8702	0.8744	-0.1126	0.031	0.0002772	---	4894
rs7586084	2	141359553	LRP1B	a	t	0.1287	0.004	0.1226	0.1318	0.1245	0.0281	9.256e-06	+++	5923		0.1273	0.0022	0.124	0.129	0.111	0.0311	0.0003585	+++	4894
rs1910067	5	24028099	CDH10*	a	g	0.6681	0.039	0.642	0.7411	0.0882	0.0199	9.355e-06	+++	5923		0.6664	0.0393	0.641	0.7408	0.0813	0.0217	0.0001838	+-+	4894
rs200184520	6	128076157	THEMIS	ct	c	0.1099	0.0194	0.0902	0.129	-0.1842	0.0416	9.428e-06	?--	3266		0.1126	0.0225	0.0893	0.1343	-0.1809	0.0456	7.24e-05	?--	2690
rs60556647	6	25382482	LRRC16A	t	c	0.1343	0.0178	0.12	0.1623	-0.1225	0.0277	9.467e-06	---	5923		0.1336	0.0168	0.12	0.16	-0.1434	0.0304	2.415e-06	---	4894
rs189791012	1	165751581	TMCO1*	a	c	0.0114	0	0.0114	0.0114	-0.835	0.1886	9.518e-06	?-?	1472		0.0116	0.0011	0.0105	0.0128	-0.3465	0.1361	0.01092	?-+	2690
rs57992726	6	25382743	LRRC16A	t	c	0.1343	0.0178	0.12	0.1623	-0.1224	0.0277	9.637e-06	---	5923		0.1336	0.0167	0.12	0.16	-0.1434	0.0304	2.442e-06	---	4894
rs58095699	6	25382569	LRRC16A	t	c	0.1343	0.0178	0.12	0.1623	-0.1223	0.0277	9.754e-06	---	5923		0.1336	0.0168	0.12	0.16	-0.1434	0.0304	2.457e-06	---	4894
rs11674356	2	141367562	LRP1B	t	c	0.8707	0.0036	0.8674	0.8763	-0.1238	0.028	9.843e-06	---	5923		0.8721	0.0017	0.871	0.8747	-0.1127	0.031	0.0002806	---	4894
rs9467480	6	25382884	LRRC16A	t	c	0.1343	0.0178	0.12	0.1623	-0.1223	0.0277	9.851e-06	---	5923		0.1335	0.0167	0.12	0.1599	-0.1434	0.0304	2.476e-06	---	4894
rs72834642	6	26039072	HIST1H2BB*	c	g	0.0914	0.0175	0.07	0.1137	-0.1491	0.0343	1.348e-05	---	5923		0.9082	0.0099	0.8918	0.915	0.1879	0.0359	1.664e-07	+++	4894
rs76767979	6	25319900	LRRC16A	a	g	0.9052	0.0086	0.891	0.911	0.1427	0.0329	1.407e-05	++-	5923		0.9083	0.0103	0.8914	0.915	0.1871	0.036	2.025e-07	+++	4894
rs7712910	5	144967227	PRELID2*	a	g	0.0463	0.0032	0.0417	0.0503	-0.1975	0.0455	1.423e-05	---	5923		0.0922	0.0111	0.085	0.1104	-0.1846	0.0361	3.081e-07	---	4894
rs1594673	5	144972963	PRELID2*	a	g	0.9531	0.0028	0.9491	0.9568	0.1959	0.0452	1.449e-05	+++	5923		0.907	0.0104	0.89	0.914	0.1883	0.0356	1.207e-07	+++	4894
rs11953390	5	144972449	PRELID2*	a	g	0.0462	0.0026	0.0431	0.0503	-0.1954	0.0452	1.508e-05	---	5923		0.9044	0.0105	0.8873	0.912	0.1883	0.0355	1.128e-07	+++	4894
rs10062780	5	144972211	PRELID2*	t	g	0.0456	0.0025	0.043	0.0496	-0.1967	0.0455	1.526e-05	---	5923		0.0931	0.0098	0.087	0.1093	-0.191	0.0356	8.038e-08	---	4894
rs6893183	5	145018484	PRELID2*	t	c	0.0582	0.015	0.0435	0.077	-0.2061	0.0477	1.563e-05	---	5923		0.9045	0.0105	0.8877	0.912	0.1891	0.036	1.549e-07	+++	4894
rs139436607	6	25348616	LRRC16A	t	c	0.9049	0.0116	0.8864	0.914	0.1384	0.0324	1.891e-05	++-	5923		0.0926	0.0099	0.086	0.1089	-0.1891	0.0357	1.132e-07	---	4894
rs76119492	6	25364266	LRRC16A	t	c	0.907	0.0111	0.8891	0.915	0.1384	0.0324	1.954e-05	+++	5923		0.0917	0.0097	0.085	0.1078	-0.187	0.0358	1.721e-07	---	4894
rs9467477	6	25370066	LRRC16A	a	t	0.095	0.0122	0.087	0.1147	-0.1363	0.0322	2.252e-05	--+	5923		0.0915	0.0185	0.071	0.1171	-0.1836	0.0375	9.893e-07	---	4894
rs79609187	6	25354424	LRRC16A	a	g	0.0927	0.0108	0.085	0.1101	-0.1375	0.0325	2.275e-05	---	5923		0.0931	0.0133	0.084	0.1144	-0.1783	0.0362	8.493e-07	---	4894
rs74412351	6	25347728	LRRC16A	t	c	0.908	0.0108	0.8905	0.916	0.1357	0.0325	3.013e-05	+++	5923		0.9082	0.0099	0.8918	0.915	0.1879	0.0359	1.664e-07	+++	4894
rs79118127	6	25348062	LRRC16A	t	c	0.0921	0.0108	0.084	0.1095	-0.1357	0.0325	3.016e-05	---	5923		0.092	0.0093	0.085	0.1071	-0.1784	0.0359	6.896e-07	---	4894
rs76546740	6	25349053	LRRC16A	a	g	0.908	0.0107	0.8907	0.916	0.1356	0.0325	3.026e-05	+++	5923		0.0917	0.0097	0.085	0.1078	-0.187	0.0358	1.741e-07	---	4894
rs7749494	6	25355304	LRRC16A	a	g	0.0925	0.0104	0.085	0.1094	-0.1356	0.0325	3.027e-05	---	5923		0.0915	0.0087	0.086	0.1059	-0.182	0.0358	3.731e-07	---	4894
rs79441875	6	25357636	LRRC16A	t	c	0.0923	0.0103	0.085	0.109	-0.1357	0.0325	3.029e-05	---	5923		0.0466	0.003	0.044	0.0515	-0.2428	0.0493	8.409e-07	---	4894
rs76725563	6	25349257	LRRC16A	a	c	0.908	0.0107	0.8907	0.916	0.1356	0.0325	3.035e-05	+++	5923		0.905	0.0138	0.8827	0.914	0.1855	0.0356	1.816e-07	+++	4894
rs140916016	6	25357564	LRRC16A	c	g	0.9076	0.0103	0.8909	0.915	0.1356	0.0325	3.037e-05	+++	5923		0.0926	0.0099	0.086	0.1088	-0.1891	0.0356	1.134e-07	---	4894
rs75352650	6	25354449	LRRC16A	a	g	0.0925	0.0104	0.085	0.1094	-0.1355	0.0325	3.046e-05	---	5923		0.0917	0.0097	0.085	0.1078	-0.187	0.0358	1.71e-07	---	4894
rs1883392	6	25354122	LRRC16A	t	g	0.0925	0.0104	0.085	0.1094	-0.1355	0.0325	3.055e-05	---	5923		0.9075	0.0098	0.8914	0.914	0.1887	0.0357	1.232e-07	+++	4894
rs77482574	6	25349651	LRRC16A	a	g	0.0921	0.0108	0.084	0.1095	-0.1355	0.0325	3.059e-05	---	5923		0.0915	0.0088	0.086	0.1061	-0.1819	0.0358	3.705e-07	---	4894
rs77192487	6	25350760	LRRC16A	a	g	0.092	0.0107	0.084	0.1093	-0.1355	0.0325	3.06e-05	---	5923		0.0915	0.0088	0.086	0.106	-0.1822	0.0358	3.629e-07	---	4894
rs115639976	6	25353334	LRRC16A	a	g	0.0925	0.0104	0.085	0.1094	-0.1355	0.0325	3.066e-05	---	5923		0.9075	0.0099	0.8912	0.914	0.1894	0.0357	1.092e-07	+++	4894
rs145655407	6	25350157	LRRC16A	a	g	0.9079	0.0108	0.8905	0.916	0.1355	0.0325	3.067e-05	+++	5923		0.0926	0.0099	0.086	0.1089	-0.189	0.0356	1.141e-07	---	4894
rs76537146	6	25350708	LRRC16A	a	t	0.0921	0.0108	0.084	0.1095	-0.1354	0.0325	3.087e-05	---	5923		0.0917	0.0097	0.085	0.1078	-0.187	0.0358	1.737e-07	---	4894
rs192533405	6	25392326	LRRC16A	a	g	0.0895	0.0105	0.081	0.1062	-0.1389	0.0333	3.096e-05	--+	5923		0.0924	0.0097	0.086	0.1084	-0.1887	0.0357	1.239e-07	---	4894
rs80112394	6	25358611	LRRC16A	a	g	0.9079	0.0101	0.8915	0.915	0.1356	0.0326	3.136e-05	++-	5923		0.0468	0.0034	0.044	0.0524	-0.2395	0.0489	9.81e-07	---	4894
rs7748771	6	25355099	LRRC16A	a	g	0.9072	0.0109	0.8896	0.915	0.1349	0.0324	3.175e-05	+++	5923		0.9113	0.0113	0.8934	0.92	0.1881	0.037	3.71e-07	+++	4894
rs59821513	6	25348490	LRRC16A	a	c	0.9065	0.0114	0.8881	0.915	0.1345	0.0324	3.303e-05	++-	5923		0.9078	0.0095	0.892	0.914	0.1874	0.0357	1.543e-07	+++	4894
rs77509878	6	25343741	LRRC16A	a	g	0.9051	0.0141	0.8825	0.915	0.1329	0.0324	4.142e-05	++-	5923		0.9086	0.0086	0.8942	0.914	0.1813	0.0358	4.045e-07	+++	4894
rs79917354	6	25343771	LRRC16A	a	g	0.0949	0.0141	0.085	0.1175	-0.1329	0.0324	4.142e-05	--+	5923		0.0992	0.0134	0.09	0.1208	-0.1717	0.035	9.099e-07	---	4894
rs74813022	6	25342548	LRRC16A	t	c	0.0916	0.0104	0.084	0.1085	-0.1336	0.0326	4.208e-05	--+	5923		0.0917	0.0098	0.085	0.1078	-0.1873	0.0358	1.69e-07	---	4894
rs116626667	6	25346414	LRRC16A	a	g	0.0917	0.0103	0.084	0.1084	-0.1334	0.0326	4.225e-05	--+	5923		0.0925	0.0098	0.086	0.1088	-0.1892	0.0357	1.116e-07	---	4894
rs142634419	6	25345974	LRRC16A	a	g	0.9083	0.0103	0.8915	0.916	0.1334	0.0326	4.237e-05	++-	5923		0.0926	0.0099	0.086	0.1089	-0.1891	0.0356	1.135e-07	---	4894
rs79840009	6	25345558	LRRC16A	a	g	0.0917	0.0103	0.084	0.1085	-0.1334	0.0326	4.238e-05	--+	5923		0.0592	0.013	0.0471	0.076	-0.2539	0.0516	8.871e-07	---	4894
rs79693813	6	25345251	LRRC16A	t	g	0.0917	0.0104	0.084	0.1085	-0.1334	0.0326	4.261e-05	--+	5923		0.0473	0.003	0.045	0.0524	-0.2427	0.0493	8.634e-07	---	4894
rs77436908	6	25345356	LRRC16A	a	g	0.0917	0.0103	0.084	0.1085	-0.1334	0.0326	4.268e-05	--+	5923		0.0887	0.0113	0.08	0.1066	-0.1881	0.037	3.689e-07	---	4894
rs78280411	6	25345037	LRRC16A	a	g	0.9083	0.0104	0.8915	0.916	0.1334	0.0326	4.27e-05	++-	5923		0.0916	0.0115	0.084	0.1103	-0.1806	0.0361	5.58e-07	---	4894
rs115103534	6	25344680	LRRC16A	t	c	0.0917	0.0104	0.084	0.1085	-0.1334	0.0326	4.283e-05	--+	5923		0.9074	0.0099	0.8911	0.914	0.1895	0.0357	1.081e-07	+++	4894
rs115862270	6	25344734	LRRC16A	a	t	0.0917	0.0104	0.084	0.1085	-0.1334	0.0326	4.286e-05	--+	5923		0.9075	0.0099	0.8912	0.914	0.1894	0.0357	1.096e-07	+++	4894
rs78003939	6	25339141	LRRC16A	t	c	0.9083	0.0105	0.8912	0.916	0.1338	0.0327	4.294e-05	++-	5923		0.908	0.0093	0.8928	0.915	0.181	0.036	4.865e-07	+++	4894
rs78839652	6	25344487	LRRC16A	a	t	0.0917	0.0104	0.084	0.1085	-0.1334	0.0326	4.295e-05	--+	5923		0.0922	0.0117	0.084	0.1111	-0.1804	0.0363	6.512e-07	---	4894
rs76497563	6	25339016	LRRC16A	a	c	0.9083	0.0105	0.8912	0.916	0.1338	0.0327	4.309e-05	++-	5923		0.0917	0.0097	0.085	0.1078	-0.187	0.0358	1.735e-07	---	4894
rs115869907	6	25365901	LRRC16A	a	c	0.091	0.0096	0.084	0.1067	-0.1335	0.0326	4.33e-05	--+	5923		0.0926	0.0099	0.086	0.1089	-0.1892	0.0357	1.115e-07	---	4894
rs78536796	6	25370583	LRRC16A	a	g	0.091	0.0097	0.084	0.1067	-0.1334	0.0326	4.337e-05	--+	5923		0.0901	0.0104	0.082	0.1067	-0.1821	0.0365	5.947e-07	---	4894
rs78578594	6	25364645	LRRC16A	t	c	0.0909	0.0096	0.084	0.1065	-0.1333	0.0326	4.435e-05	--+	5923		0.0922	0.0118	0.084	0.1111	-0.1806	0.0363	6.414e-07	---	4894
rs114622824	6	25384231	LRRC16A	c	g	0.0919	0.0112	0.084	0.11	-0.1334	0.0327	4.556e-05	--+	5923		0.9061	0.0107	0.8885	0.913	0.19	0.0355	8.949e-08	+++	4894
rs79225889	6	25363472	LRRC16A	c	g	0.9087	0.0092	0.8936	0.915	0.1328	0.0326	4.697e-05	++-	5923		0.952	0.0029	0.947	0.954	0.2414	0.049	8.245e-07	+++	4894
rs76300007	6	25363553	LRRC16A	a	g	0.9087	0.0092	0.8936	0.915	0.1327	0.0326	4.73e-05	++-	5923		0.9083	0.0097	0.8922	0.915	0.187	0.0358	1.727e-07	+++	4894
rs75302830	6	25326091	LRRC16A	a	g	0.0913	0.0103	0.084	0.108	-0.1349	0.0332	4.888e-05	--+	5923		0.9083	0.0097	0.8923	0.915	0.187	0.0358	1.709e-07	+++	4894
rs77088916	6	25327333	LRRC16A	a	t	0.0912	0.0102	0.084	0.1079	-0.1345	0.0332	4.956e-05	--+	5923		0.9063	0.0104	0.8893	0.913	0.1841	0.0355	2.222e-07	+++	4894
rs74876368	6	25327471	LRRC16A	a	g	0.0912	0.0102	0.084	0.1078	-0.1345	0.0331	4.97e-05	--+	5923		0.0917	0.0097	0.085	0.1077	-0.187	0.0358	1.705e-07	---	4894
rs77733631	6	25336829	LRRC16A	t	c	0.9084	0.0107	0.891	0.916	0.133	0.0328	4.987e-05	++-	5923		0.0918	0.009	0.086	0.1065	-0.1814	0.0359	4.498e-07	---	4894
rs7750545	6	25349996	LRRC16A	t	g	0.0989	0.0146	0.088	0.1219	-0.1291	0.0318	5.061e-05	---	5923		0.9086	0.0086	0.8942	0.914	0.1813	0.0358	4.042e-07	+++	4894
rs115425228	6	25383017	LRRC16A	a	g	0.0915	0.0096	0.085	0.1071	-0.1324	0.0328	5.331e-05	--+	5923		0.0926	0.0099	0.086	0.1089	-0.1895	0.0357	1.084e-07	---	4894
rs76735977	6	25328875	LRRC16A	t	c	0.9086	0.0106	0.8913	0.916	0.1339	0.0331	5.362e-05	++-	5923		0.095	0.0138	0.086	0.1173	-0.1855	0.0356	1.816e-07	---	4894
rs79222483	6	25384820	LRRC16A	a	g	0.9083	0.0098	0.8925	0.916	0.1322	0.0328	5.623e-05	++-	5923		0.0937	0.0085	0.088	0.1076	-0.1773	0.0359	7.755e-07	---	4894
rs76118339	6	25385969	LRRC16A	a	g	0.0916	0.0098	0.084	0.1073	-0.1304	0.0328	7.102e-05	--+	5923		0.0917	0.0097	0.085	0.1078	-0.187	0.0358	1.711e-07	---	4894
rs79248604	6	25391837	LRRC16A	a	g	0.0933	0.009	0.087	0.108	-0.1301	0.0328	7.189e-05	--+	5923		0.9085	0.0128	0.8881	0.917	0.1784	0.0362	8.351e-07	+++	4894
rs78308047	6	25335967	LRRC16A	a	g	0.092	0.0114	0.084	0.1104	-0.1299	0.0329	7.722e-05	--+	5923		0.0922	0.0118	0.084	0.1112	-0.1815	0.0363	5.884e-07	---	4894
rs116790746	6	25348745	LRRC16A	t	c	0.0886	0.0119	0.079	0.1071	-0.133	0.0337	8.069e-05	---	5923		0.9074	0.0099	0.8911	0.914	0.1892	0.0357	1.12e-07	+++	4894
rs148635052	6	25348753	LRRC16A	t	g	0.9114	0.0119	0.8929	0.921	0.133	0.0337	8.092e-05	+++	5923		0.0926	0.0099	0.086	0.1089	-0.189	0.0356	1.148e-07	---	4894
rs79108775	6	25330116	LRRC16A	t	c	0.0925	0.0124	0.084	0.1124	-0.1303	0.0331	8.101e-05	--+	5923		0.9077	0.012	0.8883	0.916	0.1802	0.0363	6.767e-07	+++	4894
rs78158537	6	25331141	LRRC16A	t	g	0.0918	0.0127	0.083	0.1119	-0.1271	0.0331	0.0001209	--+	5923		0.0928	0.0104	0.086	0.1098	-0.1798	0.0358	5.216e-07	---	4894
rs7763072	6	25335053	LRRC16A	t	g	0.0913	0.0118	0.083	0.1103	-0.1264	0.0329	0.0001213	--+	5923		0.095	0.0114	0.088	0.1138	-0.1782	0.0353	4.363e-07	---	4894
rs79462418	6	25332434	LRRC16A	a	g	0.9085	0.0125	0.8885	0.917	0.1257	0.033	0.0001395	++-	5923		0.0922	0.0126	0.084	0.1123	-0.1786	0.0363	8.423e-07	---	4894
The effect column expresses the change in log-transformed hepcidin/ferritin that can be attributed to each copy of allele 1 (additive model).
BP indicates base pair position; CHR, chromosome; Frq1, frequency of Allele1; FreqSE, standard error of the frequency; MinFreq, minimal frequency of allele 1 over the three cohorts; MaxFreq, maximal frequency of allele 1 over the three cohorts; N, number; StdErr, standard error of the effect.
*These SNVs lie in intergenic regions.
#Order of direction: PREVEND, VB, NBS. A question mark (?) indicates that the variant had a minor allele frequency <1%, and/or a SNPtest info value or MACH RSQR <0.4, and/or was not imputed in a cohort.
†The number of individuals per SNV that is included in the analysis varies with the amount of cohorts for which the SNV was available.
