# Supplementary material for: Meta-GWAS and Meta-Analysis of Exome Array Studies Do Not Reveal Genetic Determinants of Serum Hepcidin
Source: PLoS One. 2016 Nov 15;11(11):e0166628. doi: 10.1371/journal.pone.0166628 (PMC5112847; doi:10.1371/journal.pone.0166628)
Supplement: S8 Table — (XLSX) [file pone.0166628.s008.xlsx]

## Sheet: Blad1
S8 Table. Top hits (p-value < 1E-06) for hepcidin/TS in all individuals and in the subset.
						All										Subset
SNV	CHR	BP	In gene/nearest gene	Allele1	Allele2	Freq1	FreqSE	MinFreq	MaxFreq	Effect	StdErr	P-value	Direction#	N†		Freq1	FreqSE	MinFreq	MaxFreq	Effect	StdErr	P-value	Direction#	N†
rs139094902$	1	200233105	NR5A2*	c	g	0.0101	0	0.0101	0.0101	-0.8948	0.1821	8.932e-07	??-	1780		NA	NA	NA	NA	NA	NA	NA	NA	NA
rs12477708	2	54905508	EML6	a	g	0.1003	0.0086	0.094	0.1122	0.1252	0.0341	0.0002418	+++	5931		0.1022	0.01	0.093	0.1157	0.1821	0.0371	9.061e-07	+++	4892
rs76949049	2	54965697	EML6	t	c	0.1017	0.0055	0.096	0.1088	0.1434	0.0331	1.458e-05	+++	5931		0.1042	0.0063	0.099	0.113	0.1815	0.0358	4.048e-07	+++	4892
rs354202	2	54970943	EML6	a	g	0.8982	0.0084	0.8896	0.908	-0.152	0.0325	3.007e-06	---	5931		0.8951	0.0084	0.8878	0.905	-0.1846	0.0352	1.565e-07	---	4892
rs188588308	3	58455203	KCTD6*	a	t	0.989	0	0.989	0.989	0.5948	0.1731	0.0005878	+??	2681		0.989	0	0.989	0.989	0.9656	0.1951	7.456e-07	+??	2217
rs118031191	10	129582469	FOXI2*	a	g	0.0294	0.0015	0.027	0.0306	-0.3544	0.0686	2.359e-07	---	5931		0.0283	0.0015	0.0258	0.0293	-0.3198	0.0772	3.396e-05	---	4892
rs12289793	11	21348000	NELL1	a	g	0.7925	0.0031	0.7879	0.7967	0.1096	0.0261	2.712e-05	+++	5931		0.7927	0.0033	0.7872	0.795	0.142	0.0285	6.512e-07	+++	4892
rs11026027	11	21351434	NELL1	t	g	0.2126	0.0026	0.2092	0.2167	-0.1013	0.0254	6.771e-05	---	5931		0.2123	0.0031	0.21	0.2173	-0.1362	0.0278	9.742e-07	---	4892
rs199751276	13	28707652	PAN3*	g	ga	0.9401	0.0055	0.9359	0.9471	-0.2777	0.0552	4.901e-07	?--	3250		0.9386	0.0078	0.9327	0.949	-0.2681	0.06	7.78e-06	?--	2675
rs71808579	13	28720045	PAN3*	a	agg	0.9448	0.0065	0.9397	0.9531	-0.2755	0.0553	6.141e-07	?--	3250		0.9433	0.0087	0.9368	0.9548	-0.2615	0.0601	1.33e-05	?--	2675
rs67169803	13	28723785	PAN3	g	gt	0.0552	0.0065	0.0469	0.0603	0.2756	0.0553	6.179e-07	?++	3250		0.0567	0.0086	0.0452	0.0632	0.2616	0.0601	1.334e-05	?++	2675
rs138453830	13	28739055	PAN3	a	at	0.9421	0.0061	0.9371	0.9496	-0.2922	0.0565	2.343e-07	?--	3250		0.9408	0.0084	0.9343	0.9515	-0.2773	0.0617	6.893e-06	?--	2675
rs199944207	13	28758402	PAN3	a	aaat	0.0483	0.0087	0.0363	0.0545	0.3046	0.0617	8.051e-07	?++	3250		0.0503	0.0101	0.036	0.0574	0.283	0.0666	2.119e-05	?++	2675
rs143324331	13	28758404	PAN3	a	ataat	0.0534	0.0064	0.0451	0.0584	0.2894	0.0571	4.072e-07	?++	3250		0.055	0.0082	0.0441	0.0612	0.2588	0.062	3.027e-05	?++	2675
rs148657667	13	28781762	PAN3	g	gtcttt	0.0542	0.0069	0.0453	0.0595	0.2769	0.0562	8.442e-07	?++	3250		0.0557	0.0091	0.0435	0.0624	0.2572	0.0611	2.556e-05	?++	2675
rs57786941	13	28828842	PAN3	a	at	0.9441	0.0067	0.9388	0.9526	-0.2815	0.0554	3.653e-07	?--	3250		0.9426	0.0089	0.9359	0.9544	-0.2716	0.0602	6.382e-06	?--	2675
rs59406912	13	28843763	PAN3	ctt	c	0.9446	0.0065	0.9395	0.9528	-0.2815	0.0554	3.684e-07	?--	3250		0.9432	0.0086	0.9367	0.9545	-0.2726	0.0602	5.888e-06	?--	2675
rs60161207	13	28850116	PAN3	t	ta	0.0541	0.0074	0.0444	0.0597	0.2854	0.0565	4.306e-07	?++	3250		0.0559	0.0094	0.043	0.0627	0.2687	0.0613	1.147e-05	?++	2675
rs116885980	13	84372484	SLITRK1*	t	c	0.9434	0.0048	0.9362	0.948	0.2121	0.0429	7.611e-07	+++	5931		0.9438	0.0055	0.9363	0.95	0.224	0.0473	2.165e-06	+++	4892
rs1964289	19	8962461	MUC16	c	g	0.8853	0.0168	0.872	0.9167	0.184	0.0357	2.517e-07	+++	5931		0.8864	0.0153	0.875	0.9148	0.1624	0.0394	3.795e-05	+++	4892
rs151177047	19	58202664	ZNF551*	a	g	0.0672	0.0105	0.055	0.0808	-0.1483	0.0421	0.0004298	---	5931		0.0653	0.0087	0.056	0.0771	-0.2376	0.0465	3.222e-07	---	4892
rs228129	22	37428599	TMPRSS6	a	g	0.395	0.0233	0.3578	0.414	-0.0804	0.0211	0.000141	---	5931		0.3916	0.0248	0.3527	0.413	-0.1146	0.0232	7.53e-07	---	4892
rs760719	22	37460449	TMPRSS6	t	c	0.443	0.0059	0.436	0.4492	0.09	0.0197	5.043e-06	+++	5931		0.4444	0.0094	0.433	0.4536	0.1211	0.0216	2.094e-08	+++	4892
rs855791	22	37462936	TMPRSS6	a	g	0.4471	0.0051	0.4418	0.4545	0.0824	0.0189	1.354e-05	+++	5931		0.4475	0.0063	0.443	0.4568	0.1265	0.0207	1.05e-09	+++	4892
rs6000553	22	37469192	TMPRSS6	a	g	0.4718	0.0035	0.4662	0.4749	0.0846	0.0199	2.146e-05	+++	5931		0.4732	0.0035	0.4704	0.4782	0.1135	0.0218	2.024e-07	+++	4892
rs4820268	22	37469591	TMPRSS6	a	g	0.5303	0.003	0.528	0.5352	-0.0843	0.0198	2.008e-05	---	5931		0.5293	0.0025	0.5259	0.5313	-0.1127	0.0217	2.109e-07	---	4892
rs2076085	22	37470041	TMPRSS6	a	c	0.5307	0.0047	0.527	0.5384	-0.0848	0.0198	1.886e-05	---	5931		0.5297	0.0034	0.5257	0.5344	-0.1131	0.0218	1.997e-07	---	4892
rs2413450	22	37470224	TMPRSS6	t	c	0.4643	0.0041	0.4607	0.4702	0.0826	0.0197	2.822e-05	+++	5931		0.4652	0.0061	0.459	0.4733	0.1112	0.0216	2.828e-07	+++	4892
rs2072860	22	37470604	TMPRSS6	a	g	0.5261	0.006	0.5219	0.536	-0.0831	0.0201	3.405e-05	---	5931		0.5253	0.0054	0.5186	0.5326	-0.1115	0.022	4.165e-07	---	4892
The effect column expresses the change in log-transformed hepcidin/TS that can be attributed to each copy of allele 1 (additive model).
BP indicates base pair position; CHR, chromosome; Frq1, frequency of Allele1; FreqSE, standard error of the frequency; MinFreq, minimal frequency of allele 1 over the three cohorts; MaxFreq, maximal frequency of allele 1 over the three cohorts; N, number; StdErr, standard error of the effect.
*These SNVs lie in intergenic regions.
#Order of direction: PREVEND, VB, NBS. A question mark (?) indicates that the variant had a minor allele frequency <1%, and/or a SNPtest info value or MACH RSQR <0.4, and/or was not imputed in a cohort.
†The number of individuals per SNV that is included in the analysis varies with the amount of cohorts for which the SNV was available.
$SNP rs139094902 in the subset was excluded from the meta-analysis, as MAF in all three cohorts was lower than the inclusion threshold of 0.01.
