# Supplementary material for: Meta-GWAS and Meta-Analysis of Exome Array Studies Do Not Reveal Genetic Determinants of Serum Hepcidin
Source: PLoS One. 2016 Nov 15;11(11):e0166628. doi: 10.1371/journal.pone.0166628 (PMC5112847; doi:10.1371/journal.pone.0166628)
Supplement: S9 Table — (XLSX) [file pone.0166628.s009.xlsx]

## Sheet: Hepcidin_all
Chromosome	Gene	Number of SNVs	Number of simulations	Start position of the gene	Stop position of the gene	Test statistic	P-value	Lambda	Corrected Pvalue	Top SNV in this gene	P-value of top SNV
12	CACNA1C-IT3	63	1000000	2378941	2397911	694.775	0.00011	1.05717	0.000104051	rs11609165	8.64e-05
13	SLITRK1	5	1000000	84451339	84456528	34.7699	0.000153	1	0.000153	rs142645261	0.0002602
10	ADAMTS14	455	1000000	72432558	72522195	1568.26	0.000193	1	0.000193	rs11812886	2.26e-05
19	MBD3L1	2	1000000	8953268	8954016	26.5251	0.000247	1.25695	0.000196508	rs2972588	0.0002064
19	MAMSTR	19	1000000	49216254	49222976	142.067	0.000287	1.25695	0.000228331	rs12978750	0.0001738
19	FUT2	40	1000000	49199227	49209191	344.117	0.000326	1.25695	0.000259358	rs281377	5.467e-05
17	ATP2A3	163	1000000	3827162	3867758	763.571	0.000613999	1	0.000613999	rs1800915	0.000208
1	LOC101926925	120	1000000	59486147	59553919	531.158	0.000727999	1	0.000727999	rs4912384	0.0001304
19	TNNI3	19	100000	55663135	55669100	97.2547	0.00095999	1.25695	0.000763748	rs62126325	0.001867
14	FLVCR2	178	100000	76044939	76114512	667.497	0.00095999	1.24591	0.000770511	rs10136022	3.15e-05
8	ERI1	104	1000000	8860313	8890849	540.543	0.000815999	1	0.000815999	rs2953808	0.0007568
10	BTAF1	199	1000000	93683735	93790080	1001.25	0.000893999	1	0.000893999	rs10882004	0.0003865
12	AICDA	28	100000	8754761	8765442	146.532	0.00099999	1.05717	0.000945911	rs12306110	0.0009913
19	CEACAM16	39	100000	45202420	45213986	146.294	0.00120999	1.25695	0.000962641	rs2119660	0.0001664
8	MCPH1	1322	100000	6264112	6501140	3821.25	0.00097999	1	0.00097999	rs2920658	6.539e-06
6	HINT3	37	100000	126277860	126301389	237.386	0.00108999	1	0.00108999	rs2179748	0.0008135
20	DEFB129	9	100000	207898	210527	67.9013	0.00109999	1	0.00109999	rs6105339	0.0007344
19	LOC100996349	3	100000	22790817	22791303	19.1654	0.00141999	1.25695	0.00112971	rs2306965	0.0002429
16	MRPL28	25	100000	417383	420569	112.742	0.00113999	1	0.00113999	rs11557300	0.002438
6	TRMT11	46	100000	126307575	126360420	315.302	0.00117999	1	0.00117999	rs2092582	0.001299
2	C2orf27A	117	100000	132480063	132524977	604.744	0.00118999	1	0.00118999	rs62163376	0.0001415
1	HSD11B1	99	100000	209859524	209908295	500.837	0.00123999	1	0.00123999	rs1883442	0.001246
20	NCOA5	54	100000	44689625	44718580	231.928	0.00133999	1	0.00133999	rs6104456	0.0006205
19	RASIP1	41	100000	49223841	49243970	234.695	0.00178998	1.25695	0.00142407	rs11882796	0.0005084
12	CACNA1C	1768	100000	2162415	2807115	3565.65	0.00150998	1.05717	0.00142832	rs11612837	6.56e-05
7	SPDYE8P_2	3	100000	74936532	74946587	20.896	0.00145999	1	0.00145999	rs190717878	0.0005729
8	PMP2	14	100000	82352563	82359719	80.9872	0.00160998	1	0.00160998	rs72684439	0.0004017
6	TBC1D7	105	100000	13305183	13328815	594.379	0.00175998	1	0.00175998	rs2439535	0.000579
9	GPR107	255	100000	132815984	132902448	917.641	0.00205998	1.06936	0.00192637	rs10123072	0.0004797
1	CNN3	119	100000	95362504	95392779	337.865	0.00197998	1	0.00197998	rs114431553	2.642e-05
19	TLE2	235	100000	2997635	3047633	597.215	0.00250997	1.25695	0.00199688	rs34314962	0.0003487
22	SCUBE1	603	100000	43599228	43739394	1287.7	0.00204998	1.02122	0.00200737	rs12166879	0.00025
3	ECT2	150	100000	172468474	172539264	650.91	0.00208998	1.03071	0.0020277	rs146468948	0.0003629
5	COL23A1	1447	100000	177664616	178017556	2843.52	0.00204998	1	0.00204998	rs885306	0.0009271
19	STAP2	73	100000	4324039	4338847	250.525	0.00257997	1.25695	0.00205257	rs55755394	0.0003158
1	LOC729970	126	100000	95393583	95428826	400.441	0.00211998	1	0.00211998	rs12024306	0.0002473
2	ASB18	276	100000	237103514	237172988	1304.13	0.00214998	1	0.00214998	rs7588748	0.0005611
10	LOC399715	18	100000	6368506	6377943	75.312	0.00218998	1	0.00218998	rs1557110	0.002102
1	ID3	9	100000	23884420	23886285	39.1985	0.00222998	1	0.00222998	rs2920	0.0007204
15	ACTC1	21	100000	35080296	35087927	59.5605	0.00257997	1.10154	0.00234214	rs533021	0.002179
19	TMEM221	36	100000	17546317	17559376	152.655	0.00295997	1.25695	0.00235489	rs73018481	0.0006197
12	GOLGA2P5	36	100000	100550174	100567121	124.658	0.00249998	1.05717	0.00236478	rs12303881	0.001949
12	CREBL2	77	100000	12764766	12798042	306.365	0.00260997	1.05717	0.00246883	rs73065423	0.0001875
10	LOC102031319	76	100000	32636291	32663416	400.381	0.00257997	1	0.00257997	rs2997518	0.0009816
3	MORC1	476	100000	108677086	108836993	2155.43	0.00269997	1.03071	0.00261952	rs187110763	0.0006589
4	UGT2B15	94	100000	69512314	69536494	260.776	0.00286997	1	0.00286997	rs146974315	0.001109
10	ANTXRL	200	100000	47658232	47701443	705.763	0.00289997	1	0.00289997	rs2999458	0.002792
5	NREP	709	100000	111064999	111312628	2018.59	0.00296997	1	0.00296997	rs508089	0.0008433
11	TMEM132A	48	100000	60691912	60704631	256.077	0.00300997	1	0.00300997	rs78880913	0.001553
1	TESK2	234	100000	45809554	45956840	1024.04	0.00305997	1	0.00305997	rs9429073	0.000726
6	FLJ46906	21	100000	139012804	139018425	88.0851	0.00311997	1	0.00311997	rs4073520	0.00141
12	CDKN1B	7	100000	12870203	12875316	30.6503	0.00334997	1.05717	0.0031688	rs34330	0.001985
3	PLCL2	493	100000	16926451	17132098	1650.43	0.00327997	1.03071	0.00318223	rs12492983	7.361e-05
12	MGAT4C	2008	100000	86373036	87232681	6227.31	0.00336997	1.05717	0.00318772	rs6538024	1.037e-05
20	ZNF335	64	100000	44577291	44600833	206.032	0.00330997	1	0.00330997	rs117778079	8.693e-05
11	SLC15A3	38	100000	60704554	60719257	140.114	0.00333997	1	0.00333997	rs589294	0.001256
1	CASQ2	324	100000	116242625	116311426	1268.49	0.00349997	1	0.00349997	rs7354918	0.0008491
6	CASC15	1752	100000	21666674	22194616	3152.59	0.00350996	1	0.00350996	rs2328667	0.0006646
9	CA9	17	100000	35673914	35681154	63.0409	0.00382996	1.06936	0.00358155	rs2071676	0.00183
5	ECSCR	6	100000	138784244	138842320	23.3099	0.00362996	1	0.00362996	rs143196830	0.002814
19	DNAAF3	39	100000	55670028	55678090	138.218	0.00457995	1.25695	0.00364371	rs28377509	0.002792
5	CPLX2	242	100000	175223609	175311023	679.687	0.00374996	1	0.00374996	rs2434236	0.0003316
7	PHF14	505	100000	11013498	11209250	1788.5	0.00378996	1	0.00378996	rs6965290	0.0001904
19	FAM129C	80	100000	17634109	17664648	236.925	0.00483995	1.25695	0.00385056	rs113687477	0.001325
3	EDEM1	61	100000	5229358	5261650	181.609	0.00403996	1.03071	0.00391957	rs370476	0.001139
2	SLC9A2	235	100000	103236165	103327809	659.106	0.00408996	1	0.00408996	rs13030492	0.0005431
14	SYNDIG1L	57	100000	74872595	74892805	234.297	0.00521995	1.24591	0.00418965	rs8017444	0.00535
4	TEC	487	100000	48137799	48271814	1380.56	0.00419996	1	0.00419996	rs2071027	0.001401
10	PROSER2-AS1	223	100000	11891606	11936709	712.421	0.00424996	1	0.00424996	rs717800	0.0004201
11	ARFIP2	8	100000	6495912	6502709	35.7181	0.00427996	1	0.00427996	rs2253104	0.001399
2	SLC40A1	45	100000	190425315	190445537	192.677	0.00432996	1	0.00432996	rs4287798	0.003278
18	ZADH2	31	100000	72909277	72921281	115.086	0.00435996	1	0.00435996	rs1047521	0.001832
11	TMEM109	12	100000	60681370	60690915	50.8973	0.00440996	1	0.00440996	rs74683688	0.003422
9	FSD1L	214	100000	108210314	108314714	656.2	0.00478995	1.06936	0.00447927	rs1329022	0.0002166
12	CMKLR1	181	100000	108681820	108733094	479.762	0.00478995	1.05717	0.00453091	rs57791951	0.0004384
14	LOC102724153	19	100000	76041246	76045931	79.6716	0.00570994	1.24591	0.00458293	rs4903329	0.001647
12	LINC00507	198	100000	128399954	128436097	761.662	0.00488995	1.05717	0.0046255	rs1352355	0.0005973
1	VANGL1	193	100000	116184573	116240845	526.664	0.00468995	1	0.00468995	rs10923170	0.0004587
11	FZD4	21	100000	86656716	86666440	92.1098	0.00472995	1	0.00472995	rs61735304	0.002754
13	LINC00676	3	100000	110380620	110382381	14.2661	0.00476995	1	0.00476995	rs9521493	0.002823
15	LOC101926928	145	100000	92006568	92038080	481.874	0.00525995	1.10154	0.00477507	rs78349944	0.0002497
4	SFRP2	16	100000	154701741	154710228	60.2412	0.00478995	1	0.00478995	rs2405203	0.001821
8	ATP6V0D2	207	100000	87111138	87166454	789.939	0.00480995	1	0.00480995	rs57368948	0.000406
14	LOC102724190	16	100000	77535522	77542534	61.3921	0.00605994	1.24591	0.00486385	rs2160664	0.001738
2	LOC102724058	140	100000	166813927	166892910	512.862	0.00486995	1	0.00486995	rs1461195	3.041e-05
14	UBR7	80	100000	93673400	93695561	269.491	0.00611994	1.24591	0.00491201	rs2532901	0.000154
11	SLC22A12	35	100000	64358281	64369825	186.868	0.00495995	1	0.00495995	rs11601236	0.0004275
17	CCDC40	299	100000	78010430	78074412	944.135	0.00497995	1	0.00497995	rs111790619	0.001121
15	DUOXA1	24	100000	45409563	45422075	79.111	0.00548995	1.10154	0.00498386	rs2470667	0.006263
16	LOC100506172	158	100000	73420703	73455295	422.474	0.00498995	1	0.00498995	rs1477403	0.0005682
19	NMRK2	32	100000	3933100	3942414	85.6875	0.00648994	1.25695	0.00516325	rs148885883	0.002543
6	ARID1B	1041	100000	157099063	157531913	2234.71	0.00520995	1	0.00520995	rs17087971	0.0004028
15	LRRK1	568	100000	101459459	101610317	1479.05	0.00578994	1.10154	0.00525621	rs12441903	4.295e-06
19	ZNF28	152	100000	53300660	53324922	452.542	0.00685993	1.25695	0.00545762	rs62119624	0.00207
5	NREP-AS1	262	100000	111248204	111353003	907.724	0.00545995	1	0.00545995	rs13362368	0.0006266
9	LOC494127	3	100000	89698800	89700140	21.5527	0.00584994	1.06936	0.00547051	rs11141676	0.003223
14	GPATCH2L	224	100000	76618227	76679146	752.664	0.00688993	1.24591	0.00553002	rs2121072	0.003292
17	KRT13	12	100000	39657232	39661865	55.4308	0.00557994	1	0.00557994	rs73986307	0.002635
9	LRSAM1	138	100000	130213764	130265780	557.451	0.00599994	1.06936	0.00561078	rs2245677	0.001788
1	PTAFR	59	100000	28473676	28520447	186.393	0.00565994	1	0.00565994	rs143163444	0.000138
7	KLHDC10	171	100000	129710348	129775560	584.438	0.00584994	1	0.00584994	rs17164299	0.001681
21	C21orf15	22	100000	15215453	15220685	85.3714	0.00588994	1	0.00588994	rs4046635	0.002103
11	OR52B6	9	100000	5602106	5603114	53.0033	0.00595994	1	0.00595994	rs2341433	0.001765
10	SPOCK2	95	100000	73818791	73848790	383.499	0.00598994	1	0.00598994	rs1245556	0.002055
2	TTC21B-AS1	40	100000	166790366	166804831	163.685	0.00606994	1	0.00606994	rs919685	0.0003358
19	CNFN	8	100000	42891170	42894444	49.9718	0.00776992	1.25695	0.00618158	rs139085717	0.008961
4	PDLIM5	496	100000	95373007	95589378	1590.19	0.00622994	1	0.00622994	rs9997813	0.0006712
1	TMCO4	387	100000	20008705	20126410	942.492	0.00624994	1	0.00624994	rs1266439	4.836e-05
19	PTPRH	121	100000	55692614	55720874	297.18	0.00801992	1.25695	0.00638048	rs11671059	0.0002559
11	TRIM49B	20	100000	49053151	49059529	101.324	0.00638994	1	0.00638994	rs2696921	0.004614
1	MEGF6	532	100000	3404505	3528059	1048.29	0.00648994	1	0.00648994	rs2794332	0.0003917
19	IRF2BP1	4	100000	46386865	46389376	16.6898	0.00817992	1.25695	0.00650777	rs113663555	0.005118
10	PROSER2	161	100000	11865396	11914276	448.341	0.00650993	1	0.00650993	rs7899079	0.0005332
7	LOC100506178	24	100000	22602955	22613617	70.9409	0.00655993	1	0.00655993	rs56015132	0.0008303
9	TMEM2	344	100000	74298281	74383800	1349.11	0.00703993	1.06936	0.00658332	rs12004614	0.002516
1	SGIP1	764	100000	66999824	67210768	2353.02	0.00665993	1	0.00665993	rs4655634	0.00101
11	MCAM	12	100000	119179233	119187840	36.8588	0.00672993	1	0.00672993	rs34587557	0.000229
19	CLEC4M	32	100000	7828034	7834491	113.837	0.00845992	1.25695	0.00673053	rs874492	0.003277
7	AOAH-IT1	3	100000	36637439	36639726	12.4108	0.00673993	1	0.00673993	rs2718177	0.0005723
13	LCP1	172	100000	46700057	46756459	450.233	0.00675993	1	0.00675993	rs2146891	0.0007468
9	ZNF79	59	100000	130186652	130207651	288.964	0.00725993	1.06936	0.00678904	rs7869873	0.001905
3	ATG7	676	100000	11314009	11599139	2196.7	0.00701993	1.03071	0.00681074	rs2606746	0.0002565
9	CNTFR	125	100000	34551429	34590138	363.884	0.00733993	1.06936	0.00686385	rs7023421	0.0009529
2	DOCK10	762	100000	225629806	225907330	1830.51	0.00703993	1	0.00703993	rs640236	0.0003203
16	NUPR1	3	100000	28548661	28550495	14.8746	0.00704993	1	0.00704993	rs76007774	0.00935
12	RASAL1	149	100000	113536623	113574044	586.338	0.00746993	1.05717	0.00706595	rs35259724	0.0009137
1	S100A11	5	100000	152004981	152009511	30.4377	0.00706993	1	0.00706993	rs2999551	0.007326
8	RPL7	8	100000	74202873	74205869	28.7121	0.00715993	1	0.00715993	rs62509784	0.002086
22	ADM2	13	100000	50919984	50924866	36.1742	0.00732993	1.02122	0.00717758	rs13055726	0.008349
13	PAN3-AS1	8	100000	28710979	28713311	26.0061	0.00722993	1	0.00722993	rs7992622	0.01938
8	RGS20	157	100000	54764367	54871864	430.321	0.00724993	1	0.00724993	rs7386089	0.002608
4	DMP1	33	100000	88571453	88585512	119.273	0.00732993	1	0.00732993	rs1545734	0.001513
2	ARHGAP15	1503	100000	143886898	144525921	3122.3	0.00749993	1	0.00749993	rs112965106	0.0004675
6	RRAGD	112	100000	90074334	90121995	308.589	0.00749993	1	0.00749993	rs4519988	0.002078
10	HK1	496	100000	71029755	71161637	1015.46	0.00750992	1	0.00750992	rs6480400	0.0001564
11	PLET1	31	100000	112118875	112131583	112.682	0.00752992	1	0.00752992	rs2518360	0.002404
6	PKIB	633	100000	122793061	123047518	1610.89	0.00752992	1	0.00752992	rs1835473	1.932e-06
19	SULT2B1	282	10000	49055428	49102684	808.352	0.00949905	1.25695	0.00755724	rs112710368	0.0009829
22	MAPK11	24	100000	50702141	50708822	71.5472	0.00782992	1.02122	0.00766719	rs742186	0.006979
9	SPATA6L	382	100000	4598315	4666674	1031.45	0.00822992	1.06936	0.00769612	rs139461433	0.0004178
2	TRABD2A	205	100000	85048790	85108369	680.093	0.00776992	1	0.00776992	rs34485446	0.001951
5	BOD1	33	100000	173034147	173043666	143.433	0.00785992	1	0.00785992	rs10866666	0.003876
7	PPP1R17	64	100000	31726630	31748069	194.199	0.00788992	1	0.00788992	rs34174	0.001231
5	OSMR	274	100000	38845959	38935743	664.799	0.00792992	1	0.00792992	rs357255	7.647e-05
10	ZNF518A	81	100000	97889471	97923517	244.472	0.00794992	1	0.00794992	rs10882725	0.001772
12	LRP1	117	100000	57522281	57607125	359.343	0.00843992	1.05717	0.00798349	rs79518687	0.001047
19	GOLGA2P9	37	10000	22779058	22786352	141.537	0.010099	1.25695	0.00803454	rs11085537	0.0002083
5	LOC101927766	311	100000	159203781	159298391	942.554	0.00803992	1	0.00803992	rs6862509	0.0003684
5	SEC24A	109	100000	133984474	134063601	311.265	0.00810992	1	0.00810992	rs141072518	0.001508
2	FIGN	230	100000	164464117	164592513	626.531	0.00829992	1	0.00829992	rs10188028	0.001369
19	NAPSA	13	10000	50861733	50868931	57.5138	0.0105989	1.25695	0.00843229	rs1274517	0.008932
1	TMOD4	6	100000	151142462	151148547	20.0287	0.00847992	1	0.00847992	rs28730723	0.006404
7	RHEB	89	100000	151163097	151217010	353.7	0.00848992	1	0.00848992	rs6943752	0.004334
19	CERS4	227	10000	8274216	8327304	488.911	0.0106989	1.25695	0.00851184	rs62126388	0.000953
12	FAIM2	114	10000	50260678	50297760	280.907	0.0089991	1.05717	0.00851243	rs836970	0.001755
3	EGFEM1P	1070	10000	167967309	168548374	2138.23	0.00889911	1.03071	0.00863392	rs62273496	0.002149
1	ZYG11A	141	100000	53308182	53360247	536.735	0.00871991	1	0.00871991	rs514881	0.002331
14	RALGAPA1	367	10000	36007557	36278432	1188.2	0.0109989	1.24591	0.00882797	rs10142334	0.003255
1	C1orf87	183	100000	60456065	60539442	460.351	0.00885991	1	0.00885991	rs630572	0.0008072
10	RBP3	11	10000	48381486	48390991	35.5517	0.00889911	1	0.00889911	rs11817788	0.004434
6	LINC01010	258	10000	134758853	134825158	945.822	0.00889911	1	0.00889911	rs13203976	0.001305
11	PRPF19	29	100000	60658019	60674061	113.167	0.00889991	1	0.00889991	rs72916973	0.004843
1	MRPL37	43	100000	54665839	54684056	134.008	0.00891991	1	0.00891991	rs35465247	0.002087
11	ARNTL	278	100000	13299324	13408812	708.694	0.00894991	1	0.00894991	rs61882381	0.003374
1	TRAF3IP3	85	100000	209929376	209955668	298.589	0.00896991	1	0.00896991	rs11119337	0.003897
9	ARID3C	14	10000	34621454	34628011	45.9988	0.00959904	1.06936	0.00897644	rs10972173	0.006786
9	LOC286238	33	10000	91262093	91267075	100.961	0.00959904	1.06936	0.00897644	rs28455807	0.004961
19	LOC102723513	5	10000	35413918	35417730	22.1254	0.0112989	1.25695	0.00898914	rs12981000	0.01449
11	PTS	12	10000	112097087	112104695	43.3641	0.0089991	1	0.0089991	rs2518352	0.004136
13	KATNAL1	360	10000	30776766	30881624	852.585	0.0089991	1	0.0089991	rs73163465	0.002404
16	FAM92B	92	10000	85131964	85146114	290.202	0.0089991	1	0.0089991	rs7184421	0.001513
20	CDH22	307	10000	44802371	44937137	715.468	0.0089991	1	0.0089991	rs10211676	0.0005567
2	TTC21B	163	10000	166729871	166810348	544.669	0.0089991	1	0.0089991	rs2045692	0.000224
1	OR2T6	6	100000	248550909	248551836	30.478	0.00906991	1	0.00906991	rs7417616	0.005697
13	MRPL57	5	100000	21750371	21753220	17.3733	0.00908991	1	0.00908991	rs117575190	0.006142
10	OPTN	128	10000	13142081	13180276	304.216	0.00919908	1	0.00919908	rs111392121	0.001137
1	WNT2B	140	10000	113009162	113063910	363.603	0.00929907	1	0.00929907	rs11102482	0.00161
5	SPOCK1	1504	10000	136310986	136835018	3013.09	0.00929907	1	0.00929907	rs116003127	5.052e-06
3	COL8A1	375	10000	99357439	99515577	1044.96	0.00959904	1.03071	0.00931299	rs55975637	0.001865
1	OR2T4	11	100000	248524882	248525929	64.9475	0.00936991	1	0.00936991	rs28602650	0.00711
1	FOXO6	67	100000	41827602	41849263	201.752	0.00937991	1	0.00937991	rs61774748	0.000434
10	OBFC1	105	10000	105637317	105678045	398.301	0.00939906	1	0.00939906	rs9420907	0.003124
22	SMDT1	5	10000	42475694	42480288	26.9894	0.00969903	1.02122	0.00949745	rs2071711	0.008971
19	DNMT1	126	10000	10244021	10305755	390.637	0.0119988	1.25695	0.00954599	rs66487118	0.004057
11	RTN4RL2	20	10000	57228009	57245012	56.0227	0.00959904	1	0.00959904	rs77129953	0.006376
16	C16orf82	3	10000	27078218	27080487	14.6494	0.00959904	1	0.00959904	rs11823	0.007818
19	LOC101929059	57	10000	57276689	57311014	190.516	0.0120988	1.25695	0.00962554	rs2870473	0.01025
19	PHLDB3	87	10000	43979254	44008985	231.516	0.0121988	1.25695	0.00970509	rs182359411	0.00148
12	PPTC7	60	10000	110972236	111021064	176.967	0.010299	1.05717	0.009742	rs12306277	0.00392
7	ZFAND2A	55	100000	1192542	1199855	155.207	0.0097699	1	0.0097699	rs6463494	0.004914
4	DGKQ	50	100000	952671	967348	142.15	0.0098599	1	0.0098599	rs11725653	0.001947
7	CALN1	1862	10000	71244475	71877360	4102.69	0.00989901	1	0.00989901	rs860001	3.251e-05
19	SAMD4B	104	10000	39833107	39875537	339.394	0.0124988	1.25695	0.00994374	rs62119678	0.003049
2	CKAP2L	44	100000	113495443	113522254	171.752	0.0099799	1	0.0099799	rs7594852	0.003139

## Sheet: Hepcidin_subset
Chromosome	Gene	Number of SNVs	Number of simulations	Start position of the gene	Stop position of the gene	Test statistic	P-value	Lambda	Corrected Pvalue	Top SNV in this gene	P-value of top SNV
19	LOC100996349	3	1000000	22790817	22791303	27.8302	6.99999e-05	1	6.99999e-05	rs2306965	1.235e-05
19	IRF2BP1	4	1000000	46386865	46389376	31.7596	0.000103	1	0.000103	rs3745926	0.0008527
2	SLC40A1	45	1000000	190425315	190445537	337.55	0.000116	1	0.000116	rs1123109	0.0001308
10	LOC399715	18	1000000	6368506	6377943	112.248	0.00013	1.05232	0.000123536	rs7908770	6.502e-05
12	CACNA1C-IT3	64	1000000	2378941	2397911	628.539	0.000291	1.04268	0.000279088	rs11609165	0.000157
10	ANTXRL	200	1000000	47658232	47701443	952.985	0.000348	1.05232	0.000330696	rs4075138	0.000558
1	AGL	274	1000000	100315639	100389579	1285.26	0.000409	1	0.000409	rs11166363	0.0002517
1	PRAMEF11	28	1000000	12884617	12891264	139.177	0.000445	1	0.000445	rs1736821	0.0004187
13	SLITRK1	5	1000000	84451339	84456528	30.2705	0.000482	1.02122	0.000471986	rs142645261	0.0008491
20	ZNF335	64	1000000	44577291	44600833	251.024	0.000582999	1.02122	0.000570887	rs3746508	0.000218
11	ARHGEF12	278	1000000	120207617	120360645	1571.65	0.000631999	1.05474	0.000599197	rs7120040	0.0002436
6	CRISP3	39	1000000	49695091	49712168	185.906	0.000777999	1	0.000777999	rs555247	0.0005416
10	ZDHHC16	17	1000000	99205887	99217127	90.2814	0.000873999	1.05232	0.000830541	rs10882936	0.0004169
6	ARID1B	1041	1000000	157099063	157531913	2716.68	0.000836999	1	0.000836999	rs62424288	0.0001917
8	RGS20	157	1000000	54764367	54871864	584.879	0.000867999	1	0.000867999	rs7386089	0.0006036
16	LOC100506172	158	100000	73420703	73455295	534.825	0.00096999	1	0.00096999	rs1477403	0.0005967
12	MSI1	61	100000	120779132	120806983	331.663	0.00101999	1.04268	0.000978238	rs1076205	0.000309
1	METTL13	53	1000000	171750760	171766856	365.089	0.000990999	1	0.000990999	rs2232825	0.0001908
2	EML6	856	100000	54952148	55199156	2168.45	0.00106999	1	0.00106999	rs354202	1.21e-08
9	LINC00476	160	100000	98568369	98638259	717.994	0.00119999	1.06936	0.00112216	rs816677	0.0001484
8	CHRNA2	81	100000	27317277	27336813	341.019	0.00116999	1	0.00116999	rs2565061	0.0007681
7	KLHDC10	171	100000	129710348	129775560	740.809	0.00117999	1	0.00117999	rs4731655	0.0007053
16	TERF2IP	31	100000	75681634	75691341	139.65	0.00120999	1	0.00120999	rs74702286	0.0009894
12	CMKLR1	182	100000	108681820	108733094	558.626	0.00151998	1.04268	0.00145777	rs57791951	4.963e-05
7	GGCT	34	100000	30536236	30544457	163.258	0.00147999	1	0.00147999	rs38406	0.0001057
10	ADAMTS14	455	100000	72432558	72522195	1256.98	0.00184998	1.05232	0.00175799	rs72814521	4.839e-05
4	DMP1	33	100000	88571453	88585512	152.081	0.00175998	1	0.00175998	rs1545734	0.0001984
22	KCTD17	15	100000	37447775	37459430	67.9704	0.00187998	1.06693	0.00176204	rs855793	0.001044
19	ONECUT3	57	100000	1753661	1775444	203.04	0.00176998	1	0.00176998	rs10409901	0.0008163
20	NCOA5	54	100000	44689625	44718580	223.92	0.00180998	1.02122	0.00177238	rs3092169	0.001214
12	CACNA1C	1771	100000	2162415	2807115	3548.57	0.00188998	1.04268	0.00181262	rs74334859	0.0001521
11	TRIM6-TRIM34	220	100000	5617864	5665625	677.432	0.00193998	1.05474	0.00183929	rs7944669	0.001449
3	ECT2	148	100000	172468474	172539264	646.661	0.00192998	1.03071	0.00187247	rs11706689	0.0003399
11	ARNTL	278	100000	13299324	13408812	879.036	0.00210998	1.05474	0.00200046	rs193010835	0.0004925
11	RTN4RL2	20	100000	57228009	57245012	70.4597	0.00211998	1.05474	0.00200995	rs2584862	0.006689
19	GOLGA2P9	37	100000	22779058	22786352	197.147	0.00204998	1	0.00204998	rs11085537	1.33e-05
19	TNNI3	19	100000	55663135	55669100	87.6418	0.00209998	1	0.00209998	rs11670538	0.0006008
1	CAMK2N1	4	100000	20808883	20812728	18.526	0.00211998	1	0.00211998	rs11539080	0.0005473
11	KRT8P41	7	100000	9115909	9117737	28.796	0.00226998	1.05474	0.00215216	rs2133214	0.0008241
6	LY86	299	100000	6588933	6655216	792.429	0.00218998	1	0.00218998	rs4960218	0.0006352
2	LOC100507443	159	100000	208983852	209021486	617.129	0.00219998	1	0.00219998	rs12328374	0.0002958
20	WFDC11	74	100000	44277201	44298878	418.076	0.00224998	1.02122	0.00220323	rs6130878	0.0003427
22	MIR658	2	100000	38240278	38240378	12.1617	0.00238998	1.06693	0.00224005	rs141002682	0.0006735
11	TRIM34	80	100000	5641173	5665625	345.979	0.00244998	1.05474	0.00232281	rs7944669	0.001449
14	LOC102724190	16	100000	77535522	77542534	72.0813	0.00236998	1	0.00236998	rs2542012	0.0007567
9	RFK	32	100000	79000432	79009444	136.889	0.00268997	1.06936	0.0025155	rs10781358	0.0007634
5	TBCA	305	100000	76986994	77072185	1194.76	0.00251997	1	0.00251997	rs71632944	1.739e-05
6	C6orf99	64	100000	159309618	159331385	189.092	0.00255997	1	0.00255997	rs7771794	0.0004838
2	AAMP	8	100000	219128851	219134893	37.1792	0.00260997	1	0.00260997	rs115942379	0.002011
1	TMCO4	387	100000	20008705	20126410	1048.39	0.00266997	1	0.00266997	rs1266439	0.0007528
1	PARP1	122	100000	226548391	226595801	572.816	0.00268997	1	0.00268997	rs3219022	0.001684
18	SMIM21	59	100000	73121826	73139589	267.997	0.00315997	1.17071	0.00269919	rs17281792	4.34e-05
19	CEACAM16	39	100000	45202420	45213986	131.022	0.00272997	1	0.00272997	rs2119660	0.00106
10	MMS19	75	100000	99218080	99258551	282.122	0.00287997	1.05232	0.00273677	rs7084687	0.0002947
11	DENND5A	278	100000	9160374	9286873	1074.22	0.00288997	1.05474	0.00273997	rs7930507	0.0004323
22	SMDT1	5	100000	42475694	42480288	36.1218	0.00302997	1.06693	0.00283989	rs6002593	0.001963
6	MB21D1	65	100000	74134855	74162043	174.268	0.00285997	1	0.00285997	rs4706539	0.0004798
10	SLK	168	100000	105727469	105787342	816.155	0.00305997	1.05232	0.00290782	rs4917407	0.0009619
16	GABARAPL2	27	100000	75600248	75611779	117.325	0.00292997	1	0.00292997	rs55714466	0.0008498
22	LMF2	22	100000	50941375	50946135	84.2331	0.00320997	1.06693	0.0030086	rs13056405	0.003222
17	RCVRN	45	100000	9801026	9808684	225.196	0.00300997	1	0.00300997	rs17682132	0.003321
11	PITPNM1	7	100000	67259238	67272843	24.3205	0.00318997	1.05474	0.0030244	rs147940157	0.00259
22	NDUFA6-AS1	108	100000	42486936	42521354	603.992	0.00324997	1.06693	0.00304609	rs7286375	0.001149
19	DNAAF3	39	100000	55670028	55678090	149.68	0.00304997	1	0.00304997	rs8107736	0.001223
6	CMAHP	257	100000	25081294	25138620	1118	0.00312997	1	0.00312997	rs302977	0.002806
15	IDH2	61	100000	90627210	90645786	228.381	0.00340997	1.08165	0.00315254	rs9652516	0.0008914
22	UPK3A	36	100000	45680867	45691755	165.6	0.00345997	1.06693	0.00324291	rs2742635	0.001758
13	ERICH6B	202	100000	46115431	46189874	671.113	0.00333997	1.02122	0.00327058	rs3014935	6.648e-05
19	RFXANK	18	100000	19303007	19312678	83.637	0.00335997	1	0.00335997	rs1050483	0.004415
22	FAM109B	10	100000	42470254	42475442	59.0949	0.00369996	1.06693	0.00346785	rs1807494	0.002852
13	STOML3	116	100000	39540061	39564996	343.89	0.00354996	1.02122	0.00347621	rs7987207	0.001499
16	MRPL28	25	100000	417383	420569	96.4733	0.00353996	1	0.00353996	rs191979573	0.003616
2	CRYGD	11	100000	208986330	208989313	46.4924	0.00360996	1	0.00360996	rs34334031	0.0007998
9	LINC00474	159	100000	118650543	118687377	461	0.00398996	1.06936	0.00373117	rs2418424	0.0002679
1	C1orf87	183	100000	60456065	60539442	525.786	0.00376996	1	0.00376996	rs639310	0.001238
9	SPATA6L	382	100000	4598315	4666674	1163.65	0.00404996	1.06936	0.00378728	rs10815046	7.268e-05
20	TOX2	463	100000	42543491	42698254	1036.9	0.00396996	1.02122	0.00388748	rs6017247	0.0001838
20	WFDC10B	65	100000	44313289	44333658	306.889	0.00402996	1.02122	0.00394623	rs6094197	0.001443
7	BBS9	1467	100000	33169151	33645680	3694.31	0.00396996	1	0.00396996	rs61756571	0.001906
12	SRRM4	698	100000	119419299	119600856	1825.44	0.00432996	1.04268	0.00415272	rs11064672	0.001276
19	SNAR-G2	2	100000	49534925	49535044	11.2803	0.00417996	1	0.00417996	rs7251022	0.001514
5	LOX	21	100000	121398889	121414055	104.87	0.00420996	1	0.00420996	rs3805442	0.0009166
19	SAE1	87	100000	47634079	47713893	295.385	0.00422996	1	0.00422996	rs12973505	0.001767
12	CREBL2	77	100000	12764766	12798042	279.111	0.00442996	1.04268	0.00424862	rs12580006	0.001635
7	SMKR1	22	100000	129142319	129152773	81.3461	0.00429996	1	0.00429996	rs657664	0.0001227
2	LOC102724224	48	100000	177502481	177520686	217.231	0.00433996	1	0.00433996	rs73039435	0.002705
19	MBD3L1	2	100000	8953268	8954016	16.0161	0.00434996	1	0.00434996	rs2972588	0.004023
12	AICDA	29	100000	8754761	8765442	116.718	0.00453995	1.04268	0.00435412	rs2580875	0.003687
8	C8orf34	1413	100000	69242956	69731258	3018.91	0.00441996	1	0.00441996	rs7002286	0.0003312
17	CALCOCO2	91	100000	46908349	46942607	397.512	0.00443996	1	0.00443996	rs7214393	0.001469
16	WWOX	6908	100000	78133309	79246564	10412.5	0.00450995	1	0.00450995	rs72790027	3.342e-05
2	CUL3	289	100000	225334866	225450114	1205.34	0.00453995	1	0.00453995	rs1829921	0.001387
12	DYNLL1-AS1	15	100000	120928140	120933749	63.6526	0.00479995	1.04268	0.00460347	rs4767904	0.003547
4	MGARP	30	100000	140187316	140201492	131.209	0.00464995	1	0.00464995	rs78315993	0.0005049
14	IRF2BPL	7	100000	77490885	77495042	33.3011	0.00465995	1	0.00465995	rs71428775	0.002614
10	BTAF1	199	100000	93683735	93790080	769.816	0.00493995	1.05232	0.00469432	rs12779538	0.002068
2	GPBAR1	6	100000	219125737	219128582	40.495	0.00472995	1	0.00472995	rs2292549	0.006334
14	DTD2	23	100000	31915242	31926680	114.059	0.00481995	1	0.00481995	rs79732443	0.003969
19	PAF1	10	100000	39876269	39881835	49.9056	0.00497995	1	0.00497995	rs45591338	0.002367
4	APELA	56	100000	165798155	165818676	170.975	0.00503995	1	0.00503995	rs17487079	0.0003702
1	SEC16B	163	100000	177898241	177939050	425.645	0.00517995	1	0.00517995	rs7539159	0.0002312
16	FAM92B	92	100000	85131964	85146114	311.997	0.00520995	1	0.00520995	rs7184421	0.0001302
10	MAT1A	60	100000	82031575	82049434	202.822	0.00554994	1.05232	0.00527398	rs116700065	0.000113
5	ECSCR	6	100000	138784244	138842320	21.778	0.00529995	1	0.00529995	rs143196830	0.01083
7	MACC1-AS1	34	100000	20181538	20193154	127.215	0.00530995	1	0.00530995	rs17142494	0.001711
1	G0S2	3	100000	209848669	209849735	14.0203	0.00531995	1	0.00531995	rs932375	0.0009854
9	TMEM2	345	100000	74298281	74383800	1392.85	0.00569994	1.06936	0.00533024	rs72737998	0.002161
2	FIGN	229	100000	164464117	164592513	662.313	0.00533995	1	0.00533995	rs10445757	0.001335
10	VCL	206	100000	75757871	75879914	611.235	0.00563994	1.05232	0.00535951	rs4746170	0.0009102
5	CDH18	2958	100000	19473154	20575982	6063.26	0.00535995	1	0.00535995	rs11740264	0.0007501
9	GCNT1	271	100000	79056581	79122332	776.292	0.00577994	1.06936	0.00540505	rs577723	0.0001336
1	NR1I3	29	100000	161199455	161208000	95.1947	0.00540995	1	0.00540995	rs9725457	0.002253
14	PLD4	29	100000	105391186	105399573	144.556	0.00551994	1	0.00551994	rs60520694	0.002619
19	MYPOP	51	100000	46393280	46405862	166.394	0.00554994	1	0.00554994	rs58846946	0.001645
16	PMM2	301	100000	8891669	8943194	871.174	0.00556994	1	0.00556994	rs11865562	0.0001078
19	MEF2BNB	63	100000	19287712	19303400	228.58	0.00557994	1	0.00557994	rs73537457	0.0002839
9	ERCC6L2	357	100000	98637899	98780735	1113.11	0.00598994	1.06936	0.00560143	rs609296	0.0009199
8	DEFA10P	6	100000	6825662	6826635	25.8873	0.00560994	1	0.00560994	rs13278390	0.003367
7	RHEB	89	100000	151163097	151217010	382.148	0.00563994	1	0.00563994	rs2374261	0.002841
17	OR3A2	4	100000	3181183	3182268	18.5712	0.00566994	1	0.00566994	rs61729398	0.0007757
19	DAND5	16	100000	13080431	13085567	39.497	0.00572994	1	0.00572994	rs11670895	0.001343
19	NLRP7	132	100000	55434876	55458873	423.953	0.00575994	1	0.00575994	rs71367125	0.0002579
19	PTPRH	121	100000	55692614	55720874	312.217	0.00586994	1	0.00586994	rs61735060	0.0002331
12	HOXC11	2	100000	54366909	54370203	11.7015	0.00616994	1.04268	0.00591738	rs12427129	0.002948
14	LOC101927124	76	100000	31889963	31922089	321.232	0.00594994	1	0.00594994	rs79732443	0.003969
22	NDUFA6	12	100000	42481529	42486888	47.6281	0.00635994	1.06693	0.00596096	rs4147640	0.002423
17	ABCA9	135	100000	66970772	67057136	446.701	0.00608994	1	0.00608994	rs4968993	0.00354
12	HRK	25	100000	117298224	117319232	94.26	0.00635994	1.04268	0.0060996	rs10850727	0.005306
16	HAGHL	8	100000	776935	779715	39.0722	0.00610994	1	0.00610994	rs1054788	0.0005784
16	CARHSP1	104	100000	8946798	8962869	305.724	0.00613994	1	0.00613994	rs76623598	0.0004833
4	LOC285484	130	100000	6202459	6235663	375.394	0.00628994	1	0.00628994	rs867869	0.001529
7	LOC401320	87	100000	30587972	30617395	327.112	0.00628994	1	0.00628994	rs2709790	0.0001169
5	FGFR4	33	100000	176513872	176525143	120.909	0.00631994	1	0.00631994	rs396007	0.002795
3	IQCJ-SCHIP1	1849	100000	158787040	159615155	3695.69	0.00655993	1.03071	0.00636445	rs13326945	2.689e-05
8	FBXO16	146	100000	28285925	28347835	346.08	0.00638994	1	0.00638994	rs62502421	0.0001378
1	KCNJ9	19	100000	160051359	160059212	72.5885	0.00642994	1	0.00642994	rs2737705	0.0006581
6	PKIB	630	100000	122793061	123047518	1658.74	0.00650993	1	0.00650993	rs9490527	0.0002802
12	MGAT4C	2002	100000	86373036	87232681	5677.17	0.00678993	1.04268	0.006512	rs839140	0.0001111
17	KRT9	10	100000	39722093	39728310	65.4797	0.00660993	1	0.00660993	rs8070680	0.002807
1	RGS8	72	100000	182615791	182642067	286.602	0.00660993	1	0.00660993	rs680277	0.002711
10	FAM24B	25	100000	124608609	124639157	71.8202	0.00702993	1.05232	0.00668038	rs4638251	0.001945
14	LOC283575	83	100000	77507391	77535846	272.041	0.00677993	1	0.00677993	rs61991645	0.001387
10	ADK	901	100000	75910942	76469061	3126.38	0.00719993	1.05232	0.00684192	rs10824218	0.0002646
10	DCLRE1C	131	100000	14946609	14996431	354.244	0.00719993	1.05232	0.00684192	rs35001362	0.002756
10	LGI1	140	100000	95517565	95557916	393.789	0.00719993	1.05232	0.00684192	rs7082575	0.001373
22	NAGA	23	100000	42454337	42466846	96.5565	0.00729993	1.06693	0.00684198	rs133375	0.002588
21	PDXK	141	100000	45138977	45182188	357.415	0.00684993	1	0.00684993	rs1076844	0.002394
20	PDRG1	5	100000	30532757	30539883	28.0694	0.00699993	1.02122	0.0068545	rs6089127	0.003287
5	CLK4	38	100000	178029664	178054054	136.482	0.00697993	1	0.00697993	rs543862	0.001433
3	IQCJ	431	100000	158787040	158984096	1323.79	0.00720993	1.03071	0.00699508	rs13326945	2.689e-05
9	ENTPD2	21	100000	139942550	139948503	64.8706	0.00748993	1.06936	0.00700412	rs2271867	0.002592
10	CLRN3	53	100000	129676113	129691211	135.661	0.00737993	1.05232	0.00701297	rs6482992	0.002943
1	CASQ2	324	100000	116242625	116311426	1115.63	0.00702993	1	0.00702993	rs7354918	0.0009005
16	SLC7A5P1	3	100000	29624423	29625038	12.1092	0.00729993	1	0.00729993	rs3743701	0.004964
16	AXIN1	270	100000	337439	402676	785.137	0.00734993	1	0.00734993	rs3848362	0.0009349
19	KLF2	8	100000	16435650	16438339	25.5991	0.00745993	1	0.00745993	rs12462380	0.002657
3	LOC101927347	833	100000	6674044	6847136	1971.57	0.00768992	1.03071	0.00746077	rs164321	0.000814
4	IBSP	39	100000	88720701	88733601	123.8	0.00759992	1	0.00759992	rs2616262	0.004109
1	HSD11B1	99	100000	209859524	209908295	360.374	0.00765992	1	0.00765992	rs76052242	0.00111
2	FBXO48	4	100000	68689504	68694390	17.085	0.00785992	1	0.00785992	rs113018168	0.004997
20	PCIF1	26	100000	44563316	44576662	71.6494	0.00802992	1.02122	0.00786309	rs16990949	0.001017
11	OR51S1	7	100000	4869466	4870438	34.1611	0.00835992	1.05474	0.00792601	rs11601065	0.005387
12	FAIM2	114	100000	50260678	50297760	285.281	0.00844992	1.04268	0.00810403	rs1044677	0.001228
17	LINC00974	9	100000	39705857	39710747	54.2359	0.00817992	1	0.00817992	rs8081359	0.00454
2	SFT2D3	9	100000	128458596	128461407	30.9749	0.00818992	1	0.00818992	rs141206501	0.007401
3	HHATL	23	100000	42734154	42744319	83.8797	0.00847992	1.03071	0.00822722	rs2290973	0.004046
21	DYRK1A	393	100000	38739858	38887679	1218.41	0.00826992	1	0.00826992	rs928763	0.0003
22	LGALS2	53	10000	37966252	37976024	193.36	0.0089991	1.06693	0.00843456	rs7291467	0.0103
5	LOC101928505	53	100000	56946486	56966816	210.759	0.00844992	1	0.00844992	rs170741	0.001635
10	NUTM2A-AS1	93	10000	88998423	89102315	262.776	0.00889911	1.05232	0.00845662	rs12262768	0.0003418
5	SPARC	71	100000	151040656	151066615	219.721	0.00849992	1	0.00849992	rs2347128	0.0006996
6	FUCA2	30	100000	143815948	143833020	145.679	0.00861991	1	0.00861991	rs223232	0.001239
7	LOC101928744	61	100000	41004276	41019537	217.429	0.00865991	1	0.00865991	rs6942431	0.00405
1	S100A7A	17	100000	153388999	153395701	86.3835	0.00881991	1	0.00881991	rs4845348	0.002842
16	ADAT1	92	10000	75632246	75657221	283.201	0.00889911	1	0.00889911	rs74027441	0.000835
19	C19orf57	69	10000	13993167	14016909	389.17	0.00909909	1	0.00909909	rs7248632	0.006592
5	LOC153684	15	10000	43042235	43045370	35.9125	0.00909909	1	0.00909909	rs182091149	0.01285
19	FUT2	40	10000	49199227	49209191	185.772	0.00919908	1	0.00919908	rs503279	0.005938
17	AXIN2	83	100000	63524682	63557740	218.335	0.00921991	1	0.00921991	rs192105780	0.0002754
22	RANBP1	26	10000	20103460	20114880	92.2472	0.00989901	1.06693	0.00927802	rs58050290	0.008283
17	ATP2A3	163	10000	3827162	3867758	499.746	0.00929907	1	0.00929907	rs1800915	0.0001671
19	NANOS3	6	10000	13988062	13991571	37.0872	0.00929907	1	0.00929907	rs10413657	0.00535
3	MORC1	476	10000	108677086	108836993	1712.52	0.00959904	1.03071	0.00931299	rs9821382	0.0008681
19	SHC2	255	10000	416582	460996	601.57	0.00949905	1	0.00949905	rs117805794	0.0009212
6	LINC00326	31	10000	133409218	133427717	170.414	0.00949905	1	0.00949905	rs9493512	0.002307
22	ZDHHC8	47	10000	20119363	20135530	169.017	0.010199	1.06693	0.00955917	rs80226867	0.007475
10	FAM25BP	8	10000	47740303	47744822	34.1493	0.010099	1.05232	0.00959684	rs61363193	0.00802
1	TRNAU1AP	51	10000	28879528	28905057	173.581	0.00959904	1	0.00959904	rs61785999	0.003182
7	CDC14C	17	10000	48964156	48967049	70.2679	0.00959904	1	0.00959904	rs61731347	0.001702
22	TRMT2A	17	10000	20099388	20104818	50.4975	0.010299	1.06693	0.00965289	rs77201758	0.008245
10	UROS	79	100000	127477146	127511837	362.7	0.0102799	1.05232	0.00976875	rs11244655	0.005387
12	LRP1	117	10000	57522281	57607125	340.368	0.010199	1.04268	0.0097815	rs79518687	0.001926
12	SRSF9	25	10000	120899470	120907558	73.1818	0.010299	1.04268	0.0098774	rs145350287	0.002461
8	DECR1	125	10000	91013579	91064227	467.861	0.00989901	1	0.00989901	rs186782016	0.004544
10	FAM24B-CUZD1	45	10000	124591670	124639157	113.543	0.010499	1.05232	0.00997691	rs4638251	0.001945

## Sheet: Hepcferr all
Chromosome	Gene	Number of SNVs	Number of simulations	Start position of the gene	Stop position of the gene	Test statistic	P-value	Lambda	Corrected Pvalue	Top SNV in this gene	P-value of top SNV
6	HFE	20	1000000	26087508	26095469	215.615	9.99999e-07	1.39864	7.14977e-07	rs1800562	1.686e-14
6	LRRC16A	1469	1000000	25279655	25620758	7107.78	9.99999e-07	1.39864	7.14977e-07	rs78912080	4.921e-10
6	SCGN	159	1000000	25652428	25702008	1419.17	9.99999e-07	1.39864	7.14977e-07	rs56246159	6.713e-10
22	MPST	37	1000000	37415682	37425863	274.759	2e-06	1.08412	1.84481e-06	rs5756491	4.901e-09
22	TST	47	1000000	37406899	37416224	476.564	2e-06	1.08412	1.84481e-06	rs6000534	1.141e-06
6	HIST1H4B	3	1000000	26027123	26027480	50.0442	4e-06	1.39864	2.85991e-06	rs3752420	5.555e-07
22	TMPRSS6	146	1000000	37461475	37505603	1235.13	7.99999e-06	1.08412	7.37922e-06	rs855791	4.08e-15
6	SLC17A2	61	1000000	25912983	25930954	524.84	2.6e-05	1.39864	1.85894e-05	rs80215559	8.981e-14
6	TRIM38	47	1000000	25962916	25987557	230.645	6.69999e-05	1.39864	4.79035e-05	rs12210098	8.437e-08
2	STON1	250	1000000	48757307	48825654	1394.18	0.000154	1	0.000154	rs7574549	5.079e-06
6	THEMIS	438	1000000	128029338	128239776	1784.2	0.000265	1.39864	0.000189469	rs17054975	1.483e-05
11	MS4A6A	27	1000000	59939079	59952139	195.45	0.000293	1.09904	0.000266596	rs624663	0.0003656
22	TEX33	74	1000000	37387159	37403877	450.877	0.000298	1.08412	0.000274876	rs76465976	0.0002024
20	RAD21L1	84	1000000	1206763	1235145	411.441	0.000384	1.35986	0.000282382	rs117037219	0.0002684
9	GLT6D1	75	1000000	138515501	138531386	412.909	0.000355	1.20785	0.00029391	rs1333241	7.275e-05
19	NUCB1-AS1	30	1000000	49414186	49422148	168.658	0.000319	1.08412	0.000294246	rs10424134	2.351e-05
2	KCNJ3	501	1000000	155555092	155714864	1585.32	0.000329	1	0.000329	rs3106652	0.0001175
7	CDHR3	215	1000000	105603656	105676877	668.864	0.000382	1.11412	0.000342871	rs17287314	0.0005531
6	VEGFA	51	1000000	43737945	43754223	209.85	0.000556999	1.39864	0.000398242	rs3025009	0.0004188
6	SLC17A1	142	1000000	25783125	25832287	763.026	0.000629999	1.39864	0.000450436	rs78833965	4.14e-13
1	OTUD3	79	1000000	20208887	20239437	335.179	0.000454	1	0.000454	rs113985555	0.0006444
13	LINC00426	113	1000000	30914402	30948051	463.701	0.000513999	1.07919	0.000476285	rs9506294	0.0004315
20	ZNF335	63	1000000	44577291	44600833	238.209	0.000790999	1.35986	0.000581678	rs56295229	0.000873
12	DUSP16	233	1000000	12626215	12715448	957.17	0.000585999	1	0.000585999	rs10743989	6.21e-05
2	STON1-GTF2A1L	982	1000000	48757063	49003656	2900.19	0.000586999	1	0.000586999	rs7574549	5.079e-06
7	HEATR2	246	1000000	766337	826116	1210.11	0.000669999	1.11412	0.000601371	rs62432223	0.0009557
11	MS4A2	24	1000000	59856136	59865940	159.061	0.000715999	1.09904	0.000651477	rs502581	0.001749
12	M6PR	24	1000000	9092956	9102357	119.422	0.000652999	1	0.000652999	rs1805729	0.000528
12	MDM1	70	1000000	68688345	68726161	300.664	0.000696999	1	0.000696999	rs6581810	5.741e-05
17	PIRT	37	1000000	10725791	10741418	185.901	0.000696999	1	0.000696999	rs12949416	0.0008932
6	HIST1H1C	3	100000	26055967	26056699	17.9785	0.00097999	1.39864	0.000700672	rs10425	0.001521
20	LOC101929010	57	100000	1614153	1629119	231.3	0.00098999	1.35986	0.000728011	rs6135471	0.0004118
6	SLC17A3	80	100000	25845327	25874471	440.974	0.00102999	1.39864	0.00073642	rs79920061	3.393e-14
9	FKBP15	234	1000000	115927799	115983641	1015.44	0.000985999	1.20785	0.000816323	rs117718846	0.0002746
4	KIAA1211	540	1000000	57036360	57196890	1308.24	0.000840999	1.02596	0.000819721	rs7698073	0.0001455
20	SIRPG	118	100000	1609797	1638425	454.475	0.00116999	1.35986	0.000860376	rs6135471	0.0004118
6	HIST1H2AB	2	100000	26033319	26033796	14.2558	0.00127999	1.39864	0.000915163	rs2230655	0.0002661
4	NELFA	42	1000000	1984440	2010962	291.897	0.001005	1.02596	0.000979572	rs553148	0.0001254
7	ST7-AS2_2	37	100000	116752345	116785646	122.473	0.00110999	1.11412	0.000996293	rs3808222	0.0001742
22	KCTD17	15	100000	37447775	37459430	74.1908	0.00109999	1.08412	0.00101463	rs2235320	0.0007819
7	GRB10	670	100000	50657759	50861159	2513.64	0.00113999	1.11412	0.00102322	rs77532435	2.448e-05
6	JARID2	715	100000	15246205	15522273	1940.71	0.00161998	1.39864	0.00115825	rs2251828	5.381e-05
6	LOC100507547	4	100000	32120578	32122142	23.738	0.00161998	1.39864	0.00115825	rs114252337	0.001403
20	KCNB1	392	100000	47988504	48099181	1182.05	0.00169998	1.35986	0.00125012	rs119417	0.0001191
17	LYZL6	40	100000	34261522	34270703	250.228	0.00125999	1	0.00125999	rs67974110	4.942e-05
21	HLCS	781	100000	38123188	38362545	2756.67	0.00136999	1	0.00136999	rs6517394	8.27e-05
12	PZP	160	100000	9301435	9360966	601.75	0.00141999	1	0.00141999	rs1968354	0.0004764
19	ACTN4	254	100000	39138266	39221171	1136.54	0.00159998	1.08412	0.00147583	rs749701	0.0003051
8	TRAM1	79	100000	71485452	71520694	342.564	0.00152998	1.01649	0.00150516	rs111745460	0.0001488
15	LOC338963	11	100000	83379222	83382745	41.8923	0.00182998	1.08412	0.00168798	rs55700126	0.0001596
2	LOC151174	35	100000	239133753	239140318	189.891	0.00171998	1	0.00171998	rs3795902	0.003174
6	HIST1H3C	3	100000	26045638	26046097	15.0264	0.00254997	1.39864	0.00182318	rs3752416	0.0006509
10	GPR26	87	100000	125425870	125456913	293.883	0.00182998	1	0.00182998	rs1219807	0.0001402
20	FAM65C	358	100000	49202644	49308067	1008.28	0.00249998	1.35986	0.00183841	rs6020661	0.0007781
4	YTHDC1	63	100000	69176104	69215824	238.403	0.00191998	1.02596	0.0018714	rs114446835	3.449e-05
9	SH3GLB2	28	100000	131770071	131790632	124.224	0.00230998	1.20785	0.00191246	rs117277684	5.169e-05
14	DHRS4L1	135	100000	24476217	24520586	417.852	0.00197998	1.02122	0.00193883	rs11158517	0.0001736
11	DRD4	10	100000	637304	640705	46.1754	0.00223998	1.09904	0.00203812	rs1870723	0.005437
3	NCBP2	25	100000	196662272	196669464	108.702	0.00204998	1	0.00204998	rs6806984	9.618e-05
6	HBS1L	212	100000	135281516	135376036	1279.02	0.00289997	1.39864	0.00207342	rs2297339	0.0009219
12	CHPT1	87	100000	102091416	102122846	280.232	0.00211998	1	0.00211998	rs17780078	0.0006343
20	LOC100270804	7	100000	18774692	18776709	24.9879	0.00306997	1.35986	0.00225757	rs7262320	0.0004381
6	SLC17A4	102	100000	25754926	25781403	386.054	0.00345997	1.39864	0.0024738	rs12212049	0.001003
13	MZT1	63	100000	73282494	73301938	323.845	0.00266997	1.07919	0.00247406	rs4885031	0.001743
3	MORC1	476	100000	108677086	108836993	2197.5	0.00268997	1	0.00268997	rs13080714	7.199e-05
19	MUC16	511	100000	8959519	9092018	1435.57	0.00303997	1.08412	0.00280408	rs2216662	6.439e-05
3	CSTA	58	100000	122044010	122060815	205.788	0.00283997	1	0.00283997	rs35968958	0.001152
1	PDC	27	100000	186412697	186430240	140.011	0.00289997	1	0.00289997	rs4007511	0.001503
20	LOC100506175	37	100000	49262007	49276828	158.974	0.00398996	1.35986	0.0029341	rs6020665	0.001402
19	NUCB1	103	100000	49403306	49426540	309.115	0.00324997	1.08412	0.00299778	rs10424134	2.351e-05
9	LOC101928748	52	100000	117881818	117900688	282.822	0.00364996	1.20785	0.00302186	rs1537720	0.0003108
20	C20orf202	11	100000	1184097	1188918	45.7798	0.00421996	1.35986	0.00310324	rs79521191	0.004712
12	PHC1	69	100000	9067315	9094060	262.728	0.00314997	1	0.00314997	rs4883201	0.0005409
6	MOCS1	92	100000	39872033	39902290	286.733	0.00448996	1.39864	0.00321022	rs2984659	0.0007318
3	FGD5-AS1	22	100000	14984285	14989948	107.054	0.00336997	1	0.00336997	rs11557127	0.001649
3	CASR	428	100000	121902529	122005344	1475.35	0.00339997	1	0.00339997	rs1553309	0.0001736
6	FLJ46906	21	100000	139012804	139018425	83.4937	0.00476995	1.39864	0.00341041	rs7762456	0.00154
8	DCAF13	80	100000	104426941	104455680	359.268	0.00350996	1.01649	0.00345302	rs112338530	0.001041
9	LINC00094	16	100000	136890560	136896719	78.1828	0.00418996	1.20785	0.00346893	rs433994	0.001795
2	PPP1R21	236	100000	48667907	48742531	843.617	0.00350996	1	0.00350996	rs11680254	0.0002895
6	HACE1	311	100000	105175967	105307794	1141.64	0.00491995	1.39864	0.00351766	rs71572238	0.000922
19	MBD3L1	2	100000	8953268	8954016	16.7228	0.00390996	1.08412	0.00360656	rs2969292	0.003295
6	ZNF204P	41	100000	27325601	27343153	146.779	0.00506995	1.39864	0.0036249	rs111951245	0.000556
10	ABLIM1	744	100000	116190868	116444414	1772.58	0.00364996	1	0.00364996	rs138416692	9.141e-05
20	MMP9	21	100000	44637546	44645200	85.6656	0.00497995	1.35986	0.00366211	rs17576	0.00414
19	MYO9B	546	100000	17186590	17324104	1279.12	0.00399996	1.08412	0.00368958	rs3826695	0.001126
11	KCTD21-AS1	71	100000	77850838	77885023	298.949	0.00408996	1.09904	0.00372139	rs28461	0.003022
14	DIO2	44	100000	80663867	80697397	195.799	0.00384996	1.02122	0.00376995	rs2267873	0.001186
6	ATF6B	23	100000	32083044	32096017	61.8539	0.00527995	1.39864	0.00377505	rs114698994	0.005194
11	LRRC56	98	100000	537521	554916	336.467	0.00420996	1.09904	0.00383057	rs12792519	0.0004301
19	LINC00661	54	100000	16126443	16138272	235.651	0.00420996	1.08412	0.00388328	rs1990026	0.002637
9	BRD3	126	100000	136895445	136933141	440.793	0.00469995	1.20785	0.00389116	rs457084	0.0006324
18	FECH	138	100000	55212072	55253969	413.884	0.00394996	1	0.00394996	rs117717730	0.0007465
5	FER	1664	100000	108083522	108523373	4405.17	0.00399996	1.00475	0.00398105	rs28651469	0.0001528
6	B3GAT2	272	100000	71571068	71666788	666.157	0.00557994	1.39864	0.00398954	rs542361	0.001771
4	RFC1	124	100000	39289068	39368001	585.349	0.00409996	1.02596	0.00399623	rs6851075	0.0009986
2	LOC643387	16	100000	239140326	239142985	99.4547	0.00408996	1	0.00408996	rs11694487	0.001687
21	C21orf15	22	100000	15215453	15220685	93.278	0.00410996	1	0.00410996	rs4046606	0.002978
4	GRXCR1	451	100000	42895282	43032675	1272.69	0.00426996	1.02596	0.00416192	rs11734576	0.0003722
6	DAAM2	364	100000	39760158	39872653	939.037	0.00593994	1.39864	0.00424693	rs141913788	0.001775
3	MRPS25	34	100000	15090018	15106816	124.923	0.00426996	1	0.00426996	rs148129358	0.0007665
9	SPTAN1	116	100000	131314836	131395944	523.819	0.00516995	1.20785	0.00428028	rs1572914	0.00144
19	CAPN12	60	100000	39220831	39235114	255.073	0.00467995	1.08412	0.00431681	rs34703567	0.004335
2	MARCH4	287	100000	217122584	217236750	828.754	0.00432996	1	0.00432996	rs10498046	0.0001501
7	POU6F2-AS1	5	100000	39444197	39445945	24.7793	0.00499995	1.11412	0.0044878	rs113713580	0.004092
6	ZNF184	91	100000	27418520	27440897	421.876	0.00636994	1.39864	0.00455437	rs146363771	0.0003663
1	LOC101928163	11	100000	23848421	23854911	73.1296	0.00458995	1	0.00458995	rs3218160	0.003798
10	TACC2	1096	100000	123748688	124014060	2032.34	0.00462995	1	0.00462995	rs10749446	6.566e-06
20	GMEB2	194	100000	62218954	62258381	608.744	0.00631994	1.35986	0.0046475	rs2777939	0.0008339
19	HAUS8	88	100000	17160570	17186343	330.054	0.00506995	1.08412	0.00467654	rs2305752	0.001362
19	KLF2	8	100000	16435650	16438339	26.9358	0.00508995	1.08412	0.00469499	rs12462380	0.00251
12	DTX1	141	100000	113495661	113535833	392.028	0.00469995	1	0.00469995	rs1732803	0.0005554
10	MKX	179	100000	27961802	28034778	659.247	0.00470995	1	0.00470995	rs2451921	0.0007722
12	LOC100507195	68	100000	68825621	68845264	172.017	0.00479995	1	0.00479995	rs143008657	0.002335
6	IL20RA	92	100000	137321107	137366317	255.247	0.00674993	1.39864	0.00482605	rs1184860	0.0006966
14	SYNDIG1L	57	100000	74872595	74892805	235.173	0.00493995	1.02122	0.00483728	rs2240620	0.0009673
15	LINC00925	40	100000	89921272	89941718	134.012	0.00525995	1.08412	0.00485179	rs2270058	0.001462
12	AICDA	28	100000	8754761	8765442	114.255	0.00487995	1	0.00487995	rs73242740	0.004174
10	ANTXRL	200	100000	47658232	47701443	652.238	0.00494995	1	0.00494995	rs10906950	0.0007449
16	NPIPA1	2	100000	15031299	15045931	10.7459	0.00500995	1	0.00500995	rs188200378	0.003535
12	IFT81	120	100000	110562139	110656600	355.979	0.00506995	1	0.00506995	rs60013768	0.001874
16	MT4	25	100000	56598960	56602869	73.3301	0.00506995	1	0.00506995	rs12928152	0.0007517
2	ASB1	100	100000	239335625	239360891	382.532	0.00512995	1	0.00512995	rs540636	0.0006226
1	FLJ23867	16	100000	180167143	180169859	51.9334	0.00513995	1	0.00513995	rs12145255	0.002047
13	BTF3P11	2	100000	77502584	77503224	10.5174	0.00558994	1.07919	0.00517978	rs74349628	0.001219
19	NLRP9	106	100000	56219797	56249768	260.759	0.00565994	1.08412	0.00522075	rs11671412	0.001289
1	MAP3K6	29	100000	27681669	27693337	94.7104	0.00522995	1	0.00522995	rs111568119	0.002552
19	SAE1	88	100000	47634079	47713893	280.979	0.00568994	1.08412	0.00524842	rs117516426	0.002024
5	YTHDC2	341	100000	112849390	112930984	1328.44	0.00530995	1.00475	0.00528484	rs28842543	0.0009756
12	C12orf76	48	100000	110478982	110505500	172.535	0.00554994	1	0.00554994	rs12318462	0.002996
13	LINC00284	23	100000	44596470	44604599	115.183	0.00608994	1.07919	0.00564309	rs7322477	0.004799
14	DHRS4L2	127	100000	24439082	24475617	363.902	0.00576994	1.02122	0.00565002	rs141737044	4.512e-05
22	HMOX1	54	100000	35777059	35790207	212.836	0.00616994	1.08412	0.00569117	rs5750104	0.0006088
12	VPS29	12	100000	110929327	110939945	55.6023	0.00574994	1	0.00574994	rs188221791	0.003198
2	KCNK3	89	100000	26915580	26954066	296.807	0.00574994	1	0.00574994	rs4665896	0.0034
20	PCIF1	25	100000	44563316	44576662	71.4155	0.00781992	1.35986	0.00575055	rs62213347	0.0008805
4	UGT2B10_1	69	100000	69681710	69697735	304.412	0.00602994	1.02596	0.00587738	rs114612625	0.001587
5	HOMER1	339	100000	78669646	78809659	1054.66	0.00597994	1.00475	0.00595166	rs3822568	0.001575
17	KPNA2	34	100000	66031847	66042970	158.153	0.00603994	1	0.00603994	rs8075764	0.002103
15	LOC101928134	27	100000	33595857	33602860	103.265	0.00659993	1.08412	0.0060878	rs2251107	0.002727
9	EXOSC2	19	100000	133569146	133580281	56.3327	0.00735993	1.20785	0.00609339	rs2269337	0.004093
3	NR2C2	196	100000	14989090	15090786	618.856	0.00622994	1	0.00622994	rs62240396	0.001116
8	CTHRC1	41	100000	104383742	104395232	144.585	0.00634994	1.01649	0.00624691	rs2687350	0.002314
12	A2M	116	100000	9220303	9268558	541.248	0.00629994	1	0.00629994	rs1805666	0.004018
16	LINC00922	907	100000	65318401	65610203	2041.86	0.00630994	1	0.00630994	rs28547957	0.0004592
17	HELZ	321	100000	65066553	65241319	1087.23	0.00639994	1	0.00639994	rs9914082	0.001527
15	SCG3	93	100000	51973549	52013223	305.325	0.00693993	1.08412	0.00640142	rs2622778	0.002582
3	SENP5	175	100000	196594726	196661584	590.16	0.00643994	1	0.00643994	rs34665345	0.0001159
7	RALA	190	100000	39663151	39747723	534.509	0.00718993	1.11412	0.00645346	rs6462940	0.001125
8	GS1-24F4.2	34	100000	6693075	6699975	174.297	0.00667993	1.01649	0.00657156	rs4840639	0.004005
5	ANKRD31	446	100000	74364121	74532703	1779.07	0.00665993	1.00475	0.00662844	rs10440682	0.001664
2	HES6	9	100000	239146907	239148765	29.0504	0.00662993	1	0.00662993	rs8835	0.002232
6	HIST1H2BA	4	10000	25727136	25727573	22.8641	0.00929907	1.39864	0.00664863	rs17320558	0.007197
6	MIR6891_1	3	10000	30229276	30229317	17.3307	0.00939906	1.39864	0.00672012	rs116352715	0.006537
20	NCOA5	54	100000	44689625	44718580	172.351	0.00921991	1.35986	0.00678006	rs7273914	0.002031
6	PNPLA1	196	100000	36210944	36276372	444.299	0.0095099	1.39864	0.00679937	rs6918225	6.707e-05
13	LINC00343	257	100000	106359178	106414145	1081.91	0.00738993	1.07919	0.00684769	rs6491975	0.002616
11	MS4A13	72	100000	60282885	60310191	305.828	0.00752992	1.09904	0.00685136	rs10897081	0.004063
6	LTA	10	10000	31539875	31542100	35.3067	0.00959904	1.39864	0.0068631	rs2229094	0.00675
2	MPHOSPH10	66	100000	71357443	71377232	305.611	0.00691993	1	0.00691993	rs357759	0.003551
8	LOC286190	172	100000	71520811	71575513	581.724	0.00716993	1.01649	0.0070536	rs76309240	0.0005347
17	CAMKK1	126	100000	3763616	3796337	290.227	0.00708993	1	0.00708993	rs7221812	0.0006803
2	HOXD13	5	100000	176957531	176960666	21.6831	0.00710993	1	0.00710993	rs201904809	0.008347
15	FAM81A	253	100000	59730371	59815751	789.883	0.00770992	1.08412	0.00711166	rs12443197	0.0009064
12	A2M-AS1	10	100000	9217772	9220651	47.0704	0.00712993	1	0.00712993	rs6487574	0.003298
3	USP13	403	100000	179370932	179507189	963.34	0.00724993	1	0.00724993	rs6443669	0.000209
4	LPHN3	1315	100000	62362838	62938168	2933.45	0.00746993	1.02596	0.00728093	rs67715018	4.263e-05
7	VSTM2A	81	100000	54610018	54636948	247.875	0.00815992	1.11412	0.0073241	rs3893317	0.00343
21	CHODL	1167	100000	19289656	19639687	2234.89	0.00733993	1	0.00733993	rs118081892	0.0004575
3	THPO	23	100000	184089722	184097476	71.9331	0.00733993	1	0.00733993	rs13084357	0.002459
6	POM121L2	16	10000	27276841	27280011	43.5827	0.010299	1.39864	0.00736354	rs11965377	0.0003654
1	E2F2	47	100000	23832919	23857712	182.407	0.00736993	1	0.00736993	rs2811972	0.003083
20	UCKL1-AS1	9	10000	62584736	62588338	26.8831	0.010399	1.35986	0.0076471	rs817318	0.004001
19	DPRX	16	100000	54135309	54140263	64.6541	0.00834992	1.08412	0.00770199	rs11672755	0.0007441
19	ATCAY	151	100000	3880617	3928080	322.002	0.00844992	1.08412	0.00779423	rs79874466	0.003369
12	GPN3	25	100000	110890290	110906526	92.0083	0.00779992	1	0.00779992	rs12579800	0.002822
6	MOXD1	266	10000	132617193	132722673	675.529	0.0109989	1.39864	0.00786397	rs35589902	0.004189
20	STX16-NPEPL1	188	10000	57226308	57290900	491.598	0.0107989	1.35986	0.00794122	rs6026461	0.001396
20	SNX5	99	10000	17922239	17949634	355.429	0.0108989	1.35986	0.00801475	rs3790300	0.005831
11	HRAS	10	10000	532241	535550	30.5582	0.00889911	1.09904	0.00809716	rs12628	0.003672
11	OR5AR1	3	10000	56431161	56432094	12.4648	0.00889911	1.09904	0.00809716	rs77272836	0.004982
1	G0S2	3	100000	209848669	209849735	13.0232	0.00811992	1	0.00811992	rs932375	0.001692
7	NUDCD3	224	100000	44421964	44530385	1000.17	0.00920991	1.11412	0.00826654	rs12155204	0.003339
19	VSTM1	110	10000	54544079	54567207	286.997	0.00909909	1.08412	0.00839303	rs2114650	0.003313
12	PPTC7	60	100000	110972236	111021064	179.571	0.00839992	1	0.00839992	rs12311093	0.002247
22	TMEM211	10	100000	25331207	25335314	38.1467	0.00915991	1.08412	0.00844913	rs5760747	0.01169
19	MRPL54	15	10000	3762664	3767563	59.8827	0.00919908	1.08412	0.00848526	rs11880760	0.004421
19	PRTN3	35	10000	840984	848175	114.897	0.00919908	1.08412	0.00848526	rs2066983	0.005667
11	PTDSS2	138	100000	450279	491387	455.52	0.00934991	1.09904	0.00850733	rs7110400	0.0007595
6	MCUR1	61	10000	13786780	13814792	150.101	0.0118988	1.39864	0.00850739	rs6926691	0.0114
10	PWWP2B	86	100000	134210701	134231358	232.61	0.00856991	1	0.00856991	rs35333452	0.001164
19	KXD1	33	10000	18668571	18680197	140.012	0.00929907	1.08412	0.0085775	rs7253088	0.002583
9	WDR34	55	10000	131395939	131419129	188.592	0.010399	1.20785	0.00860945	rs117959439	0.0001501
11	RNH1	62	10000	494511	507283	227.183	0.00949905	1.09904	0.00864304	rs7930593	0.003106
19	RNU6-66P	481	10000	46720994	46809806	1091.1	0.00949905	1.08412	0.00876196	rs8104629	0.0002952
22	CHCHD10	13	10000	24108020	24110141	43.5952	0.00949905	1.08412	0.00876196	rs80027270	0.009495
7	EIF3B	87	10000	2394473	2420377	295.231	0.00979902	1.11412	0.0087953	rs1548596	0.002017
20	MGME1	80	10000	17949761	17971762	261.994	0.0119988	1.35986	0.00882358	rs6111772	0.006161
14	LINC00618	7	10000	97409915	97411731	27.9303	0.00909909	1.02122	0.00890998	rs856259	0.00094
8	XKR9	235	10000	71581599	71648177	853.022	0.00909909	1.01649	0.00895147	rs144978626	0.000584
12	HVCN1	54	10000	111086490	111127617	229.129	0.0089991	1	0.0089991	rs871921	0.002949
12	MUCL1	17	10000	55248298	55252174	60.3428	0.0089991	1	0.0089991	rs67350009	0.002025
16	SMG1P7	3	10000	70253483	70259936	13.2697	0.0089991	1	0.0089991	rs192647356	0.008432
11	MS4A8	14	10000	60467046	60483285	49.5002	0.00989901	1.09904	0.00900695	rs1567083	0.002069
6	GPR63	122	10000	97241997	97285353	371.164	0.0125987	1.39864	0.00900782	rs9481021	0.003939
12	LINC00943	33	10000	127221552	127230800	111.029	0.00909909	1	0.00909909	rs143280218	0.005148
1	BOLA1	2	10000	149871154	149872348	9.49263	0.00909909	1	0.00909909	rs1355237	0.002063
3	IQCF5	2	10000	51907736	51909600	13.4863	0.00909909	1	0.00909909	rs1857800	0.008534
8	NEFL	13	10000	24808468	24814383	43.2217	0.00939906	1.01649	0.00924657	rs7831584	0.002289
9	DNAI1	113	10000	34458749	34520987	313.33	0.0111989	1.20785	0.00927172	rs12002889	0.002528
6	HLA-DRB6	228	10000	32520489	32527779	500.132	0.0129987	1.39864	0.00929379	rs112766611	7.325e-05
5	BHMT	58	10000	78407603	78428113	172.56	0.00949905	1.00475	0.00945413	rs16876527	0.00143
1	MED18	7	10000	28655512	28662478	25.1059	0.00949905	1	0.00949905	rs146481618	0.01395
1	SEPN1	43	10000	26126666	26144713	195.993	0.00949905	1	0.00949905	rs13373825	0.002031
9	SPATA31D5P	10	10000	84528351	84534842	31.0859	0.0114989	1.20785	0.00952007	rs138629135	0.002513
12	ACSM4	47	100000	7456927	7480969	146.404	0.0095599	1	0.0095599	rs112463842	0.0004373
6	CAHM	4	10000	163834096	163834982	13.173	0.0133987	1.39864	0.00957975	rs140297015	0.005716
6	ZFP57	29	10000	29640168	29644931	77.8137	0.0133987	1.39864	0.00957975	rs139849165	0.003205
1	LDLRAD2	48	10000	22138757	22151714	109.573	0.00959904	1	0.00959904	rs6687466	0.005049
3	BPESC1	73	10000	138823026	138844005	226.252	0.00959904	1	0.00959904	rs647093	0.005883
7	LOC101927021	73	10000	1200009	1205594	374.205	0.0106989	1.11412	0.00960304	rs2960838	0.005824
8	PNMA2	19	10000	26362195	26371483	56.069	0.00979902	1.01649	0.00964004	rs17403126	0.007461
2	PRR21	14	10000	240981229	240982399	49.0868	0.00969903	1	0.00969903	rs79839275	0.001412
2	LOC101927438	77	100000	65073263	65090765	211.605	0.0097899	1	0.0097899	rs13026295	0.0008747
1	MASP2	56	10000	11086579	11107296	202.28	0.00979902	1	0.00979902	rs72550852	9.98e-05
14	VRK1	220	100000	97263683	97347951	637.786	0.0100199	1.02122	0.00981165	rs10135704	0.001195
12	STYK1	153	100000	10771537	10826891	652.637	0.0098399	1	0.0098399	rs10845198	0.001208
12	ACSS3	583	10000	81471808	81649582	1609.46	0.00989901	1	0.00989901	rs11114802	0.003312
12	ANAPC7	71	10000	110810704	110841535	246.808	0.00989901	1	0.00989901	rs28592908	0.007904
9	FGD3	275	10000	95709600	95798518	730.897	0.0119988	1.20785	0.00993399	rs143364109	0.005542
19	CYP2A13	20	10000	41594355	41602100	80.9742	0.0107989	1.08412	0.00996096	rs8192786	0.002885
19	NAPSB	13	10000	50837056	50848005	34.5225	0.0107989	1.08412	0.00996096	rs35522855	0.006558
7	LINC00265	149	10000	39773166	39834222	370.682	0.0110989	1.11412	0.00996203	rs35943406	0.0008339

## Sheet: Hepcferr subset
Chromosome	Gene	Number of SNVs	Number of simulations	Start position of the gene	Stop position of the gene	Test statistic	P-value	Lambda	Corrected Pvalue	Top SNV in this gene	P-value of top SNV
6	HFE	20	1000000	26087508	26095469	228.198	9.99999e-07	1.22679	8.15138e-07	rs1800562	1.334e-15
6	HIST1H4B	3	1000000	26027123	26027480	54.1125	9.99999e-07	1.22679	8.15138e-07	rs3752420	2.055e-07
6	LRRC16A	1469	1000000	25279655	25620758	8275.09	9.99999e-07	1.22679	8.15138e-07	rs78912080	2.496e-10
6	SCGN	160	1000000	25652428	25702008	1166.05	9.99999e-07	1.22679	8.15138e-07	rs1321247	2.289e-08
22	MPST	36	1000000	37415682	37425863	236.908	4e-06	1	4e-06	rs5756491	5.503e-08
6	SLC17A2	61	1000000	25912983	25930954	644.347	5.99999e-06	1.22679	4.89083e-06	rs80215559	5.465e-14
6	TRIM38	46	1000000	25962916	25987557	264.056	1.5e-05	1.22679	1.22271e-05	rs12210098	2.354e-08
22	TST	47	1000000	37406899	37416224	346.954	2.6e-05	1	2.6e-05	rs5756485	4.353e-05
22	TMPRSS6	145	1000000	37461475	37505603	994.521	4.9e-05	1	4.9e-05	rs855791	8.709e-15
12	PZP	159	1000000	9301435	9360966	861.144	5.59999e-05	1.12171	4.99239e-05	rs7306859	3.422e-05
20	LOC101929010	57	1000000	1614153	1629119	279.099	0.0002	1.25142	0.000159819	rs6105456	0.0001091
2	CNRIP1	90	1000000	68511302	68547183	358.511	0.000173	1	0.000173	rs112397616	4.839e-05
15	SCG3	93	1000000	51973549	52013223	521.691	0.000196	1.04516	0.000187531	rs28876142	9.251e-05
20	SIRPG	118	1000000	1609797	1638425	547.72	0.000245	1.25142	0.000195778	rs6105456	0.0001091
9	GLT6D1	75	1000000	138515501	138531386	435.777	0.000255	1.27365	0.000200211	rs1333241	3.22e-05
6	MIR6891_1	3	1000000	30229276	30229317	32.8866	0.000297	1.22679	0.000242096	rs116214323	0.0007585
20	ZNF335	64	1000000	44577291	44600833	266.672	0.000305	1.25142	0.000243724	rs56295229	0.0002045
2	KCNJ3	503	1000000	155555092	155714864	1610.85	0.000264	1	0.000264	rs34266707	0.0003511
12	DUSP16	235	1000000	12626215	12715448	1012.41	0.000324	1.12171	0.000288845	rs747726	2.657e-05
3	NCBP2	25	1000000	196662272	196669464	140.166	0.000293	1	0.000293	rs9873040	1.197e-05
20	KCNB1	392	1000000	47988504	48099181	1368.69	0.000476	1.25142	0.000380369	rs237476	3.428e-06
20	RAD21L1	84	1000000	1206763	1235145	399.514	0.000478	1.25142	0.000381967	rs117037219	0.0003157
12	M6PR	24	1000000	9092956	9102357	125.447	0.000439	1.12171	0.000391368	rs1805729	0.0001533
19	ACTN4	253	1000000	39138266	39221171	1337.24	0.000418	1.02122	0.000409315	rs752067	0.0001414
7	CDHR3	214	1000000	105603656	105676877	655.752	0.000555999	1.08412	0.000512856	rs17287314	0.0001674
11	KCTD21-AS1	71	1000000	77850838	77885023	394.861	0.000607999	1.16026	0.00052402	rs28461	0.0007863
7	POU6F2-AS1	5	1000000	39444197	39445945	35.7205	0.000571999	1.08412	0.000527614	rs10259786	0.0007588
17	ALOX15P1	10	1000000	6561037	6564701	58.2427	0.000543999	1	0.000543999	rs12939447	0.0004412
17	C17orf100	4	1000000	6555058	6556617	35.1987	0.000615999	1	0.000615999	rs4796533	0.0009538
10	ANTXRL	200	1000000	47658232	47701443	881.876	0.000618999	1	0.000618999	rs17769532	0.0001517
6	ZNF204P	41	1000000	27325601	27343153	198	0.000776999	1.22679	0.000633362	rs77086376	0.0005926
6	HIST1H1C	3	1000000	26055967	26056699	18.4904	0.000831999	1.22679	0.000678195	rs8384	0.00594
1	OTUD3	79	1000000	20208887	20239437	314.703	0.000752999	1	0.000752999	rs10916668	0.001197
9	EXOSC2	19	100000	133569146	133580281	74.0538	0.00098999	1.27365	0.000777284	rs2269337	0.00153
12	DTX1	148	1000000	113495661	113535833	485.535	0.000953999	1.12171	0.000850489	rs1585243	0.0001298
9	DNAI1	113	100000	34458749	34520987	456.621	0.00109999	1.27365	0.000863648	rs28630749	0.0003477
6	RPP21	12	100000	30312905	30314635	55.2232	0.00105999	1.22679	0.000864038	rs116405675	0.0005711
11	MS4A6A	27	100000	59939079	59952139	161.629	0.00104999	1.16026	0.000904961	rs624663	0.001574
6	SLC17A3	80	100000	25845327	25874471	426.484	0.00115999	1.22679	0.000945551	rs79920061	1.498e-14
12	A2M	115	100000	9220303	9268558	742.466	0.00108999	1.12171	0.000971724	rs1805666	0.00118
1	G0S2	3	100000	209848669	209849735	18.3373	0.00101999	1	0.00101999	rs932375	8.392e-05
4	GRXCR1	451	100000	42895282	43032675	1469.24	0.00119999	1.07426	0.00111703	rs11734576	0.0001173
12	PHC1	69	100000	9067315	9094060	305.525	0.00126999	1.12171	0.00113219	rs3026261	0.0001565
6	POM121L2	16	100000	27276841	27280011	56.6075	0.00143999	1.22679	0.00117379	rs11965377	0.002176
22	TEX33	74	100000	37387159	37403877	372.468	0.00119999	1	0.00119999	rs4464373	0.0001835
13	TEX26	144	100000	31506833	31549153	535.357	0.00152998	1.26807	0.00120655	rs61947612	0.001637
20	UCKL1-AS1	9	100000	62584736	62588338	37.7605	0.00150998	1.25142	0.00120662	rs817318	0.0003389
21	HLCS	782	100000	38123188	38362545	2827.51	0.00120999	1	0.00120999	rs2835502	0.0001102
15	LOC338963	11	100000	83379222	83382745	43.3556	0.00129999	1.04516	0.00124382	rs55700126	0.0001262
6	VN1R10P	5	100000	27292539	27293741	41.0628	0.00152998	1.22679	0.00124715	rs61743942	0.003662
6	HIST1H2BE	2	100000	26184023	26184458	13.7485	0.00153998	1.22679	0.0012553	rs7766641	0.000269
1	KLF17	48	100000	44584521	44600809	192.788	0.00125999	1	0.00125999	rs9919122	3.773e-05
20	STX16-NPEPL1	189	100000	57226308	57290900	672.488	0.00159998	1.25142	0.00127854	rs6026461	0.0001246
11	MRGPRG	2	100000	3239173	3240043	13.1862	0.00152998	1.16026	0.00131866	rs111693331	0.0003075
14	DIO2	44	100000	80663867	80697397	228.404	0.00132999	1	0.00132999	rs2267873	0.0003166
17	PIRT	37	100000	10725791	10741418	168.761	0.00137999	1	0.00137999	rs35647878	0.002132
12	STYK1	153	100000	10771537	10826891	923.132	0.00157998	1.12171	0.00140855	rs2009908	0.0001098
2	LOC151174	35	100000	239133753	239140318	201.276	0.00144999	1	0.00144999	rs73104366	0.001049
20	NPEPL1	109	100000	57264186	57290900	408.7	0.00184998	1.25142	0.00147831	rs6026461	0.0001246
6	TRIM39	37	100000	30294620	30311506	141.447	0.00187998	1.22679	0.00153245	rs114311599	0.0006495
12	AICDA	29	100000	8754761	8765442	142.425	0.00171998	1.12171	0.00153336	rs2580873	0.001957
19	CAPN12	60	100000	39220831	39235114	311.876	0.00160998	1.02122	0.00157654	rs936524	0.0001118
12	A2M-AS1	10	100000	9217772	9220651	62.1595	0.00176998	1.12171	0.00157794	rs6487574	0.0009449
15	LOC101928134	27	100000	33595857	33602860	129.946	0.00165998	1.04516	0.00158826	rs2676074	0.001154
6	SLC17A1	150	100000	25783125	25832287	642.584	0.00197998	1.22679	0.00161396	rs80176492	2.246e-12
20	ADAM33	67	100000	3648619	3662778	183.87	0.00207998	1.25142	0.0016621	rs568251	0.001043
6	TRIM39-RPP21	49	100000	30297087	30314635	177.769	0.00212998	1.22679	0.00173623	rs116405675	0.0005711
8	DCAF13	80	100000	104426941	104455680	398.204	0.00173998	1	0.00173998	rs3098224	0.0008517
11	MS4A8	14	100000	60467046	60483285	68.0582	0.00206998	1.16026	0.00178407	rs1567083	0.0005132
6	THEMIS	439	100000	128029338	128239776	1413.79	0.00219998	1.22679	0.00179329	rs189057001	0.0001617
20	PCIF1	26	100000	44563316	44576662	86.8085	0.00232998	1.25142	0.00186187	rs62213347	0.0002021
4	YTHDC1	63	100000	69176104	69215824	237.836	0.00201998	1.07426	0.00188034	rs115767442	4.992e-05
11	MS4A13	72	100000	60282885	60310191	387.389	0.00219998	1.16026	0.00189611	rs12286993	0.001815
18	RBBP8	213	100000	20513294	20606449	836.288	0.00190998	1	0.00190998	rs6507436	5.757e-05
13	MZT1	62	100000	73282494	73301938	318.233	0.00249998	1.26807	0.00197149	rs4885032	0.001548
2	STON1	249	100000	48757307	48825654	1006.23	0.00197998	1	0.00197998	rs7574549	0.0001179
12	LINC00612	14	100000	9208184	9217666	68.5292	0.00227998	1.12171	0.0020326	rs7294587	0.0003235
12	IFT81	120	100000	110562139	110656600	399.807	0.00228998	1.12171	0.00204151	rs60013768	0.0008661
8	LINC01111	285	100000	77318888	77436567	867.482	0.00207998	1	0.00207998	rs72670660	0.0001366
9	SH3GLB2	28	100000	131770071	131790632	120.69	0.00268997	1.27365	0.00211201	rs117277684	9.786e-05
12	METTL20	60	100000	31800093	31822016	184.717	0.00244998	1.12171	0.00218415	rs7955365	0.0004915
22	KCTD17	15	100000	37447775	37459430	68.372	0.00221998	1	0.00221998	rs2235320	0.002637
13	STOML3	116	100000	39540061	39564996	346.764	0.00294997	1.26807	0.00232636	rs1109625	0.0005834
8	TRAM1	79	100000	71485452	71520694	322.612	0.00236998	1	0.00236998	rs111745460	0.0002983
4	KIAA1211	537	100000	57036360	57196890	1172.87	0.00255997	1.07426	0.002383	rs28495312	0.000268
6	HCG17	478	100000	30201815	30293911	1570.94	0.00297997	1.22679	0.00242909	rs116394110	0.0004543
12	VPS29	12	100000	110929327	110939945	64.633	0.00277997	1.12171	0.00247834	rs188221791	0.0002935
12	MDM1	70	100000	68688345	68726161	250.471	0.00280997	1.12171	0.00250509	rs2170100	0.0002479
15	LINC00925	40	100000	89921272	89941718	149.644	0.00261997	1.04516	0.00250678	rs2270058	0.002635
6	HIST1H2AB	2	100000	26033319	26033796	12.245	0.00311997	1.22679	0.00254321	rs2230655	0.001788
20	UCKL1	47	100000	62571181	62587800	134.268	0.00322997	1.25142	0.00258105	rs817318	0.0003389
3	SENP5	176	100000	196594726	196661584	690.172	0.00261997	1	0.00261997	rs62410819	1.529e-05
6	ZNF184	91	100000	27418520	27440897	489.25	0.00325997	1.22679	0.00265733	rs113039233	0.0001857
13	LINC00426	113	100000	30914402	30948051	364.445	0.00352996	1.26807	0.00278374	rs1337938	0.001358
17	CAMKK1	126	100000	3763616	3796337	326.274	0.00289997	1	0.00289997	rs34231122	0.002357
20	C20orf202	11	100000	1184097	1188918	47.6727	0.00365996	1.25142	0.00292466	rs79521191	0.005289
1	FLJ23867	16	100000	180167143	180169859	56.9416	0.00295997	1	0.00295997	rs12145255	0.001364
6	HIST1H3C	3	100000	26045638	26046097	14.0065	0.00387996	1.22679	0.00316271	rs3752416	0.002246
13	MEDAG	52	100000	31480311	31499709	169.307	0.00405996	1.26807	0.0032017	rs35093795	0.001135
19	MUC16	511	100000	8959519	9092018	1433.54	0.00327997	1.02122	0.00321182	rs7507175	0.0002094
9	SPTAN1	115	100000	131314836	131395944	541.943	0.00411996	1.27365	0.00323476	rs1572914	0.001139
7	ADCY1	452	100000	45613738	45762714	1109.43	0.00350996	1.08412	0.0032376	rs78803685	8.886e-05
1	MAP3K6	29	100000	27681669	27693337	101.267	0.00325997	1	0.00325997	rs114065221	0.0002056
11	MS4A2	24	100000	59856136	59865940	124.993	0.00380996	1.16026	0.00328372	rs502581	0.005964
5	FAM172A	704	100000	92953430	93447404	2657.78	0.00339997	1.02122	0.0033293	rs2045021	0.0005728
8	CTHRC1	41	100000	104383742	104395232	163.666	0.00337997	1	0.00337997	rs2687350	0.001134
8	NEFL	13	100000	24808468	24814383	50.4893	0.00337997	1	0.00337997	rs7831584	0.001291
14	LOC100506476	36	100000	74254062	74270331	121.689	0.00338997	1	0.00338997	rs34332888	0.001113
7	HEATR2	246	100000	766337	826116	936.974	0.00370996	1.08412	0.00342208	rs34353645	0.00281
8	LINC00051	34	100000	143279716	143290364	114.039	0.00343997	1	0.00343997	rs56379226	0.0003911
3	SLC6A1	164	100000	11034419	11080935	394.442	0.00346997	1	0.00346997	rs1710882	0.0001585
22	ZDHHC8	47	100000	20119363	20135530	203.392	0.00353996	1	0.00353996	rs175174	0.001429
19	MYO9B	546	100000	17186590	17324104	1291.7	0.00363996	1.02122	0.00356434	rs3826696	0.001063
3	MORC1	476	100000	108677086	108836993	2067.01	0.00359996	1	0.00359996	rs9826012	0.0001254
12	GPN3	25	100000	110890290	110906526	103.936	0.00428996	1.12171	0.00382449	rs12579800	0.002992
2	LOC643387	16	100000	239140326	239142985	100.079	0.00382996	1	0.00382996	rs11694487	0.00153
11	RNU6-83P_11	280	100000	77764353	77830821	1252.18	0.00455995	1.16026	0.00393012	rs642047	0.002139
14	BDKRB1	33	100000	96722546	96731100	115.724	0.00408996	1	0.00408996	rs885842	0.002093
1	SUCO	128	100000	172501488	172580975	404.862	0.00410996	1	0.00410996	rs2472550	0.0006491
20	FAM65C	357	100000	49202644	49308067	930.849	0.00514995	1.25142	0.0041153	rs2426190	0.002022
14	VRK1	219	100000	97263683	97347951	741.224	0.00412996	1	0.00412996	rs10135704	0.0005779
1	SRM	9	100000	11114648	11120091	45.4817	0.00415996	1	0.00415996	rs12122160	0.001386
22	RANBP1	26	100000	20103460	20114880	108.894	0.00417996	1	0.00417996	rs2238799	0.00149
6	HLA-L	79	100000	30227338	30234728	379.036	0.00512995	1.22679	0.00418162	rs116095554	0.0005753
7	CPA4	96	100000	129932973	129964020	346.955	0.00456995	1.08412	0.00421534	rs10259610	0.001499
1	MIR4427	2	100000	233759897	233759965	13.6308	0.00423996	1	0.00423996	rs701214	0.00345
11	NDUFC2	34	100000	77779392	77791265	146.591	0.00492995	1.16026	0.00424901	rs642047	0.002139
5	LMNB1	183	100000	126112314	126172712	567.205	0.00439996	1.02122	0.00430851	rs78767528	0.0009692
8	SLC25A32	59	100000	104410865	104427563	262.339	0.00430996	1	0.00430996	rs3134255	0.0005663
1	ANGPTL7	14	100000	11249345	11256038	93.0952	0.00431996	1	0.00431996	rs12142212	0.002682
6	SLC17A4	108	100000	25754926	25781403	367.671	0.00536995	1.22679	0.00437725	rs116455037	0.001302
6	ADGB	542	100000	146920135	147136597	1365.88	0.00539995	1.22679	0.0044017	rs4896879	0.0005859
11	TRIM64C	15	100000	49075265	49080664	60.5016	0.00517995	1.16026	0.00446448	rs1819409	0.0008113
9	SEC16A	123	100000	139334547	139378211	373.106	0.00582994	1.27365	0.00457734	rs7874956	0.0009426
9	WDR34	55	100000	131395939	131419129	208.339	0.00588994	1.27365	0.00462444	rs117959439	9.141e-05
3	SLC25A26	686	100000	66119284	66429351	1743.56	0.00467995	1	0.00467995	rs9310233	0.000101
10	FAM25BP	8	100000	47740303	47744822	39.3688	0.00472995	1	0.00472995	rs61842909	0.008116
7	C7orf72	231	100000	50135681	50198852	970.059	0.00513995	1.08412	0.00474111	rs183762327	0.0004099
3	LINC00887	33	100000	194018988	194030593	140.524	0.00485995	1	0.00485995	rs7615021	0.001444
7	GS1-18A18.1	36	100000	54624662	54639419	204.769	0.00530995	1.08412	0.00489791	rs34594171	0.003324
20	ZNF512B	42	100000	62588056	62601223	137.297	0.00613994	1.25142	0.00490639	rs817330	0.001213
1	MTOR	329	100000	11166587	11322608	1611.5	0.00492995	1	0.00492995	rs115635908	0.0004538
11	OR5AR1	3	100000	56431161	56432094	13.0049	0.00575994	1.16026	0.00496436	rs77272836	0.01178
12	MUCL1	17	100000	55248298	55252174	66.5837	0.00562994	1.12171	0.00501909	rs66590023	0.003077
12	ATP2A2	87	100000	110719031	110788897	254.699	0.00566994	1.12171	0.00505475	rs112414115	0.003556
1	ERI3	210	100000	44686741	44820939	735.112	0.00505995	1	0.00505995	rs143781922	0.0007732
11	ALG8	224	100000	77811987	77850699	1160.51	0.00588994	1.16026	0.0050764	rs10793289	0.003433
7	VSTM2A	82	100000	54610018	54636948	271.523	0.00550994	1.08412	0.00508239	rs2692098	0.00267
12	BCDIN3D-AS1	31	100000	50222325	50234937	106.575	0.00573994	1.12171	0.00511715	rs7953539	0.001909
11	PSMA1	203	100000	14526421	14665180	549.11	0.00593994	1.16026	0.00511949	rs188122126	0.0001853
8	LOC286190	172	100000	71520811	71575513	609.977	0.00514995	1	0.00514995	rs73685686	0.0005167
22	PDGFB	72	100000	39619684	39640957	303.012	0.00516995	1	0.00516995	rs4990914	0.002898
20	LOC100506175	37	100000	49262007	49276828	145.179	0.00648994	1.25142	0.00518607	rs6020665	0.002527
9	FKBP15	234	100000	115927799	115983641	754.053	0.00660993	1.27365	0.00518974	rs17762224	0.002707
22	FAM227A	182	100000	38974124	39052634	785.961	0.00519995	1	0.00519995	rs5750652	0.00277
1	EXOSC10	105	100000	11126675	11159938	523.202	0.00532995	1	0.00532995	rs113004832	0.001112
11	LINC00301	221	100000	60383223	60454621	770.858	0.00623994	1.16026	0.00537806	rs533273	0.0003727
19	HAUS8	88	100000	17160570	17186343	327.702	0.00549995	1.02122	0.00538568	rs2305752	0.001805
22	TRMT2A	17	100000	20099388	20104818	54.1475	0.00539995	1	0.00539995	rs885980	0.001577
2	NRP2	277	100000	206547223	206662857	619.749	0.00550994	1	0.00550994	rs17386988	0.001046
3	ITPR1-AS1	6	100000	4532000	4534847	31.0068	0.00562994	1	0.00562994	rs2307068	0.00406
7	ZPBP	423	100000	49977023	50132860	1473.71	0.00615994	1.08412	0.00568195	rs62447797	0.0001335
2	HES6	9	100000	239146907	239148765	30.6787	0.00570994	1	0.00570994	rs8835	0.002545
1	PDC	27	100000	186412697	186430240	123.148	0.00571994	1	0.00571994	rs60982539	0.003326
6	HCG18	156	100000	30255173	30294933	511.942	0.00706993	1.22679	0.00576297	rs76525678	0.0005715
10	ZDHHC16	17	100000	99205887	99217127	66.8778	0.00579994	1	0.00579994	rs10882939	0.001524
6	HACE1	310	100000	105175967	105307794	1076.06	0.00711993	1.22679	0.00580373	rs71572238	0.001026
15	TMOD2	183	100000	52043757	52108558	800.646	0.00608994	1.04516	0.00582682	rs8027721	0.002516
3	BPESC1	73	100000	138823026	138844005	256.025	0.00585994	1	0.00585994	rs1081429	0.004651
3	SLC6A1-AS1	45	100000	11047783	11060910	145.973	0.00594994	1	0.00594994	rs2930155	0.0002857
22	SUN2	38	100000	39130718	39152024	176.503	0.00595994	1	0.00595994	rs2072794	0.005007
12	ANAPC7	70	100000	110810704	110841535	287.969	0.00669993	1.12171	0.00597298	rs55805203	0.0021
18	DSG4	82	100000	28956739	28993880	362.881	0.00600994	1	0.00600994	rs1020838	0.004455
18	CTDP1	337	100000	77439800	77514510	1090.29	0.00602994	1	0.00602994	rs3786242	0.0003225
4	NELFA	42	100000	1984440	2010962	208.233	0.00655993	1.07426	0.00610644	rs553148	0.002504
18	LOC101927718	180	100000	28923330	29006951	661.951	0.00619994	1	0.00619994	rs1020838	0.004455
12	FAM216A	37	100000	110906231	110928192	134.812	0.00700993	1.12171	0.00624935	rs12229280	0.002999
19	LOC100128568	87	100000	5978413	6020374	209.754	0.00642994	1.02122	0.00629635	rs11880463	0.0002166
8	KCNK9	312	100000	140613080	140715299	769.086	0.00631994	1	0.00631994	rs2542426	0.0002207
4	UGT2B10_1	69	100000	69681710	69697735	291.863	0.00680993	1.07426	0.00633916	rs114612625	0.003764
12	ACVRL1	51	100000	52301201	52317145	153.186	0.00718993	1.12171	0.00640981	rs813471	0.007783
16	PKD1	117	100000	2138710	2185899	417.72	0.00641994	1	0.00641994	rs113745115	0.001412
10	MMS19	75	100000	99218080	99258551	243.392	0.00642994	1	0.00642994	rs10882946	0.0007551
2	STON1-GTF2A1L	982	100000	48757063	49003656	2193.17	0.00654993	1	0.00654993	rs7574549	0.0001179
12	LOC100507195	68	100000	68825621	68845264	162.824	0.00735993	1.12171	0.00656137	rs17836832	0.008776
14	IFI27L1	105	100000	94547638	94569060	386.98	0.00659993	1	0.00659993	rs60461852	0.002055
2	SOX11	11	100000	5832798	5841517	34.0419	0.00667993	1	0.00667993	rs13419910	0.001781
11	NDUFC2-KCTD14	264	100000	77726760	77791265	915.611	0.00778992	1.16026	0.00671395	rs642047	0.002139
15	TMOD3	205	100000	52121824	52204331	911.879	0.00707993	1.04516	0.00677403	rs2470599	0.00189
16	BCL7C	76	100000	30845361	30905623	298.091	0.00679993	1	0.00679993	rs4889651	0.006208
17	PDK2	52	100000	48172100	48188733	165.752	0.00680993	1	0.00680993	rs8071734	0.001018
11	DGAT2	34	100000	75479777	75512581	145.065	0.00793992	1.16026	0.00684323	rs142776134	0.001246
15	LOC100422556	11	100000	52211159	52216317	71.2547	0.00719993	1.04516	0.00688885	rs2623281	0.005676
17	KIAA0753	180	100000	6481644	6544247	634.713	0.00690993	1	0.00690993	rs77343957	0.002087
14	ACTN1	391	100000	69340839	69446083	904.459	0.00691993	1	0.00691993	rs732963	0.0005439
22	APOL3	101	100000	36536370	36562225	294.564	0.00697993	1	0.00697993	rs28390318	0.003179
12	RAD9B	51	100000	110940004	110969891	206.43	0.00782992	1.12171	0.00698037	rs4766497	0.00465
9	INPP5E	57	100000	139323066	139334256	186.686	0.00892991	1.27365	0.00701125	rs1128874	0.001277
9	ZNF462	237	100000	109625377	109773796	545.449	0.00896991	1.27365	0.00704266	rs79967190	0.002559
9	MIR548Q	385	10000	109653504	109848716	938.3	0.0089991	1.27365	0.00706558	rs112462721	0.002013
11	OR8J3	5	100000	55904246	55905194	25.2953	0.00829992	1.16026	0.0071535	rs11227321	0.007256
20	LOC100270804	7	100000	18774692	18776709	21.2507	0.00907991	1.25142	0.00725571	rs7262320	0.0007544
13	ZAR1L	36	100000	32877907	32886091	186.478	0.00926991	1.26807	0.00731028	rs206109	0.004997
7	LOC101927021	73	100000	1200009	1205594	393.172	0.00796992	1.08412	0.00735148	rs2960835	0.004073
19	MAU2	76	100000	19431629	19469563	304.742	0.00752992	1.02122	0.00737348	rs2965193	0.003383
21	IFNAR2	109	100000	34602199	34636818	411.217	0.00738993	1	0.00738993	rs9975448	0.001181
5	PPIP5K2	178	100000	102455957	102539224	734.564	0.00754992	1.02122	0.00739301	rs186749326	0.003704
14	LINC00618	7	100000	97409915	97411731	29.9697	0.00740993	1	0.00740993	rs856259	0.0005366
13	LMO7-AS1	105	10000	76178835	76210130	301.044	0.00939906	1.26807	0.00741213	rs735822	0.0008212
4	RFC1	123	100000	39289068	39368001	510.053	0.00796992	1.07426	0.00741896	rs79387742	0.003305
2	AOX2P	291	100000	201560445	201658941	851.942	0.00741993	1	0.00741993	rs16834518	0.003439
2	FAM110C	12	100000	38813	46588	44.1273	0.00742993	1	0.00742993	rs10173732	0.005779
7	LOC100506585	58	100000	157647276	157658782	152.576	0.00807992	1.08412	0.00745295	rs28758222	0.001071
9	GNA14	697	10000	80037994	80263232	1292.84	0.00949905	1.27365	0.00745811	rs143162393	0.0009562
6	FABP7	11	10000	123100645	123105218	47.1492	0.00919908	1.22679	0.00749852	rs9401595	0.0003887
6	HIST1H4C	2	100000	26104175	26104565	9.64571	0.00919991	1.22679	0.0074992	rs2229768	0.001914
6	ATF6B	23	10000	32083044	32096017	56.5389	0.00929907	1.22679	0.00758003	rs114698994	0.01427
10	TACC2	1096	100000	123748688	124014060	1932.18	0.00765992	1	0.00765992	rs4132333	9.992e-05
1	TNNT2	83	100000	201328135	201346828	283.299	0.00773992	1	0.00773992	rs56982832	0.0002708
8	XKR9	234	100000	71581599	71648177	843.634	0.00789992	1	0.00789992	rs144978626	0.0007517
13	COL4A2-AS1	29	100000	111154922	111160526	80.9703	0.0100399	1.26807	0.00791749	rs4773199	0.003969
12	PPTC7	60	10000	110972236	111021064	181.54	0.00889911	1.12171	0.00793355	rs56065235	0.005134
11	FLI1	425	10000	128556429	128683162	909.392	0.00939906	1.16026	0.00810083	rs510955	0.003263
19	PRTN3	35	100000	840984	848175	115.263	0.00830992	1.02122	0.00813727	rs2066983	0.0065
15	SNURF	39	100000	25200069	25223729	133.885	0.00862991	1.04516	0.00825705	rs393784	0.001982
12	ARPC3	32	10000	110872694	110888216	119.563	0.00929907	1.12171	0.00829011	rs6606685	0.006035
17	MED31	39	100000	6546632	6554954	152.541	0.00832992	1	0.00832992	rs2301874	0.004574
19	SAE1	87	100000	47634079	47713893	261.83	0.00850991	1.02122	0.00833311	rs117516426	0.00432
11	CRTAM	96	10000	122709254	122743347	232.773	0.00979902	1.16026	0.00844554	rs3107638	0.002335
22	SMDT1	5	100000	42475694	42480288	28.779	0.00849992	1	0.00849992	rs6002593	0.00586
12	ESPL1	42	10000	53662082	53687427	152.46	0.00959904	1.12171	0.00855754	rs61754164	0.002441
12	HVCN1	54	10000	111086490	111127617	230.701	0.00959904	1.12171	0.00855754	rs148826387	0.003087
2	CUL3	289	100000	225334866	225450114	1071.67	0.00858991	1	0.00858991	rs35324221	0.003229
5	SEC24A	109	100000	133984474	134063601	309.455	0.00879991	1.02122	0.00861702	rs7715240	0.002974
11	SIK3	952	100000	116714117	116969131	2696.26	0.0100399	1.16026	0.00865315	rs61905718	0.0002506
12	FAIM2	114	10000	50260678	50297760	284.11	0.00979902	1.12171	0.00873582	rs1044677	0.0003612
12	TCTN1	38	10000	111051831	111086935	120.006	0.00979902	1.12171	0.00873582	rs61698372	0.004506
13	BORA	78	10000	73301886	73330336	209.401	0.0110989	1.26807	0.00875262	rs78675542	0.001173
2	HOXD13	5	10000	176957531	176960666	21.2414	0.00889911	1	0.00889911	rs72923426	0.009451
19	NAPSB	13	10000	50837056	50848005	33.7856	0.00909909	1.02122	0.00891005	rs35522855	0.005451
6	HIST1H2BA	4	10000	25727136	25727573	21.7328	0.0109989	1.22679	0.00896563	rs17320558	0.005025
22	TOMM22	7	100000	39077953	39080766	36.879	0.00899991	1	0.00899991	rs1056610	0.004187
20	STX16	61	10000	57226308	57254582	183.169	0.0112989	1.25142	0.00902887	rs11578	0.0005642
10	PWWP2B	86	100000	134210701	134231358	228.414	0.00908991	1	0.00908991	rs7912498	0.0008966
1	LOC101926925	120	10000	59486147	59553919	370.639	0.00909909	1	0.00909909	rs6662908	0.0008407
7	EIF3B	87	10000	2394473	2420377	286.703	0.00989901	1.08412	0.00913088	rs10252837	0.001399
12	LOH12CR1	324	10000	12510019	12619838	922.539	0.010299	1.12171	0.00918152	rs10845549	0.0005519
1	LOC100422212	5	10000	163390859	163392981	18.0146	0.00919908	1	0.00919908	rs6693661	0.008328
19	NLRP9	105	10000	56219797	56249768	243.149	0.00939906	1.02122	0.00920379	rs11671412	0.001116
10	CASP7	163	10000	115438920	115490668	490.57	0.00929907	1	0.00929907	rs3124740	0.002216
19	MBD3L1	2	10000	8953268	8954016	13.2993	0.00949905	1.02122	0.0093017	rs2969292	0.008384
5	PAM	315	100000	102201526	102366808	1082.63	0.0095099	1.02122	0.00931226	rs72783880	0.001922
12	AMN1	126	10000	31824070	31882108	314.426	0.010499	1.12171	0.0093598	rs7308889	0.001105
7	GRB10	670	10000	50657759	50861159	1771.81	0.010199	1.08412	0.00940758	rs77532435	0.0008826
2	CD8A	70	100000	87011727	87035519	295.56	0.00944991	1	0.00944991	rs111976570	0.0006346
15	STOML1	28	10000	74275558	74286963	94.7776	0.00989901	1.04516	0.00947131	rs35364449	0.0001181
16	LOC101928736	22	10000	30886780	30906539	94.6287	0.00949905	1	0.00949905	rs4889651	0.006208
17	TXNDC17	14	10000	6544221	6547861	54.7981	0.00949905	1	0.00949905	rs141923325	0.005377
1	DNAJC6	429	10000	65730376	65881552	1204.71	0.00949905	1	0.00949905	rs12069676	0.002536
8	EIF3H	224	10000	117657054	117768062	685.821	0.00949905	1	0.00949905	rs4492407	0.000459
8	EIF4EBP1	37	10000	37888019	37917883	122.815	0.00949905	1	0.00949905	rs28565141	0.005027
6	ZNF165	25	10000	28048481	28057340	99.0267	0.0116988	1.22679	0.00953617	rs147493146	1.411e-05
1	NBPF18P	7	10000	151990753	151994985	26.9576	0.00959904	1	0.00959904	rs1967084	0.005329
22	GTPBP1	53	100000	39101806	39129592	174.681	0.0095999	1	0.0095999	rs2284073	0.004015
6	UNC5CL	20	10000	40994639	41006938	80.1005	0.0117988	1.22679	0.00961767	rs2294693	0.00593
19	AZU1	22	10000	827830	832017	78.2626	0.00989901	1.02122	0.00969335	rs12460890	0.003982
19	LGALS7B	5	10000	39279849	39282394	15.6241	0.00989901	1.02122	0.00969335	rs201263690	0.002399
15	LEO1	79	10000	52230221	52263998	340.219	0.010199	1.04516	0.00975832	rs2470615	0.002431
7	ZFAND2A	55	10000	1192542	1199855	151.241	0.0105989	1.08412	0.0097765	rs6953538	0.006221
6	LINC01276	51	10000	41470181	41487590	131.41	0.0119988	1.22679	0.00978068	rs6942106	0.003462
19	SUGP1	97	10000	19387321	19431321	341.5	0.009999	1.02122	0.00979126	rs4808939	0.002985
9	CAAP1	122	10000	26840682	26892826	338.511	0.0124988	1.27365	0.0098133	rs1336332	0.0006779
11	NXPE4	57	10000	114441312	114466484	149.863	0.0113989	1.16026	0.00982441	rs10891707	0.001001
9	LCN2	6	10000	130911731	130915734	20.0099	0.0125987	1.27365	0.00989181	rs11794980	0.009125
9	TRAF2	103	10000	139780964	139821067	403.501	0.0125987	1.27365	0.00989181	rs2811758	0.01008
1	ERI3-IT1	32	10000	44688266	44709955	83.0913	0.00989901	1	0.00989901	rs143781922	0.0007732
11	BIRC3	26	10000	102188180	102210135	84.9918	0.0114989	1.16026	0.00991059	rs3758841	0.008125
6	MOCS1	101	10000	39872033	39902290	275.727	0.0121988	1.22679	0.0099437	rs2984659	0.001194
19	NDUFB7	15	10000	14676889	14682889	48.1368	0.010199	1.02122	0.00998709	rs11673123	0.00637

## Sheet: HepcTS all
Chromosome	Gene	Number of SNVs	Number of simulations	Start position of the gene	Stop position of the gene	Test statistic	P-value	Lambda	Corrected Pvalue	Top SNV in this gene	P-value of top SNV
19	MBD3L1	2	1000000	8953268	8954016	38.4656	8.99999e-06	1.19182	7.55144e-06	rs2972588	8.916e-06
13	SLITRK1	5	1000000	84451339	84456528	40.8771	2.7e-05	1.00241	2.6935e-05	rs142645261	0.0004001
5	COL23A1	1447	1000000	177664616	178017556	3634.67	8.09999e-05	1	8.09999e-05	rs885306	3.928e-05
12	CACNA1C-IT3	63	1000000	2378941	2397911	670.945	0.000153	1	0.000153	rs115724978	0.0001296
11	RNF26	7	1000000	119205209	119208024	48.1419	0.000155	1	0.000155	rs6649	1.181e-05
19	TNNI3	19	1000000	55663135	55669100	114.857	0.000296	1.19182	0.000248358	rs3729836	0.0007137
6	TBC1D7	105	1000000	13305183	13328815	774.652	0.000294	1	0.000294	rs2439535	0.000148
10	BTAF1	199	1000000	93683735	93790080	1127.17	0.000336	1	0.000336	rs10882004	0.0001433
1	TESK2	235	1000000	45809554	45956840	1434.32	0.000341	1	0.000341	rs2153609	7.483e-05
13	PAN3-AS1	8	1000000	28710979	28713311	40.9748	0.000355	1.00241	0.000354145	rs61260403	0.0005862
11	FZD4	21	1000000	86656716	86666440	135.749	0.000399	1	0.000399	rs61735304	0.000258
12	AICDA	28	1000000	8754761	8765442	167.62	0.000445	1	0.000445	rs12306110	0.0002645
13	MRPL57	5	1000000	21750371	21753220	27.1422	0.00046	1.00241	0.000458892	rs117575190	0.0004237
1	LOC101926925	120	1000000	59486147	59553919	549.298	0.000493	1	0.000493	rs4912384	0.000102
19	DNAAF3	39	1000000	55670028	55678090	181.849	0.000705999	1.19182	0.000592368	rs8107736	0.0008874
11	MCAM	13	1000000	119179233	119187840	52.9323	0.000597999	1	0.000597999	rs2249466	0.0004505
16	NUPR1	3	1000000	28548661	28550495	22.5861	0.000606999	1	0.000606999	rs76007774	0.0004831
14	GPATCH2L	223	1000000	76618227	76679146	1044.12	0.000791999	1.13189	0.000699713	rs2121072	0.0002045
13	PCCA	896	1000000	100741268	101182691	2913.14	0.000832999	1.00241	0.000830994	rs1856217	2.217e-05
21	C21orf15	22	100000	15215453	15220685	112.441	0.00098999	1.11159	0.000890607	rs4046635	0.0005404
14	SYNDIG1L	57	100000	74872595	74892805	300.661	0.00104999	1.13189	0.000927642	rs8017444	0.001456
13	PAN3	271	100000	28712642	28869475	1213.06	0.00103999	1.00241	0.00103749	rs76306233	2.634e-05
5	CD180	39	100000	66478103	66492617	185.307	0.00106999	1	0.00106999	rs5744483	0.0004663
18	LOC644669	22	100000	15313554	15325918	104.764	0.00107999	1	0.00107999	rs4524199	0.0007635
8	ERI1	104	100000	8860313	8890849	523.546	0.00124999	1.13957	0.00109689	rs2953808	0.0009458
19	FUT2	40	100000	49199227	49209191	271.68	0.00139999	1.19182	0.00117466	rs281377	0.00034
2	LOC101927438	77	100000	65073263	65090765	292.44	0.00118999	1	0.00118999	rs11126022	0.001866
19	OR7C2	3	100000	15052300	15053260	21.4568	0.00147999	1.19182	0.00124178	rs74951519	0.0004807
2	C2orf27A	118	100000	132480063	132524977	606.739	0.00134999	1	0.00134999	rs62163376	9.687e-05
5	ECSCR	6	100000	138784244	138842320	26.9884	0.00136999	1	0.00136999	rs143196830	0.0007397
19	TLE2	235	100000	2997635	3047633	621.12	0.00167998	1.19182	0.00140959	rs34314962	0.0001599
10	ADAMTS14	455	100000	72432558	72522195	1300.44	0.00145999	1	0.00145999	rs12571623	1.197e-05
22	ZNRF3-AS1	23	100000	29420986	29427464	113.262	0.00165998	1.05717	0.00157021	rs12485244	0.0003311
14	ARHGAP5	69	100000	32546494	32628934	160.523	0.00184998	1.13189	0.00163442	rs61427077	0.001243
12	CACNA1C	1769	100000	2162415	2807115	3513.49	0.00172998	1	0.00172998	rs11612837	0.0001125
22	TMPRSS6	146	100000	37461475	37505603	633.318	0.00194998	1.05717	0.00184453	rs855791	1.354e-05
11	FNBP4	91	100000	47738068	47788993	422.221	0.00185998	1	0.00185998	rs7111576	0.001006
20	SNX5	99	100000	17922239	17949634	507.144	0.00186998	1	0.00186998	rs16978653	0.0002132
11	NUP160	123	100000	47799669	47870057	600.819	0.00191998	1	0.00191998	rs74927941	0.0001142
13	LINC00426	113	100000	30914402	30948051	391.754	0.00199998	1.00241	0.00199517	rs7997259	0.002747
20	PDRG1	5	100000	30532757	30539883	35.6517	0.00204998	1	0.00204998	rs6089127	0.002091
15	DUOXA1	24	100000	45409563	45422075	89.5315	0.00238998	1.15507	0.00206912	rs2470666	0.003513
8	RGS20	157	100000	54764367	54871864	510.8	0.00236998	1.13957	0.00207971	rs7386089	0.0008783
1	HSD11B1	99	100000	209859524	209908295	466.474	0.00207998	1	0.00207998	rs2282738	0.001666
5	LOC153684	15	100000	43042235	43045370	43.4243	0.00207998	1	0.00207998	rs2029688	0.003026
13	STOML3	116	100000	39540061	39564996	366.551	0.00232998	1.00241	0.00232437	rs186687605	0.0005021
8	MCPH1	1322	100000	6264112	6501140	3361.65	0.00271997	1.13957	0.00238683	rs2920658	4.833e-05
5	ARHGEF37	204	100000	148961134	149014527	827.511	0.00241998	1	0.00241998	rs2400892	0.001027
10	OBFC1	105	100000	105637317	105678045	517.206	0.00246998	1	0.00246998	rs12573103	0.001735
3	MORC1	476	100000	108677086	108836993	2163.5	0.00254997	1	0.00254997	rs9870133	0.0009269
11	AGBL2	106	100000	47681142	47736928	443.335	0.00261997	1	0.00261997	rs7111509	0.001253
1	MUTYH	17	100000	45794913	45806142	54.6189	0.00262997	1	0.00262997	rs3219489	6.377e-05
3	PLCL2	493	100000	16926451	17132098	1725.59	0.00275997	1	0.00275997	rs17042909	6.231e-05
17	SLC35B1	7	100000	47778295	47785313	32.8338	0.00280997	1	0.00280997	rs75544113	0.001378
1	TOE1	5	100000	45805341	45809650	19.5962	0.00280997	1	0.00280997	rs3219463	6.393e-05
11	C1QTNF5	21	100000	119209643	119217383	60.7232	0.00283997	1	0.00283997	rs1135258	0.001912
10	LOC102031319	76	100000	32636291	32663416	388.658	0.00296997	1	0.00296997	rs11597990	0.0006342
8	SCRIB	64	100000	144873089	144897549	244.009	0.00339997	1.13957	0.00298354	rs7460093	2.686e-06
2	CKAP2L	44	100000	113495443	113522254	216.941	0.00298997	1	0.00298997	rs7594852	0.0009815
10	PROSER2-AS1	223	100000	11891606	11936709	745.6	0.00305997	1	0.00305997	rs717800	0.0001646
11	MFRP	21	100000	119209643	119217383	60.7232	0.00306997	1	0.00306997	rs1135258	0.001912
19	MAMSTR	19	100000	49216254	49222976	95.3875	0.00365996	1.19182	0.00307089	rs35866622	0.003171
19	CENPBD1P1	23	100000	59086765	59095762	101.058	0.00372996	1.19182	0.00312962	rs8110595	0.001236
6	RRAGD	112	100000	90074334	90121995	350.674	0.00312997	1	0.00312997	rs1555403	0.0007262
10	LOC399715	18	100000	6368506	6377943	72.1427	0.00319997	1	0.00319997	rs7908770	0.003647
19	LOC100996349	3	100000	22790817	22791303	16.0935	0.00385996	1.19182	0.0032387	rs2306965	0.0008929
7	YWHAG	74	100000	75956107	75988342	275.768	0.00335997	1.02834	0.00326738	rs10267734	0.0006461
4	UGT2B15	95	100000	69512314	69536494	256.265	0.00333997	1	0.00333997	rs145918210	0.003736
7	LOC100506178	24	100000	22602955	22613617	77.1735	0.00344997	1.02834	0.0033549	rs1003923	0.001044
12	CMKLR1	181	100000	108681820	108733094	512.254	0.00336997	1	0.00336997	rs57791951	0.0001634
8	SPIDR	402	100000	48173469	48648563	1325.07	0.00384996	1.13957	0.00337842	rs118162144	0.0005343
10	CPEB3	329	100000	93808396	94050875	1323.86	0.00339997	1	0.00339997	rs1776209	0.0004008
11	LGR4	205	100000	27387507	27494334	624.922	0.00340997	1	0.00340997	rs72889542	0.0004263
12	CREBL2	77	100000	12764766	12798042	293.582	0.00356996	1	0.00356996	rs75873714	0.001535
20	DEFB129	9	100000	207898	210527	56.0121	0.00356996	1	0.00356996	rs1053783	0.001977
16	MRPL28	25	100000	417383	420569	95.9388	0.00357996	1	0.00357996	rs11557300	0.00316
4	IBSP	39	100000	88720701	88733601	137.963	0.00358996	1	0.00358996	rs2061713	0.003878
18	LOC100505592	33	100000	3466247	3478976	160.102	0.00361996	1	0.00361996	rs71358009	0.003322
11	TRIM49B	20	100000	49053151	49059529	114.612	0.00370996	1	0.00370996	rs2696921	0.002538
22	KCTD17	15	100000	37447775	37459430	61.1046	0.00406996	1.05717	0.00384986	rs2235320	0.001464
17	PPP1R9B	23	100000	48211098	48227878	75.4843	0.00388996	1	0.00388996	rs8073095	0.0009726
9	PGM5-AS1	16	100000	70970108	70972757	51.3143	0.00414996	1.06447	0.00389861	rs182088518	0.00196
14	BATF	61	100000	75988783	76013334	224.467	0.00441996	1.13189	0.00390493	rs4903326	0.0006024
10	MARCH5	86	100000	94050919	94113721	351.681	0.00393996	1	0.00393996	rs2245994	0.00226
14	LINC01220	10	100000	75761106	75763111	39.9211	0.00453995	1.13189	0.00401095	rs7151641	0.001752
17	ATP2A3	163	100000	3827162	3867758	590.103	0.00401996	1	0.00401996	rs1800915	0.0003381
8	CYP7B1	408	100000	65508528	65711348	1377.79	0.00461995	1.13957	0.00405411	rs62521150	0.002009
1	ZBTB18	3	100000	244212240	244220780	14.5277	0.00410996	1	0.00410996	rs12027747	0.00271
14	FLVCR2	178	100000	76044939	76114512	523.389	0.00477995	1.13189	0.00422298	rs10136022	0.0001633
1	OXCT2	7	100000	40235196	40237020	21.4582	0.00423996	1	0.00423996	rs202241813	0.0009279
9	CTNNAL1	213	100000	111704848	111775874	723.792	0.00453995	1.06447	0.00426499	rs10512390	0.0005153
1	TRAF3IP3	85	100000	209929376	209955668	339.63	0.00427996	1	0.00427996	rs11119337	0.002202
20	MGME1	80	100000	17949761	17971762	328.409	0.00430996	1	0.00430996	rs6136244	0.0004529
4	SFRP2	16	100000	154701741	154710228	60.5791	0.00434996	1	0.00434996	rs6853435	0.001431
10	ZNF518A	81	100000	97889471	97923517	267.619	0.00448996	1	0.00448996	rs10882725	0.0009659
19	CLEC4M	32	100000	7828034	7834491	121.92	0.00543995	1.19182	0.00456438	rs874492	0.00173
11	F2	53	100000	46740742	46761056	228.312	0.00460995	1	0.00460995	rs3136433	0.003742
10	HIF1AN	49	100000	102295640	102313681	269.4	0.00465995	1	0.00465995	rs11190600	0.001482
1	GM140	9	100000	181205523	181207740	51.6708	0.00468995	1	0.00468995	rs2446394	0.00253
19	UBE2M	6	100000	59067078	59070343	24.5877	0.00561994	1.19182	0.00471541	rs3794965	0.001277
20	CDH22	307	100000	44802371	44937137	798.424	0.00474995	1	0.00474995	rs62214488	0.0003272
13	FAM155A	2636	100000	107820878	108519460	4220.4	0.00483995	1.00241	0.0048283	rs9520446	1.448e-05
17	CDRT7	10	100000	14934291	14935274	52.9595	0.00492995	1	0.00492995	rs75101976	0.003689
22	MPST	37	100000	37415682	37425863	116.176	0.00527995	1.05717	0.00499441	rs5756487	0.0009349
9	FAM206A	21	100000	111696672	111703237	84.4636	0.00540995	1.06447	0.00508229	rs72758377	0.0002929
9	SPATA6L	382	100000	4598315	4666674	1110.6	0.00541995	1.06447	0.00509168	rs139461433	8.634e-06
16	PRSS54	72	100000	58313900	58328951	385.164	0.00510995	1	0.00510995	rs1820242	0.005743
4	CXCL1	5	100000	74735108	74737019	22.7338	0.00512995	1	0.00512995	rs4074	0.003651
22	TST	47	100000	37406899	37416224	168.948	0.00543995	1.05717	0.00514575	rs140768200	0.0007619
12	RAB3IP	224	100000	70132465	70216984	720.707	0.00516995	1	0.00516995	rs34565292	0.002882
2	CUL3	289	100000	225334866	225450114	1187.89	0.00520995	1	0.00520995	rs13006031	0.0006967
10	ANTXRL	200	100000	47658232	47701443	638.299	0.00524995	1	0.00524995	rs2999458	0.001156
2	SLC40A1	45	100000	190425315	190445537	190.558	0.00539995	1	0.00539995	rs4508635	0.004144
10	NDUFB8	7	100000	102283485	102289680	41.2832	0.00550994	1	0.00550994	rs11190591	0.004916
11	CKAP5	149	100000	46765083	46867859	502.51	0.00555994	1	0.00555994	rs4128315	0.003558
19	FXYD3	35	100000	35606731	35615228	121.95	0.00666993	1.19182	0.0055964	rs12852	0.0004751
14	LOC102724190	16	100000	77535522	77542534	60.7892	0.00633994	1.13189	0.00560119	rs2160664	0.002187
13	NHLRC3	18	100000	39612447	39624244	56.434	0.00562994	1.00241	0.00561639	rs2274384	0.0005685
14	UBR7	80	100000	93673400	93695561	267.632	0.00635994	1.13189	0.00561886	rs10144530	0.0005607
11	ARFIP2	8	100000	6495912	6502709	33.634	0.00566994	1	0.00566994	rs2253104	0.00127
19	DNMT1	126	100000	10244021	10305755	427.892	0.00679993	1.19182	0.00570548	rs78333947	0.001456
4	PDLIM5	494	100000	95373007	95589378	1611.68	0.00580994	1	0.00580994	rs2452567	0.0009471
2	TRABD2A	205	100000	85048790	85108369	727.806	0.00584994	1	0.00584994	rs11686064	0.000791
11	SLC15A3	38	100000	60704554	60719257	125.256	0.00585994	1	0.00585994	rs589294	0.003783
15	LRRK1	568	100000	101459459	101610317	1460.06	0.00677993	1.15507	0.00586972	rs4319752	5.046e-06
13	PROSER1	73	100000	39584001	39612213	308.186	0.00596994	1.00241	0.00595557	rs8000929	0.000529
8	PMP2	14	100000	82352563	82359719	62.6893	0.00678993	1.13957	0.00595831	rs72684439	0.001734
8	UNC5D	1036	100000	35092974	35652181	2507.07	0.00685993	1.13957	0.00601974	rs12676634	0.0005686
14	NDRG2	181	100000	21484921	21539031	367.123	0.00684993	1.13189	0.00605176	rs1952510	6.482e-05
15	LOC101926928	145	100000	92006568	92038080	463.078	0.00701993	1.15507	0.00607749	rs6496808	0.000527
5	LINC01184	80	100000	127357243	127418766	298.689	0.00616994	1	0.00616994	rs1012851	0.003441
4	DMP1	33	100000	88571453	88585512	123.192	0.00623994	1	0.00623994	rs2627695	0.001642
1	RNF19B	58	100000	33402049	33430286	218.955	0.00624994	1	0.00624994	rs194654	0.002762
12	GOLGA2P5	36	100000	100550174	100567121	108.005	0.00628994	1	0.00628994	rs11110265	0.003201
22	RTDR1	177	100000	23401592	23484241	656.877	0.00671993	1.05717	0.00635652	rs140623751	0.0001264
5	TARS	89	100000	33440801	33468196	312.826	0.00655993	1	0.00655993	rs3849682	0.0003847
10	SEC31B	55	100000	102246402	102279595	279.344	0.00669993	1	0.00669993	rs2273694	0.003934
19	LOC102723513	5	100000	35413918	35417730	23.909	0.00801992	1.19182	0.00672911	rs12981000	0.005501
14	SLC10A1	39	100000	70242551	70264006	159.546	0.00768992	1.13189	0.00679387	rs11621916	0.0005478
22	TTLL12	107	100000	43562627	43583137	321.096	0.00718993	1.05717	0.0068011	rs66536338	0.001705
6	RCAN2	540	100000	46188466	46459804	1656.49	0.00682993	1	0.00682993	rs1372567	0.0002726
19	CEACAM8	17	100000	43084394	43099082	46.5573	0.00826992	1.19182	0.00693887	rs34786088	0.002617
10	PROSER2	161	100000	11865396	11914276	445.947	0.00703993	1	0.00703993	rs12253600	0.0005404
7	STRIP2	109	100000	129074273	129128239	400.169	0.00724993	1.02834	0.00705015	rs150175477	0.0009604
11	LRP4-AS1	43	100000	46867961	46895967	151.141	0.00706993	1	0.00706993	rs7112060	0.00443
2	ASB18	277	100000	237103514	237172988	1059.63	0.00713993	1	0.00713993	rs59489263	0.0005208
1	CNN3	119	100000	95362504	95392779	289.665	0.00725993	1	0.00725993	rs114431553	0.0001934
11	WTAPP1	211	100000	102654406	102707497	574.244	0.00727993	1	0.00727993	rs526215	0.0007982
22	ADM2	13	100000	50919984	50924866	36.1393	0.00777992	1.05717	0.00735918	rs761745	0.006427
7	ACTL6B	19	100000	100240725	100254084	55.2651	0.00759992	1.02834	0.00739051	rs10953299	0.001442
5	ST8SIA4	187	100000	100142638	100238989	823.193	0.00740993	1	0.00740993	rs116202507	0.0002751
19	CEACAM16	39	10000	45202420	45213986	109.998	0.0089991	1.19182	0.00755069	rs10419906	0.0006659
12	TMPRSS12	145	100000	51236700	51281663	590.66	0.00759992	1	0.00759992	rs183244412	0.0005493
18	SALL3	51	100000	76740274	76758969	157.785	0.00785992	1	0.00785992	rs612829	0.003633
1	NSUN4	191	100000	46805848	46830824	1141.08	0.00786992	1	0.00786992	rs56076503	0.0007532
1	ZSWIM5	351	100000	45482075	45672250	1117.99	0.00805992	1	0.00805992	rs7551698	0.001348
5	FYB	434	100000	39105353	39270759	1275.75	0.00806992	1	0.00806992	rs62358726	0.0006851
11	TMEM132A	48	100000	60691912	60704631	212.208	0.00822992	1	0.00822992	rs3794042	0.005065
16	CCDC113	136	100000	58283839	58317734	522.93	0.00826992	1	0.00826992	rs56305478	0.001068
19	TLE6	76	10000	2977535	2995182	226.339	0.00989901	1.19182	0.00830576	rs12985900	0.0004998
19	SULT2B1	282	10000	49055428	49102684	794.263	0.010099	1.19182	0.00847355	rs7249118	0.001172
3	ECT2	150	100000	172468474	172539264	511.424	0.00848992	1	0.00848992	rs146468948	0.001754
6	PI16	57	100000	36916038	36932613	194.032	0.00858991	1	0.00858991	rs66570061	0.002007
7	NUB1	151	10000	151038846	151075548	399.868	0.00909909	1.02834	0.00884836	rs62490278	0.001173
19	TRAPPC2P1	3	10000	57874878	57876721	11.4955	0.0105989	1.19182	0.00889303	rs2285604	0.03308
5	FGFR4	33	10000	176513872	176525143	118.686	0.00889911	1	0.00889911	rs31776	0.002225
19	SAMD4B	104	10000	39833107	39875537	346.711	0.0106989	1.19182	0.00897693	rs62119678	0.002447
18	RBFADN	56	10000	77827255	77839206	168.575	0.0089991	1	0.0089991	rs12607283	0.002006
18	ZADH2	31	10000	72909277	72921281	100.571	0.0089991	1	0.0089991	rs1047521	0.006994
10	RPARP-AS1	11	10000	104209573	104216050	32.3829	0.00909909	1	0.00909909	rs1571003	0.0004119
1	TMEM59	35	10000	54497348	54519111	112.858	0.00909909	1	0.00909909	rs7528837	0.003415
5	CTD-2270F17.1	132	100000	169816496	169849848	344.673	0.00911991	1	0.00911991	rs1507353	0.001148
6	PLN	21	100000	118869441	118881587	76.058	0.00914991	1	0.00914991	rs3752581	0.003989
22	WNT7B	282	10000	46316247	46373008	630.187	0.00969903	1.05717	0.00917451	rs73175051	0.0001558
5	NR3C1	248	10000	142657495	142815077	695.539	0.00919908	1	0.00919908	rs72802812	0.001257
14	AP4S1	197	10000	31494311	31565656	477.58	0.010499	1.13189	0.00927558	rs7157080	0.0001391
14	LOC101927780	29	10000	62022989	62037371	81.7388	0.010499	1.13189	0.00927558	rs2251244	0.007605
19	CERS4	228	10000	8274216	8327304	501.055	0.0110989	1.19182	0.00931252	rs62126388	0.0002136
19	NDUFB7	15	10000	14676889	14682889	46.0715	0.0110989	1.19182	0.00931252	rs3752221	0.01097
11	PLET1	31	10000	112118875	112131583	107.917	0.00949905	1	0.00949905	rs2518360	0.003165
1	PTAFR	59	10000	28473676	28520447	167.237	0.00949905	1	0.00949905	rs143163444	6.545e-05
11	MTCH2	28	10000	47638857	47664206	83.9096	0.00959904	1	0.00959904	rs10838736	0.004333
1	LOC729970	126	10000	95393583	95428826	317.968	0.00959904	1	0.00959904	rs12410620	0.00115
1	EYA3	226	10000	28296854	28415148	694.518	0.00969903	1	0.00969903	rs12119376	0.0007838
7	EPHB6	44	10000	142552775	142568847	143.778	0.009999	1.02834	0.00972347	rs8177155	0.004528
10	LOC283038	73	10000	127371811	127398246	155.737	0.00979902	1	0.00979902	rs10794017	0.003985
21	PDXK	141	10000	45138977	45182188	324.368	0.0108989	1.11159	0.00980479	rs2838359	0.004462
22	HSFY1P1	3	10000	17308363	17310225	13.7002	0.010399	1.05717	0.00983658	rs175147	0.013
9	FSD1L	214	10000	108210314	108314714	588.515	0.010499	1.06447	0.00986307	rs1329022	0.0008285
1	ZYG11A	141	10000	53308182	53360247	528.075	0.00989901	1	0.00989901	rs1672911	0.002258
5	SAR1B	40	10000	133936838	133968533	98.7498	0.00989901	1	0.00989901	rs113916622	0.002708
15	DUOXA2	8	10000	45406522	45410301	40.1323	0.0114989	1.15507	0.00995511	rs2252371	0.008298

## Sheet: HepcTS subset
Chromosome	Gene	Number of SNVs	Number of simulations	Start position of the gene	Stop position of the gene	Test statistic	P-value	Lambda	Corrected Pvalue	Top SNV in this gene	P-value of top SNV
22	KCTD17	15	1000000	37447775	37459430	116.903	3.1e-05	1	3.1e-05	rs710185	4.735e-05
22	TMPRSS6	145	1000000	37461475	37505603	1019.2	3.9e-05	1	3.9e-05	rs855791	1.05e-09
2	SLC40A1	45	1000000	190425315	190445537	354.338	5.09999e-05	1	5.09999e-05	rs1123109	7.604e-05
10	ANTXRL	200	1000000	47658232	47701443	1098.05	7.99999e-05	1.09907	7.27884e-05	rs4075138	6.947e-05
13	SLITRK1	5	1000000	84451339	84456528	34.8322	0.000152	1.00709	0.00015093	rs142645261	0.000699
8	RGS20	157	1000000	54764367	54871864	666.042	0.000276	1.0596	0.000260476	rs13264028	0.0001687
19	MBD3L1	2	1000000	8953268	8954016	26.3435	0.000314	1	0.000314	rs2972588	0.0002672
19	DNAAF3	39	1000000	55670028	55678090	201.629	0.000322	1	0.000322	rs8107736	8.029e-05
20	LOC100130264	104	1000000	19222945	19265240	407.572	0.000331	1	0.000331	rs6035268	4.539e-05
19	TNNI3	19	1000000	55663135	55669100	112.79	0.000349	1	0.000349	rs11670538	7.62e-05
19	LOC100996349	3	1000000	22790817	22791303	22.8371	0.000372	1	0.000372	rs2306965	0.0001744
2	CUL3	288	1000000	225334866	225450114	1782.92	0.000409	1	0.000409	rs1829921	6.467e-05
14	SYNDIG1L	57	1000000	74872595	74892805	344.384	0.000415	1	0.000415	rs11621669	0.0004052
18	SMIM21	59	1000000	73121826	73139589	352.3	0.000499	1.19715	0.000416823	rs17281792	5.077e-06
10	LOC399715	18	1000000	6368506	6377943	88.5979	0.000734999	1.09907	0.000668744	rs7908770	0.0004603
13	STOML3	116	1000000	39540061	39564996	424.383	0.000699999	1.00709	0.000695071	rs3923129	0.0004532
11	RBM7	16	1000000	114271250	114281332	101.673	0.000702999	1	0.000702999	rs10790007	0.0005978
22	MPST	36	1000000	37415682	37425863	149.199	0.000743999	1	0.000743999	rs5756487	0.0003605
4	LOC285484	130	1000000	6202459	6235663	493.448	0.000763999	1	0.000763999	rs74977844	0.0007045
6	ARID1B	1040	1000000	157099063	157531913	2718.49	0.000836999	1.07181	0.00078092	rs2356046	0.0001742
1	PRAMEF11	28	1000000	12884617	12891264	127.96	0.000817999	1	0.000817999	rs1736820	0.0008827
7	GGCT	34	1000000	30536236	30544457	176.468	0.000858999	1	0.000858999	rs38406	0.000246
19	MEF2BNB	63	1000000	19287712	19303400	299.961	0.000903999	1	0.000903999	rs73537457	0.0001767
12	CMKLR1	182	1000000	108681820	108733094	604.028	0.000933999	1.02122	0.000914594	rs57791951	1.328e-05
12	CACNA1C-IT3	64	1000000	2378941	2397911	515.771	0.000942999	1.02122	0.000923407	rs117311450	0.0004727
5	LOX	21	100000	121398889	121414055	130.086	0.00099999	1.00244	0.000997552	rs3805442	0.0002315
11	C11orf71	28	100000	114262169	114271272	136.102	0.00108999	1	0.00108999	rs3741302	0.0005947
1	CAMK2N1	4	100000	20808883	20812728	19.796	0.00110999	1	0.00110999	rs11539080	0.001596
13	DOCK9	933	100000	99445740	99738660	3369.16	0.00115999	1.00709	0.00115182	rs4772161	0.0001034
1	OXCT2	7	100000	40235196	40237020	24.9046	0.00117999	1	0.00117999	rs202241813	0.003533
16	TERF2IP	31	100000	75681634	75691341	141.904	0.00118999	1	0.00118999	rs75590040	0.004043
19	MUC16	511	100000	8959519	9092018	1575.83	0.00121999	1	0.00121999	rs1964289	3.795e-05
20	ZNF335	64	100000	44577291	44600833	229.825	0.00122999	1	0.00122999	rs3746508	0.000644
22	SMDT1	5	100000	42475694	42480288	42.8206	0.00125999	1	0.00125999	rs6002593	0.0005083
13	MRPL57	5	100000	21750371	21753220	23.4032	0.00136999	1.00709	0.00136034	rs149724370	0.002785
10	BTAF1	199	100000	93683735	93790080	934.357	0.00151998	1.09907	0.00138297	rs2995545	0.0007075
8	CHRNA2	81	100000	27317277	27336813	313.984	0.00168998	1.0596	0.00159493	rs2565061	0.001412
16	HAGHL	9	100000	776935	779715	49.711	0.00163998	1	0.00163998	rs1054788	8.858e-05
16	CARHSP1	104	100000	8946798	8962869	369.469	0.00166998	1	0.00166998	rs181126672	0.0001997
19	RFXANK	18	100000	19303007	19312678	92.835	0.00168998	1	0.00168998	rs34282046	0.0004163
6	HLA-F	33	100000	29691116	29695073	156.215	0.00200998	1.07181	0.00187531	rs79389550	0.004522
10	ZDHHC16	17	100000	99205887	99217127	79.8102	0.00212998	1.09907	0.00193797	rs10882939	0.001259
20	PDRG1	5	100000	30532757	30539883	36.543	0.00194998	1	0.00194998	rs6089127	0.0009583
4	HAUS3	31	100000	2230095	2243860	177.138	0.00196998	1	0.00196998	rs3762942	0.0003709
9	LINC00476	160	100000	98568369	98638259	656.107	0.00238998	1.15506	0.00206913	rs816677	0.0004598
22	FAM109B	10	100000	42470254	42475442	64.218	0.00218998	1	0.00218998	rs1807493	0.001549
22	NDUFA6-AS1	108	100000	42486936	42521354	647.34	0.00220998	1	0.00220998	rs7286375	0.0009832
22	TST	47	100000	37406899	37416224	195.922	0.00222998	1	0.00222998	rs140768200	0.0008944
14	PLD4	29	100000	105391186	105399573	170.473	0.00227998	1	0.00227998	rs57108735	0.001061
18	RBFADN	56	100000	77827255	77839206	206.811	0.00277997	1.19715	0.00232216	rs9950893	0.0002266
3	NCBP2	25	100000	196662272	196669464	106.653	0.00242998	1	0.00242998	rs555582	0.000922
8	DECR1	125	100000	91013579	91064227	568.432	0.00267997	1.0596	0.00252923	rs186782016	0.001794
15	EIF3J-AS1	7	100000	44826702	44829121	46.8832	0.00259997	1	0.00259997	rs7166945	0.00307
15	EIF3J	36	100000	44829265	44855001	219.606	0.00264997	1	0.00264997	rs7167870	0.001701
22	NAGA	23	100000	42454337	42466846	117.487	0.00268997	1	0.00268997	rs133375	0.001467
1	SEC16B	163	100000	177898241	177939050	464.177	0.00274997	1	0.00274997	rs7539159	0.0001264
18	MC2R	128	100000	13882042	13915706	651.138	0.00335997	1.19715	0.00280664	rs12965799	0.0004897
1	AGL	274	100000	100315639	100389579	981.634	0.00296997	1	0.00296997	rs11166363	0.00116
3	PLCL2	491	100000	16926451	17132098	1683.74	0.00299997	1	0.00299997	rs62248162	3.858e-05
10	CASP7	163	100000	115438920	115490668	585.059	0.00333997	1.09907	0.00303889	rs141266925	0.0006942
3	MORC1	476	100000	108677086	108836993	2131.28	0.00312997	1	0.00312997	rs9821382	0.0004997
9	FAM206A	21	100000	111696672	111703237	88.5634	0.00380996	1.15506	0.00329849	rs12335452	0.001175
10	MARCH5	86	100000	94050919	94113721	364.036	0.00374996	1.09907	0.00341193	rs4933720	0.001193
9	CTNNAL1	213	100000	111704848	111775874	750.256	0.00397996	1.15506	0.00344567	rs28361124	0.002
12	MSI1	61	100000	120779132	120806983	267.673	0.00351996	1.02122	0.00344683	rs11065089	0.0006087
1	G0S2	3	100000	209848669	209849735	14.8597	0.00366996	1	0.00366996	rs932375	0.0007733
16	NUPR1	3	100000	28548661	28550495	16.6504	0.00371996	1	0.00371996	rs76007774	0.002305
9	LINC00474	159	100000	118650543	118687377	449.718	0.00441996	1.15506	0.0038266	rs74957473	0.0006288
16	PMM2	301	100000	8891669	8943194	914.782	0.00382996	1	0.00382996	rs113991526	3.497e-05
10	MBL2	30	100000	54525139	54531460	111.235	0.00421996	1.09907	0.00383955	rs930509	0.001148
6	LY86	299	100000	6588933	6655216	726.314	0.00416996	1.07181	0.00389057	rs116657251	0.0007418
19	ONECUT3	57	100000	1753661	1775444	182.593	0.00392996	1	0.00392996	rs8100980	0.001651
20	SNX5	99	100000	17922239	17949634	448.002	0.00396996	1	0.00396996	rs6111762	0.003022
12	RAB3IP	224	100000	70132465	70216984	738.214	0.00410996	1.02122	0.00402457	rs34565292	0.0007178
2	LOC101927438	77	100000	65073263	65090765	243.636	0.00404996	1	0.00404996	rs72898775	0.001334
11	PDE2A	279	100000	72287183	72385497	844.638	0.00407996	1	0.00407996	rs7111188	0.0003047
22	NDUFA6	12	100000	42481529	42486888	51.7944	0.00410996	1	0.00410996	rs4147640	0.00153
7	KLHDC10	172	100000	129710348	129775560	617.255	0.00412996	1	0.00412996	rs11766167	0.002221
10	OBFC1	106	100000	105637317	105678045	466.668	0.00454995	1.09907	0.0041398	rs10748858	0.0002071
7	MACC1-AS1	34	100000	20181538	20193154	131.533	0.00414996	1	0.00414996	rs6980121	0.0009332
15	CTDSPL2	163	100000	44719578	44819429	831.598	0.00417996	1	0.00417996	rs80120921	0.00123
16	CCDC78	12	100000	772581	776473	58.7653	0.00418996	1	0.00418996	rs12446058	9.003e-05
9	SPATA6L	382	100000	4598315	4666674	1121.44	0.00490995	1.15506	0.00425082	rs139461433	0.0001025
6	MB21D1	65	100000	74134855	74162043	164.134	0.00463995	1.07181	0.00432908	rs4706539	0.0008091
19	NLRP7	132	100000	55434876	55458873	451.603	0.00440996	1	0.00440996	rs71367125	0.000386
20	NCOA5	54	100000	44689625	44718580	195.291	0.00448996	1	0.00448996	rs6104456	0.00469
1	BRINP2	199	100000	177140632	177251558	585.617	0.00451995	1	0.00451995	rs10753148	0.0006574
2	FASTKD2	70	100000	207630111	207660911	245.577	0.00455995	1	0.00455995	rs12470963	0.003822
1	NSUN4	191	100000	46805848	46830824	1264.21	0.00460995	1	0.00460995	rs5013325	0.0003691
2	LOC100507443	159	100000	208983852	209021486	549.659	0.00463995	1	0.00463995	rs12328374	0.0006807
6	TBC1D7	105	100000	13305183	13328815	496.878	0.00498995	1.07181	0.00465562	rs3001968	0.002909
10	MAT1A	60	100000	82031575	82049434	205.873	0.00517995	1.09907	0.00471301	rs3862534	0.0001624
12	CACNA1C-IT2	3	100000	2157517	2158628	13.2386	0.00485995	1.02122	0.00475898	rs73044480	0.001156
10	MMS19	75	100000	99218080	99258551	252.385	0.00525995	1.09907	0.0047858	rs10882946	0.0008175
1	AQP10	12	100000	154293591	154297801	51.2719	0.00488995	1	0.00488995	rs1194609	0.001314
19	CEACAM16	39	100000	45202420	45213986	120.869	0.00490995	1	0.00490995	rs10419906	0.0008801
22	MIR658	2	100000	38240278	38240378	10.6718	0.00490995	1	0.00490995	rs141002682	0.003047
1	RGS8	72	100000	182615791	182642067	302.554	0.00494995	1	0.00494995	rs677993	0.002861
11	RNF26	7	100000	119205209	119208024	29.4458	0.00495995	1	0.00495995	rs6649	0.00052
19	GOLGA2P9	37	100000	22779058	22786352	167.29	0.00506995	1	0.00506995	rs11085537	0.0002303
2	PDK1	218	100000	173420100	173490351	908.772	0.00513995	1	0.00513995	rs139956681	0.0002268
2	LINC01127	6	100000	102599926	102602007	25.54	0.00516995	1	0.00516995	rs4851518	0.002069
3	SDHAP1	119	100000	195686791	195717150	295.195	0.00517995	1	0.00517995	rs72499667	0.0006463
1	TRNAU1AP	51	100000	28879528	28905057	200.665	0.00519995	1	0.00519995	rs61785999	0.001979
5	TBCA	305	100000	76986994	77072185	1058.61	0.00524995	1.00244	0.00523715	rs73765206	5.31e-05
15	IDH2	61	100000	90627210	90645786	211.103	0.00523995	1	0.00523995	rs9652516	0.0008827
1	METTL13	53	100000	171750760	171766856	268.329	0.00528995	1	0.00528995	rs2232825	0.001108
19	PAPL	110	100000	39574944	39602128	463.738	0.00537995	1	0.00537995	rs2569368	0.0003162
19	DAND5	16	100000	13080431	13085567	39.8206	0.00539995	1	0.00539995	rs11670895	0.006596
20	MGME1	80	100000	17949761	17971762	312.075	0.00541995	1	0.00541995	rs3748494	0.00273
2	SERPINE2	238	100000	224839764	224904036	677.037	0.00546995	1	0.00546995	rs13014110	0.001278
5	FGFR4	33	100000	176513872	176525143	126.03	0.00548995	1.00244	0.00547656	rs2456173	0.002414
19	IRF2BP1	5	100000	46386865	46389376	19.3504	0.00547995	1	0.00547995	rs3745926	0.007642
19	NANOS3	6	100000	13988062	13991571	38.9834	0.00548995	1	0.00548995	rs10413657	0.005418
6	CRISP3	39	100000	49695091	49712168	138.152	0.00590994	1.07181	0.00551397	rs555247	0.000474
12	SRRM4	698	100000	119419299	119600856	1749.31	0.00565994	1.02122	0.00554235	rs12422371	0.001312
3	ITGA9	1002	100000	37493812	37861281	2112.65	0.00554994	1	0.00554994	rs2844349	2.989e-06
4	DMP1	33	100000	88571453	88585512	123.594	0.00561994	1	0.00561994	rs1462370	0.001022
21	DYRK1A	393	100000	38739858	38887679	1300.19	0.00562994	1	0.00562994	rs7279050	0.0004851
12	PDE3A	1102	100000	20522178	20837041	2264.77	0.00578994	1.02122	0.00566965	rs73075198	1.819e-05
17	PPP1R9B	23	100000	48211098	48227878	71.699	0.00570994	1	0.00570994	rs11365	0.001826
19	MEF2BNB-MEF2B	196	100000	19256375	19303400	731.28	0.00572994	1	0.00572994	rs73537457	0.0001767
19	OR7E24	4	100000	9361719	9362739	20.4873	0.00581994	1	0.00581994	rs75749687	0.003621
11	ARHGEF12	278	100000	120207617	120360645	1091.25	0.00584994	1	0.00584994	rs11217872	0.001784
22	CACNA1I	300	100000	39966757	40085740	877.572	0.00594994	1	0.00594994	rs136834	0.0001867
10	CLRN3	53	100000	129676113	129691211	135.49	0.00670993	1.09907	0.00610507	rs7906703	0.0002592
20	LRRN4	44	100000	6021191	6034726	180.475	0.00612994	1	0.00612994	rs6107750	0.001564
3	ECT2	148	100000	172468474	172539264	541.941	0.00616994	1	0.00616994	rs35220924	0.001378
22	UPK3A	36	100000	45680867	45691755	148.537	0.00619994	1	0.00619994	rs2742635	0.004698
9	ATP6V1G1	24	100000	117349993	117361152	77.2791	0.00722993	1.15506	0.00625935	rs10982318	0.009896
10	RRP12	192	100000	99116457	99161127	957.016	0.00694993	1.09907	0.00632344	rs10786337	0.00327
10	CCDC3	962	100000	12938624	13141773	1859.43	0.00703993	1.09907	0.00640532	rs7101152	0.000104
1	PMF1	74	100000	156182778	156209868	329.387	0.00652993	1	0.00652993	rs72708294	0.0002444
13	XPO4	304	100000	21351467	21476913	1033.79	0.00660993	1.00709	0.0065634	rs35410392	0.001976
17	SPATA22	146	100000	3343305	3375142	591.654	0.00656993	1	0.00656993	rs62071294	0.004768
7	LAT2	31	100000	73624086	73644164	80.8689	0.00659993	1	0.00659993	rs2074766	6.299e-05
14	DAD1	153	100000	23033806	23058143	700.172	0.00663993	1	0.00663993	rs7143123	0.004605
3	ST3GAL6	165	100000	98451079	98514689	530.713	0.00663993	1	0.00663993	rs6790650	0.003327
1	C1orf87	183	100000	60456065	60539442	480.025	0.00666993	1	0.00666993	rs674739	0.001475
13	NHLRC3	18	100000	39612447	39624244	55.236	0.00671993	1.00709	0.00667263	rs2274384	0.001831
6	PPP2R5D	84	100000	42952236	42980083	281.855	0.00723993	1.07181	0.00675485	rs6458319	0.00237
7	CDC14C	17	100000	48964156	48967049	76.1975	0.00677993	1	0.00677993	rs61731347	0.001499
3	CCR3	79	100000	46283871	46308197	295.847	0.00678993	1	0.00678993	rs140639637	0.001729
5	LOC153684	15	100000	43042235	43045370	37.7281	0.00682993	1.00244	0.00681328	rs182091149	0.003495
11	CD44	321	100000	35160416	35253949	701.738	0.00684993	1	0.00684993	rs75624136	7.951e-05
11	C11orf87	6	100000	109292845	109299893	21.5272	0.00685993	1	0.00685993	rs80246075	0.01955
12	AICDA	29	100000	8754761	8765442	109.209	0.00700993	1.02122	0.00686429	rs3794318	0.004002
10	PRLHR	10	100000	120352915	120355160	34.337	0.00759992	1.09907	0.00691484	rs41300243	0.0004032
5	LOC101928505	53	100000	56946486	56966816	216.146	0.00699993	1.00244	0.00698286	rs170741	0.0008442
1	PMF1-BGLAP	77	100000	156182778	156213123	330.047	0.00698993	1	0.00698993	rs72708294	0.0002444
2	TSSC1	822	100000	3192740	3381653	2332.67	0.00698993	1	0.00698993	rs74206469	9.474e-06
2	CRYGD	11	100000	208986330	208989313	41.263	0.00704993	1	0.00704993	rs34334031	0.001876
10	ADK	902	100000	75910942	76469061	3097.74	0.00775992	1.09907	0.00706041	rs12356357	0.0002453
16	LOC100506172	158	100000	73420703	73455295	398.86	0.00712993	1	0.00712993	rs11646191	0.001393
1	KCNJ9	19	100000	160051359	160059212	70.4905	0.00718993	1	0.00718993	rs2737705	0.000438
1	GPR61	9	100000	110082493	110088455	40.5955	0.00723993	1	0.00723993	rs17575742	0.003168
6	HLA-F-AS1	241	100000	29694377	29716826	740.932	0.00777992	1.07181	0.00725867	rs115430613	0.003883
5	THOC3	11	100000	175386533	175395318	30.4405	0.00728993	1.00244	0.00727215	rs200408233	0.003912
19	OR7C2	3	100000	15052300	15053260	15.6453	0.00728993	1	0.00728993	rs74951519	0.003703
15	LOC101927153	99	100000	94399788	94421585	459.544	0.00732993	1	0.00732993	rs11857265	0.002852
4	IBSP	39	100000	88720701	88733601	123.067	0.00751992	1	0.00751992	rs2732163	0.004895
10	GDF10	37	100000	48425787	48439138	119.014	0.00826992	1.09907	0.00752443	rs35421500	0.0007821
8	PLEKHF2	69	100000	96145948	96168913	276.797	0.00801992	1.0596	0.00756882	rs60036223	0.003936
11	TREH	48	100000	118528941	118550381	212.705	0.00783992	1	0.00783992	rs570695	0.00414
19	C19orf57	69	100000	13993167	14016909	392.514	0.00786992	1	0.00786992	rs7248632	0.006301
4	GYPE	121	100000	144792018	144826716	376.304	0.00792992	1	0.00792992	rs34675529	0.0002843
19	DPRX	16	100000	54135309	54140263	64.3784	0.00795992	1	0.00795992	rs7256933	0.003388
15	DUOXA1	24	100000	45409563	45422075	74.4471	0.00797992	1	0.00797992	rs2470667	0.002993
6	NDUFAF4	30	100000	97337186	97345767	93.053	0.00862991	1.07181	0.00805171	rs2039210	0.009586
16	ZP2	39	100000	21208772	21225831	123.515	0.00807992	1	0.00807992	rs2075520	0.0003824
8	VPS13B	1556	100000	100025493	100889814	5146.94	0.00857991	1.0596	0.00809732	rs4517095	0.0003093
19	SAMD4B	104	100000	39833107	39875537	377.641	0.00809992	1	0.00809992	rs73033341	0.003886
11	GAS2	409	100000	22688159	22834547	1167.06	0.00811992	1	0.00811992	rs10500942	0.000114
9	C9orf135	238	100000	72435730	72521148	650.663	0.00949991	1.15506	0.00822459	rs113094843	0.0003966
14	IRF2BPL	7	100000	77490885	77495042	29.605	0.00827992	1	0.00827992	rs71428775	0.007508
6	GPR63	122	10000	97241997	97285353	387.943	0.00889911	1.07181	0.00830287	rs9487199	0.007177
10	VCL	206	10000	75757871	75879914	566.215	0.00929907	1.09907	0.00846082	rs4746170	0.0007476
17	ABI3	42	100000	47287588	47300587	118.184	0.00851991	1	0.00851991	rs686259	0.002154
12	ALG10B	39	100000	38710556	38723528	143.965	0.00876991	1.02122	0.00858771	rs2387843	0.007287
5	SEC24A	109	100000	133984474	134063601	308.796	0.00871991	1.00244	0.00869865	rs60634790	0.001672
19	PTPRH	121	100000	55692614	55720874	295.739	0.00871991	1	0.00871991	rs61735060	0.0001371
4	LOC339975	528	100000	188225236	188426767	1478.27	0.00872991	1	0.00872991	rs11721772	0.0005202
6	LINC00336	26	10000	33553882	33561115	78.9643	0.00939906	1.07181	0.00876932	rs419261	0.00639
11	ARNTL	278	100000	13299324	13408812	706.996	0.00876991	1	0.00876991	rs7924734	0.0006395
2	AAMP	8	10000	219128851	219134893	29.1793	0.00889911	1	0.00889911	rs115942379	0.006374
4	CCDC149	536	100000	24807738	24981826	1332.63	0.00892991	1	0.00892991	rs10020214	0.002499
11	TRIM34	80	10000	5641173	5665625	269.801	0.0089991	1	0.0089991	rs11038488	0.003738
22	MMP11	22	10000	24115035	24126503	71.3383	0.0089991	1	0.0089991	rs5760006	0.002831
7	CASD1	92	100000	94139169	94186328	326.512	0.00899991	1	0.00899991	rs6945754	0.0007808
13	N6AMT2	161	10000	21303072	21348057	558.936	0.00909909	1.00709	0.00903503	rs6490618	0.002324
10	DUSP5	28	10000	112257624	112271302	107.403	0.009999	1.09907	0.00909765	rs41291906	0.001983
13	LINC00426	113	10000	30914402	30948051	311.412	0.00919908	1.00709	0.00913432	rs57940765	0.00427
16	KARS	69	100000	75661621	75681585	207.593	0.00926991	1	0.00926991	rs112225278	0.004312
4	MGARP	30	10000	140187316	140201492	113.352	0.00929907	1	0.00929907	rs78315993	0.000714
5	CLK4	38	100000	178029664	178054054	128.885	0.00940991	1.00244	0.00938696	rs543862	0.00222
16	FAM173A	6	10000	771141	772590	33.7104	0.00939906	1	0.00939906	rs55708282	3.318e-05
21	PDXK	141	10000	45138977	45182188	339.862	0.00939906	1	0.00939906	rs1076844	0.001869
4	POLN	375	10000	2073644	2230958	1719.86	0.00939906	1	0.00939906	rs867245	0.0003657
2	EML6	856	100000	54952148	55199156	1713.39	0.00940991	1	0.00940991	rs354202	1.565e-07
10	ADAMTS14	455	10000	72432558	72522195	985.184	0.010399	1.09907	0.00946156	rs72814521	0.0004419
11	TRIM6-TRIM34	220	10000	5617864	5665625	532.51	0.00959904	1	0.00959904	rs11038488	0.003738
17	LRRC37A3	12	10000	62850487	62914903	45.9839	0.00959904	1	0.00959904	rs190026552	0.00821
18	TXNL4A	30	10000	77732866	77748532	95.6215	0.0115988	1.19715	0.00968872	rs78537514	0.00194
12	LRP1	118	10000	57522281	57607125	349.923	0.00989901	1.02122	0.00969335	rs1800189	0.004944
1	EVA1B	3	10000	36787631	36789755	14.9517	0.00969903	1	0.00969903	rs56310351	0.0009798
12	PUS7L	90	10000	44122409	44152620	336.67	0.009999	1.02122	0.00979126	rs11182243	0.004075
20	GNAS-AS1	72	10000	57393972	57425958	233.376	0.00979902	1	0.00979902	rs8126032	0.0003002
3	HGD	209	10000	120347014	120401418	509.246	0.00979902	1	0.00979902	rs2733817	0.001803
8	PTK2B	417	10000	27168998	27316908	1258.22	0.010399	1.0596	0.00981405	rs28439949	0.001042
9	ENTPD2	21	10000	139942550	139948503	59.1796	0.0113989	1.15506	0.00986862	rs2271867	0.007242
6	PKIB	629	10000	122793061	123047518	1566.85	0.0105989	1.07181	0.00988881	rs9490533	0.0004262
20	PCIF1	26	10000	44563316	44576662	68.3654	0.00989901	1	0.00989901	rs16990949	0.002191
7	EPHA1	44	10000	143088204	143105985	118.588	0.00989901	1	0.00989901	rs10808026	0.0005918
7	LOC401320	87	10000	30587972	30617395	291.723	0.00989901	1	0.00989901	rs2709790	0.0002714
