# Supplementary material for: Meta-GWAS and Meta-Analysis of Exome Array Studies Do Not Reveal Genetic Determinants of Serum Hepcidin
Source: PLoS One. 2016 Nov 15;11(11):e0166628. doi: 10.1371/journal.pone.0166628 (PMC5112847; doi:10.1371/journal.pone.0166628)
Supplement: S10 Table — (XLS) [file pone.0166628.s010.xls]

## Sheet: Hepcidin_all
Trait	MeSH term	Name	MeSH first level term	MeSH second level term	Nominal P value	False discovery rate	Tissue-specific expression Z score gene 1	Tissue-specific expression Z score gene 2	Tissue-specific expression Z score gene 3	Tissue-specific expression Z score gene 4	Tissue-specific expression Z score gene 5	Tissue-specific expression Z score gene 6	Tissue-specific expression Z score gene 7	Tissue-specific expression Z score gene 8	Tissue-specific expression Z score gene 9	Tissue-specific expression Z score gene 10
Hepcidin_all	A08.186.211.730.885.287.500.670	Parietal Lobe	Nervous System	Central Nervous System	0.04	>=0.20	FAM181B (3.9)	KCNIP1 (3.4)	ENSG00000256193 (3.0)	SLITRK1 (2.9)	ANO3 (2.8)	SLC12A5 (2.5)	SERINC1 (2.3)	CDH22 (2.0)	WWOX (1.9)	CALN1 (1.8)
Hepcidin_all	A11.382.625	Enteroendocrine Cells	Cells	Endocrine Cells	0.05	>=0.20	C11orf82 (2.4)	NFS1 (2.4)	CPNE1 (2.1)	RBM39 (2.0)	OSMR (1.9)	EPPK1 (1.7)	ROMO1 (1.4)	SCRIB (1.4)	RICTOR (1.2)	RPL7 (1.2)
Hepcidin_all	A11.436.294.064	Glucagon Secreting Cells	Cells	Epithelial Cells	0.05	>=0.20	C11orf82 (2.4)	NFS1 (2.4)	CPNE1 (2.1)	RBM39 (2.0)	OSMR (1.9)	EPPK1 (1.7)	ROMO1 (1.4)	SCRIB (1.4)	RICTOR (1.2)	RPL7 (1.2)
Hepcidin_all	A15.382.490.555.567.622	Lymphocytes Null	Hemic and Immune Systems	Immune System	0.05	>=0.20	ENSG00000250341 (3.8)	CEP250 (3.5)	C11orf82 (1.9)	NFS1 (1.9)	WWOX (1.7)	NCOA5 (1.7)	ABCC13 (1.6)	ENSG00000226497 (1.5)	STAU2 (1.5)	HSF2 (1.5)
Hepcidin_all	A08.186	Central Nervous System	Nervous System	Central Nervous System	0.07	>=0.20	KCNIP1 (2.4)	FAM181B (2.3)	SLITRK1 (2.1)	SLC12A5 (1.8)	ANO3 (1.7)	ENSG00000256193 (1.5)	CALN1 (1.5)	FSTL5 (1.4)	SERINC1 (1.3)	EML6 (1.2)
Hepcidin_all	A08.186.211	Brain	Nervous System	Central Nervous System	0.07	>=0.20	KCNIP1 (2.4)	FAM181B (2.3)	SLITRK1 (2.2)	SLC12A5 (1.8)	ANO3 (1.7)	ENSG00000256193 (1.5)	CALN1 (1.5)	FSTL5 (1.4)	SERINC1 (1.3)	CDH22 (1.2)
Hepcidin_all	A08.186.211.132.810.428.200	Cerebellum	Nervous System	Central Nervous System	0.1	>=0.20	FSTL5 (5.4)	PKIB (4.6)	CALN1 (4.2)	SLC12A5 (3.5)	CDH22 (2.9)	KCNIP1 (2.8)	SERINC1 (2.4)	EML6 (2.3)	SPOCK1 (2.2)	UBE2V2 (2.1)
Hepcidin_all	A08.186.211.730.885.287.500.863	Temporal Lobe	Nervous System	Central Nervous System	0.11	>=0.20	SLITRK1 (3.9)	ANO3 (3.5)	SLC12A5 (3.0)	CALN1 (2.9)	KCNIP1 (2.7)	FAM181B (2.6)	ENSG00000256193 (2.2)	CDH22 (2.1)	FSTL5 (1.9)	EML6 (1.8)
Hepcidin_all	A08.186.211.865	Rhombencephalon	Nervous System	Central Nervous System	0.11	>=0.20	FSTL5 (5.1)	PKIB (4.2)	CALN1 (4.0)	SLC12A5 (3.4)	CDH22 (2.8)	KCNIP1 (2.8)	SERINC1 (2.5)	EML6 (2.1)	SPOCK1 (2.1)	UBE2V2 (2.0)
Hepcidin_all	A08.186.211.865.428	Metencephalon	Nervous System	Central Nervous System	0.11	>=0.20	FSTL5 (5.1)	PKIB (4.2)	CALN1 (4.0)	SLC12A5 (3.4)	CDH22 (2.8)	KCNIP1 (2.8)	SERINC1 (2.5)	EML6 (2.1)	SPOCK1 (2.1)	UBE2V2 (2.0)
Hepcidin_all	A03.734.414	Islets of Langerhans	Digestive System	Pancreas	0.11	>=0.20	NFS1 (1.9)	OSMR (1.7)	C11orf82 (1.7)	CPNE1 (1.4)	ROMO1 (1.3)	HSPA13 (1.3)	EPPK1 (1.1)	SCRIB (1.1)	HSF2 (1.1)	RDH10 (0.9)
Hepcidin_all	A08.186.211.464.710.225	Entorhinal Cortex	Nervous System	Central Nervous System	0.11	>=0.20	SLITRK1 (3.8)	ANO3 (3.5)	SLC12A5 (3.0)	CALN1 (3.0)	KCNIP1 (2.6)	FAM181B (2.6)	ENSG00000256193 (2.1)	FSTL5 (1.9)	EML6 (1.9)	CDH22 (1.9)
Hepcidin_all	A08.186.211.464.710	Parahippocampal Gyrus	Nervous System	Central Nervous System	0.11	>=0.20	SLITRK1 (3.8)	ANO3 (3.5)	SLC12A5 (3.0)	CALN1 (3.0)	KCNIP1 (2.6)	FAM181B (2.6)	ENSG00000256193 (2.1)	FSTL5 (1.9)	EML6 (1.9)	CDH22 (1.9)
Hepcidin_all	A08.186.211.132	Brain Stem	Nervous System	Central Nervous System	0.11	>=0.20	FSTL5 (4.2)	CALN1 (3.4)	PKIB (3.0)	SLC12A5 (3.0)	KCNIP1 (2.9)	CDH22 (2.7)	FAM181B (2.6)	SERINC1 (2.2)	SPOCK1 (1.8)	EML6 (1.6)
Hepcidin_all	A11.627.340.360	Granulocyte Precursor Cells	Cells	Myeloid Cells	0.12	>=0.20	BPI (3.7)	C11orf82 (2.6)	MCPH1 (2.3)	STAU2 (2.3)	CPNE1 (1.9)	TMBIM4 (1.8)	CEP250 (1.8)	FSTL5 (1.6)	RBM12 (1.5)	ZNF438 (1.3)
Hepcidin_all	A08.186.211.730.885.287.500	Cerebral Cortex	Nervous System	Central Nervous System	0.13	>=0.20	SLITRK1 (3.5)	ANO3 (3.2)	SLC12A5 (3.0)	CALN1 (2.7)	ENSG00000256193 (2.6)	FAM181B (2.3)	EML6 (2.0)	KCNIP1 (2.0)	FSTL5 (1.8)	CDH22 (1.8)
Hepcidin_all	A08.186.211.464	Limbic System	Nervous System	Central Nervous System	0.13	>=0.20	SLITRK1 (3.6)	ANO3 (3.5)	SLC12A5 (3.0)	CALN1 (2.9)	FAM181B (2.4)	KCNIP1 (2.2)	EML6 (1.9)	FSTL5 (1.8)	CDH22 (1.7)	SPOCK1 (1.6)
Hepcidin_all	A15.382.520.604.700	Spleen	Hemic and Immune Systems	Immune System	0.13	>=0.20	ZNF438 (1.6)	NCOA5 (1.4)	CD40 (0.9)	RBM39 (0.8)	TMBIM4 (0.8)	C11orf82 (0.7)	RPL7 (0.7)	CEP250 (0.7)	HSF2 (0.7)	EML6 (0.7)
Hepcidin_all	A08.186.211.730.885.287	Cerebrum	Nervous System	Central Nervous System	0.15	>=0.20	SLITRK1 (3.4)	ANO3 (3.2)	SLC12A5 (2.9)	CALN1 (2.7)	ENSG00000256193 (2.3)	FAM181B (2.3)	KCNIP1 (2.0)	EML6 (1.9)	CDH22 (1.8)	FSTL5 (1.7)
Hepcidin_all	A08.186.211.730.885	Telencephalon	Nervous System	Central Nervous System	0.15	>=0.20	SLITRK1 (3.4)	ANO3 (3.1)	SLC12A5 (2.9)	CALN1 (2.6)	FAM181B (2.4)	ENSG00000256193 (2.3)	KCNIP1 (1.9)	EML6 (1.9)	CDH22 (1.8)	FSTL5 (1.7)
Hepcidin_all	A08.186.211.464.405	Hippocampus	Nervous System	Central Nervous System	0.16	>=0.20	ANO3 (3.6)	SLITRK1 (3.4)	CALN1 (3.2)	SLC12A5 (3.0)	FAM181B (2.4)	KCNIP1 (1.9)	SPOCK1 (1.9)	EML6 (1.8)	FSTL5 (1.5)	SERINC1 (1.5)
Hepcidin_all	A08.186.211.730	Prosencephalon	Nervous System	Central Nervous System	0.16	>=0.20	SLITRK1 (3.1)	ANO3 (2.7)	SLC12A5 (2.7)	CALN1 (2.4)	FAM181B (2.4)	ENSG00000256193 (1.9)	CDH22 (1.8)	KCNIP1 (1.8)	EML6 (1.7)	FSTL5 (1.6)
Hepcidin_all	A08.186.211.730.885.287.500.270	Frontal Lobe	Nervous System	Central Nervous System	0.16	>=0.20	ENSG00000256193 (5.0)	SLITRK1 (4.0)	ANO3 (3.3)	SLC12A5 (3.1)	FSTL5 (2.6)	CDH22 (2.5)	ENSG00000245832 (2.4)	ENSG00000253302 (2.4)	FAM181B (2.3)	UBE2V2 (2.0)
Hepcidin_all	A03.556.249.249.209	Cecum	Digestive System	Gastrointestinal Tract	0.17	>=0.20	CLRN3 (3.8)	ENSG00000226497 (1.7)	EPPK1 (1.6)	SCRIB (1.3)	CPNE1 (1.1)	ERGIC3 (1.0)	ROMO1 (0.8)	SCAND1 (0.8)	PALLD (0.7)	ENSG00000245832 (0.6)
Hepcidin_all	A08.186.211.653	Mesencephalon	Nervous System	Central Nervous System	0.2	>=0.20	FAM181B (4.1)	KCNIP1 (3.2)	CDH22 (2.3)	ENSG00000253302 (2.3)	CALN1 (2.3)	FSTL5 (2.1)	WWOX (2.1)	ENSG00000245832 (2.0)	SLC12A5 (2.0)	SLITRK1 (1.8)
Hepcidin_all	A05.360.319.679.690	Myometrium	Urogenital System	Genitalia	0.21	>=0.20	PALLD (2.1)	SPOCK1 (1.3)	SERINC1 (0.9)	OSMR (0.7)	UBE2V2 (0.7)	EPPK1 (0.6)	ZNF438 (0.6)	ROMO1 (0.5)	NCOA5 (0.4)	HSF2 (0.4)
Hepcidin_all	A02.835.583.443	Joint Capsule	Musculoskeletal System	Skeleton	0.22	>=0.20	PRCP (1.8)	OSMR (1.8)	LRRK1 (1.4)	SPOCK1 (1.3)	WWOX (1.3)	RDH10 (1.3)	SERINC1 (1.1)	HSPA13 (1.1)	PHF20 (1.1)	GDF5 (0.9)
Hepcidin_all	A02.835.583	Joints	Musculoskeletal System	Skeleton	0.22	>=0.20	PRCP (1.8)	OSMR (1.8)	LRRK1 (1.4)	SPOCK1 (1.3)	WWOX (1.3)	RDH10 (1.3)	SERINC1 (1.1)	HSPA13 (1.1)	PHF20 (1.1)	GDF5 (0.9)
Hepcidin_all	A02.835.583.443.800	Synovial Membrane	Musculoskeletal System	Skeleton	0.22	>=0.20	PRCP (1.8)	OSMR (1.8)	LRRK1 (1.4)	SPOCK1 (1.3)	WWOX (1.3)	RDH10 (1.3)	SERINC1 (1.1)	HSPA13 (1.1)	PHF20 (1.1)	GDF5 (0.9)
Hepcidin_all	A03.556.124.526.767	Rectum	Digestive System	Gastrointestinal Tract	0.22	>=0.20	CLRN3 (3.6)	ENSG00000226497 (1.9)	CPNE1 (1.4)	ABCC13 (1.4)	ERGIC3 (1.3)	EPPK1 (1.2)	SCRIB (1.1)	FER1L4 (1.1)	ROMO1 (1.0)	TMBIM4 (0.8)
Hepcidin_all	A11.872.653	Neural Stem Cells	Cells	Stem Cells	0.22	>=0.20	KCNIP1 (5.8)	NCOA5 (3.5)	FAM181B (2.9)	SCAND1 (2.0)	CPNE1 (2.0)	UBE2V2 (1.5)	EML6 (1.5)	HSF2 (1.4)	MCPH1 (1.4)	HSPA13 (1.2)
Hepcidin_all	A11.872.378.590.635	Granulocyte Macrophage Progenitor Cells	Cells	Stem Cells	0.22	>=0.20	ZNF438 (2.7)	CEP250 (2.2)	CPNE1 (1.9)	MCPH1 (1.7)	BPI (1.6)	NCOA5 (1.4)	UBE2V2 (1.4)	C11orf82 (1.3)	NFS1 (1.3)	SCAND1 (1.1)
Hepcidin_all	A03.556.249.249.356.668	Colon Sigmoid	Digestive System	Gastrointestinal Tract	0.24	>=0.20	CLRN3 (3.6)	ABCC13 (3.1)	RPL7 (1.3)	EPPK1 (1.2)	ROMO1 (1.1)	CPNE1 (1.1)	ERGIC3 (1.0)	RBM39 (1.0)	SCAND1 (0.9)	PKIB (0.9)
Hepcidin_all	A03.556.249.249	Intestine Large	Digestive System	Gastrointestinal Tract	0.24	>=0.20	CLRN3 (3.6)	EPPK1 (1.5)	RPL7 (1.0)	SCRIB (1.0)	ROMO1 (1.0)	CPNE1 (1.0)	ERGIC3 (1.0)	ABCC13 (0.7)	SCAND1 (0.7)	PKIB (0.6)
Hepcidin_all	A03.556.249	Lower Gastrointestinal Tract	Digestive System	Gastrointestinal Tract	0.24	>=0.20	CLRN3 (3.6)	EPPK1 (1.4)	ROMO1 (1.0)	RPL7 (1.0)	SCRIB (1.0)	CPNE1 (0.9)	ERGIC3 (0.9)	ABCC13 (0.7)	SCAND1 (0.7)	PKIB (0.7)
Hepcidin_all	A03.556.249.249.356	Colon	Digestive System	Gastrointestinal Tract	0.25	>=0.20	CLRN3 (3.6)	EPPK1 (1.5)	RPL7 (1.0)	ROMO1 (1.0)	SCRIB (1.0)	CPNE1 (0.9)	ERGIC3 (0.9)	ABCC13 (0.7)	SCAND1 (0.7)	PKIB (0.7)
Hepcidin_all	A09.371.729	Retina	Sense Organs	Eye	0.26	>=0.20	FSTL5 (3.7)	NCOA5 (2.5)	HSF2 (2.5)	KCNIP1 (2.4)	RBM12 (2.2)	MCPH1 (1.8)	UBE2V2 (1.7)	SLITRK1 (1.5)	HSPA13 (1.4)	SERINC1 (1.3)
Hepcidin_all	A11.627.635	Myeloid Progenitor Cells	Cells	Myeloid Cells	0.26	>=0.20	MCPH1 (2.0)	CEP250 (1.8)	NFS1 (1.8)	C11orf82 (1.6)	UBE2V2 (1.5)	ZNF438 (1.5)	CPNE1 (1.1)	STAU2 (1.0)	RBM12 (0.9)	BPI (0.9)
Hepcidin_all	A11.872.378	Hematopoietic Stem Cells	Cells	Stem Cells	0.26	>=0.20	MCPH1 (1.9)	CEP250 (1.5)	C11orf82 (1.4)	NFS1 (1.4)	ZNF438 (1.2)	UBE2V2 (1.2)	RBM12 (1.0)	CPNE1 (0.9)	PHF20 (0.9)	RPL7 (0.9)
Hepcidin_all	A03.556.124	Intestines	Digestive System	Gastrointestinal Tract	0.26	>=0.20	CLRN3 (3.7)	EPPK1 (1.4)	ABCC13 (1.4)	PKIB (1.0)	SCRIB (0.9)	RPL7 (0.8)	ERGIC3 (0.8)	ROMO1 (0.8)	CPNE1 (0.6)	SCAND1 (0.6)
Hepcidin_all	A08.186.211.730.885.287.500.571	Occipital Lobe	Nervous System	Central Nervous System	0.28	>=0.20	ENSG00000256193 (7.3)	EML6 (3.4)	SLC12A5 (3.2)	SLITRK1 (2.7)	STAU2 (2.1)	CALN1 (2.1)	ANO3 (1.9)	CDH22 (1.8)	FSTL5 (1.8)	SPOCK1 (1.3)
Hepcidin_all	A08.186.211.730.885.287.500.571.735	Visual Cortex	Nervous System	Central Nervous System	0.28	>=0.20	ENSG00000256193 (7.9)	EML6 (3.6)	SLC12A5 (3.2)	SLITRK1 (2.6)	STAU2 (2.4)	ANO3 (2.1)	CALN1 (2.0)	FSTL5 (1.8)	CDH22 (1.6)	RPL7 (1.5)
Hepcidin_all	A08.186.211.730.317.357	Hypothalamus	Nervous System	Central Nervous System	0.29	>=0.20	ENSG00000250341 (2.1)	NCOA5 (2.1)	ERGIC3 (2.0)	CDH22 (1.8)	ENSG00000253302 (1.7)	CEP250 (1.7)	FAM181B (1.6)	ABCC13 (1.6)	ENSG00000226497 (1.5)	WWOX (1.5)
Hepcidin_all	A06.407.071	Adrenal Glands	Endocrine System	Endocrine Glands	0.29	>=0.20	NFS1 (2.2)	EML6 (2.0)	CALN1 (1.7)	SERINC1 (1.4)	SCAND1 (1.1)	RPL7 (1.0)	ROMO1 (1.0)	HSF2 (0.8)	SPOCK1 (0.8)	TMBIM4 (0.7)
Hepcidin_all	A06.407.071.140	Adrenal Cortex	Endocrine System	Endocrine Glands	0.29	>=0.20	NFS1 (2.7)	EML6 (2.2)	CALN1 (2.1)	SERINC1 (1.8)	RPL7 (1.5)	SCAND1 (1.1)	TMBIM4 (1.0)	ROMO1 (1.0)	SPOCK1 (0.8)	HSF2 (0.7)
Hepcidin_all	A09.371.337	Eyelids	Sense Organs	Eye	0.3	>=0.20	RDH10 (3.2)	SCAND1 (1.6)	EPPK1 (1.5)	C11orf82 (1.4)	MCPH1 (1.3)	STAU2 (1.3)	PKIB (1.1)	UBE2V2 (0.9)	LRRK1 (0.9)	ENSG00000248329 (0.9)
Hepcidin_all	A09.371.337.168	Conjunctiva	Sense Organs	Eye	0.3	>=0.20	RDH10 (3.2)	SCAND1 (1.6)	EPPK1 (1.5)	C11orf82 (1.4)	MCPH1 (1.3)	STAU2 (1.3)	PKIB (1.1)	UBE2V2 (0.9)	LRRK1 (0.9)	ENSG00000248329 (0.9)
Hepcidin_all	A03.556.124.684	Intestine Small	Digestive System	Gastrointestinal Tract	0.3	>=0.20	CLRN3 (2.5)	ABCC13 (1.3)	PKIB (0.8)	ROMO1 (0.7)	CD40 (0.7)	TMBIM4 (0.7)	KCNIP1 (0.7)	ENSG00000226497 (0.5)	EPPK1 (0.4)	OSMR (0.3)
Hepcidin_all	A02.835.232.043.300	Foot Bones	Musculoskeletal System	Skeleton	0.31	>=0.20	RDH10 (2.9)	SCAND1 (1.5)	C11orf82 (1.3)	EPPK1 (1.3)	MCPH1 (1.2)	STAU2 (1.1)	ENSG00000226497 (1.0)	PKIB (1.0)	CD40 (0.9)	ENSG00000248329 (0.8)
Hepcidin_all	A02.835.232.043.300.710	Tarsal Bones	Musculoskeletal System	Skeleton	0.31	>=0.20	RDH10 (2.9)	SCAND1 (1.5)	C11orf82 (1.3)	EPPK1 (1.3)	MCPH1 (1.2)	STAU2 (1.1)	ENSG00000226497 (1.0)	PKIB (1.0)	CD40 (0.9)	ENSG00000248329 (0.8)
Hepcidin_all	A09.371.060	Anterior Eye Segment	Sense Organs	Eye	0.31	>=0.20	RDH10 (3.1)	C11orf82 (1.4)	SCAND1 (1.4)	EPPK1 (1.4)	MCPH1 (1.3)	STAU2 (1.2)	PKIB (1.0)	UBE2V2 (0.9)	LRRK1 (0.9)	ENSG00000248329 (0.8)
Hepcidin_all	A02.835.232.043	Bones of Lower Extremity	Musculoskeletal System	Skeleton	0.31	>=0.20	RDH10 (2.8)	SCAND1 (1.5)	C11orf82 (1.3)	EPPK1 (1.2)	MCPH1 (1.1)	ENSG00000226497 (1.1)	STAU2 (1.1)	PKIB (0.9)	CD40 (0.9)	ENSG00000248329 (0.8)
Hepcidin_all	A07.231.908.670.874	Umbilical Veins	Cardiovascular System	Blood Vessels	0.32	>=0.20	PRCP (3.7)	SPOCK1 (1.6)	ZNF438 (1.5)	NCOA5 (1.4)	FSTL5 (1.1)	C11orf82 (1.1)	ROMO1 (0.9)	CPNE1 (0.9)	HSPA13 (0.9)	PHF20 (0.8)
Hepcidin_all	A07.231.908.670	Portal System	Cardiovascular System	Blood Vessels	0.32	>=0.20	PRCP (3.7)	SPOCK1 (1.6)	ZNF438 (1.5)	NCOA5 (1.4)	FSTL5 (1.1)	C11orf82 (1.1)	ROMO1 (0.9)	CPNE1 (0.9)	HSPA13 (0.9)	PHF20 (0.8)
Hepcidin_all	A11.872.700.500	Induced Pluripotent Stem Cells	Cells	Stem Cells	0.32	>=0.20	ENSG00000248329 (7.0)	C11orf82 (3.0)	PKIB (2.4)	RBM12 (2.4)	MCPH1 (2.1)	UBE2V2 (1.9)	HSF2 (1.7)	HSPA13 (1.4)	SCRIB (1.3)	PHF20 (1.2)
Hepcidin_all	A11.872.700	Pluripotent Stem Cells	Cells	Stem Cells	0.32	>=0.20	ENSG00000248329 (7.0)	C11orf82 (3.0)	PKIB (2.4)	RBM12 (2.4)	MCPH1 (2.1)	UBE2V2 (1.9)	HSF2 (1.7)	HSPA13 (1.4)	SCRIB (1.3)	PHF20 (1.2)
Hepcidin_all	A10.336.707	Prostate	Tissues	Exocrine Glands	0.33	>=0.20	LRRK1 (3.2)	ENSG00000248329 (2.7)	RBM12 (1.3)	TMBIM4 (1.2)	SPOCK1 (1.2)	PALLD (1.2)	STAU2 (1.2)	UBE2V2 (1.0)	RBM39 (1.0)	EPPK1 (0.8)
Hepcidin_all	A11.627.624.249	Monocyte Macrophage Precursor Cells	Cells	Myeloid Cells	0.33	>=0.20	ZNF438 (3.4)	CEP250 (2.4)	CPNE1 (1.8)	NCOA5 (1.8)	NFS1 (1.5)	MCPH1 (1.5)	UBE2V2 (1.5)	ABCC13 (1.4)	HSPA13 (1.1)	ERGIC3 (1.0)
Hepcidin_all	A03.556	Gastrointestinal Tract	Digestive System	Gastrointestinal Tract	0.33	>=0.20	CLRN3 (2.8)	EPPK1 (1.3)	SCRIB (1.1)	ABCC13 (0.9)	RPL7 (0.8)	PKIB (0.8)	ROMO1 (0.7)	FER1L4 (0.6)	ERGIC3 (0.5)	CPNE1 (0.5)
Hepcidin_all	A07.231.908	Veins	Cardiovascular System	Blood Vessels	0.34	>=0.20	PRCP (3.4)	SPOCK1 (1.5)	ZNF438 (1.5)	NCOA5 (1.3)	FSTL5 (1.0)	ROMO1 (0.9)	CPNE1 (0.9)	C11orf82 (0.9)	ENSG00000245832 (0.8)	PHF20 (0.7)
Hepcidin_all	A03.556.249.124	Ileum	Digestive System	Gastrointestinal Tract	0.34	>=0.20	CLRN3 (3.8)	PKIB (1.7)	SCAND1 (0.7)	SERINC1 (0.7)	ROMO1 (0.7)	CD40 (0.6)	OSMR (0.6)	EPPK1 (0.5)	RDH10 (0.5)	LRRK1 (0.4)
Hepcidin_all	A11.872	Stem Cells	Cells	Stem Cells	0.35	>=0.20	MCPH1 (1.7)	UBE2V2 (1.4)	RBM12 (1.2)	C11orf82 (1.2)	ENSG00000248329 (1.1)	HSPA13 (1.0)	HSF2 (1.0)	CPNE1 (0.7)	GDF5 (0.6)	PHF20 (0.6)
Hepcidin_all	A10.336	Exocrine Glands	Tissues	Exocrine Glands	0.35	>=0.20	LRRK1 (3.0)	ENSG00000248329 (2.4)	TMBIM4 (1.2)	RBM12 (1.2)	PALLD (1.1)	SPOCK1 (1.1)	STAU2 (1.0)	EPPK1 (0.9)	RBM39 (0.8)	ROMO1 (0.7)
Hepcidin_all	A11.872.580	Mesenchymal Stem Cells	Cells	Stem Cells	0.37	>=0.20	GDF5 (2.9)	OSMR (1.7)	PALLD (1.5)	UBE2V2 (1.4)	SPOCK1 (1.4)	MCPH1 (1.4)	CPNE1 (1.2)	HSPA13 (1.2)	PRCP (0.7)	ENSG00000248329 (0.7)
Hepcidin_all	A11.118.637.415	Granulocytes	Cells	Blood Cells	0.37	>=0.20	RICTOR (5.4)	ZNF438 (4.1)	PHF20 (3.6)	TMBIM4 (3.5)	BPI (3.3)	RBM39 (2.4)	PRCP (2.2)	ENSG00000245832 (1.7)	C20orf152 (1.6)	LRRK1 (1.5)
Hepcidin_all	A08.186.211.730.317.357.352	Hypothalamus Middle	Nervous System	Central Nervous System	0.38	>=0.20	NCOA5 (2.4)	ENSG00000250341 (2.1)	ENSG00000226497 (1.7)	ERGIC3 (1.7)	CEP250 (1.6)	CDH22 (1.5)	ENSG00000253302 (1.4)	CPNE1 (1.4)	GDF5 (1.4)	WWOX (1.4)
Hepcidin_all	A08.713	Neurosecretory Systems	Nervous System	Neurosecretory Systems	0.38	>=0.20	NCOA5 (2.4)	ENSG00000250341 (2.1)	ENSG00000226497 (1.7)	ERGIC3 (1.7)	CEP250 (1.6)	CDH22 (1.5)	ENSG00000253302 (1.4)	CPNE1 (1.4)	GDF5 (1.4)	WWOX (1.4)
Hepcidin_all	A08.186.211.730.317.357.352.435	Hypothalamo Hypophyseal System	Nervous System	Central Nervous System	0.38	>=0.20	NCOA5 (2.4)	ENSG00000250341 (2.1)	ENSG00000226497 (1.7)	ERGIC3 (1.7)	CEP250 (1.6)	CDH22 (1.5)	ENSG00000253302 (1.4)	CPNE1 (1.4)	GDF5 (1.4)	WWOX (1.4)
Hepcidin_all	A03.556.124.369	Intestinal Mucosa	Digestive System	Gastrointestinal Tract	0.38	>=0.20	CLRN3 (4.9)	ABCC13 (4.7)	PKIB (3.0)	EPPK1 (1.7)	LRRK1 (0.7)	ERGIC3 (0.5)	SCRIB (0.5)	C20orf152 (0.4)	ENSG00000256193 (0.3)	RBM12 (0.3)
Hepcidin_all	A15.382.490.315.583	Neutrophils	Hemic and Immune Systems	Immune System	0.4	>=0.20	RICTOR (6.0)	ZNF438 (4.4)	PHF20 (4.0)	TMBIM4 (3.7)	BPI (3.2)	RBM39 (2.6)	PRCP (2.4)	ENSG00000245832 (1.9)	SERINC1 (1.8)	C20orf152 (1.7)
Hepcidin_all	A11.436.348	Hepatocytes	Cells	Epithelial Cells	0.4	>=0.20	NFS1 (3.7)	CPNE1 (2.4)	SCAND1 (1.9)	NCOA5 (1.9)	SPAG4 (1.5)	ROMO1 (1.5)	OSMR (1.4)	RBM39 (1.3)	EPPK1 (1.3)	CLRN3 (1.3)
Hepcidin_all	A02.835.232.834.151	Cervical Vertebrae	Musculoskeletal System	Skeleton	0.4	>=0.20	ENSG00000248329 (2.1)	UBE2V2 (1.5)	MCPH1 (1.5)	RBM12 (1.3)	GDF5 (1.1)	HSPA13 (1.0)	C11orf82 (1.0)	HSF2 (0.9)	CPNE1 (0.9)	PALLD (0.6)
Hepcidin_all	A05.360.444	Genitalia Male	Urogenital System	Genitalia	0.4	>=0.20	LRRK1 (2.5)	ENSG00000248329 (2.2)	RBM12 (1.2)	STAU2 (1.1)	PALLD (1.1)	UBE2V2 (1.0)	SPOCK1 (1.0)	TMBIM4 (0.9)	HSF2 (0.9)	EPPK1 (0.8)
Hepcidin_all	A02.835.232.834	Spine	Musculoskeletal System	Skeleton	0.4	>=0.20	ENSG00000248329 (2.1)	UBE2V2 (1.5)	MCPH1 (1.5)	RBM12 (1.3)	GDF5 (1.1)	HSPA13 (1.0)	C11orf82 (1.0)	HSF2 (0.9)	CPNE1 (0.9)	PALLD (0.6)
Hepcidin_all	A15.145.693	Plasma	Hemic and Immune Systems	Blood	0.4	>=0.20	SPAG4 (5.3)	FER1L4 (4.0)	HSPA13 (3.2)	C20orf152 (2.6)	LRRK1 (2.6)	EML6 (2.0)	ERGIC3 (1.9)	WWOX (1.8)	BPI (1.7)	SCAND1 (1.7)
Hepcidin_all	A15.145.229.637.555.567.562.725	Plasma Cells	Hemic and Immune Systems	Blood	0.41	>=0.20	SPAG4 (5.3)	FER1L4 (4.0)	HSPA13 (3.2)	C20orf152 (2.7)	LRRK1 (2.5)	ERGIC3 (1.9)	EML6 (1.9)	WWOX (1.8)	BPI (1.7)	SCAND1 (1.7)
Hepcidin_all	A15.378	Hematopoietic System	Hemic and Immune Systems	Hematopoietic System	0.41	>=0.20	ZNF438 (2.4)	BPI (2.1)	PHF20 (1.7)	TMBIM4 (1.7)	RICTOR (1.6)	PRCP (1.5)	C20orf152 (1.2)	LRRK1 (1.1)	CD40 (1.0)	ENSG00000245832 (1.0)
Hepcidin_all	A15.378.316	Bone Marrow Cells	Hemic and Immune Systems	Hematopoietic System	0.41	>=0.20	ZNF438 (2.4)	BPI (2.1)	PHF20 (1.7)	TMBIM4 (1.7)	RICTOR (1.6)	PRCP (1.5)	C20orf152 (1.2)	LRRK1 (1.1)	CD40 (1.0)	ENSG00000245832 (1.0)
Hepcidin_all	A08.186.211.730.317	Diencephalon	Nervous System	Central Nervous System	0.41	>=0.20	FAM181B (2.4)	CDH22 (2.3)	ERGIC3 (2.2)	ENSG00000253302 (2.1)	WWOX (1.6)	ENSG00000245832 (1.5)	CEP250 (1.5)	NCOA5 (1.4)	SPOCK1 (1.3)	SLITRK1 (1.3)
Hepcidin_all	A11.872.040	Adult Stem Cells	Cells	Stem Cells	0.42	>=0.20	ENSG00000248329 (5.1)	C11orf82 (2.4)	RBM12 (1.7)	PKIB (1.7)	MCPH1 (1.6)	HSF2 (1.6)	HSPA13 (1.4)	UBE2V2 (1.4)	NFS1 (1.3)	SCAND1 (1.3)
Hepcidin_all	A03.556.875.500	Esophagus	Digestive System	Gastrointestinal Tract	0.42	>=0.20	CLRN3 (1.8)	SCRIB (1.6)	RPL7 (1.5)	ABCC13 (1.2)	PALLD (1.1)	EPPK1 (1.1)	ERGIC3 (1.0)	ENSG00000226497 (0.7)	ROMO1 (0.6)	OSMR (0.5)
Hepcidin_all	A07.231	Blood Vessels	Cardiovascular System	Blood Vessels	0.42	>=0.20	PRCP (2.0)	SPOCK1 (1.3)	ZNF438 (1.1)	NCOA5 (0.9)	OSMR (0.9)	CPNE1 (0.7)	HSPA13 (0.7)	ROMO1 (0.7)	ERGIC3 (0.7)	ENSG00000245832 (0.6)
Hepcidin_all	A11.329.114	Adipocytes	Cells	Connective Tissue Cells	0.43	>=0.20	ENSG00000250341 (1.5)	NFS1 (1.4)	ANO3 (1.1)	OSMR (1.0)	PHF20 (0.9)	ZNF438 (0.8)	SERINC1 (0.8)	SPOCK1 (0.8)	SCAND1 (0.8)	PALLD (0.6)
Hepcidin_all	A15.378.316.378.590.837.250	Erythroid Precursor Cells	Hemic and Immune Systems	Hematopoietic System	0.43	>=0.20	HSF2 (3.1)	NFS1 (2.9)	MCPH1 (2.6)	C11orf82 (2.1)	PKIB (2.0)	RBM12 (1.9)	UBE2V2 (1.9)	STAU2 (1.7)	SPAG4 (1.5)	RBM39 (1.4)
Hepcidin_all	A11.872.378.590.817	Megakaryocyte Erythroid Progenitor Cells	Cells	Stem Cells	0.43	>=0.20	HSF2 (3.1)	NFS1 (2.9)	MCPH1 (2.6)	C11orf82 (2.1)	PKIB (2.0)	RBM12 (1.9)	UBE2V2 (1.9)	STAU2 (1.7)	SPAG4 (1.5)	RBM39 (1.4)
Hepcidin_all	A11.872.378.294	Lymphoid Progenitor Cells	Cells	Stem Cells	0.43	>=0.20	RPL7 (4.2)	RICTOR (3.1)	CD40 (2.3)	PHF20 (2.3)	EML6 (2.0)	MCPH1 (1.8)	RBM39 (1.5)	TMBIM4 (1.4)	HSF2 (1.2)	RBM12 (1.2)
Hepcidin_all	A11.118.637.555.567.562.440	Precursor Cells B Lymphoid	Cells	Blood Cells	0.43	>=0.20	RPL7 (4.2)	RICTOR (3.1)	CD40 (2.3)	PHF20 (2.3)	EML6 (2.0)	MCPH1 (1.8)	RBM39 (1.5)	TMBIM4 (1.4)	HSF2 (1.2)	RBM12 (1.2)
Hepcidin_all	A11.118.637.555.567.562	B Lymphocytes	Cells	Blood Cells	0.43	>=0.20	SPAG4 (3.9)	FER1L4 (2.9)	LRRK1 (2.8)	EML6 (2.3)	HSPA13 (2.2)	C20orf152 (2.0)	CD40 (1.8)	TMBIM4 (1.4)	WWOX (1.3)	PRCP (1.2)
Hepcidin_all	A11.063	Antibody Producing Cells	Cells	Antibody-Producing Cells	0.43	>=0.20	SPAG4 (3.9)	FER1L4 (2.9)	LRRK1 (2.8)	EML6 (2.3)	HSPA13 (2.2)	C20orf152 (2.0)	CD40 (1.8)	TMBIM4 (1.4)	WWOX (1.3)	PRCP (1.2)
Hepcidin_all	A11.436	Epithelial Cells	Cells	Epithelial Cells	0.44	>=0.20	NFS1 (1.1)	EPPK1 (0.9)	ERGIC3 (0.8)	MCPH1 (0.7)	NCOA5 (0.6)	LRRK1 (0.6)	HSF2 (0.6)	PKIB (0.6)	RDH10 (0.6)	C11orf82 (0.5)
Hepcidin_all	A15.145.846	Serum	Hemic and Immune Systems	Blood	0.44	>=0.20	PRCP (2.5)	NCOA5 (2.0)	ENSG00000226497 (1.6)	SPOCK1 (1.5)	MCPH1 (1.1)	RBM12 (1.1)	CPNE1 (1.0)	OSMR (0.9)	FSTL5 (0.9)	ERGIC3 (0.9)
Hepcidin_all	A11.066	Antigen Presenting Cells	Cells	Antigen-Presenting Cells	0.45	>=0.20	CD40 (3.4)	LRRK1 (3.1)	PRCP (2.1)	ABCC13 (1.3)	C20orf152 (1.3)	ZNF438 (1.3)	PALLD (1.0)	PKIB (1.0)	ENSG00000226497 (0.8)	BPI (0.7)
Hepcidin_all	A15.382.812.260	Dendritic Cells	Hemic and Immune Systems	Immune System	0.45	>=0.20	CD40 (3.4)	LRRK1 (3.1)	PRCP (2.1)	ABCC13 (1.3)	C20orf152 (1.3)	ZNF438 (1.3)	PALLD (1.0)	PKIB (1.0)	ENSG00000226497 (0.8)	BPI (0.7)
Hepcidin_all	A11.627	Myeloid Cells	Cells	Myeloid Cells	0.46	>=0.20	ZNF438 (2.6)	BPI (1.7)	PRCP (1.5)	TMBIM4 (1.5)	CD40 (1.4)	PHF20 (1.3)	C20orf152 (1.2)	LRRK1 (1.1)	RICTOR (1.1)	ENSG00000245832 (0.9)
Hepcidin_all	A07.231.114	Arteries	Cardiovascular System	Blood Vessels	0.46	>=0.20	OSMR (1.5)	SPOCK1 (1.1)	ENSG00000253302 (0.9)	ENSG00000250341 (0.7)	ERGIC3 (0.7)	NCOA5 (0.7)	BPI (0.6)	CD40 (0.6)	ZNF438 (0.6)	RICTOR (0.6)
Hepcidin_all	A15.378.316.580	Monocytes	Hemic and Immune Systems	Hematopoietic System	0.46	>=0.20	ZNF438 (2.1)	CD40 (2.1)	BPI (1.6)	ABCC13 (1.5)	PRCP (1.4)	NCOA5 (1.4)	C20orf152 (1.2)	LRRK1 (1.1)	ENSG00000226497 (1.0)	CEP250 (0.9)
Hepcidin_all	A06.407.312.782	Testis	Endocrine System	Endocrine Glands	0.48	>=0.20	ENSG00000226497 (3.0)	HSF2 (2.5)	STAU2 (2.4)	RBM12 (2.0)	UBE2V2 (1.5)	ABCC13 (1.4)	FSTL5 (1.3)	ENSG00000248329 (1.2)	NCOA5 (1.2)	PRCP (1.0)
Hepcidin_all	A14.724.557	Nasopharynx	Stomatognathic System	Pharynx	0.48	>=0.20	ENSG00000226497 (4.8)	ENSG00000253302 (4.1)	ENSG00000245832 (3.6)	ENSG00000250341 (2.7)	BPI (2.5)	CD40 (2.0)	GDF5 (1.6)	EPPK1 (1.5)	C20orf152 (1.5)	C11orf82 (1.2)
Hepcidin_all	A15.382.680	Phagocytes	Hemic and Immune Systems	Immune System	0.48	>=0.20	ZNF438 (2.8)	BPI (1.7)	PRCP (1.6)	CD40 (1.6)	TMBIM4 (1.5)	PHF20 (1.3)	C20orf152 (1.2)	LRRK1 (1.2)	RICTOR (1.2)	ENSG00000245832 (0.9)
Hepcidin_all	A15.382.812.522	Macrophages	Hemic and Immune Systems	Immune System	0.48	>=0.20	ZNF438 (2.9)	CD40 (1.9)	PRCP (1.1)	CEP250 (1.1)	BPI (1.0)	C20orf152 (1.0)	ENSG00000250341 (0.8)	ABCC13 (0.8)	NCOA5 (0.7)	TMBIM4 (0.7)
Hepcidin_all	A15.382.812	Mononuclear Phagocyte System	Hemic and Immune Systems	Immune System	0.49	>=0.20	CD40 (2.4)	ZNF438 (2.2)	PRCP (1.4)	LRRK1 (1.4)	ABCC13 (1.2)	BPI (1.2)	C20orf152 (1.1)	CEP250 (0.9)	NCOA5 (0.8)	TMBIM4 (0.8)
Hepcidin_all	A14.724	Pharynx	Stomatognathic System	Pharynx	0.49	>=0.20	ENSG00000253302 (2.5)	ENSG00000226497 (2.5)	ENSG00000245832 (2.2)	CD40 (2.1)	ENSG00000250341 (1.7)	BPI (1.4)	C20orf152 (1.2)	RBM39 (0.9)	GDF5 (0.8)	NCOA5 (0.8)
Hepcidin_all	A10.615	Membranes	Tissues	Membranes	0.5	>=0.20	PKIB (1.5)	CLRN3 (1.5)	RDH10 (1.1)	EPPK1 (0.9)	ABCC13 (0.7)	FER1L4 (0.6)	PALLD (0.6)	SCRIB (0.6)	ERGIC3 (0.5)	ROMO1 (0.5)
Hepcidin_all	A05.810.453	Kidney	Urogenital System	Urinary Tract	0.5	>=0.20	CLRN3 (2.9)	TMBIM4 (1.1)	SPAG4 (1.0)	RBM39 (0.7)	PRCP (0.5)	ENSG00000248329 (0.5)	EPPK1 (0.4)	OSMR (0.4)	SERINC1 (0.3)	ROMO1 (0.3)
Hepcidin_all	A11.329.228	Fibroblasts	Cells	Connective Tissue Cells	0.5	>=0.20	OSMR (1.5)	HSPA13 (1.3)	RDH10 (1.3)	PALLD (1.1)	SPOCK1 (1.1)	HSF2 (1.0)	UBE2V2 (0.9)	MCPH1 (0.7)	ROMO1 (0.7)	SERINC1 (0.7)
Hepcidin_all	A17.815	Skin	Integumentary System	Skin	0.52	>=0.20	EPPK1 (2.3)	SCRIB (1.0)	PALLD (0.7)	LRRK1 (0.7)	OSMR (0.7)	ROMO1 (0.6)	ENSG00000248329 (0.6)	PRCP (0.6)	HSF2 (0.5)	PKIB (0.5)
Hepcidin_all	A10.165.114.830.500.750	Subcutaneous Fat Abdominal	Tissues	Connective Tissue	0.52	>=0.20	ANO3 (2.6)	SERINC1 (1.8)	ENSG00000250341 (1.3)	ZNF438 (1.0)	WWOX (0.8)	CD40 (0.7)	ROMO1 (0.5)	NFS1 (0.5)	TMBIM4 (0.3)	RDH10 (0.2)
Hepcidin_all	A10.165.114.830.500	Abdominal Fat	Tissues	Connective Tissue	0.52	>=0.20	ANO3 (2.6)	SERINC1 (1.8)	ENSG00000250341 (1.3)	ZNF438 (1.0)	WWOX (0.8)	CD40 (0.7)	ROMO1 (0.5)	NFS1 (0.5)	TMBIM4 (0.3)	RDH10 (0.2)
Hepcidin_all	A11.118.637	Leukocytes	Cells	Blood Cells	0.52	>=0.20	PHF20 (1.5)	TMBIM4 (1.5)	BPI (1.4)	C20orf152 (1.3)	LRRK1 (1.1)	FER1L4 (1.1)	RICTOR (0.9)	RBM39 (0.9)	CD40 (0.9)	ABCC13 (0.8)
Hepcidin_all	A05.810.453.324	Kidney Cortex	Urogenital System	Urinary Tract	0.52	>=0.20	GDF5 (2.2)	KCNIP1 (1.7)	SCRIB (1.3)	EPPK1 (1.3)	PALLD (1.3)	ROMO1 (1.3)	SCAND1 (1.0)	CD40 (0.8)	RDH10 (0.8)	C20orf152 (0.7)
Hepcidin_all	A11.329.372.600	Macrophages Alveolar	Cells	Connective Tissue Cells	0.53	>=0.20	ZNF438 (2.8)	CD40 (2.0)	ENSG00000250341 (1.9)	C11orf82 (1.8)	MCPH1 (1.5)	CEP250 (1.3)	TMBIM4 (1.0)	NFS1 (1.0)	STAU2 (1.0)	PRCP (1.0)
Hepcidin_all	A05.360.319.679.256	Cervix Uteri	Urogenital System	Genitalia	0.53	>=0.20	EPPK1 (1.1)	ENSG00000226497 (1.1)	PALLD (0.9)	OSMR (0.9)	RPL7 (0.8)	ROMO1 (0.8)	SCRIB (0.8)	RDH10 (0.7)	TMBIM4 (0.6)	CD40 (0.6)
Hepcidin_all	A11.329	Connective Tissue Cells	Cells	Connective Tissue Cells	0.53	>=0.20	ZNF438 (1.3)	PRCP (0.8)	HSPA13 (0.7)	MCPH1 (0.7)	RDH10 (0.6)	SERINC1 (0.6)	NFS1 (0.6)	ENSG00000245832 (0.5)	CD40 (0.5)	BPI (0.4)
Hepcidin_all	A11.872.190	Embryonic Stem Cells	Cells	Stem Cells	0.53	>=0.20	ENSG00000248329 (4.6)	RBM12 (2.4)	C11orf82 (1.9)	HSF2 (1.9)	UBE2V2 (1.9)	PKIB (1.7)	MCPH1 (1.5)	HSPA13 (1.3)	STAU2 (0.9)	PHF20 (0.7)
Hepcidin_all	A05.810	Urinary Tract	Urogenital System	Urinary Tract	0.53	>=0.20	CLRN3 (2.6)	TMBIM4 (1.1)	SPAG4 (1.0)	RBM39 (0.6)	EPPK1 (0.5)	ENSG00000248329 (0.4)	ROMO1 (0.4)	OSMR (0.4)	PRCP (0.4)	PALLD (0.3)
Hepcidin_all	A10.690.467	Muscle Smooth	Tissues	Muscles	0.54	>=0.20	GDF5 (2.3)	BPI (1.7)	PALLD (1.7)	OSMR (1.5)	SPOCK1 (1.5)	ENSG00000245832 (1.2)	ENSG00000253302 (1.0)	ENSG00000226497 (1.0)	ENSG00000250341 (0.9)	ROMO1 (0.8)
Hepcidin_all	A10.615.550.599	Mouth Mucosa	Tissues	Membranes	0.54	>=0.20	SCRIB (2.7)	WWOX (1.6)	ROMO1 (1.2)	PKIB (0.8)	PALLD (0.8)	EPPK1 (0.7)	STAU2 (0.7)	HSF2 (0.5)	FER1L4 (0.5)	ENSG00000226497 (0.4)
Hepcidin_all	A10.615.550	Mucous Membrane	Tissues	Membranes	0.55	>=0.20	CLRN3 (1.9)	PKIB (1.8)	EPPK1 (1.2)	RDH10 (1.1)	ABCC13 (0.8)	FER1L4 (0.7)	ERGIC3 (0.6)	SCRIB (0.6)	PALLD (0.6)	ROMO1 (0.5)
Hepcidin_all	A10.549	Lymphoid Tissue	Tissues	Lymphoid Tissue	0.55	>=0.20	CD40 (2.3)	NCOA5 (0.9)	EML6 (0.9)	RICTOR (0.8)	ENSG00000250341 (0.7)	TMBIM4 (0.6)	RBM39 (0.6)	RBM12 (0.6)	ENSG00000253302 (0.5)	LRRK1 (0.5)
Hepcidin_all	A15.382.520	Lymphatic System	Hemic and Immune Systems	Immune System	0.55	>=0.20	CD40 (2.3)	NCOA5 (0.9)	EML6 (0.9)	RICTOR (0.8)	ENSG00000250341 (0.7)	TMBIM4 (0.6)	RBM39 (0.6)	RBM12 (0.6)	ENSG00000253302 (0.5)	LRRK1 (0.5)
Hepcidin_all	A03.556.875	Upper Gastrointestinal Tract	Digestive System	Gastrointestinal Tract	0.56	>=0.20	FER1L4 (1.8)	RPL7 (1.8)	CLRN3 (1.1)	PALLD (1.1)	ENSG00000226497 (1.0)	ERGIC3 (0.9)	RBM39 (0.8)	SCRIB (0.8)	EPPK1 (0.7)	ROMO1 (0.7)
Hepcidin_all	A03.734	Pancreas	Digestive System	Pancreas	0.57	>=0.20	SPAG4 (1.3)	OSMR (1.0)	CLRN3 (0.9)	RPL7 (0.7)	RBM39 (0.7)	EPPK1 (0.7)	ROMO1 (0.6)	PALLD (0.6)	SERINC1 (0.5)	HSPA13 (0.5)
Hepcidin_all	A15.145.229.637.555	Leukocytes Mononuclear	Hemic and Immune Systems	Blood	0.57	>=0.20	C20orf152 (1.3)	CD40 (1.2)	FER1L4 (1.2)	LRRK1 (1.1)	TMBIM4 (1.1)	CEP250 (1.1)	SPAG4 (1.1)	PHF20 (1.0)	ABCC13 (1.0)	HSPA13 (0.9)
Hepcidin_all	A15.382.520.604.800	Palatine Tonsil	Hemic and Immune Systems	Immune System	0.57	>=0.20	EML6 (2.6)	CD40 (2.3)	CEP250 (1.9)	RBM39 (1.6)	NCOA5 (1.2)	MCPH1 (1.2)	RBM12 (1.1)	RICTOR (1.0)	PHF20 (0.9)	C20orf152 (0.8)
Hepcidin_all	A04.623.603	Oropharynx	Respiratory System	Pharynx	0.57	>=0.20	EML6 (2.6)	CD40 (2.3)	CEP250 (1.9)	RBM39 (1.6)	NCOA5 (1.2)	MCPH1 (1.2)	RBM12 (1.1)	RICTOR (1.0)	PHF20 (0.9)	C20orf152 (0.8)
Hepcidin_all	A02.633.567.850	Quadriceps Muscle	Musculoskeletal System	Muscles	0.57	>=0.20	HSF2 (3.3)	PHF20 (3.1)	C20orf152 (2.0)	CEP250 (1.9)	STAU2 (1.9)	ENSG00000245832 (1.9)	ENSG00000253302 (1.6)	GDF5 (1.5)	ENSG00000250341 (1.4)	CDH22 (1.3)
Hepcidin_all	A07.541.510	Heart Valves	Cardiovascular System	Heart	0.58	>=0.20	PALLD (1.4)	SERINC1 (1.3)	ENSG00000248329 (1.3)	OSMR (1.3)	PRCP (1.2)	RBM12 (1.0)	UBE2V2 (0.8)	SPOCK1 (0.7)	ZNF438 (0.5)	CD40 (0.3)
Hepcidin_all	A07.541.510.110	Aortic Valve	Cardiovascular System	Heart	0.58	>=0.20	PALLD (1.4)	SERINC1 (1.3)	ENSG00000248329 (1.3)	OSMR (1.3)	PRCP (1.2)	RBM12 (1.0)	UBE2V2 (0.8)	SPOCK1 (0.7)	ZNF438 (0.5)	CD40 (0.3)
Hepcidin_all	A15.145.229	Blood Cells	Hemic and Immune Systems	Blood	0.58	>=0.20	TMBIM4 (1.5)	PHF20 (1.5)	RBM39 (1.1)	RICTOR (1.1)	BPI (1.0)	C20orf152 (0.9)	LRRK1 (0.8)	CD40 (0.8)	PRCP (0.7)	ZNF438 (0.7)
Hepcidin_all	A10.690.552	Muscle Striated	Tissues	Muscles	0.58	>=0.20	HSF2 (3.4)	PHF20 (3.1)	C20orf152 (2.0)	STAU2 (1.8)	ENSG00000245832 (1.7)	CEP250 (1.7)	ENSG00000253302 (1.5)	ZNF438 (1.4)	GDF5 (1.4)	CDH22 (1.3)
Hepcidin_all	A10.690.552.500	Muscle Skeletal	Tissues	Muscles	0.58	>=0.20	HSF2 (3.4)	PHF20 (3.1)	C20orf152 (2.0)	STAU2 (1.8)	ENSG00000245832 (1.7)	CEP250 (1.7)	ENSG00000253302 (1.5)	ZNF438 (1.4)	GDF5 (1.4)	CDH22 (1.3)
Hepcidin_all	A10.165.114.830.750	Subcutaneous Fat	Tissues	Connective Tissue	0.58	>=0.20	ANO3 (2.3)	SERINC1 (1.8)	ENSG00000250341 (0.9)	ZNF438 (0.9)	CD40 (0.7)	WWOX (0.5)	ROMO1 (0.4)	TMBIM4 (0.4)	PALLD (0.3)	OSMR (0.2)
Hepcidin_all	A10.165.114.830	Adipose Tissue White	Tissues	Connective Tissue	0.58	>=0.20	ANO3 (2.3)	SERINC1 (1.8)	ENSG00000250341 (0.9)	ZNF438 (0.9)	CD40 (0.7)	WWOX (0.5)	ROMO1 (0.4)	TMBIM4 (0.4)	PALLD (0.3)	OSMR (0.2)
Hepcidin_all	A15.382.490.555.567	Lymphocytes	Hemic and Immune Systems	Immune System	0.59	>=0.20	SPAG4 (1.8)	FER1L4 (1.5)	C20orf152 (1.3)	HSPA13 (1.2)	TMBIM4 (1.2)	CEP250 (1.2)	LRRK1 (1.1)	PHF20 (1.1)	EML6 (1.1)	MCPH1 (1.0)
Hepcidin_all	A11.436.397	Keratinocytes	Cells	Epithelial Cells	0.59	>=0.20	EPPK1 (2.5)	ENSG00000226497 (2.0)	NFS1 (1.7)	SCRIB (1.6)	OSMR (1.5)	ENSG00000245832 (1.5)	ENSG00000250341 (1.3)	ERGIC3 (1.1)	GDF5 (1.0)	ENSG00000253302 (1.0)
Hepcidin_all	A11.329.629	Osteoblasts	Cells	Connective Tissue Cells	0.61	>=0.20	UBE2V2 (2.9)	SERINC1 (2.1)	OSMR (1.7)	MCPH1 (1.7)	SPOCK1 (1.5)	PALLD (1.3)	CPNE1 (1.3)	GDF5 (1.2)	RDH10 (1.2)	HSPA13 (1.1)
Hepcidin_all	A10.690	Muscles	Tissues	Muscles	0.61	>=0.20	HSF2 (2.3)	PHF20 (2.2)	GDF5 (1.7)	ENSG00000245832 (1.6)	C20orf152 (1.4)	ENSG00000253302 (1.4)	CEP250 (1.3)	PALLD (1.1)	ENSG00000250341 (1.1)	STAU2 (1.0)
Hepcidin_all	A11.620	Muscle Cells	Cells	Muscle Cells	0.61	>=0.20	GDF5 (3.5)	BPI (2.4)	ENSG00000245832 (2.0)	OSMR (1.8)	ENSG00000253302 (1.8)	PALLD (1.6)	SPOCK1 (1.6)	ENSG00000250341 (1.4)	NFS1 (1.3)	ENSG00000226497 (1.3)
Hepcidin_all	A11.620.520	Myocytes Smooth Muscle	Cells	Muscle Cells	0.61	>=0.20	GDF5 (3.5)	BPI (2.4)	ENSG00000245832 (2.0)	OSMR (1.8)	ENSG00000253302 (1.8)	PALLD (1.6)	SPOCK1 (1.6)	ENSG00000250341 (1.4)	NFS1 (1.3)	ENSG00000226497 (1.3)
Hepcidin_all	A10.549.400	Lymph Nodes	Tissues	Lymphoid Tissue	0.62	>=0.20	CD40 (2.5)	ENSG00000250341 (1.0)	RICTOR (0.8)	ENSG00000253302 (0.8)	NCOA5 (0.7)	TMBIM4 (0.6)	PRCP (0.6)	BPI (0.5)	EML6 (0.5)	RBM12 (0.5)
Hepcidin_all	A11.329.171	Chondrocytes	Cells	Connective Tissue Cells	0.63	>=0.20	GDF5 (3.6)	OSMR (2.4)	SPAG4 (1.7)	NFS1 (1.5)	SPOCK1 (1.3)	FER1L4 (1.3)	CPNE1 (1.3)	C20orf152 (1.3)	HSPA13 (1.2)	ROMO1 (1.1)
Hepcidin_all	A10.165.114	Adipose Tissue	Tissues	Connective Tissue	0.63	>=0.20	ANO3 (1.9)	SERINC1 (1.6)	ENSG00000250341 (0.8)	ZNF438 (0.8)	CD40 (0.7)	ROMO1 (0.4)	OSMR (0.4)	PALLD (0.3)	TMBIM4 (0.3)	WWOX (0.3)
Hepcidin_all	A05.360.319.114.373	Fallopian Tubes	Urogenital System	Genitalia	0.63	>=0.20	SCRIB (2.2)	EPPK1 (1.6)	RPL7 (1.4)	ROMO1 (1.3)	RBM39 (1.0)	LRRK1 (0.9)	CPNE1 (0.9)	SPAG4 (0.8)	RBM12 (0.7)	SCAND1 (0.6)
Hepcidin_all	A03.556.875.875	Stomach	Digestive System	Gastrointestinal Tract	0.63	>=0.20	FER1L4 (2.4)	RPL7 (2.0)	RBM39 (1.1)	PALLD (1.1)	CLRN3 (1.0)	ENSG00000226497 (0.9)	ERGIC3 (0.9)	ROMO1 (0.7)	CD40 (0.7)	CDH22 (0.6)
Hepcidin_all	A10.615.284.473	Chorion	Tissues	Membranes	0.63	>=0.20	OSMR (2.6)	PKIB (2.6)	HSPA13 (2.5)	RDH10 (1.2)	SERINC1 (1.1)	FER1L4 (1.0)	PALLD (1.0)	NFS1 (0.9)	MCPH1 (0.7)	SPOCK1 (0.6)
Hepcidin_all	A10.615.284	Extraembryonic Membranes	Tissues	Membranes	0.63	>=0.20	OSMR (2.6)	PKIB (2.6)	HSPA13 (2.5)	RDH10 (1.2)	SERINC1 (1.1)	FER1L4 (1.0)	PALLD (1.0)	NFS1 (0.9)	MCPH1 (0.7)	SPOCK1 (0.6)
Hepcidin_all	A05.360	Genitalia	Urogenital System	Genitalia	0.66	>=0.20	SCRIB (0.9)	EPPK1 (0.9)	ROMO1 (0.9)	PALLD (0.8)	LRRK1 (0.7)	RPL7 (0.7)	RBM12 (0.7)	RBM39 (0.6)	ENSG00000248329 (0.5)	OSMR (0.5)
Hepcidin_all	A08.186.211.730.885.287.249	Basal Ganglia	Nervous System	Central Nervous System	0.66	>=0.20	FAM181B (3.1)	ANO3 (2.7)	CALN1 (2.3)	KCNIP1 (2.3)	SLITRK1 (2.0)	SLC12A5 (2.0)	CDH22 (1.7)	FSTL5 (1.3)	EML6 (1.2)	SPOCK1 (1.2)
Hepcidin_all	A15.382	Immune System	Hemic and Immune Systems	Immune System	0.67	>=0.20	BPI (1.5)	C20orf152 (1.3)	LRRK1 (1.3)	ABCC13 (1.2)	FER1L4 (1.1)	TMBIM4 (1.0)	PHF20 (1.0)	RBM39 (0.9)	SPAG4 (0.9)	HSPA13 (0.8)
Hepcidin_all	A05.360.319.887	Vulva	Urogenital System	Genitalia	0.67	>=0.20	EPPK1 (1.9)	SCRIB (1.2)	PALLD (0.8)	ROMO1 (0.7)	OSMR (0.6)	LRRK1 (0.5)	RPL7 (0.3)	ENSG00000250341 (0.3)	CD40 (0.3)	ERGIC3 (0.3)
Hepcidin_all	A11.382	Endocrine Cells	Cells	Endocrine Cells	0.68	>=0.20	RBM39 (1.9)	OSMR (1.5)	SPAG4 (1.2)	SCRIB (1.0)	RPL7 (0.9)	HSPA13 (0.9)	NFS1 (0.8)	MCPH1 (0.8)	RBM12 (0.8)	EPPK1 (0.8)
Hepcidin_all	A11.436.275	Endothelial Cells	Cells	Epithelial Cells	0.7	>=0.20	PRCP (2.7)	ZNF438 (1.1)	ROMO1 (1.0)	NCOA5 (1.0)	C11orf82 (0.9)	CPNE1 (0.8)	SPOCK1 (0.7)	HSPA13 (0.7)	LRRK1 (0.6)	RBM12 (0.6)
Hepcidin_all	A03.620	Liver	Digestive System	Liver	0.7	>=0.20	CLRN3 (2.6)	NFS1 (1.3)	RDH10 (0.9)	PRCP (0.5)	ROMO1 (0.5)	WWOX (0.4)	SCAND1 (0.4)	OSMR (0.4)	RPL7 (0.4)	CD40 (0.3)
Hepcidin_all	A10.165.450.300.425	Keloid	Tissues	Connective Tissue	0.71	>=0.20	ENSG00000245832 (2.7)	ENSG00000253302 (2.6)	GDF5 (2.4)	SPOCK1 (1.7)	PALLD (1.5)	BPI (1.5)	OSMR (1.4)	RBM39 (1.1)	ENSG00000250341 (1.1)	CEP250 (1.1)
Hepcidin_all	A10.165.450.300	Cicatrix	Tissues	Connective Tissue	0.72	>=0.20	ENSG00000253302 (2.6)	GDF5 (2.3)	ENSG00000245832 (2.1)	SPOCK1 (1.8)	OSMR (1.4)	PALLD (1.3)	BPI (1.3)	ERGIC3 (1.3)	SPAG4 (1.2)	HSPA13 (1.1)
Hepcidin_all	A10.165.450	Granulation Tissue	Tissues	Connective Tissue	0.72	>=0.20	ENSG00000253302 (2.6)	GDF5 (2.3)	ENSG00000245832 (2.1)	SPOCK1 (1.8)	OSMR (1.4)	PALLD (1.3)	BPI (1.3)	ERGIC3 (1.3)	SPAG4 (1.2)	HSPA13 (1.1)
Hepcidin_all	A02.835	Skeleton	Musculoskeletal System	Skeleton	0.72	>=0.20	BPI (1.5)	ABCC13 (1.4)	C20orf152 (1.3)	ERGIC3 (1.3)	FER1L4 (1.2)	LRRK1 (1.2)	SPAG4 (1.1)	HSPA13 (0.9)	ENSG00000253302 (0.9)	RBM39 (0.9)
Hepcidin_all	A04.411	Lung	Respiratory System	Lung	0.72	>=0.20	OSMR (1.2)	ROMO1 (0.9)	SCRIB (0.8)	SPAG4 (0.8)	SCAND1 (0.6)	C11orf82 (0.6)	RBM12 (0.6)	RDH10 (0.6)	HSPA13 (0.6)	NFS1 (0.5)
Hepcidin_all	A02.835.232	Bone and Bones	Musculoskeletal System	Skeleton	0.73	>=0.20	BPI (1.5)	ABCC13 (1.4)	C20orf152 (1.4)	ERGIC3 (1.3)	FER1L4 (1.2)	LRRK1 (1.2)	SPAG4 (1.2)	ENSG00000253302 (1.0)	RBM39 (1.0)	HSPA13 (0.9)
Hepcidin_all	A11.329.830	Stromal Cells	Cells	Connective Tissue Cells	0.73	>=0.20	GDF5 (1.8)	OSMR (1.7)	PALLD (1.5)	SPOCK1 (1.4)	ROMO1 (1.2)	RDH10 (1.1)	HSPA13 (1.0)	HSF2 (0.9)	LRRK1 (0.9)	UBE2V2 (0.8)
Hepcidin_all	A15.382.216	Bone Marrow	Hemic and Immune Systems	Immune System	0.74	>=0.20	BPI (1.8)	ABCC13 (1.6)	C20orf152 (1.5)	ERGIC3 (1.5)	FER1L4 (1.5)	LRRK1 (1.4)	SPAG4 (1.4)	ENSG00000253302 (1.2)	RBM39 (1.1)	HSPA13 (1.0)
Hepcidin_all	A08.186.211.730.885.287.249.487	Corpus Striatum	Nervous System	Central Nervous System	0.74	>=0.20	FAM181B (3.4)	ANO3 (2.7)	KCNIP1 (2.4)	CALN1 (2.1)	SLC12A5 (1.6)	EML6 (1.5)	SLITRK1 (1.4)	SPOCK1 (1.1)	FSTL5 (1.1)	PHF20 (1.0)
Hepcidin_all	A15.145	Blood	Hemic and Immune Systems	Blood	0.74	>=0.20	TMBIM4 (1.6)	RBM39 (1.5)	RICTOR (1.4)	PHF20 (1.4)	BPI (1.0)	LRRK1 (0.8)	C20orf152 (0.7)	CPNE1 (0.7)	ABCC13 (0.7)	CEP250 (0.6)
Hepcidin_all	A10.165	Connective Tissue	Tissues	Connective Tissue	0.74	>=0.20	BPI (1.4)	ABCC13 (1.3)	C20orf152 (1.2)	ERGIC3 (1.2)	FER1L4 (1.1)	LRRK1 (1.1)	SPAG4 (1.1)	ENSG00000253302 (0.9)	RBM39 (0.9)	HSPA13 (0.9)
Hepcidin_all	A10.272.497	Epidermis	Tissues	Epithelium	0.74	>=0.20	EPPK1 (3.9)	SCRIB (2.8)	ENSG00000226497 (1.7)	ENSG00000253302 (1.4)	ENSG00000245832 (1.3)	PKIB (1.2)	ENSG00000250341 (0.5)	ROMO1 (0.4)	OSMR (0.4)	CDH22 (0.3)
Hepcidin_all	A05.360.319.679	Uterus	Urogenital System	Genitalia	0.75	>=0.20	PALLD (1.1)	ERGIC3 (1.0)	RPL7 (0.8)	ROMO1 (0.8)	RDH10 (0.6)	SCRIB (0.6)	SPAG4 (0.6)	ENSG00000226497 (0.4)	OSMR (0.4)	EPPK1 (0.4)
Hepcidin_all	A05.360.319.114	Adnexa Uteri	Urogenital System	Genitalia	0.75	>=0.20	SCRIB (1.9)	EPPK1 (1.3)	RPL7 (1.1)	ROMO1 (1.1)	RBM39 (1.0)	SPAG4 (0.7)	ERGIC3 (0.7)	RBM12 (0.6)	CPNE1 (0.5)	OSMR (0.5)
Hepcidin_all	A05.360.319.114.630	Ovary	Urogenital System	Genitalia	0.75	>=0.20	SCRIB (1.8)	EPPK1 (1.3)	RPL7 (1.1)	ROMO1 (1.0)	RBM39 (1.0)	SPAG4 (0.7)	ERGIC3 (0.7)	RBM12 (0.6)	CPNE1 (0.5)	OSMR (0.5)
Hepcidin_all	A09.371	Eye	Sense Organs	Eye	0.76	>=0.20	RDH10 (1.2)	RBM39 (1.2)	UBE2V2 (0.9)	SCAND1 (0.8)	RBM12 (0.8)	SCRIB (0.7)	MCPH1 (0.7)	STAU2 (0.6)	CPNE1 (0.6)	ERGIC3 (0.6)
Hepcidin_all	A06.407.312	Gonads	Endocrine System	Endocrine Glands	0.77	>=0.20	SCRIB (1.7)	EPPK1 (1.2)	RPL7 (1.0)	ROMO1 (1.0)	RBM39 (0.9)	RBM12 (0.7)	SPAG4 (0.7)	ERGIC3 (0.5)	OSMR (0.4)	LRRK1 (0.4)
Hepcidin_all	A03.556.500.760.464	Parotid Gland	Digestive System	Gastrointestinal Tract	0.77	>=0.20	C20orf152 (3.0)	WWOX (3.0)	GDF5 (2.3)	ENSG00000250341 (1.9)	RPL7 (1.8)	FER1L4 (1.4)	EPPK1 (1.4)	FAM181B (1.1)	LRRK1 (1.0)	ERGIC3 (0.9)
Hepcidin_all	A03.556.500.760	Salivary Glands	Digestive System	Gastrointestinal Tract	0.77	>=0.20	WWOX (2.8)	C20orf152 (2.7)	GDF5 (2.4)	ENSG00000250341 (1.9)	RPL7 (1.6)	FER1L4 (1.4)	EPPK1 (1.4)	FAM181B (1.0)	ERGIC3 (0.9)	LRRK1 (0.8)
Hepcidin_all	A05.360.319	Genitalia Female	Urogenital System	Genitalia	0.78	>=0.20	SCRIB (1.3)	RPL7 (1.0)	ROMO1 (0.9)	EPPK1 (0.9)	ERGIC3 (0.8)	PALLD (0.7)	SPAG4 (0.6)	RBM39 (0.5)	RBM12 (0.5)	OSMR (0.5)
Hepcidin_all	A15.382.490.555.567.537	Killer Cells Natural	Hemic and Immune Systems	Immune System	0.78	>=0.20	PHF20 (2.0)	CEP250 (1.9)	RBM39 (1.5)	RICTOR (1.5)	MCPH1 (1.2)	HSF2 (1.0)	ABCC13 (0.8)	HSPA13 (0.7)	RPL7 (0.7)	C11orf82 (0.7)
Hepcidin_all	A06.407	Endocrine Glands	Endocrine System	Endocrine Glands	0.79	>=0.20	SCRIB (1.4)	ROMO1 (1.0)	EPPK1 (0.9)	RPL7 (0.9)	RBM39 (0.8)	RBM12 (0.6)	SPAG4 (0.5)	ERGIC3 (0.5)	OSMR (0.4)	TMBIM4 (0.4)
Hepcidin_all	A05.360.444.492.362	Foreskin	Urogenital System	Genitalia	0.81	>=0.20	OSMR (1.2)	PRCP (1.1)	RDH10 (1.0)	PALLD (0.8)	UBE2V2 (0.8)	HSF2 (0.8)	EPPK1 (0.8)	SCRIB (0.6)	RBM12 (0.5)	HSPA13 (0.5)
Hepcidin_all	A14.549.167.646	Periodontium	Stomatognathic System	Mouth	0.82	>=0.20	EPPK1 (2.6)	SCRIB (1.9)	CPNE1 (1.5)	WWOX (1.4)	C20orf152 (1.4)	SCAND1 (1.2)	ENSG00000226497 (0.8)	PALLD (0.7)	GDF5 (0.6)	FER1L4 (0.6)
Hepcidin_all	A05.360.444.492	Penis	Urogenital System	Genitalia	0.82	>=0.20	OSMR (1.2)	PRCP (1.0)	RDH10 (0.9)	PALLD (0.9)	EPPK1 (0.7)	HSF2 (0.7)	UBE2V2 (0.7)	SCRIB (0.5)	RBM12 (0.5)	ENSG00000248329 (0.4)
Hepcidin_all	A11.872.190.260	Embryoid Bodies	Cells	Stem Cells	0.83	>=0.20	GDF5 (3.4)	PKIB (2.4)	FER1L4 (1.8)	CEP250 (1.8)	ENSG00000245832 (1.7)	ENSG00000248329 (1.6)	SPAG4 (1.6)	ABCC13 (1.5)	ENSG00000253302 (1.5)	ROMO1 (1.0)
Hepcidin_all	A14.549	Mouth	Stomatognathic System	Mouth	0.85	>=0.20	SCRIB (2.2)	WWOX (1.2)	EPPK1 (1.2)	FER1L4 (0.6)	PALLD (0.6)	RPL7 (0.6)	ROMO1 (0.6)	STAU2 (0.5)	OSMR (0.3)	PKIB (0.3)
Hepcidin_all	A11.497.497.600	Oocytes	Cells	Germ Cells	0.85	>=0.20	SPAG4 (2.0)	C11orf82 (1.3)	RBM12 (1.2)	SCAND1 (1.0)	SCRIB (1.0)	MCPH1 (1.0)	UBE2V2 (1.0)	WWOX (0.9)	HSPA13 (0.7)	ANO3 (0.6)
Hepcidin_all	A05.360.490.690	Ovum	Urogenital System	Genitalia	0.85	>=0.20	SPAG4 (2.0)	C11orf82 (1.3)	RBM12 (1.2)	SCAND1 (1.0)	SCRIB (1.0)	MCPH1 (1.0)	UBE2V2 (1.0)	WWOX (0.9)	HSPA13 (0.7)	ANO3 (0.6)
Hepcidin_all	A10.615.789	Serous Membrane	Tissues	Membranes	0.85	>=0.20	SCRIB (1.6)	ROMO1 (1.1)	EPPK1 (0.9)	RPL7 (0.8)	ERGIC3 (0.7)	ENSG00000250341 (0.7)	TMBIM4 (0.6)	CPNE1 (0.6)	SCAND1 (0.5)	PALLD (0.5)
Hepcidin_all	A05.810.890	Urinary Bladder	Urogenital System	Urinary Tract	0.85	>=0.20	FER1L4 (4.8)	RPL7 (1.9)	ERGIC3 (1.5)	EPPK1 (1.3)	SCRIB (1.3)	CPNE1 (1.2)	SPAG4 (1.2)	ROMO1 (1.0)	TMBIM4 (0.6)	OSMR (0.5)
Hepcidin_all	A15.145.300	Fetal Blood	Hemic and Immune Systems	Blood	0.85	>=0.20	BPI (1.8)	C20orf152 (1.6)	PHF20 (1.3)	CPNE1 (1.3)	CEP250 (1.2)	ABCC13 (1.2)	TMBIM4 (0.7)	GDF5 (0.6)	C11orf82 (0.6)	FER1L4 (0.6)
Hepcidin_all	A09.531	Nose	Sense Organs	Nose	0.87	>=0.20	RDH10 (4.0)	FER1L4 (2.5)	NCOA5 (1.9)	ERGIC3 (1.9)	EPPK1 (1.4)	PKIB (1.2)	PALLD (1.2)	CD40 (1.1)	ROMO1 (1.0)	SCAND1 (0.8)
Hepcidin_all	A10.615.550.760	Respiratory Mucosa	Tissues	Membranes	0.87	>=0.20	RDH10 (4.0)	FER1L4 (2.5)	NCOA5 (1.9)	ERGIC3 (1.9)	EPPK1 (1.4)	PKIB (1.2)	PALLD (1.2)	CD40 (1.1)	ROMO1 (1.0)	SCAND1 (0.8)
Hepcidin_all	A04.531.520	Nasal Mucosa	Respiratory System	Nose	0.87	>=0.20	RDH10 (4.0)	FER1L4 (2.5)	NCOA5 (1.9)	ERGIC3 (1.9)	EPPK1 (1.4)	PKIB (1.2)	PALLD (1.2)	CD40 (1.1)	ROMO1 (1.0)	SCAND1 (0.8)
Hepcidin_all	A07.541.358.100	Atrial Appendage	Cardiovascular System	Heart	0.89	>=0.20	STAU2 (3.1)	ENSG00000250341 (1.9)	PALLD (1.8)	HSF2 (1.6)	SPOCK1 (1.4)	RICTOR (1.3)	C20orf152 (0.9)	CDH22 (0.7)	SERINC1 (0.7)	ZNF438 (0.6)
Hepcidin_all	A10.272	Epithelium	Tissues	Epithelium	0.89	>=0.20	RDH10 (2.7)	EPPK1 (1.8)	FER1L4 (1.6)	ERGIC3 (1.3)	NCOA5 (1.1)	PKIB (1.0)	PALLD (0.8)	ENSG00000226497 (0.7)	ROMO1 (0.6)	CD40 (0.6)
Hepcidin_all	A02.165	Cartilage	Musculoskeletal System	Cartilage	0.91	>=0.20	OSMR (3.6)	HSPA13 (1.7)	RBM39 (1.6)	RPL7 (1.4)	GDF5 (1.4)	HSF2 (1.0)	PALLD (1.0)	SPOCK1 (0.9)	ERGIC3 (0.8)	RICTOR (0.7)
Hepcidin_all	A14.549.167	Dentition	Stomatognathic System	Mouth	0.92	>=0.20	GDF5 (1.6)	CPNE1 (1.5)	EPPK1 (1.5)	ENSG00000253302 (1.3)	C20orf152 (1.2)	SCRIB (1.2)	SCAND1 (1.0)	OSMR (1.0)	PALLD (0.7)	WWOX (0.7)
Hepcidin_all	A07.541.358	Heart Atria	Cardiovascular System	Heart	0.92	>=0.20	STAU2 (2.7)	ENSG00000250341 (2.0)	PALLD (1.8)	HSF2 (1.4)	SPOCK1 (1.4)	RICTOR (1.2)	CDH22 (0.9)	C20orf152 (0.9)	ENSG00000253302 (0.8)	SERINC1 (0.6)
Hepcidin_all	A11.118.637.555.567.569	T Lymphocytes	Cells	Blood Cells	0.94	>=0.20	CEP250 (1.7)	RICTOR (1.2)	TMBIM4 (1.2)	PHF20 (1.2)	RBM39 (1.1)	HSF2 (1.1)	CPNE1 (1.1)	RBM12 (0.9)	MCPH1 (0.9)	ABCC13 (0.6)
Hepcidin_all	A02.835.583.443.800.800	Synovial Fluid	Musculoskeletal System	Skeleton	0.94	>=0.20	CD40 (1.9)	PKIB (1.5)	SCAND1 (1.5)	PHF20 (1.5)	TMBIM4 (1.1)	MCPH1 (0.9)	RPL7 (0.8)	PRCP (0.7)	ROMO1 (0.7)	RBM39 (0.6)
Hepcidin_all	A05.360.490	Germ Cells	Urogenital System	Genitalia	0.95	>=0.20	SPAG4 (1.8)	C11orf82 (1.1)	RBM12 (1.0)	SCAND1 (0.8)	UBE2V2 (0.8)	MCPH1 (0.7)	WWOX (0.7)	SCRIB (0.7)	HSPA13 (0.6)	ANO3 (0.5)
Hepcidin_all	A07.541	Heart	Cardiovascular System	Heart	0.95	>=0.20	ENSG00000253302 (2.6)	NFS1 (2.0)	PALLD (1.8)	RICTOR (1.5)	ZNF438 (1.5)	HSF2 (1.4)	ENSG00000245832 (1.3)	C20orf152 (1.2)	STAU2 (1.1)	SERINC1 (0.9)
Hepcidin_all	A07.541.560	Heart Ventricles	Cardiovascular System	Heart	0.95	>=0.20	ENSG00000253302 (3.1)	NFS1 (2.5)	PALLD (1.8)	RICTOR (1.7)	ENSG00000245832 (1.6)	ZNF438 (1.6)	HSF2 (1.6)	C20orf152 (1.4)	STAU2 (1.0)	GDF5 (1.0)
Hepcidin_all	A06.407.900	Thyroid Gland	Endocrine System	Endocrine Glands	0.96	>=0.20	TMBIM4 (1.5)	RBM39 (1.1)	ROMO1 (1.0)	ABCC13 (0.9)	PALLD (0.8)	ENSG00000226497 (0.5)	CD40 (0.5)	EPPK1 (0.4)	SCRIB (0.3)	EML6 (0.2)
Hepcidin_all	A11.443	Erythroid Cells	Cells	Erythroid Cells	0.96	>=0.20	STAU2 (2.5)	WWOX (1.7)	RPL7 (1.1)	HSF2 (1.0)	CEP250 (1.0)	PKIB (0.9)	C11orf82 (0.9)	PHF20 (0.9)	ABCC13 (0.8)	MCPH1 (0.7)
Hepcidin_all	A15.145.229.334	Erythrocytes	Hemic and Immune Systems	Blood	0.96	>=0.20	STAU2 (2.5)	WWOX (1.7)	RPL7 (1.2)	HSF2 (1.1)	CEP250 (1.0)	PKIB (0.9)	PHF20 (0.9)	C11orf82 (0.9)	ABCC13 (0.7)	ENSG00000245832 (0.7)
Hepcidin_all	A05.360.319.679.490	Endometrium	Urogenital System	Genitalia	0.97	>=0.20	ERGIC3 (1.2)	PALLD (0.9)	SPAG4 (0.9)	ROMO1 (0.8)	RPL7 (0.6)	SCRIB (0.5)	RDH10 (0.5)	SCAND1 (0.5)	CPNE1 (0.4)	C11orf82 (0.4)
Hepcidin_all	A06.407.312.497.535.300.500	Cumulus Cells	Endocrine System	Endocrine Glands	0.99	>=0.20	RBM39 (1.8)	SPAG4 (1.7)	OSMR (1.2)	RBM12 (1.1)	UBE2V2 (0.9)	MCPH1 (0.9)	FER1L4 (0.8)	HSPA13 (0.7)	RPL7 (0.7)	SCRIB (0.7)
Hepcidin_all	A11.436.329	Granulosa Cells	Cells	Epithelial Cells	0.99	>=0.20	RBM39 (1.8)	SPAG4 (1.7)	OSMR (1.2)	RBM12 (1.1)	UBE2V2 (0.9)	MCPH1 (0.9)	FER1L4 (0.8)	HSPA13 (0.7)	RPL7 (0.7)	SCRIB (0.7)
Hepcidin_all	A05.360.319.114.630.535	Ovarian Follicle	Urogenital System	Genitalia	0.99	>=0.20	RBM39 (1.8)	SPAG4 (1.7)	OSMR (1.2)	RBM12 (1.1)	UBE2V2 (0.9)	MCPH1 (0.9)	FER1L4 (0.8)	HSPA13 (0.7)	RPL7 (0.7)	SCRIB (0.7)
Hepcidin_all	A11.118.637.555.567.569.200.700	T Lymphocytes Regulatory	Cells	Blood Cells	0.99	>=0.20	RICTOR (2.2)	RBM39 (1.9)	TMBIM4 (1.9)	RPL7 (1.4)	RBM12 (0.9)	CEP250 (0.9)	PHF20 (0.8)	C20orf152 (0.7)	HSF2 (0.6)	CPNE1 (0.4)
Hepcidin_all	A15.145.229.188	Blood Platelets	Hemic and Immune Systems	Blood	0.99	>=0.20	ABCC13 (4.4)	WWOX (4.0)	STAU2 (3.5)	CDH22 (2.5)	EML6 (1.7)	BPI (1.6)	C20orf152 (1.4)	ENSG00000245832 (1.3)	RPL7 (1.1)	CD40 (0.9)
Hepcidin_all	A14.549.885	Tongue	Stomatognathic System	Mouth	0.99	>=0.20	SCRIB (2.1)	EPPK1 (2.0)	FER1L4 (1.1)	RPL7 (1.0)	ENSG00000248329 (1.0)	CDH22 (0.9)	STAU2 (0.8)	OSMR (0.7)	CEP250 (0.5)	EML6 (0.4)
Hepcidin_all	A15.145.229.637.555.567.569.200	CD4 Positive T Lymphocytes	Hemic and Immune Systems	Blood	1	>=0.20	TMBIM4 (1.8)	CEP250 (1.7)	RBM39 (1.6)	RICTOR (1.5)	RPL7 (1.4)	C20orf152 (0.9)	PHF20 (0.7)	ABCC13 (0.6)	RBM12 (0.6)	CPNE1 (0.5)

## Sheet: Hepcidin_subset
Trait	MeSH term	Name	MeSH first level term	MeSH second level term	Nominal P value	False discovery rate	Tissue-specific expression Z score gene 1	Tissue-specific expression Z score gene 2	Tissue-specific expression Z score gene 3	Tissue-specific expression Z score gene 4	Tissue-specific expression Z score gene 5	Tissue-specific expression Z score gene 6	Tissue-specific expression Z score gene 7	Tissue-specific expression Z score gene 8	Tissue-specific expression Z score gene 9	Tissue-specific expression Z score gene 10
Hepcidin_subset	A08.186.211.730.317.357.352.435	Hypothalamo Hypophyseal System	Nervous System	Central Nervous System	0.00731	>=0.20	ENSG00000224186 (3.3)	CRMP1 (2.6)	DACH1 (2.3)	WDR31 (1.9)	TBCA (1.9)	LPHN1 (1.7)	ME3 (1.6)	ALK (1.6)	ENSG00000249106 (1.5)	PRELID2 (1.4)
Hepcidin_subset	A08.713	Neurosecretory Systems	Nervous System	Neurosecretory Systems	0.00731	>=0.20	ENSG00000224186 (3.3)	CRMP1 (2.6)	DACH1 (2.3)	WDR31 (1.9)	TBCA (1.9)	LPHN1 (1.7)	ME3 (1.6)	ALK (1.6)	ENSG00000249106 (1.5)	PRELID2 (1.4)
Hepcidin_subset	A08.186.211.730.317.357.352	Hypothalamus Middle	Nervous System	Central Nervous System	0.00731	>=0.20	ENSG00000224186 (3.3)	CRMP1 (2.6)	DACH1 (2.3)	WDR31 (1.9)	TBCA (1.9)	LPHN1 (1.7)	ME3 (1.6)	ALK (1.6)	ENSG00000249106 (1.5)	PRELID2 (1.4)
Hepcidin_subset	A08.186.211.730.317.357	Hypothalamus	Nervous System	Central Nervous System	0.02	>=0.20	ENSG00000224186 (2.7)	CRMP1 (2.5)	ENSG00000236511 (2.0)	WDR31 (2.0)	LPHN1 (1.9)	ALK (1.9)	TBCA (1.9)	DACH1 (1.8)	ME3 (1.6)	ENSG00000249106 (1.5)
Hepcidin_subset	A03.556.124.526.767	Rectum	Digestive System	Gastrointestinal Tract	0.03	>=0.20	PRELID2 (2.6)	DACH1 (1.6)	WDR31 (1.4)	COL15A1 (1.3)	FABP3P2 (1.0)	RNF183 (0.9)	ENSG00000249106 (0.9)	ENSG00000251145 (0.9)	TMBIM4 (0.8)	PDE3A (0.7)
Hepcidin_subset	A03.556.249.249.356.668	Colon Sigmoid	Digestive System	Gastrointestinal Tract	0.03	>=0.20	PRELID2 (2.6)	DACH1 (2.0)	FABP3P2 (1.9)	RNF183 (1.2)	WDR31 (1.1)	PDE3A (1.0)	COL15A1 (1.0)	DGKH (0.7)	ME3 (0.7)	ENSG00000236511 (0.6)
Hepcidin_subset	A06.407.071	Adrenal Glands	Endocrine System	Endocrine Glands	0.04	>=0.20	FHIT (2.5)	EML6 (2.0)	DACH1 (1.8)	COL15A1 (1.4)	ALK (1.0)	ME3 (0.9)	PRPF4 (0.8)	TMBIM4 (0.7)	FLVCR1 (0.4)	AKAP11 (0.4)
Hepcidin_subset	A15.382.216	Bone Marrow	Hemic and Immune Systems	Immune System	0.05	>=0.20	BPI (1.8)	FHIT (1.8)	ACTL7B (1.7)	ENSG00000249106 (1.6)	TNP1 (1.4)	LRRK1 (1.4)	ENSG00000224186 (1.4)	WDR31 (1.1)	ENSG00000236511 (1.0)	ENSG00000227215 (0.8)
Hepcidin_subset	A02.835.232	Bone and Bones	Musculoskeletal System	Skeleton	0.06	>=0.20	BPI (1.5)	FHIT (1.5)	ACTL7B (1.5)	ENSG00000249106 (1.3)	LRRK1 (1.2)	TNP1 (1.2)	ENSG00000224186 (1.2)	WDR31 (0.9)	ENSG00000236511 (0.8)	LINC00415 (0.6)
Hepcidin_subset	A08.186.211.730.317	Diencephalon	Nervous System	Central Nervous System	0.06	>=0.20	ENSG00000236511 (2.8)	ENSG00000249106 (2.3)	TBCA (2.3)	CRMP1 (2.3)	WDR31 (2.2)	LPHN1 (2.1)	ENSG00000224186 (2.0)	ALK (2.0)	ENSG00000251145 (1.8)	ME3 (1.5)
Hepcidin_subset	A10.165	Connective Tissue	Tissues	Connective Tissue	0.06	>=0.20	BPI (1.4)	FHIT (1.4)	ACTL7B (1.3)	ENSG00000249106 (1.3)	TNP1 (1.1)	LRRK1 (1.1)	ENSG00000224186 (1.1)	WDR31 (0.8)	ENSG00000236511 (0.7)	PRELID2 (0.6)
Hepcidin_subset	A02.835	Skeleton	Musculoskeletal System	Skeleton	0.06	>=0.20	BPI (1.5)	FHIT (1.5)	ACTL7B (1.4)	ENSG00000249106 (1.3)	LRRK1 (1.2)	TNP1 (1.1)	ENSG00000224186 (1.1)	WDR31 (0.8)	ENSG00000236511 (0.7)	LINC00415 (0.6)
Hepcidin_subset	A15.382	Immune System	Hemic and Immune Systems	Immune System	0.07	>=0.20	BPI (1.5)	ACTL7B (1.3)	LRRK1 (1.3)	FHIT (1.1)	ENSG00000249106 (1.1)	TNP1 (1.1)	TMBIM4 (1.0)	ENSG00000224186 (1.0)	ENSG00000236511 (0.9)	ENSG00000227215 (0.8)
Hepcidin_subset	A11.627.340.360	Granulocyte Precursor Cells	Cells	Myeloid Cells	0.07	>=0.20	BPI (3.7)	DACH1 (2.7)	LINC00415 (2.0)	FLVCR1 (1.9)	TMBIM4 (1.8)	ENSG00000227215 (1.7)	PRPF4 (1.2)	LRRK1 (1.2)	FHIT (1.1)	FHP1 (0.6)
Hepcidin_subset	A03.556.249.249	Intestine Large	Digestive System	Gastrointestinal Tract	0.07	>=0.20	PRELID2 (2.3)	DACH1 (1.8)	COL15A1 (1.1)	RNF183 (1.0)	FLVCR1 (0.6)	PDE3A (0.5)	PRPF4 (0.5)	ME3 (0.4)	WDR31 (0.4)	FABP3P2 (0.4)
Hepcidin_subset	A03.556.249	Lower Gastrointestinal Tract	Digestive System	Gastrointestinal Tract	0.08	>=0.20	PRELID2 (2.3)	DACH1 (1.8)	COL15A1 (1.1)	RNF183 (0.9)	FLVCR1 (0.6)	PDE3A (0.5)	PRPF4 (0.4)	FABP3P2 (0.4)	ME3 (0.3)	WDR31 (0.3)
Hepcidin_subset	A09.371	Eye	Sense Organs	Eye	0.08	>=0.20	ALK (2.5)	L3MBTL4 (2.5)	SLC6A15 (2.4)	SLC34A2 (2.0)	RNF183 (1.1)	FLVCR1 (0.8)	FHIT (0.8)	TBCA (0.5)	C9orf102 (0.3)	PDE3A (0.2)
Hepcidin_subset	A03.556.249.249.356	Colon	Digestive System	Gastrointestinal Tract	0.08	>=0.20	PRELID2 (2.3)	DACH1 (1.8)	COL15A1 (1.1)	RNF183 (1.0)	FLVCR1 (0.6)	PRPF4 (0.5)	PDE3A (0.5)	ME3 (0.4)	DGKH (0.3)	FABP3P2 (0.3)
Hepcidin_subset	A03.556.124.684	Intestine Small	Digestive System	Gastrointestinal Tract	0.08	>=0.20	PRELID2 (1.8)	FLVCR1 (1.1)	COL15A1 (1.1)	PDE3A (1.0)	DACH1 (0.9)	WDR31 (0.7)	TMBIM4 (0.7)	TNP1 (0.3)	EML6 (0.3)	RNF183 (0.2)
Hepcidin_subset	A03.556.124	Intestines	Digestive System	Gastrointestinal Tract	0.09	>=0.20	PRELID2 (2.3)	DACH1 (1.5)	COL15A1 (1.0)	RNF183 (0.8)	PDE3A (0.7)	FLVCR1 (0.6)	FABP3P2 (0.5)	WDR31 (0.4)	ME3 (0.4)	DGKH (0.3)
Hepcidin_subset	A15.145	Blood	Hemic and Immune Systems	Blood	0.09	>=0.20	TMBIM4 (1.6)	FHIT (1.5)	FKBP15 (1.3)	ACTL7B (1.0)	ENSG00000249106 (1.0)	BPI (1.0)	LRRK1 (0.8)	LINC00415 (0.7)	C9orf102 (0.7)	TBCA (0.6)
Hepcidin_subset	A03.556	Gastrointestinal Tract	Digestive System	Gastrointestinal Tract	0.09	>=0.20	PRELID2 (1.6)	DACH1 (1.0)	COL15A1 (1.0)	RNF183 (0.6)	FABP3P2 (0.6)	ENSG00000224186 (0.5)	PDE3A (0.5)	WDR31 (0.4)	FLVCR1 (0.3)	DGKH (0.2)
Hepcidin_subset	A15.145.229.334	Erythrocytes	Hemic and Immune Systems	Blood	0.1	>=0.20	FHP1 (2.4)	LINC00415 (2.2)	FABP3P2 (2.1)	PRELID2 (1.6)	TNP1 (1.5)	TBCA (1.3)	ENSG00000227215 (1.3)	FHIT (1.0)	ENSG00000224186 (1.0)	FLVCR1 (0.6)
Hepcidin_subset	A15.145.229.188	Blood Platelets	Hemic and Immune Systems	Blood	0.1	>=0.20	FABP3P2 (4.9)	ENSG00000227215 (3.7)	TNP1 (3.2)	ENSG00000224186 (2.7)	TBCA (2.6)	LINC00415 (2.2)	WDR31 (2.1)	PDE3A (1.9)	PRELID2 (1.9)	ENSG00000251145 (1.8)
Hepcidin_subset	A11.443	Erythroid Cells	Cells	Erythroid Cells	0.1	>=0.20	FHP1 (2.5)	LINC00415 (2.2)	FABP3P2 (2.1)	PRELID2 (1.6)	TNP1 (1.5)	ENSG00000227215 (1.3)	TBCA (1.2)	FHIT (1.1)	ENSG00000224186 (1.0)	WDR31 (0.6)
Hepcidin_subset	A14.549.885	Tongue	Stomatognathic System	Mouth	0.1	>=0.20	ENSG00000224186 (3.5)	ENSG00000249106 (3.0)	TNP1 (2.7)	ENSG00000251145 (2.0)	FABP3P2 (1.8)	TBCA (1.7)	ALK (1.2)	RNF183 (1.0)	SLC6A15 (0.9)	LINC00415 (0.9)
Hepcidin_subset	A03.556.875.875	Stomach	Digestive System	Gastrointestinal Tract	0.11	>=0.20	COL15A1 (1.7)	PRELID2 (1.6)	TBCA (1.5)	WDR31 (1.0)	RNF183 (0.8)	ME3 (0.6)	PDE3A (0.6)	ENSG00000249106 (0.5)	ENSG00000251145 (0.5)	NELL1 (0.5)
Hepcidin_subset	A11.118.637.415	Granulocytes	Cells	Blood Cells	0.12	>=0.20	TMBIM4 (3.5)	BPI (3.3)	FKBP15 (2.7)	DACH1 (2.0)	ENSG00000236511 (1.9)	LRRK1 (1.5)	ACTL7B (1.4)	ENSG00000249106 (1.4)	FLVCR1 (1.2)	ENSG00000251145 (1.2)
Hepcidin_subset	A11.118.637	Leukocytes	Cells	Blood Cells	0.13	>=0.20	TMBIM4 (1.5)	BPI (1.4)	ACTL7B (1.2)	LRRK1 (1.1)	TNP1 (1.0)	ENSG00000227215 (1.0)	LINC00415 (0.9)	FKBP15 (0.9)	ENSG00000236511 (0.8)	TBCA (0.7)
Hepcidin_subset	A11.627	Myeloid Cells	Cells	Myeloid Cells	0.13	>=0.20	FKBP15 (3.2)	BPI (1.7)	TMBIM4 (1.5)	ACTL7B (1.4)	LRRK1 (1.1)	ENSG00000236511 (1.1)	SLC31A1 (0.9)	ENSG00000227215 (0.8)	ENSG00000249106 (0.7)	TNP1 (0.7)
Hepcidin_subset	A15.382.490.315.583	Neutrophils	Hemic and Immune Systems	Immune System	0.13	>=0.20	TMBIM4 (3.7)	BPI (3.2)	FKBP15 (3.0)	ENSG00000236511 (2.1)	DACH1 (1.9)	ENSG00000249106 (1.7)	LRRK1 (1.5)	ACTL7B (1.5)	ENSG00000251145 (1.4)	FLVCR1 (1.1)
Hepcidin_subset	A15.382.680	Phagocytes	Hemic and Immune Systems	Immune System	0.14	>=0.20	FKBP15 (3.4)	BPI (1.7)	TMBIM4 (1.5)	ACTL7B (1.5)	LRRK1 (1.2)	ENSG00000236511 (1.2)	SLC31A1 (0.9)	ENSG00000249106 (0.9)	ENSG00000227215 (0.8)	ENSG00000251145 (0.8)
Hepcidin_subset	A06.407.071.140	Adrenal Cortex	Endocrine System	Endocrine Glands	0.14	>=0.20	FHIT (3.2)	EML6 (2.2)	COL15A1 (1.7)	DACH1 (1.5)	ME3 (1.2)	TMBIM4 (1.0)	PRPF4 (0.9)	AKAP11 (0.5)	ENSG00000227215 (0.5)	SLC31A1 (0.5)
Hepcidin_subset	A15.378.316	Bone Marrow Cells	Hemic and Immune Systems	Hematopoietic System	0.14	>=0.20	FKBP15 (2.5)	BPI (2.1)	TMBIM4 (1.7)	ACTL7B (1.3)	ENSG00000236511 (1.1)	LRRK1 (1.1)	ENSG00000249106 (0.9)	ENSG00000227215 (0.8)	TNP1 (0.8)	TBCA (0.7)
Hepcidin_subset	A15.378	Hematopoietic System	Hemic and Immune Systems	Hematopoietic System	0.14	>=0.20	FKBP15 (2.5)	BPI (2.1)	TMBIM4 (1.7)	ACTL7B (1.3)	ENSG00000236511 (1.1)	LRRK1 (1.1)	ENSG00000249106 (0.9)	ENSG00000227215 (0.8)	TNP1 (0.8)	TBCA (0.7)
Hepcidin_subset	A15.382.812.522	Macrophages	Hemic and Immune Systems	Immune System	0.15	>=0.20	FKBP15 (4.3)	SLC31A1 (2.0)	DGKH (1.4)	ACTL7B (1.2)	BPI (1.0)	ALK (1.0)	ZNF460 (0.8)	ENSG00000251145 (0.8)	ENSG00000236511 (0.8)	L3MBTL4 (0.7)
Hepcidin_subset	A03.556.875	Upper Gastrointestinal Tract	Digestive System	Gastrointestinal Tract	0.16	>=0.20	COL15A1 (1.6)	PRELID2 (1.3)	WDR31 (1.1)	TBCA (1.0)	RNF183 (0.9)	ENSG00000224186 (0.7)	ENSG00000251145 (0.7)	ENSG00000249106 (0.6)	ENSG00000236511 (0.5)	PDE3A (0.5)
Hepcidin_subset	A15.145.229	Blood Cells	Hemic and Immune Systems	Blood	0.17	>=0.20	TMBIM4 (1.5)	FKBP15 (1.3)	FHIT (1.0)	BPI (1.0)	LINC00415 (0.9)	LRRK1 (0.8)	C9orf102 (0.8)	ACTL7B (0.7)	TNP1 (0.6)	TBCA (0.6)
Hepcidin_subset	A03.556.249.124	Ileum	Digestive System	Gastrointestinal Tract	0.17	>=0.20	PRELID2 (2.8)	FLVCR1 (1.9)	PDE3A (1.2)	DACH1 (1.1)	COL15A1 (1.1)	ACTL7B (1.0)	ENSG00000227215 (0.9)	SLC31A1 (0.5)	LRRK1 (0.4)	LINC00415 (0.4)
Hepcidin_subset	A15.145.300	Fetal Blood	Hemic and Immune Systems	Blood	0.18	>=0.20	TNP1 (1.9)	BPI (1.8)	ACTL7B (1.8)	FABP3P2 (1.1)	LINC00415 (1.1)	ENSG00000227215 (1.1)	FHIT (0.9)	TMBIM4 (0.7)	FKBP15 (0.7)	FLVCR1 (0.6)
Hepcidin_subset	A03.556.249.249.209	Cecum	Digestive System	Gastrointestinal Tract	0.18	>=0.20	DACH1 (2.2)	PRELID2 (2.2)	COL15A1 (1.4)	ENSG00000251145 (1.3)	RNF183 (0.7)	FLVCR1 (0.7)	AKAP11 (0.7)	DGKH (0.6)	ME3 (0.6)	PRPF4 (0.4)
Hepcidin_subset	A10.615.789	Serous Membrane	Tissues	Membranes	0.19	>=0.20	COL15A1 (1.3)	ENSG00000227215 (1.1)	NELL1 (1.0)	FABP3P2 (0.7)	ACTL7B (0.6)	TMBIM4 (0.6)	TBCA (0.5)	ENSG00000251145 (0.5)	ME3 (0.5)	PDE3A (0.4)
Hepcidin_subset	A15.382.812	Mononuclear Phagocyte System	Hemic and Immune Systems	Immune System	0.19	>=0.20	FKBP15 (3.2)	LRRK1 (1.4)	ACTL7B (1.4)	SLC31A1 (1.3)	BPI (1.2)	ENSG00000227215 (1.1)	DGKH (1.0)	TNP1 (0.9)	FABP3P2 (0.8)	TMBIM4 (0.8)
Hepcidin_subset	A02.165	Cartilage	Musculoskeletal System	Cartilage	0.21	>=0.20	TNP1 (7.6)	DGKH (3.5)	ENSG00000227215 (2.4)	PRPF4 (1.9)	FABP3P2 (1.8)	COL15A1 (1.8)	ZNF460 (1.1)	SLC31A1 (1.0)	L3MBTL4 (0.9)	BPI (0.7)
Hepcidin_subset	A11.872.653	Neural Stem Cells	Cells	Stem Cells	0.21	>=0.20	ALK (5.0)	ZNF460 (3.6)	CRMP1 (3.0)	EML6 (1.5)	AKAP11 (1.4)	LPHN1 (1.4)	PRPF4 (1.2)	FLVCR1 (0.9)	NELL1 (0.9)	NRN1 (0.7)
Hepcidin_subset	A15.145.229.637.555	Leukocytes Mononuclear	Hemic and Immune Systems	Blood	0.21	>=0.20	ENSG00000227215 (1.3)	LINC00415 (1.3)	LRRK1 (1.1)	TMBIM4 (1.1)	ACTL7B (1.0)	TNP1 (1.0)	BPI (0.8)	FHIT (0.8)	PRPF4 (0.7)	FABP3P2 (0.7)
Hepcidin_subset	A11.063	Antibody Producing Cells	Cells	Antibody-Producing Cells	0.21	>=0.20	LRRK1 (2.8)	LINC00415 (2.6)	EML6 (2.3)	ENSG00000227215 (1.9)	TNP1 (1.8)	TMBIM4 (1.4)	ACTL7B (1.4)	FHIT (1.3)	FABP3P2 (1.2)	BPI (1.1)
Hepcidin_subset	A11.118.637.555.567.562	B Lymphocytes	Cells	Blood Cells	0.21	>=0.20	LRRK1 (2.8)	LINC00415 (2.6)	EML6 (2.3)	ENSG00000227215 (1.9)	TNP1 (1.8)	TMBIM4 (1.4)	ACTL7B (1.4)	FHIT (1.3)	FABP3P2 (1.2)	BPI (1.1)
Hepcidin_subset	A15.382.490.555.567	Lymphocytes	Hemic and Immune Systems	Immune System	0.21	>=0.20	LINC00415 (1.7)	FHIT (1.4)	ENSG00000227215 (1.3)	TMBIM4 (1.2)	LRRK1 (1.1)	EML6 (1.1)	TNP1 (1.0)	ACTL7B (0.8)	C9orf102 (0.8)	PRPF4 (0.7)
Hepcidin_subset	A15.145.693	Plasma	Hemic and Immune Systems	Blood	0.22	>=0.20	LINC00415 (3.1)	LRRK1 (2.6)	TNP1 (2.4)	ENSG00000227215 (2.2)	EML6 (2.0)	FHIT (1.9)	ACTL7B (1.9)	BPI (1.7)	TMBIM4 (1.6)	FABP3P2 (1.4)
Hepcidin_subset	A15.145.229.637.555.567.562.725	Plasma Cells	Hemic and Immune Systems	Blood	0.23	>=0.20	LINC00415 (3.1)	LRRK1 (2.5)	TNP1 (2.4)	ENSG00000227215 (2.1)	ACTL7B (1.9)	FHIT (1.9)	EML6 (1.9)	BPI (1.7)	TMBIM4 (1.6)	FABP3P2 (1.4)
Hepcidin_subset	A15.378.316.580	Monocytes	Hemic and Immune Systems	Hematopoietic System	0.24	>=0.20	FKBP15 (2.9)	BPI (1.6)	ENSG00000227215 (1.4)	ACTL7B (1.4)	LRRK1 (1.1)	TNP1 (1.0)	ENSG00000236511 (0.9)	SLC31A1 (0.9)	PRPF4 (0.9)	TBCA (0.9)
Hepcidin_subset	A11.872.378	Hematopoietic Stem Cells	Cells	Stem Cells	0.24	>=0.20	FLVCR1 (1.5)	LINC00415 (1.5)	FHP1 (1.4)	PRPF4 (1.3)	BPI (0.8)	FKBP15 (0.7)	FHIT (0.6)	C9orf102 (0.5)	TBCA (0.5)	DGKH (0.4)
Hepcidin_subset	A11.872.378.590.635	Granulocyte Macrophage Progenitor Cells	Cells	Stem Cells	0.24	>=0.20	BPI (1.6)	FKBP15 (1.4)	PRPF4 (1.4)	FLVCR1 (1.3)	LINC00415 (1.3)	DGKH (1.2)	FHP1 (1.2)	TBCA (1.2)	SLC31A1 (0.9)	ENSG00000236511 (0.7)
Hepcidin_subset	A05.360.319.114.373	Fallopian Tubes	Urogenital System	Genitalia	0.24	>=0.20	SLC34A2 (2.3)	DACH1 (1.4)	RNF183 (1.0)	FLVCR1 (0.9)	LRRK1 (0.9)	PDE3A (0.9)	PRPF4 (0.8)	FHIT (0.6)	ALK (0.5)	COL15A1 (0.5)
Hepcidin_subset	A11.382.625	Enteroendocrine Cells	Cells	Endocrine Cells	0.25	>=0.20	DGKH (5.7)	C9orf102 (2.2)	PRPF4 (1.8)	PRELID2 (1.3)	PDE3A (1.1)	FLVCR1 (1.0)	FHP1 (0.7)	TBCA (0.6)	ZNF460 (0.6)	ENSG00000236511 (0.5)
Hepcidin_subset	A11.436.294.064	Glucagon Secreting Cells	Cells	Epithelial Cells	0.25	>=0.20	DGKH (5.7)	C9orf102 (2.2)	PRPF4 (1.8)	PRELID2 (1.3)	PDE3A (1.1)	FLVCR1 (1.0)	FHP1 (0.7)	TBCA (0.6)	ZNF460 (0.6)	ENSG00000236511 (0.5)
Hepcidin_subset	A11.382	Endocrine Cells	Cells	Endocrine Cells	0.25	>=0.20	DGKH (2.0)	C9orf102 (1.7)	FLVCR1 (1.5)	TBCA (1.4)	L3MBTL4 (1.2)	PRELID2 (1.1)	PRPF4 (0.6)	ME3 (0.6)	SLC31A1 (0.5)	FHIT (0.4)
Hepcidin_subset	A15.382.812.260	Dendritic Cells	Hemic and Immune Systems	Immune System	0.25	>=0.20	LRRK1 (3.1)	FKBP15 (1.9)	DGKH (1.6)	ZNF460 (1.2)	ENSG00000227215 (1.2)	FABP3P2 (1.2)	ACTL7B (1.1)	TNP1 (1.1)	C9orf102 (0.9)	ENSG00000249106 (0.7)
Hepcidin_subset	A11.066	Antigen Presenting Cells	Cells	Antigen-Presenting Cells	0.25	>=0.20	LRRK1 (3.1)	FKBP15 (1.9)	DGKH (1.6)	ZNF460 (1.2)	ENSG00000227215 (1.2)	FABP3P2 (1.2)	ACTL7B (1.1)	TNP1 (1.1)	C9orf102 (0.9)	ENSG00000249106 (0.7)
Hepcidin_subset	A15.382.520.604.800	Palatine Tonsil	Hemic and Immune Systems	Immune System	0.26	>=0.20	EML6 (2.6)	ZNF460 (1.8)	LINC00415 (1.4)	ENSG00000227215 (1.2)	ENSG00000224186 (1.0)	LRRK1 (0.8)	ACTL7B (0.7)	TMBIM4 (0.7)	TNP1 (0.6)	ENSG00000251145 (0.5)
Hepcidin_subset	A04.623.603	Oropharynx	Respiratory System	Pharynx	0.26	>=0.20	EML6 (2.6)	ZNF460 (1.8)	LINC00415 (1.4)	ENSG00000227215 (1.2)	ENSG00000224186 (1.0)	LRRK1 (0.8)	ACTL7B (0.7)	TMBIM4 (0.7)	TNP1 (0.6)	ENSG00000251145 (0.5)
Hepcidin_subset	A08.186.211.653	Mesencephalon	Nervous System	Central Nervous System	0.26	>=0.20	ENSG00000236511 (3.3)	ENSG00000251145 (3.2)	TBCA (2.9)	ALK (2.4)	CRMP1 (2.2)	WDR31 (2.1)	LPHN1 (2.0)	ENSG00000249106 (1.6)	NRN1 (1.5)	AKAP11 (1.4)
Hepcidin_subset	A08.186.211.730.885.287.249	Basal Ganglia	Nervous System	Central Nervous System	0.27	>=0.20	ZNF460 (6.3)	WDR31 (3.0)	ENSG00000249106 (2.4)	ALK (2.0)	LPHN1 (2.0)	ENSG00000236511 (1.9)	ENSG00000227215 (1.6)	NELL1 (1.5)	CRMP1 (1.5)	SLC6A15 (1.3)
Hepcidin_subset	A06.407	Endocrine Glands	Endocrine System	Endocrine Glands	0.27	>=0.20	SLC34A2 (1.2)	DACH1 (1.1)	RNF183 (0.9)	COL15A1 (0.7)	FLVCR1 (0.6)	FHIT (0.6)	PRPF4 (0.5)	TMBIM4 (0.4)	ME3 (0.3)	PDE3A (0.3)
Hepcidin_subset	A11.329.372.600	Macrophages Alveolar	Cells	Connective Tissue Cells	0.28	>=0.20	FKBP15 (5.3)	SLC31A1 (2.7)	L3MBTL4 (1.9)	ALK (1.3)	ENSG00000251145 (1.1)	DGKH (1.1)	TMBIM4 (1.0)	ENSG00000236511 (0.9)	BPI (0.9)	FHP1 (0.9)
Hepcidin_subset	A11.627.635	Myeloid Progenitor Cells	Cells	Myeloid Cells	0.28	>=0.20	FHP1 (1.8)	FLVCR1 (1.6)	LINC00415 (1.5)	PRPF4 (1.5)	FKBP15 (0.9)	BPI (0.9)	SLC31A1 (0.7)	TBCA (0.7)	DGKH (0.7)	FHIT (0.4)
Hepcidin_subset	A03.556.500.760	Salivary Glands	Digestive System	Gastrointestinal Tract	0.29	>=0.20	ENSG00000227215 (3.4)	WDR31 (1.5)	TNP1 (1.5)	FABP3P2 (1.4)	COL15A1 (1.3)	SLC31A1 (1.2)	ENSG00000224186 (0.8)	LRRK1 (0.8)	ME3 (0.7)	PDE3A (0.6)
Hepcidin_subset	A11.872.378.294	Lymphoid Progenitor Cells	Cells	Stem Cells	0.29	>=0.20	C9orf102 (2.2)	EML6 (2.0)	TMBIM4 (1.4)	FHIT (1.3)	LINC00415 (1.0)	PRPF4 (0.9)	FLVCR1 (0.8)	BPI (0.5)	FABP3P2 (0.4)	ENSG00000224186 (0.4)
Hepcidin_subset	A11.118.637.555.567.562.440	Precursor Cells B Lymphoid	Cells	Blood Cells	0.29	>=0.20	C9orf102 (2.2)	EML6 (2.0)	TMBIM4 (1.4)	FHIT (1.3)	LINC00415 (1.0)	PRPF4 (0.9)	FLVCR1 (0.8)	BPI (0.5)	FABP3P2 (0.4)	ENSG00000224186 (0.4)
Hepcidin_subset	A07.231.114	Arteries	Cardiovascular System	Blood Vessels	0.32	>=0.20	PDE3A (3.3)	TBCA (1.8)	PRELID2 (1.1)	TNP1 (1.1)	ENSG00000249106 (0.9)	ENSG00000251145 (0.8)	COL15A1 (0.7)	NRN1 (0.7)	BPI (0.6)	ME3 (0.6)
Hepcidin_subset	A05.360.319.114.630	Ovary	Urogenital System	Genitalia	0.32	>=0.20	SLC34A2 (1.4)	DACH1 (1.3)	RNF183 (1.2)	FLVCR1 (0.7)	COL15A1 (0.6)	PRPF4 (0.6)	FHIT (0.5)	LRRK1 (0.4)	PDE3A (0.3)	TMBIM4 (0.3)
Hepcidin_subset	A05.360.319.114	Adnexa Uteri	Urogenital System	Genitalia	0.32	>=0.20	SLC34A2 (1.4)	DACH1 (1.2)	RNF183 (1.2)	FLVCR1 (0.7)	COL15A1 (0.6)	PRPF4 (0.6)	FHIT (0.5)	LRRK1 (0.4)	PDE3A (0.3)	TMBIM4 (0.3)
Hepcidin_subset	A03.556.124.369	Intestinal Mucosa	Digestive System	Gastrointestinal Tract	0.33	>=0.20	PRELID2 (2.7)	LINC00415 (2.2)	PDE3A (1.9)	ENSG00000227215 (1.9)	FHP1 (1.8)	FABP3P2 (1.6)	ACTL7B (1.2)	LRRK1 (0.7)	ME3 (0.6)	DGKH (0.5)
Hepcidin_subset	A05.360.319	Genitalia Female	Urogenital System	Genitalia	0.33	>=0.20	RNF183 (1.5)	SLC34A2 (1.3)	DACH1 (1.2)	COL15A1 (0.9)	PRPF4 (0.5)	FLVCR1 (0.4)	TMBIM4 (0.3)	PDE3A (0.3)	LPHN1 (0.2)	ME3 (0.1)
Hepcidin_subset	A05.360.319.679.490	Endometrium	Urogenital System	Genitalia	0.33	>=0.20	RNF183 (2.3)	SLC34A2 (1.8)	DACH1 (1.5)	COL15A1 (1.2)	L3MBTL4 (0.9)	PRPF4 (0.5)	CRMP1 (0.3)	LPHN1 (0.2)	TMBIM4 (0.1)	WDR31 (0.1)
Hepcidin_subset	A06.407.312.497.535.300.500	Cumulus Cells	Endocrine System	Endocrine Glands	0.34	>=0.20	L3MBTL4 (2.9)	TBCA (1.9)	FLVCR1 (1.8)	C9orf102 (1.3)	ME3 (1.1)	FHIT (0.9)	PRELID2 (0.9)	SLC31A1 (0.8)	ENSG00000224186 (0.5)	ACTL7B (0.4)
Hepcidin_subset	A11.436.329	Granulosa Cells	Cells	Epithelial Cells	0.34	>=0.20	L3MBTL4 (2.9)	TBCA (1.9)	FLVCR1 (1.8)	C9orf102 (1.3)	ME3 (1.1)	FHIT (0.9)	PRELID2 (0.9)	SLC31A1 (0.8)	ENSG00000224186 (0.5)	ACTL7B (0.4)
Hepcidin_subset	A05.360.319.114.630.535	Ovarian Follicle	Urogenital System	Genitalia	0.34	>=0.20	L3MBTL4 (2.9)	TBCA (1.9)	FLVCR1 (1.8)	C9orf102 (1.3)	ME3 (1.1)	FHIT (0.9)	PRELID2 (0.9)	SLC31A1 (0.8)	ENSG00000224186 (0.5)	ACTL7B (0.4)
Hepcidin_subset	A03.556.500.760.464	Parotid Gland	Digestive System	Gastrointestinal Tract	0.36	>=0.20	ENSG00000227215 (3.6)	TNP1 (1.8)	FABP3P2 (1.3)	COL15A1 (1.3)	WDR31 (1.2)	LRRK1 (1.0)	SLC31A1 (0.9)	ENSG00000224186 (0.6)	PDE3A (0.6)	LINC00415 (0.6)
Hepcidin_subset	A11.118.637.555.567.569	T Lymphocytes	Cells	Blood Cells	0.37	>=0.20	FHIT (2.0)	C9orf102 (1.9)	TMBIM4 (1.2)	TBCA (1.2)	LINC00415 (0.8)	ENSG00000227215 (0.7)	FLVCR1 (0.6)	ENSG00000249106 (0.6)	PRPF4 (0.6)	ZNF460 (0.4)
Hepcidin_subset	A05.360.319.679	Uterus	Urogenital System	Genitalia	0.37	>=0.20	RNF183 (2.0)	COL15A1 (1.3)	SLC34A2 (1.2)	DACH1 (1.1)	PRPF4 (0.4)	L3MBTL4 (0.3)	TMBIM4 (0.3)	ENSG00000251145 (0.3)	PDE3A (0.3)	LPHN1 (0.2)
Hepcidin_subset	A06.407.312	Gonads	Endocrine System	Endocrine Glands	0.38	>=0.20	SLC34A2 (1.4)	DACH1 (1.2)	RNF183 (1.1)	FLVCR1 (0.7)	COL15A1 (0.6)	PRPF4 (0.6)	FHIT (0.5)	LRRK1 (0.4)	PDE3A (0.3)	TMBIM4 (0.3)
Hepcidin_subset	A08.186.211.730.885.287.500.670	Parietal Lobe	Nervous System	Central Nervous System	0.38	>=0.20	WDR31 (3.7)	LPHN1 (2.5)	NELL1 (2.4)	NRN1 (2.2)	AKAP11 (1.9)	CRMP1 (1.9)	ALK (1.9)	SLC6A15 (1.3)	EML6 (1.0)	FHIT (1.0)
Hepcidin_subset	A08.186.211.730.885.287.249.487	Corpus Striatum	Nervous System	Central Nervous System	0.38	>=0.20	ZNF460 (9.6)	WDR31 (2.5)	ENSG00000227215 (2.3)	C9orf102 (2.2)	ENSG00000249106 (2.0)	EML6 (1.5)	SLC6A15 (1.5)	ALK (1.4)	AKAP11 (1.2)	LPHN1 (1.1)
Hepcidin_subset	A09.371.729	Retina	Sense Organs	Eye	0.38	>=0.20	DACH1 (4.9)	SLC6A15 (4.7)	C9orf102 (3.2)	CRMP1 (2.9)	ME3 (2.5)	PDE3A (1.8)	NRN1 (1.6)	AKAP11 (1.5)	PRPF4 (1.4)	FLVCR1 (1.4)
Hepcidin_subset	A06.407.900	Thyroid Gland	Endocrine System	Endocrine Glands	0.39	>=0.20	SLC34A2 (2.1)	TMBIM4 (1.5)	ACTL7B (1.4)	COL15A1 (1.2)	RNF183 (1.1)	LPHN1 (0.6)	ENSG00000236511 (0.6)	L3MBTL4 (0.5)	TNP1 (0.3)	EML6 (0.2)
Hepcidin_subset	A15.145.229.637.555.567.569.200	CD4 Positive T Lymphocytes	Hemic and Immune Systems	Blood	0.4	>=0.20	C9orf102 (2.6)	FHIT (1.9)	TMBIM4 (1.8)	TBCA (1.7)	ENSG00000227215 (1.3)	FLVCR1 (1.2)	ENSG00000249106 (0.6)	RNF183 (0.5)	ENSG00000224186 (0.4)	DGKH (0.3)
Hepcidin_subset	A03.556.875.500	Esophagus	Digestive System	Gastrointestinal Tract	0.4	>=0.20	COL15A1 (1.4)	RNF183 (1.0)	ENSG00000224186 (1.0)	WDR31 (0.9)	ENSG00000251145 (0.9)	ENSG00000236511 (0.8)	PRELID2 (0.8)	ENSG00000249106 (0.8)	TMBIM4 (0.5)	ALK (0.4)
Hepcidin_subset	A08.186.211.132	Brain Stem	Nervous System	Central Nervous System	0.41	>=0.20	AKAP11 (2.4)	NRN1 (2.3)	SLC6A15 (2.3)	LPHN1 (2.3)	CRMP1 (2.2)	TBCA (1.9)	EML6 (1.6)	ENSG00000236511 (1.3)	NELL1 (1.0)	ME3 (0.9)
Hepcidin_subset	A15.378.316.378.590.837.250	Erythroid Precursor Cells	Hemic and Immune Systems	Hematopoietic System	0.41	>=0.20	FHP1 (3.6)	FLVCR1 (2.3)	LINC00415 (2.1)	PRPF4 (1.6)	FHIT (1.5)	PRELID2 (1.1)	FABP3P2 (0.7)	SLC31A1 (0.5)	DACH1 (0.4)	ZNF460 (0.4)
Hepcidin_subset	A11.872.378.590.817	Megakaryocyte Erythroid Progenitor Cells	Cells	Stem Cells	0.41	>=0.20	FHP1 (3.6)	FLVCR1 (2.3)	LINC00415 (2.1)	PRPF4 (1.6)	FHIT (1.5)	PRELID2 (1.1)	FABP3P2 (0.7)	SLC31A1 (0.5)	DACH1 (0.4)	ZNF460 (0.4)
Hepcidin_subset	A14.549.167.646	Periodontium	Stomatognathic System	Mouth	0.42	>=0.20	ENSG00000224186 (2.4)	FABP3P2 (1.2)	ENSG00000249106 (1.2)	ENSG00000227215 (1.2)	L3MBTL4 (1.2)	TNP1 (1.1)	FHP1 (0.9)	EML6 (0.5)	SLC6A15 (0.5)	LPHN1 (0.4)
Hepcidin_subset	A11.118.637.555.567.569.200.700	T Lymphocytes Regulatory	Cells	Blood Cells	0.43	>=0.20	C9orf102 (3.2)	FHIT (2.3)	TMBIM4 (1.9)	FLVCR1 (1.3)	TBCA (1.3)	ENSG00000227215 (0.7)	DGKH (0.4)	RNF183 (0.4)	ENSG00000224186 (0.3)	ENSG00000249106 (0.2)
Hepcidin_subset	A08.186.211.730.885.287.500.270	Frontal Lobe	Nervous System	Central Nervous System	0.43	>=0.20	LPHN1 (3.3)	NELL1 (3.1)	ALK (2.8)	NRN1 (2.4)	ENSG00000249106 (2.3)	CRMP1 (2.3)	AKAP11 (2.2)	WDR31 (2.0)	SLC6A15 (2.0)	ENSG00000236511 (1.8)
Hepcidin_subset	A05.360.490	Germ Cells	Urogenital System	Genitalia	0.44	>=0.20	L3MBTL4 (3.4)	SLC34A2 (1.2)	ACTL7B (1.2)	TNP1 (1.1)	DGKH (1.0)	FHIT (0.9)	C9orf102 (0.8)	RNF183 (0.7)	LINC00415 (0.6)	PRPF4 (0.5)
Hepcidin_subset	A08.186.211.730	Prosencephalon	Nervous System	Central Nervous System	0.45	>=0.20	NELL1 (2.9)	LPHN1 (2.5)	ALK (2.2)	CRMP1 (2.2)	AKAP11 (2.0)	NRN1 (1.9)	SLC6A15 (1.8)	EML6 (1.7)	WDR31 (1.4)	ME3 (1.1)
Hepcidin_subset	A03.734.414	Islets of Langerhans	Digestive System	Pancreas	0.45	>=0.20	DGKH (4.1)	C9orf102 (1.6)	PRPF4 (1.5)	PDE3A (1.0)	PRELID2 (0.9)	FLVCR1 (0.7)	FHP1 (0.6)	ACTL7B (0.5)	ZNF460 (0.4)	LINC00415 (0.4)
Hepcidin_subset	A05.360.319.887	Vulva	Urogenital System	Genitalia	0.45	>=0.20	COL15A1 (1.4)	TBCA (1.2)	ENSG00000249106 (1.2)	PRPF4 (0.7)	SLC31A1 (0.6)	LRRK1 (0.5)	DACH1 (0.5)	TMBIM4 (0.1)	FKBP15 (0.1)	EML6 (0.1)
Hepcidin_subset	A09.371.337	Eyelids	Sense Organs	Eye	0.47	>=0.20	SLC34A2 (5.2)	RNF183 (3.7)	LINC00415 (1.3)	L3MBTL4 (1.1)	SLC31A1 (1.1)	LRRK1 (0.9)	DGKH (0.6)	FLVCR1 (0.5)	TMBIM4 (0.2)	FKBP15 (0.2)
Hepcidin_subset	A09.371.337.168	Conjunctiva	Sense Organs	Eye	0.47	>=0.20	SLC34A2 (5.2)	RNF183 (3.7)	LINC00415 (1.3)	L3MBTL4 (1.1)	SLC31A1 (1.1)	LRRK1 (0.9)	DGKH (0.6)	FLVCR1 (0.5)	TMBIM4 (0.2)	FKBP15 (0.2)
Hepcidin_subset	A15.382.490.555.567.537	Killer Cells Natural	Hemic and Immune Systems	Immune System	0.47	>=0.20	TBCA (2.0)	LINC00415 (1.4)	C9orf102 (1.3)	PRPF4 (0.9)	TMBIM4 (0.7)	FLVCR1 (0.7)	ENSG00000236511 (0.6)	FKBP15 (0.6)	ENSG00000227215 (0.3)	L3MBTL4 (0.2)
Hepcidin_subset	A09.371.060	Anterior Eye Segment	Sense Organs	Eye	0.47	>=0.20	SLC34A2 (5.1)	RNF183 (3.6)	LINC00415 (1.3)	L3MBTL4 (1.1)	SLC31A1 (1.0)	LRRK1 (0.9)	DGKH (0.6)	FLVCR1 (0.5)	TMBIM4 (0.2)	FKBP15 (0.2)
Hepcidin_subset	A02.835.232.043.300.710	Tarsal Bones	Musculoskeletal System	Skeleton	0.47	>=0.20	SLC34A2 (4.9)	RNF183 (3.5)	LINC00415 (1.2)	L3MBTL4 (1.0)	SLC31A1 (0.9)	LRRK1 (0.7)	DGKH (0.6)	FLVCR1 (0.4)	FHIT (0.4)	TMBIM4 (0.4)
Hepcidin_subset	A02.835.232.043.300	Foot Bones	Musculoskeletal System	Skeleton	0.47	>=0.20	SLC34A2 (4.9)	RNF183 (3.5)	LINC00415 (1.2)	L3MBTL4 (1.0)	SLC31A1 (0.9)	LRRK1 (0.7)	DGKH (0.6)	FLVCR1 (0.4)	FHIT (0.4)	TMBIM4 (0.4)
Hepcidin_subset	A05.360.490.690	Ovum	Urogenital System	Genitalia	0.48	>=0.20	L3MBTL4 (3.8)	SLC34A2 (1.4)	FHIT (1.1)	C9orf102 (1.1)	DGKH (1.0)	ACTL7B (0.8)	PRPF4 (0.7)	RNF183 (0.7)	FLVCR1 (0.6)	PRELID2 (0.5)
Hepcidin_subset	A11.497.497.600	Oocytes	Cells	Germ Cells	0.48	>=0.20	L3MBTL4 (3.8)	SLC34A2 (1.4)	FHIT (1.1)	C9orf102 (1.1)	DGKH (1.0)	ACTL7B (0.8)	PRPF4 (0.7)	RNF183 (0.7)	FLVCR1 (0.6)	PRELID2 (0.5)
Hepcidin_subset	A05.810.890	Urinary Bladder	Urogenital System	Urinary Tract	0.48	>=0.20	ENSG00000227215 (1.2)	COL15A1 (1.1)	PRELID2 (0.7)	WDR31 (0.6)	TMBIM4 (0.6)	PRPF4 (0.5)	DGKH (0.5)	RNF183 (0.4)	FABP3P2 (0.3)	ENSG00000224186 (0.3)
Hepcidin_subset	A02.835.232.043	Bones of Lower Extremity	Musculoskeletal System	Skeleton	0.48	>=0.20	SLC34A2 (4.7)	RNF183 (3.4)	LINC00415 (1.1)	L3MBTL4 (1.0)	SLC31A1 (0.9)	LRRK1 (0.7)	DGKH (0.6)	FLVCR1 (0.4)	TMBIM4 (0.4)	FHIT (0.3)
Hepcidin_subset	A14.549	Mouth	Stomatognathic System	Mouth	0.49	>=0.20	ENSG00000224186 (1.6)	TNP1 (1.0)	ENSG00000249106 (0.9)	COL15A1 (0.9)	FABP3P2 (0.8)	L3MBTL4 (0.7)	FHP1 (0.5)	ENSG00000227215 (0.3)	NELL1 (0.3)	WDR31 (0.2)
Hepcidin_subset	A14.724	Pharynx	Stomatognathic System	Pharynx	0.49	>=0.20	ENSG00000251145 (3.0)	ENSG00000236511 (2.4)	ENSG00000224186 (2.2)	ENSG00000249106 (1.7)	L3MBTL4 (1.5)	BPI (1.4)	EML6 (0.7)	FHP1 (0.6)	TBCA (0.5)	ZNF460 (0.4)
Hepcidin_subset	A08.186	Central Nervous System	Nervous System	Central Nervous System	0.49	>=0.20	LPHN1 (2.0)	CRMP1 (2.0)	NELL1 (2.0)	ALK (1.9)	NRN1 (1.7)	AKAP11 (1.7)	EML6 (1.2)	SLC6A15 (1.1)	ENSG00000251145 (0.9)	ENSG00000236511 (0.8)
Hepcidin_subset	A08.186.211	Brain	Nervous System	Central Nervous System	0.5	>=0.20	LPHN1 (2.0)	CRMP1 (2.0)	NELL1 (2.0)	ALK (1.9)	NRN1 (1.7)	AKAP11 (1.7)	EML6 (1.2)	SLC6A15 (1.1)	ENSG00000251145 (0.9)	ENSG00000236511 (0.8)
Hepcidin_subset	A08.186.211.865	Rhombencephalon	Nervous System	Central Nervous System	0.5	>=0.20	SLC6A15 (2.8)	AKAP11 (2.8)	NRN1 (2.7)	LPHN1 (2.4)	CRMP1 (2.2)	EML6 (2.1)	DGKH (1.7)	TBCA (1.4)	C9orf102 (1.1)	NELL1 (0.9)
Hepcidin_subset	A08.186.211.865.428	Metencephalon	Nervous System	Central Nervous System	0.5	>=0.20	SLC6A15 (2.8)	AKAP11 (2.8)	NRN1 (2.7)	LPHN1 (2.4)	CRMP1 (2.2)	EML6 (2.1)	DGKH (1.7)	TBCA (1.4)	C9orf102 (1.1)	NELL1 (0.9)
Hepcidin_subset	A11.627.624.249	Monocyte Macrophage Precursor Cells	Cells	Myeloid Cells	0.51	>=0.20	DGKH (2.0)	FKBP15 (1.8)	TBCA (1.7)	FHP1 (1.5)	PRPF4 (1.4)	FLVCR1 (1.1)	SLC31A1 (1.1)	LINC00415 (1.1)	BPI (0.9)	ENSG00000236511 (0.8)
Hepcidin_subset	A05.360	Genitalia	Urogenital System	Genitalia	0.52	>=0.20	DACH1 (1.2)	RNF183 (1.0)	COL15A1 (0.9)	SLC34A2 (0.9)	LRRK1 (0.7)	TMBIM4 (0.5)	PRPF4 (0.4)	FLVCR1 (0.4)	PDE3A (0.4)	NELL1 (0.3)
Hepcidin_subset	A08.186.211.730.885	Telencephalon	Nervous System	Central Nervous System	0.53	>=0.20	NELL1 (3.2)	LPHN1 (2.5)	ALK (2.3)	CRMP1 (2.2)	NRN1 (2.1)	AKAP11 (2.1)	SLC6A15 (2.0)	EML6 (1.9)	WDR31 (1.3)	ME3 (1.1)
Hepcidin_subset	A10.549.400	Lymph Nodes	Tissues	Lymphoid Tissue	0.53	>=0.20	ENSG00000251145 (1.5)	FKBP15 (1.0)	AKAP11 (1.0)	L3MBTL4 (0.8)	COL15A1 (0.8)	ENSG00000236511 (0.8)	TMBIM4 (0.6)	BPI (0.5)	EML6 (0.5)	LRRK1 (0.5)
Hepcidin_subset	A08.186.211.730.885.287.500.571	Occipital Lobe	Nervous System	Central Nervous System	0.53	>=0.20	NELL1 (3.6)	EML6 (3.4)	ALK (2.8)	SLC6A15 (2.2)	LPHN1 (1.9)	NRN1 (1.8)	CRMP1 (1.6)	AKAP11 (1.5)	ENSG00000251145 (0.8)	FLVCR1 (0.8)
Hepcidin_subset	A08.186.211.730.885.287	Cerebrum	Nervous System	Central Nervous System	0.53	>=0.20	NELL1 (3.2)	LPHN1 (2.5)	ALK (2.3)	CRMP1 (2.2)	NRN1 (2.1)	AKAP11 (2.1)	SLC6A15 (2.0)	EML6 (1.9)	WDR31 (1.3)	ME3 (1.1)
Hepcidin_subset	A10.549	Lymphoid Tissue	Tissues	Lymphoid Tissue	0.53	>=0.20	ENSG00000251145 (1.1)	EML6 (0.9)	AKAP11 (0.8)	FKBP15 (0.8)	TMBIM4 (0.6)	ENSG00000236511 (0.5)	L3MBTL4 (0.5)	LRRK1 (0.5)	ENSG00000249106 (0.4)	COL15A1 (0.4)
Hepcidin_subset	A15.382.520	Lymphatic System	Hemic and Immune Systems	Immune System	0.53	>=0.20	ENSG00000251145 (1.1)	EML6 (0.9)	AKAP11 (0.8)	FKBP15 (0.8)	TMBIM4 (0.6)	ENSG00000236511 (0.5)	L3MBTL4 (0.5)	LRRK1 (0.5)	ENSG00000249106 (0.4)	COL15A1 (0.4)
Hepcidin_subset	A05.810.453	Kidney	Urogenital System	Urinary Tract	0.54	>=0.20	RNF183 (1.9)	FHIT (1.3)	NELL1 (1.2)	TMBIM4 (1.1)	L3MBTL4 (1.1)	DACH1 (0.7)	COL15A1 (0.7)	SLC34A2 (0.3)	ME3 (0.3)	PDE3A (0.3)
Hepcidin_subset	A11.436	Epithelial Cells	Cells	Epithelial Cells	0.54	>=0.20	DGKH (1.1)	PRPF4 (1.1)	SLC31A1 (0.9)	SLC6A15 (0.7)	LRRK1 (0.6)	ACTL7B (0.5)	ZNF460 (0.5)	ENSG00000227215 (0.5)	FHP1 (0.3)	FLVCR1 (0.3)
Hepcidin_subset	A05.810	Urinary Tract	Urogenital System	Urinary Tract	0.54	>=0.20	RNF183 (1.8)	FHIT (1.1)	TMBIM4 (1.1)	NELL1 (1.1)	L3MBTL4 (0.9)	COL15A1 (0.7)	DACH1 (0.6)	ME3 (0.3)	SLC34A2 (0.3)	PDE3A (0.2)
Hepcidin_subset	A08.186.211.132.810.428.200	Cerebellum	Nervous System	Central Nervous System	0.55	>=0.20	SLC6A15 (3.0)	AKAP11 (2.9)	NRN1 (2.8)	LPHN1 (2.4)	EML6 (2.3)	CRMP1 (2.2)	DGKH (2.1)	C9orf102 (1.5)	TBCA (1.2)	FLVCR1 (0.8)
Hepcidin_subset	A04.411	Lung	Respiratory System	Lung	0.55	>=0.20	SLC34A2 (1.6)	PRPF4 (0.9)	FLVCR1 (0.7)	DACH1 (0.5)	C9orf102 (0.3)	TMBIM4 (0.2)	DGKH (0.2)	SLC6A15 (0.2)	COL15A1 (0.2)	ME3 (0.2)
Hepcidin_subset	A03.620	Liver	Digestive System	Liver	0.56	>=0.20	SLC31A1 (1.9)	L3MBTL4 (1.3)	ZNF460 (1.0)	FHP1 (1.0)	ACTL7B (0.9)	FHIT (0.9)	LINC00415 (0.5)	ENSG00000227215 (0.5)	WDR31 (0.4)	TMBIM4 (0.2)
Hepcidin_subset	A08.186.211.730.885.287.500.571.735	Visual Cortex	Nervous System	Central Nervous System	0.56	>=0.20	EML6 (3.6)	NELL1 (3.5)	ALK (3.0)	SLC6A15 (2.3)	LPHN1 (1.7)	NRN1 (1.7)	CRMP1 (1.5)	AKAP11 (1.4)	FLVCR1 (1.0)	LRRK1 (0.8)
Hepcidin_subset	A10.690.552	Muscle Striated	Tissues	Muscles	0.56	>=0.20	FHP1 (3.3)	FABP3P2 (2.6)	COL15A1 (1.6)	WDR31 (1.6)	ACTL7B (1.5)	ENSG00000227215 (1.3)	ENSG00000224186 (1.1)	ME3 (0.9)	TNP1 (0.8)	ENSG00000249106 (0.7)
Hepcidin_subset	A10.690.552.500	Muscle Skeletal	Tissues	Muscles	0.56	>=0.20	FHP1 (3.3)	FABP3P2 (2.6)	COL15A1 (1.6)	WDR31 (1.6)	ACTL7B (1.5)	ENSG00000227215 (1.3)	ENSG00000224186 (1.1)	ME3 (0.9)	TNP1 (0.8)	ENSG00000249106 (0.7)
Hepcidin_subset	A02.633.567.850	Quadriceps Muscle	Musculoskeletal System	Muscles	0.57	>=0.20	FHP1 (3.4)	FABP3P2 (2.4)	ACTL7B (1.6)	WDR31 (1.6)	COL15A1 (1.6)	ENSG00000224186 (1.4)	ENSG00000227215 (1.0)	ME3 (0.9)	ENSG00000249106 (0.9)	TNP1 (0.8)
Hepcidin_subset	A08.186.211.730.885.287.500	Cerebral Cortex	Nervous System	Central Nervous System	0.57	>=0.20	NELL1 (3.4)	LPHN1 (2.6)	ALK (2.3)	CRMP1 (2.3)	NRN1 (2.2)	AKAP11 (2.1)	SLC6A15 (2.0)	EML6 (2.0)	ME3 (1.2)	WDR31 (1.1)
Hepcidin_subset	A15.382.490.555.567.622	Lymphocytes Null	Hemic and Immune Systems	Immune System	0.58	>=0.20	TBCA (2.5)	PRPF4 (2.0)	LINC00415 (1.6)	FHP1 (1.4)	FLVCR1 (1.4)	ENSG00000236511 (0.7)	ALK (0.6)	C9orf102 (0.6)	FABP3P2 (0.6)	BPI (0.5)
Hepcidin_subset	A08.186.211.464	Limbic System	Nervous System	Central Nervous System	0.58	>=0.20	NELL1 (3.4)	LPHN1 (2.6)	CRMP1 (2.4)	ALK (2.2)	NRN1 (2.2)	AKAP11 (2.2)	SLC6A15 (2.1)	EML6 (1.9)	ME3 (1.3)	WDR31 (1.1)
Hepcidin_subset	A08.186.211.730.885.287.500.863	Temporal Lobe	Nervous System	Central Nervous System	0.59	>=0.20	NELL1 (3.3)	LPHN1 (2.8)	CRMP1 (2.6)	ALK (2.3)	NRN1 (2.2)	AKAP11 (2.1)	SLC6A15 (2.1)	EML6 (1.8)	WDR31 (1.4)	ME3 (1.3)
Hepcidin_subset	A03.734	Pancreas	Digestive System	Pancreas	0.59	>=0.20	PDE3A (1.0)	COL15A1 (0.9)	DGKH (0.6)	PRELID2 (0.6)	TMBIM4 (0.3)	FLVCR1 (0.3)	FHIT (0.2)	ME3 (0.2)	ACTL7B (0.2)	AKAP11 (0.1)
Hepcidin_subset	A05.360.319.679.690	Myometrium	Urogenital System	Genitalia	0.6	>=0.20	COL15A1 (1.8)	ME3 (1.1)	AKAP11 (1.1)	PDE3A (1.0)	NRN1 (0.8)	CRMP1 (0.6)	LPHN1 (0.5)	LRRK1 (0.3)	BPI (0.3)	ENSG00000249106 (0.3)
Hepcidin_subset	A07.541.560	Heart Ventricles	Cardiovascular System	Heart	0.61	>=0.20	PDE3A (5.4)	FABP3P2 (3.0)	ENSG00000251145 (2.4)	FHIT (2.3)	FHP1 (2.0)	COL15A1 (1.9)	ME3 (1.5)	WDR31 (1.3)	NRN1 (0.9)	BPI (0.8)
Hepcidin_subset	A08.186.211.464.710	Parahippocampal Gyrus	Nervous System	Central Nervous System	0.61	>=0.20	NELL1 (3.2)	LPHN1 (2.7)	CRMP1 (2.6)	ALK (2.3)	SLC6A15 (2.2)	NRN1 (2.1)	AKAP11 (2.1)	EML6 (1.9)	WDR31 (1.4)	ME3 (1.3)
Hepcidin_subset	A08.186.211.464.710.225	Entorhinal Cortex	Nervous System	Central Nervous System	0.61	>=0.20	NELL1 (3.2)	LPHN1 (2.7)	CRMP1 (2.6)	ALK (2.3)	SLC6A15 (2.2)	NRN1 (2.1)	AKAP11 (2.1)	EML6 (1.9)	WDR31 (1.4)	ME3 (1.3)
Hepcidin_subset	A08.186.211.464.405	Hippocampus	Nervous System	Central Nervous System	0.62	>=0.20	NELL1 (3.4)	LPHN1 (2.5)	AKAP11 (2.5)	NRN1 (2.4)	CRMP1 (2.4)	SLC6A15 (2.0)	ALK (2.0)	EML6 (1.8)	ME3 (1.2)	FHIT (0.9)
Hepcidin_subset	A05.810.453.324	Kidney Cortex	Urogenital System	Urinary Tract	0.62	>=0.20	ENSG00000249106 (2.3)	ENSG00000227215 (1.5)	TBCA (1.5)	FHIT (1.1)	ME3 (0.9)	PRELID2 (0.8)	RNF183 (0.8)	TNP1 (0.8)	PRPF4 (0.7)	ACTL7B (0.7)
Hepcidin_subset	A07.541.358	Heart Atria	Cardiovascular System	Heart	0.62	>=0.20	PDE3A (3.5)	FABP3P2 (3.5)	FHP1 (2.4)	FHIT (2.1)	L3MBTL4 (1.8)	COL15A1 (1.2)	AKAP11 (1.0)	TNP1 (0.9)	ME3 (0.8)	WDR31 (0.7)
Hepcidin_subset	A11.436.348	Hepatocytes	Cells	Epithelial Cells	0.64	>=0.20	L3MBTL4 (2.1)	SLC31A1 (1.8)	ACTL7B (1.5)	PRPF4 (1.3)	FLVCR1 (1.1)	ENSG00000251145 (1.0)	FHIT (0.9)	EML6 (0.8)	ENSG00000236511 (0.8)	FHP1 (0.8)
Hepcidin_subset	A07.541	Heart	Cardiovascular System	Heart	0.64	>=0.20	PDE3A (5.1)	FABP3P2 (2.7)	FHIT (2.0)	ENSG00000251145 (1.9)	COL15A1 (1.8)	FHP1 (1.8)	ME3 (1.3)	WDR31 (1.0)	NRN1 (0.8)	AKAP11 (0.7)
Hepcidin_subset	A14.724.557	Nasopharynx	Stomatognathic System	Pharynx	0.64	>=0.20	ENSG00000251145 (4.8)	ENSG00000236511 (4.2)	ENSG00000224186 (3.1)	L3MBTL4 (3.0)	ENSG00000249106 (2.6)	BPI (2.5)	FHP1 (1.1)	TBCA (0.7)	RNF183 (0.5)	WDR31 (0.5)
Hepcidin_subset	A05.360.319.679.256	Cervix Uteri	Urogenital System	Genitalia	0.64	>=0.20	COL15A1 (1.2)	RNF183 (1.2)	ENSG00000224186 (0.6)	TMBIM4 (0.6)	WDR31 (0.6)	PRPF4 (0.5)	ENSG00000251145 (0.4)	PRELID2 (0.4)	PDE3A (0.3)	NELL1 (0.3)
Hepcidin_subset	A10.336	Exocrine Glands	Tissues	Exocrine Glands	0.65	>=0.20	LRRK1 (3.0)	DACH1 (1.5)	NELL1 (1.4)	TMBIM4 (1.2)	COL15A1 (1.1)	C9orf102 (1.1)	SLC31A1 (0.8)	PDE3A (0.7)	ME3 (0.7)	FLVCR1 (0.6)
Hepcidin_subset	A10.336.707	Prostate	Tissues	Exocrine Glands	0.66	>=0.20	LRRK1 (3.2)	DACH1 (1.7)	NELL1 (1.6)	C9orf102 (1.3)	TMBIM4 (1.2)	COL15A1 (1.1)	SLC31A1 (0.8)	FLVCR1 (0.8)	PDE3A (0.7)	ME3 (0.7)
Hepcidin_subset	A15.382.520.604.700	Spleen	Hemic and Immune Systems	Immune System	0.68	>=0.20	C9orf102 (1.3)	FKBP15 (1.1)	DACH1 (0.8)	TMBIM4 (0.8)	EML6 (0.7)	NRN1 (0.7)	AKAP11 (0.6)	PRPF4 (0.5)	ZNF460 (0.3)	FLVCR1 (0.1)
Hepcidin_subset	A10.165.114	Adipose Tissue	Tissues	Connective Tissue	0.69	>=0.20	COL15A1 (2.2)	NRN1 (2.0)	ME3 (1.6)	AKAP11 (0.8)	DACH1 (0.8)	PDE3A (0.6)	LPHN1 (0.4)	TMBIM4 (0.3)	FKBP15 (0.1)	TBCA (0.0)
Hepcidin_subset	A07.541.358.100	Atrial Appendage	Cardiovascular System	Heart	0.69	>=0.20	PDE3A (3.7)	FABP3P2 (3.5)	FHP1 (2.6)	FHIT (2.3)	L3MBTL4 (1.8)	AKAP11 (1.1)	COL15A1 (1.1)	TNP1 (0.9)	ME3 (0.7)	C9orf102 (0.7)
Hepcidin_subset	A10.165.114.830.750	Subcutaneous Fat	Tissues	Connective Tissue	0.7	>=0.20	COL15A1 (2.2)	NRN1 (2.2)	ME3 (1.8)	DACH1 (0.9)	AKAP11 (0.9)	LPHN1 (0.6)	PDE3A (0.6)	TMBIM4 (0.4)	FHIT (0.2)	FKBP15 (0.0)
Hepcidin_subset	A10.165.114.830	Adipose Tissue White	Tissues	Connective Tissue	0.7	>=0.20	COL15A1 (2.2)	NRN1 (2.2)	ME3 (1.8)	DACH1 (0.9)	AKAP11 (0.9)	LPHN1 (0.6)	PDE3A (0.6)	TMBIM4 (0.4)	FHIT (0.2)	FKBP15 (0.0)
Hepcidin_subset	A10.165.114.830.500.750	Subcutaneous Fat Abdominal	Tissues	Connective Tissue	0.72	>=0.20	COL15A1 (2.3)	NRN1 (2.2)	ME3 (2.0)	DACH1 (0.8)	AKAP11 (0.8)	LPHN1 (0.7)	FHIT (0.6)	PDE3A (0.5)	TMBIM4 (0.3)	FKBP15 (0.1)
Hepcidin_subset	A10.165.114.830.500	Abdominal Fat	Tissues	Connective Tissue	0.72	>=0.20	COL15A1 (2.3)	NRN1 (2.2)	ME3 (2.0)	DACH1 (0.8)	AKAP11 (0.8)	LPHN1 (0.7)	FHIT (0.6)	PDE3A (0.5)	TMBIM4 (0.3)	FKBP15 (0.1)
Hepcidin_subset	A10.690	Muscles	Tissues	Muscles	0.73	>=0.20	FHP1 (2.5)	FABP3P2 (1.8)	COL15A1 (1.2)	ACTL7B (1.2)	WDR31 (1.0)	ME3 (0.9)	ENSG00000227215 (0.9)	BPI (0.8)	ENSG00000249106 (0.8)	ENSG00000224186 (0.7)
Hepcidin_subset	A07.231	Blood Vessels	Cardiovascular System	Blood Vessels	0.75	>=0.20	PDE3A (1.8)	ME3 (0.9)	ACTL7B (0.8)	DGKH (0.7)	ENSG00000227215 (0.7)	PRELID2 (0.5)	DACH1 (0.5)	FHP1 (0.4)	NRN1 (0.4)	TNP1 (0.3)
Hepcidin_subset	A10.615.550	Mucous Membrane	Tissues	Membranes	0.77	>=0.20	SLC31A1 (0.9)	PRELID2 (0.8)	RNF183 (0.6)	FHP1 (0.6)	ME3 (0.6)	DGKH (0.5)	FABP3P2 (0.5)	PDE3A (0.5)	ENSG00000227215 (0.3)	COL15A1 (0.2)
Hepcidin_subset	A11.329.114	Adipocytes	Cells	Connective Tissue Cells	0.77	>=0.20	NRN1 (1.8)	FHIT (1.4)	COL15A1 (1.2)	ME3 (1.0)	FHP1 (0.6)	PDE3A (0.4)	LINC00415 (0.4)	LPHN1 (0.4)	AKAP11 (0.3)	SLC31A1 (0.3)
Hepcidin_subset	A05.360.444	Genitalia Male	Urogenital System	Genitalia	0.78	>=0.20	LRRK1 (2.5)	C9orf102 (1.2)	DACH1 (1.2)	NELL1 (1.2)	COL15A1 (1.0)	SLC31A1 (0.9)	TMBIM4 (0.9)	PDE3A (0.6)	FLVCR1 (0.6)	ME3 (0.4)
Hepcidin_subset	A11.872.190	Embryonic Stem Cells	Cells	Stem Cells	0.78	>=0.20	SLC6A15 (2.2)	FLVCR1 (2.1)	PRPF4 (1.5)	CRMP1 (1.3)	C9orf102 (1.0)	DACH1 (1.0)	LPHN1 (0.8)	LINC00415 (0.6)	FHP1 (0.5)	ACTL7B (0.5)
Hepcidin_subset	A14.549.167	Dentition	Stomatognathic System	Mouth	0.82	>=0.20	ENSG00000224186 (1.5)	ENSG00000249106 (1.4)	L3MBTL4 (1.0)	ENSG00000251145 (0.9)	TNP1 (0.8)	SLC31A1 (0.6)	BPI (0.5)	FHP1 (0.5)	FABP3P2 (0.5)	SLC6A15 (0.5)
Hepcidin_subset	A07.231.908	Veins	Cardiovascular System	Blood Vessels	0.82	>=0.20	DACH1 (1.6)	PDE3A (1.5)	ME3 (1.4)	DGKH (1.1)	NRN1 (0.8)	PRELID2 (0.6)	ENSG00000251145 (0.4)	ENSG00000236511 (0.3)	LINC00415 (0.3)	PRPF4 (0.3)
Hepcidin_subset	A10.272.497	Epidermis	Tissues	Epithelium	0.82	>=0.20	L3MBTL4 (2.9)	ENSG00000236511 (2.1)	ENSG00000251145 (1.7)	ENSG00000249106 (1.2)	SLC31A1 (1.1)	FHIT (1.0)	LPHN1 (0.6)	ALK (0.5)	FLVCR1 (0.3)	FKBP15 (0.1)
Hepcidin_subset	A11.329	Connective Tissue Cells	Cells	Connective Tissue Cells	0.83	>=0.20	FKBP15 (1.9)	SLC31A1 (1.4)	ACTL7B (0.8)	DGKH (0.7)	FHP1 (0.5)	C9orf102 (0.5)	LINC00415 (0.5)	PRPF4 (0.5)	BPI (0.4)	LRRK1 (0.4)
Hepcidin_subset	A10.615	Membranes	Tissues	Membranes	0.84	>=0.20	SLC31A1 (0.8)	PRELID2 (0.6)	FABP3P2 (0.5)	ME3 (0.5)	FHP1 (0.5)	DGKH (0.5)	PDE3A (0.5)	RNF183 (0.4)	ENSG00000227215 (0.4)	LRRK1 (0.3)
Hepcidin_subset	A11.872	Stem Cells	Cells	Stem Cells	0.84	>=0.20	C9orf102 (1.1)	PRPF4 (1.1)	FLVCR1 (1.0)	LINC00415 (1.0)	FHP1 (0.8)	SLC31A1 (0.6)	SLC6A15 (0.4)	ACTL7B (0.4)	BPI (0.1)	ZNF460 (0.1)
Hepcidin_subset	A11.436.275	Endothelial Cells	Cells	Epithelial Cells	0.85	>=0.20	DGKH (1.2)	ACTL7B (1.1)	NRN1 (0.9)	SLC6A15 (0.8)	ME3 (0.7)	LRRK1 (0.6)	PRPF4 (0.6)	LINC00415 (0.5)	FHP1 (0.5)	PDE3A (0.4)
Hepcidin_subset	A07.231.908.670	Portal System	Cardiovascular System	Blood Vessels	0.85	>=0.20	DACH1 (1.7)	PDE3A (1.6)	ME3 (1.3)	DGKH (1.3)	NRN1 (0.7)	LINC00415 (0.5)	PRELID2 (0.5)	PRPF4 (0.5)	LRRK1 (0.3)	ACTL7B (0.2)
Hepcidin_subset	A07.231.908.670.874	Umbilical Veins	Cardiovascular System	Blood Vessels	0.85	>=0.20	DACH1 (1.7)	PDE3A (1.6)	ME3 (1.3)	DGKH (1.3)	NRN1 (0.7)	LINC00415 (0.5)	PRELID2 (0.5)	PRPF4 (0.5)	LRRK1 (0.3)	ACTL7B (0.2)
Hepcidin_subset	A11.872.700.500	Induced Pluripotent Stem Cells	Cells	Stem Cells	0.86	>=0.20	FLVCR1 (3.2)	SLC6A15 (2.7)	PRPF4 (1.8)	CRMP1 (1.4)	C9orf102 (1.2)	LINC00415 (1.0)	ZNF460 (0.9)	LPHN1 (0.8)	SLC31A1 (0.4)	PDE3A (0.4)
Hepcidin_subset	A11.872.700	Pluripotent Stem Cells	Cells	Stem Cells	0.86	>=0.20	FLVCR1 (3.2)	SLC6A15 (2.7)	PRPF4 (1.8)	CRMP1 (1.4)	C9orf102 (1.2)	LINC00415 (1.0)	ZNF460 (0.9)	LPHN1 (0.8)	SLC31A1 (0.4)	PDE3A (0.4)
Hepcidin_subset	A10.165.450.300.425	Keloid	Tissues	Connective Tissue	0.86	>=0.20	ENSG00000249106 (3.0)	ENSG00000251145 (2.0)	ENSG00000236511 (1.9)	COL15A1 (1.8)	PRELID2 (1.6)	BPI (1.5)	SLC31A1 (1.2)	ENSG00000224186 (1.1)	NRN1 (0.9)	AKAP11 (0.8)
Hepcidin_subset	A11.436.397	Keratinocytes	Cells	Epithelial Cells	0.87	>=0.20	SLC6A15 (2.9)	SLC31A1 (2.1)	PRPF4 (1.4)	ENSG00000249106 (1.4)	FKBP15 (1.1)	ENSG00000236511 (1.0)	FHP1 (0.9)	WDR31 (0.3)	LPHN1 (0.3)	EML6 (0.2)
Hepcidin_subset	A11.329.171	Chondrocytes	Cells	Connective Tissue Cells	0.87	>=0.20	NRN1 (2.0)	ACTL7B (1.9)	FHP1 (1.7)	PDE3A (1.4)	SLC31A1 (1.0)	PRELID2 (1.0)	TMBIM4 (0.9)	PRPF4 (0.9)	COL15A1 (0.8)	FABP3P2 (0.8)
Hepcidin_subset	A02.835.583.443.800	Synovial Membrane	Musculoskeletal System	Skeleton	0.87	>=0.20	C9orf102 (1.7)	LRRK1 (1.4)	FKBP15 (0.7)	FHIT (0.6)	SLC6A15 (0.5)	TMBIM4 (0.5)	NRN1 (0.5)	PDE3A (0.4)	ENSG00000227215 (0.3)	LINC00415 (0.3)
Hepcidin_subset	A02.835.583.443	Joint Capsule	Musculoskeletal System	Skeleton	0.87	>=0.20	C9orf102 (1.7)	LRRK1 (1.4)	FKBP15 (0.7)	FHIT (0.6)	SLC6A15 (0.5)	TMBIM4 (0.5)	NRN1 (0.5)	PDE3A (0.4)	ENSG00000227215 (0.3)	LINC00415 (0.3)
Hepcidin_subset	A02.835.583	Joints	Musculoskeletal System	Skeleton	0.87	>=0.20	C9orf102 (1.7)	LRRK1 (1.4)	FKBP15 (0.7)	FHIT (0.6)	SLC6A15 (0.5)	TMBIM4 (0.5)	NRN1 (0.5)	PDE3A (0.4)	ENSG00000227215 (0.3)	LINC00415 (0.3)
Hepcidin_subset	A10.615.550.599	Mouth Mucosa	Tissues	Membranes	0.88	>=0.20	ENSG00000224186 (1.0)	COL15A1 (0.9)	L3MBTL4 (0.9)	FHP1 (0.6)	NELL1 (0.5)	DGKH (0.3)	FABP3P2 (0.3)	ACTL7B (0.2)	PRPF4 (0.1)	ENSG00000249106 (0.1)
Hepcidin_subset	A09.531	Nose	Sense Organs	Nose	0.89	>=0.20	RNF183 (3.6)	SLC31A1 (3.1)	ME3 (2.0)	DGKH (1.4)	FKBP15 (1.2)	L3MBTL4 (0.8)	EML6 (0.6)	WDR31 (0.6)	ZNF460 (0.3)	AKAP11 (0.3)
Hepcidin_subset	A04.531.520	Nasal Mucosa	Respiratory System	Nose	0.89	>=0.20	RNF183 (3.6)	SLC31A1 (3.1)	ME3 (2.0)	DGKH (1.4)	FKBP15 (1.2)	L3MBTL4 (0.8)	EML6 (0.6)	WDR31 (0.6)	ZNF460 (0.3)	AKAP11 (0.3)
Hepcidin_subset	A10.615.550.760	Respiratory Mucosa	Tissues	Membranes	0.89	>=0.20	RNF183 (3.6)	SLC31A1 (3.1)	ME3 (2.0)	DGKH (1.4)	FKBP15 (1.2)	L3MBTL4 (0.8)	EML6 (0.6)	WDR31 (0.6)	ZNF460 (0.3)	AKAP11 (0.3)
Hepcidin_subset	A10.615.284.473	Chorion	Tissues	Membranes	0.89	>=0.20	ACTL7B (1.9)	SLC31A1 (1.9)	SLC6A15 (1.1)	ENSG00000227215 (0.9)	COL15A1 (0.9)	PRPF4 (0.8)	ENSG00000249106 (0.7)	FHP1 (0.6)	DGKH (0.5)	LINC00415 (0.4)
Hepcidin_subset	A10.615.284	Extraembryonic Membranes	Tissues	Membranes	0.89	>=0.20	ACTL7B (1.9)	SLC31A1 (1.9)	SLC6A15 (1.1)	ENSG00000227215 (0.9)	COL15A1 (0.9)	PRPF4 (0.8)	ENSG00000249106 (0.7)	FHP1 (0.6)	DGKH (0.5)	LINC00415 (0.4)
Hepcidin_subset	A15.145.846	Serum	Hemic and Immune Systems	Blood	0.89	>=0.20	DGKH (1.3)	PRPF4 (1.0)	DACH1 (1.0)	ENSG00000251145 (0.7)	ACTL7B (0.6)	PDE3A (0.5)	SLC31A1 (0.5)	FHP1 (0.5)	LINC00415 (0.4)	ENSG00000236511 (0.4)
Hepcidin_subset	A02.835.583.443.800.800	Synovial Fluid	Musculoskeletal System	Skeleton	0.9	>=0.20	TMBIM4 (1.1)	FKBP15 (1.1)	C9orf102 (0.7)	LINC00415 (0.6)	ZNF460 (0.5)	LRRK1 (0.5)	ENSG00000251145 (0.5)	ALK (0.4)	ENSG00000249106 (0.3)	PRPF4 (0.2)
Hepcidin_subset	A07.541.510.110	Aortic Valve	Cardiovascular System	Heart	0.9	>=0.20	PDE3A (2.3)	C9orf102 (1.5)	COL15A1 (1.5)	AKAP11 (0.6)	ME3 (0.4)	FLVCR1 (0.4)	LINC00415 (0.3)	FKBP15 (0.2)	TBCA (0.1)	BPI (0.1)
Hepcidin_subset	A07.541.510	Heart Valves	Cardiovascular System	Heart	0.9	>=0.20	PDE3A (2.3)	C9orf102 (1.5)	COL15A1 (1.5)	AKAP11 (0.6)	ME3 (0.4)	FLVCR1 (0.4)	LINC00415 (0.3)	FKBP15 (0.2)	TBCA (0.1)	BPI (0.1)
Hepcidin_subset	A06.407.312.782	Testis	Endocrine System	Endocrine Glands	0.91	>=0.20	C9orf102 (2.6)	COL15A1 (1.4)	FLVCR1 (1.1)	DACH1 (1.1)	NELL1 (0.9)	DGKH (0.7)	PRPF4 (0.6)	TMBIM4 (0.6)	SLC34A2 (0.6)	ME3 (0.5)
Hepcidin_subset	A11.872.190.260	Embryoid Bodies	Cells	Stem Cells	0.92	>=0.20	PRELID2 (1.6)	PRPF4 (1.5)	ENSG00000249106 (1.1)	ACTL7B (1.0)	ENSG00000224186 (1.0)	TNP1 (0.9)	SLC31A1 (0.9)	ENSG00000236511 (0.8)	TBCA (0.8)	SLC6A15 (0.6)
Hepcidin_subset	A10.690.467	Muscle Smooth	Tissues	Muscles	0.92	>=0.20	BPI (1.7)	PDE3A (1.3)	ME3 (0.9)	ENSG00000251145 (0.8)	ENSG00000249106 (0.8)	ENSG00000236511 (0.7)	ACTL7B (0.6)	FHP1 (0.6)	PRELID2 (0.6)	AKAP11 (0.5)
Hepcidin_subset	A11.620	Muscle Cells	Cells	Muscle Cells	0.92	>=0.20	BPI (2.4)	ACTL7B (1.4)	ENSG00000251145 (1.4)	PDE3A (1.3)	FHP1 (1.2)	ENSG00000236511 (1.1)	PRELID2 (1.1)	ENSG00000249106 (1.0)	ME3 (0.8)	PRPF4 (0.7)
Hepcidin_subset	A11.620.520	Myocytes Smooth Muscle	Cells	Muscle Cells	0.92	>=0.20	BPI (2.4)	ACTL7B (1.4)	ENSG00000251145 (1.4)	PDE3A (1.3)	FHP1 (1.2)	ENSG00000236511 (1.1)	PRELID2 (1.1)	ENSG00000249106 (1.0)	ME3 (0.8)	PRPF4 (0.7)
Hepcidin_subset	A10.165.450.300	Cicatrix	Tissues	Connective Tissue	0.93	>=0.20	ENSG00000249106 (2.4)	ENSG00000251145 (1.8)	ENSG00000236511 (1.7)	COL15A1 (1.6)	NRN1 (1.5)	BPI (1.3)	PRELID2 (1.1)	ENSG00000224186 (1.0)	SLC31A1 (0.9)	AKAP11 (0.7)
Hepcidin_subset	A10.165.450	Granulation Tissue	Tissues	Connective Tissue	0.93	>=0.20	ENSG00000249106 (2.4)	ENSG00000251145 (1.8)	ENSG00000236511 (1.7)	COL15A1 (1.6)	NRN1 (1.5)	BPI (1.3)	PRELID2 (1.1)	ENSG00000224186 (1.0)	SLC31A1 (0.9)	AKAP11 (0.7)
Hepcidin_subset	A17.815	Skin	Integumentary System	Skin	0.96	>=0.20	COL15A1 (1.2)	NRN1 (1.1)	LRRK1 (0.7)	SLC31A1 (0.6)	DACH1 (0.4)	PRPF4 (0.2)	L3MBTL4 (0.2)	TMBIM4 (0.1)	ZNF460 (0.0)	AKAP11 (0.0)
Hepcidin_subset	A02.835.232.834	Spine	Musculoskeletal System	Skeleton	0.96	>=0.20	C9orf102 (1.1)	SLC6A15 (0.9)	FLVCR1 (0.9)	LINC00415 (0.8)	SLC31A1 (0.7)	PRPF4 (0.6)	ACTL7B (0.6)	FHP1 (0.3)	CRMP1 (0.2)	PDE3A (0.2)
Hepcidin_subset	A02.835.232.834.151	Cervical Vertebrae	Musculoskeletal System	Skeleton	0.96	>=0.20	C9orf102 (1.1)	SLC6A15 (0.9)	FLVCR1 (0.9)	LINC00415 (0.8)	SLC31A1 (0.7)	PRPF4 (0.6)	ACTL7B (0.6)	FHP1 (0.3)	CRMP1 (0.2)	PDE3A (0.2)
Hepcidin_subset	A11.872.040	Adult Stem Cells	Cells	Stem Cells	0.96	>=0.20	FLVCR1 (2.2)	SLC6A15 (1.9)	PRPF4 (1.6)	CRMP1 (1.1)	LPHN1 (0.7)	SLC31A1 (0.7)	LINC00415 (0.7)	C9orf102 (0.6)	ZNF460 (0.4)	ENSG00000236511 (0.2)
Hepcidin_subset	A05.360.444.492	Penis	Urogenital System	Genitalia	0.96	>=0.20	SLC31A1 (1.5)	ACTL7B (1.3)	FHP1 (0.8)	SLC6A15 (0.8)	COL15A1 (0.6)	ZNF460 (0.5)	C9orf102 (0.4)	LRRK1 (0.4)	LINC00415 (0.3)	LPHN1 (0.2)
Hepcidin_subset	A05.360.444.492.362	Foreskin	Urogenital System	Genitalia	0.97	>=0.20	SLC31A1 (1.6)	ACTL7B (1.4)	FHP1 (0.9)	SLC6A15 (0.8)	ZNF460 (0.6)	COL15A1 (0.5)	C9orf102 (0.5)	LINC00415 (0.4)	LRRK1 (0.4)	LPHN1 (0.2)
Hepcidin_subset	A11.329.629	Osteoblasts	Cells	Connective Tissue Cells	0.97	>=0.20	SLC31A1 (2.5)	COL15A1 (1.9)	ACTL7B (1.4)	NRN1 (1.0)	BPI (0.7)	TNP1 (0.7)	AKAP11 (0.6)	LINC00415 (0.6)	ENSG00000224186 (0.4)	ENSG00000227215 (0.4)
Hepcidin_subset	A10.272	Epithelium	Tissues	Epithelium	0.98	>=0.20	RNF183 (2.2)	SLC31A1 (2.1)	ME3 (1.0)	L3MBTL4 (1.0)	FKBP15 (0.8)	DGKH (0.8)	ENSG00000249106 (0.3)	AKAP11 (0.2)	ENSG00000251145 (0.1)	SLC34A2 (0.1)
Hepcidin_subset	A11.329.830	Stromal Cells	Cells	Connective Tissue Cells	0.98	>=0.20	C9orf102 (1.4)	SLC31A1 (1.3)	PRPF4 (1.2)	ACTL7B (1.1)	LRRK1 (0.9)	DGKH (0.9)	SLC6A15 (0.6)	COL15A1 (0.6)	ENSG00000227215 (0.6)	NRN1 (0.4)
Hepcidin_subset	A11.872.580	Mesenchymal Stem Cells	Cells	Stem Cells	0.98	>=0.20	C9orf102 (1.5)	ACTL7B (1.5)	SLC31A1 (1.4)	NRN1 (0.7)	LINC00415 (0.6)	DGKH (0.5)	FHP1 (0.4)	PDE3A (0.4)	LRRK1 (0.4)	PRPF4 (0.4)
Hepcidin_subset	A11.329.228	Fibroblasts	Cells	Connective Tissue Cells	1	>=0.20	SLC31A1 (1.0)	C9orf102 (0.9)	COL15A1 (0.7)	SLC6A15 (0.6)	NRN1 (0.6)	PRPF4 (0.5)	FHP1 (0.4)	ACTL7B (0.4)	LINC00415 (0.3)	DGKH (0.2)

## Sheet: Hepcferr_all
Trait	MeSH term	Name	MeSH first level term	MeSH second level term	Nominal P value	False discovery rate	Tissue-specific expression Z score gene 1	Tissue-specific expression Z score gene 2	Tissue-specific expression Z score gene 3	Tissue-specific expression Z score gene 4	Tissue-specific expression Z score gene 5	Tissue-specific expression Z score gene 6	Tissue-specific expression Z score gene 7	Tissue-specific expression Z score gene 8	Tissue-specific expression Z score gene 9	Tissue-specific expression Z score gene 10
Hepcidin_ferritin_ratio_all	A10.690	Muscles	Tissues	Muscles	0.02	>=0.20	TACC2 (2.4)	ENSG00000259446 (1.8)	HOMER1 (1.8)	ZNF25 (1.8)	LRP1B (1.6)	TMPRSS6 (1.5)	EMCN (1.3)	HNRNPA1P31 (1.2)	ABCD1P2 (1.2)	KCTD17 (0.9)
Hepcidin_ferritin_ratio_all	A02.633.567.850	Quadriceps Muscle	Musculoskeletal System	Muscles	0.02	>=0.20	TACC2 (3.2)	HOMER1 (2.7)	ZNF25 (2.6)	LRP1B (2.5)	ENSG00000259446 (2.3)	TMPRSS6 (2.0)	HNRNPA1P31 (1.7)	EMCN (1.7)	ABCD1P2 (1.6)	KCTD17 (1.2)
Hepcidin_ferritin_ratio_all	A07.541.560	Heart Ventricles	Cardiovascular System	Heart	0.02	>=0.20	ABCD1P2 (2.6)	EMCN (2.6)	TACC2 (2.4)	HOMER1 (2.0)	ENSG00000259446 (1.8)	HNRNPA1P31 (1.7)	TMPRSS6 (1.5)	ENSG00000255087 (1.2)	FBN1 (0.7)	TRAV39 (0.6)
Hepcidin_ferritin_ratio_all	A10.690.552	Muscle Striated	Tissues	Muscles	0.03	>=0.20	TACC2 (3.2)	HOMER1 (2.7)	LRP1B (2.5)	ZNF25 (2.5)	ENSG00000259446 (2.1)	TMPRSS6 (1.8)	EMCN (1.7)	ABCD1P2 (1.6)	HNRNPA1P31 (1.6)	ENSG00000226086 (1.1)
Hepcidin_ferritin_ratio_all	A10.690.552.500	Muscle Skeletal	Tissues	Muscles	0.03	>=0.20	TACC2 (3.2)	HOMER1 (2.7)	LRP1B (2.5)	ZNF25 (2.5)	ENSG00000259446 (2.1)	TMPRSS6 (1.8)	EMCN (1.7)	ABCD1P2 (1.6)	HNRNPA1P31 (1.6)	ENSG00000226086 (1.1)
Hepcidin_ferritin_ratio_all	A07.541	Heart	Cardiovascular System	Heart	0.03	>=0.20	EMCN (2.5)	ABCD1P2 (2.3)	TACC2 (2.2)	HOMER1 (1.8)	ENSG00000259446 (1.5)	HNRNPA1P31 (1.3)	TMPRSS6 (1.2)	ENSG00000255087 (0.9)	FBN1 (0.8)	TRAV39 (0.6)
Hepcidin_ferritin_ratio_all	A11.118.637.555.567.569	T Lymphocytes	Cells	Blood Cells	0.05	>=0.20	THEMIS (5.2)	TRAV39 (4.1)	RAG2 (2.0)	ENSG00000226086 (1.3)	SEPT7L (1.2)	ZNF37A (1.0)	ZNF33A (1.0)	GPR61 (0.9)	C5orf17 (0.9)	ENSG00000255087 (0.6)
Hepcidin_ferritin_ratio_all	A10.165.450.300.425	Keloid	Tissues	Connective Tissue	0.05	>=0.20	FOXF2 (3.5)	FBN1 (3.1)	STON1 (2.5)	ENSG00000259446 (2.0)	HNRNPA1P31 (1.7)	ENSG00000255087 (1.5)	TRAV39 (1.4)	ZNF37A (1.1)	ENSG00000226086 (1.1)	ENSG00000255479 (0.8)
Hepcidin_ferritin_ratio_all	A10.165.450.300	Cicatrix	Tissues	Connective Tissue	0.06	>=0.20	FOXF2 (3.6)	FBN1 (3.0)	STON1 (2.9)	ENSG00000259446 (1.8)	HNRNPA1P31 (1.4)	ENSG00000255087 (1.4)	TRAV39 (1.1)	ENSG00000226086 (1.1)	ENSG00000255479 (0.9)	ZNF37A (0.8)
Hepcidin_ferritin_ratio_all	A10.165.450	Granulation Tissue	Tissues	Connective Tissue	0.06	>=0.20	FOXF2 (3.6)	FBN1 (3.0)	STON1 (2.9)	ENSG00000259446 (1.8)	HNRNPA1P31 (1.4)	ENSG00000255087 (1.4)	TRAV39 (1.1)	ENSG00000226086 (1.1)	ENSG00000255479 (0.9)	ZNF37A (0.8)
Hepcidin_ferritin_ratio_all	A10.549.400	Lymph Nodes	Tissues	Lymphoid Tissue	0.06	>=0.20	THEMIS (3.8)	TRAV39 (2.5)	GPR61 (1.5)	ZNF33A (1.2)	FRMD4B (0.7)	ENSG00000255087 (0.4)	ZNF248 (0.4)	EMCN (0.4)	ZNF37A (0.3)	KCTD17 (0.1)
Hepcidin_ferritin_ratio_all	A10.549	Lymphoid Tissue	Tissues	Lymphoid Tissue	0.08	>=0.20	THEMIS (3.2)	TRAV39 (2.3)	ZNF33A (1.1)	GPR61 (1.1)	ENSG00000255087 (0.4)	FRMD4B (0.4)	ZNF248 (0.3)	ZNF37A (0.2)	SEPT7L (0.1)	EMCN (0.1)
Hepcidin_ferritin_ratio_all	A15.382.520	Lymphatic System	Hemic and Immune Systems	Immune System	0.08	>=0.20	THEMIS (3.2)	TRAV39 (2.3)	ZNF33A (1.1)	GPR61 (1.1)	ENSG00000255087 (0.4)	FRMD4B (0.4)	ZNF248 (0.3)	ZNF37A (0.2)	SEPT7L (0.1)	EMCN (0.1)
Hepcidin_ferritin_ratio_all	A11.436.275	Endothelial Cells	Cells	Epithelial Cells	0.08	>=0.20	EMCN (2.3)	C5orf17 (1.1)	TSN (1.0)	ENSG00000255479 (0.9)	FRMD4B (0.8)	STON1 (0.7)	ENSG00000255087 (0.6)	ENSG00000226086 (0.6)	FBN1 (0.5)	KCTD17 (0.4)
Hepcidin_ferritin_ratio_all	A07.231	Blood Vessels	Cardiovascular System	Blood Vessels	0.09	>=0.20	EMCN (1.9)	ENSG00000255479 (1.3)	FBN1 (1.0)	STON1 (1.0)	KCTD17 (0.7)	ABCD1P2 (0.7)	C5orf17 (0.6)	FRMD4B (0.5)	TACC2 (0.5)	HNRNPA1P31 (0.4)
Hepcidin_ferritin_ratio_all	A14.724.557	Nasopharynx	Stomatognathic System	Pharynx	0.1	>=0.20	ENSG00000259446 (4.1)	ENSG00000255087 (3.4)	GPR61 (2.5)	ENSG00000255479 (2.5)	ZNF248 (1.9)	TACC2 (1.6)	ABCD1P2 (1.5)	TMPRSS6 (1.4)	FOXF2 (1.2)	THEMIS (1.0)
Hepcidin_ferritin_ratio_all	A15.145.846	Serum	Hemic and Immune Systems	Blood	0.11	>=0.20	EMCN (1.2)	FOXF2 (1.2)	ENSG00000255479 (1.2)	FBN1 (1.1)	ENSG00000255087 (1.1)	GPR61 (1.1)	ABCD1P2 (1.0)	STON1 (0.9)	TSN (0.6)	ENSG00000259446 (0.6)
Hepcidin_ferritin_ratio_all	A14.724	Pharynx	Stomatognathic System	Pharynx	0.12	>=0.20	ENSG00000259446 (2.3)	ENSG00000255087 (2.3)	ENSG00000255479 (1.3)	GPR61 (1.3)	ZNF248 (1.2)	TRAV39 (0.9)	TMPRSS6 (0.8)	ZNF33A (0.8)	THEMIS (0.8)	ABCD1P2 (0.6)
Hepcidin_ferritin_ratio_all	A02.835.583.443.800.800	Synovial Fluid	Musculoskeletal System	Skeleton	0.12	>=0.20	TRAV39 (5.0)	THEMIS (4.5)	SEPT7L (3.5)	GPR61 (1.7)	TSN (0.8)	FRMD4B (0.8)	ENSG00000226086 (0.7)	ENSG00000255479 (0.5)	C5orf17 (0.5)	ENSG00000255087 (0.3)
Hepcidin_ferritin_ratio_all	A05.360.319.679.690	Myometrium	Urogenital System	Genitalia	0.14	>=0.20	STON1 (3.8)	EMCN (2.5)	FBN1 (1.3)	ENSG00000259446 (1.2)	ZNF248 (1.2)	ZNF25 (1.1)	HOMER1 (0.4)	TACC2 (0.4)	FRMD4B (0.1)	ENSG00000255479 (0.1)
Hepcidin_ferritin_ratio_all	A11.329.629	Osteoblasts	Cells	Connective Tissue Cells	0.14	>=0.20	C5orf17 (5.9)	FBN1 (2.5)	STON1 (2.2)	ZNF37A (2.2)	THEMIS (1.9)	ZNF25 (1.7)	FOXF2 (1.4)	TSN (1.2)	HNRNPA1P31 (1.0)	ABCD1P2 (0.9)
Hepcidin_ferritin_ratio_all	A07.231.908.670.874	Umbilical Veins	Cardiovascular System	Blood Vessels	0.14	>=0.20	EMCN (3.0)	ENSG00000255479 (1.8)	STON1 (1.5)	FRMD4B (1.5)	ENSG00000226086 (0.8)	FBN1 (0.8)	TSN (0.8)	ABCD1P2 (0.6)	KCTD17 (0.4)	TACC2 (0.3)
Hepcidin_ferritin_ratio_all	A07.231.908.670	Portal System	Cardiovascular System	Blood Vessels	0.14	>=0.20	EMCN (3.0)	ENSG00000255479 (1.8)	STON1 (1.5)	FRMD4B (1.5)	ENSG00000226086 (0.8)	FBN1 (0.8)	TSN (0.8)	ABCD1P2 (0.6)	KCTD17 (0.4)	TACC2 (0.3)
Hepcidin_ferritin_ratio_all	A07.231.908	Veins	Cardiovascular System	Blood Vessels	0.14	>=0.20	EMCN (2.9)	ENSG00000255479 (1.8)	STON1 (1.4)	FRMD4B (1.4)	FBN1 (0.8)	ENSG00000226086 (0.7)	ABCD1P2 (0.6)	KCTD17 (0.5)	TACC2 (0.4)	TSN (0.4)
Hepcidin_ferritin_ratio_all	A15.382.520.604.700	Spleen	Hemic and Immune Systems	Immune System	0.15	>=0.20	THEMIS (3.6)	FRMD4B (1.4)	TRAV39 (1.3)	STON1 (1.0)	SEPT7L (0.5)	C5orf17 (0.4)	GPR61 (0.3)	ENSG00000255087 (0.2)	ENSG00000255479 (0.2)	ZNF33A (0.0)
Hepcidin_ferritin_ratio_all	A11.118.637.555.567.562.440	Precursor Cells B Lymphoid	Cells	Blood Cells	0.17	>=0.20	RAG2 (8.2)	SEPT7L (2.0)	ENSG00000226086 (1.7)	ZNF37A (1.6)	TSN (1.4)	GPR61 (1.3)	ENSG00000255087 (0.6)	ENSG00000255479 (0.4)	ZNF33A (0.4)	ABCD1P2 (0.2)
Hepcidin_ferritin_ratio_all	A11.872.378.294	Lymphoid Progenitor Cells	Cells	Stem Cells	0.17	>=0.20	RAG2 (8.2)	SEPT7L (2.0)	ENSG00000226086 (1.7)	ZNF37A (1.6)	TSN (1.4)	GPR61 (1.3)	ENSG00000255087 (0.6)	ENSG00000255479 (0.4)	ZNF33A (0.4)	ABCD1P2 (0.2)
Hepcidin_ferritin_ratio_all	A10.272.497	Epidermis	Tissues	Epithelium	0.18	>=0.20	ENSG00000226086 (3.3)	TACC2 (2.7)	FRMD4B (1.9)	C5orf17 (1.9)	GPR61 (1.2)	TMPRSS6 (1.0)	ENSG00000259446 (0.9)	ENSG00000255479 (0.8)	KCTD17 (0.7)	STON1 (0.5)
Hepcidin_ferritin_ratio_all	A08.186.211.730.317.357	Hypothalamus	Nervous System	Central Nervous System	0.19	>=0.20	TMPRSS6 (3.1)	GPR61 (3.0)	KCTD17 (2.3)	SV2C (1.8)	ENSG00000259446 (1.7)	HNRNPA1P31 (1.7)	ZNF248 (1.6)	ZNF25 (1.1)	TACC2 (0.9)	LRP1B (0.4)
Hepcidin_ferritin_ratio_all	A03.556.875.875	Stomach	Digestive System	Gastrointestinal Tract	0.19	>=0.20	FOXF2 (2.5)	TACC2 (0.7)	FBN1 (0.7)	ZNF248 (0.7)	EMCN (0.7)	TMPRSS6 (0.6)	KCTD17 (0.5)	ENSG00000255479 (0.4)	ENSG00000259446 (0.4)	ENSG00000255087 (0.4)
Hepcidin_ferritin_ratio_all	A14.549.167	Dentition	Stomatognathic System	Mouth	0.2	>=0.20	FOXF2 (2.5)	C5orf17 (1.4)	TACC2 (1.0)	STON1 (0.9)	ENSG00000259446 (0.8)	TSN (0.6)	TRAV39 (0.6)	HNRNPA1P31 (0.5)	ABCD1P2 (0.5)	HOMER1 (0.5)
Hepcidin_ferritin_ratio_all	A08.186.211.730.317.357.352.435	Hypothalamo Hypophyseal System	Nervous System	Central Nervous System	0.2	>=0.20	TMPRSS6 (3.5)	GPR61 (2.9)	KCTD17 (2.3)	HNRNPA1P31 (2.2)	ZNF248 (1.7)	ENSG00000259446 (1.5)	ZNF25 (1.0)	TACC2 (0.9)	SV2C (0.9)	ZNF33A (0.3)
Hepcidin_ferritin_ratio_all	A08.186.211.730.317.357.352	Hypothalamus Middle	Nervous System	Central Nervous System	0.2	>=0.20	TMPRSS6 (3.5)	GPR61 (2.9)	KCTD17 (2.3)	HNRNPA1P31 (2.2)	ZNF248 (1.7)	ENSG00000259446 (1.5)	ZNF25 (1.0)	TACC2 (0.9)	SV2C (0.9)	ZNF33A (0.3)
Hepcidin_ferritin_ratio_all	A08.713	Neurosecretory Systems	Nervous System	Neurosecretory Systems	0.2	>=0.20	TMPRSS6 (3.5)	GPR61 (2.9)	KCTD17 (2.3)	HNRNPA1P31 (2.2)	ZNF248 (1.7)	ENSG00000259446 (1.5)	ZNF25 (1.0)	TACC2 (0.9)	SV2C (0.9)	ZNF33A (0.3)
Hepcidin_ferritin_ratio_all	A05.360.319.887	Vulva	Urogenital System	Genitalia	0.2	>=0.20	FOXF2 (1.4)	FRMD4B (1.3)	FBN1 (1.0)	EMCN (0.8)	TACC2 (0.5)	HOMER1 (0.3)	RAG2 (0.2)	TRAV39 (0.2)	THEMIS (0.0)	HNRNPA1P31 (-0.1)
Hepcidin_ferritin_ratio_all	A07.231.114	Arteries	Cardiovascular System	Blood Vessels	0.2	>=0.20	C5orf17 (1.7)	FBN1 (1.1)	ENSG00000255479 (1.1)	EMCN (1.0)	KCTD17 (1.0)	STON1 (1.0)	TACC2 (0.8)	ENSG00000259446 (0.6)	ABCD1P2 (0.5)	TMPRSS6 (0.4)
Hepcidin_ferritin_ratio_all	A15.145.229.188	Blood Platelets	Hemic and Immune Systems	Blood	0.21	>=0.20	ENSG00000255479 (6.9)	C5orf17 (6.3)	HNRNPA1P31 (3.2)	KCTD17 (2.5)	FRMD4B (2.4)	ENSG00000259446 (2.0)	TMPRSS6 (1.9)	ABCD1P2 (1.7)	ZNF33A (1.6)	THEMIS (1.6)
Hepcidin_ferritin_ratio_all	A10.690.467	Muscle Smooth	Tissues	Muscles	0.21	>=0.20	STON1 (1.9)	FBN1 (1.8)	ENSG00000255087 (1.2)	ENSG00000259446 (1.1)	ENSG00000255479 (1.1)	KCTD17 (0.6)	GPR61 (0.6)	TMPRSS6 (0.5)	TACC2 (0.4)	FOXF2 (0.4)
Hepcidin_ferritin_ratio_all	A03.556.875	Upper Gastrointestinal Tract	Digestive System	Gastrointestinal Tract	0.22	>=0.20	FOXF2 (2.4)	TACC2 (0.9)	FBN1 (0.7)	ZNF248 (0.7)	EMCN (0.6)	TMPRSS6 (0.4)	ENSG00000255479 (0.4)	ZNF33A (0.4)	STON1 (0.3)	KCTD17 (0.3)
Hepcidin_ferritin_ratio_all	A07.541.358	Heart Atria	Cardiovascular System	Heart	0.25	>=0.20	TACC2 (2.0)	EMCN (1.9)	FRMD4B (1.7)	ABCD1P2 (1.6)	HOMER1 (1.4)	ZNF25 (1.3)	HNRNPA1P31 (0.9)	ZNF248 (0.8)	RAG2 (0.8)	TRAV39 (0.7)
Hepcidin_ferritin_ratio_all	A10.165.114	Adipose Tissue	Tissues	Connective Tissue	0.26	>=0.20	EMCN (2.8)	FBN1 (1.8)	STON1 (1.4)	LRP1B (1.2)	ZNF25 (0.9)	FRMD4B (0.5)	ENSG00000255479 (0.3)	ABCD1P2 (0.3)	TACC2 (0.2)	ZNF248 (0.0)
Hepcidin_ferritin_ratio_all	A10.165.114.830	Adipose Tissue White	Tissues	Connective Tissue	0.26	>=0.20	EMCN (3.0)	FBN1 (1.8)	LRP1B (1.5)	STON1 (1.4)	ZNF25 (1.0)	FRMD4B (0.6)	ENSG00000255479 (0.3)	TACC2 (0.3)	ABCD1P2 (0.3)	ZNF248 (0.1)
Hepcidin_ferritin_ratio_all	A10.165.114.830.750	Subcutaneous Fat	Tissues	Connective Tissue	0.26	>=0.20	EMCN (3.0)	FBN1 (1.8)	LRP1B (1.5)	STON1 (1.4)	ZNF25 (1.0)	FRMD4B (0.6)	ENSG00000255479 (0.3)	TACC2 (0.3)	ABCD1P2 (0.3)	ZNF248 (0.1)
Hepcidin_ferritin_ratio_all	A07.541.358.100	Atrial Appendage	Cardiovascular System	Heart	0.26	>=0.20	FRMD4B (1.9)	TACC2 (1.9)	EMCN (1.8)	ABCD1P2 (1.7)	ZNF25 (1.4)	HOMER1 (1.4)	RAG2 (1.0)	TRAV39 (0.9)	TSN (0.9)	HNRNPA1P31 (0.8)
Hepcidin_ferritin_ratio_all	A15.145	Blood	Hemic and Immune Systems	Blood	0.27	>=0.20	TRAV39 (1.8)	RAG2 (1.8)	THEMIS (1.5)	ZNF33A (1.0)	GPR61 (0.9)	ENSG00000255479 (0.7)	ENSG00000226086 (0.7)	ABCD1P2 (0.6)	SEPT7L (0.5)	TMPRSS6 (0.4)
Hepcidin_ferritin_ratio_all	A03.556.249.124	Ileum	Digestive System	Gastrointestinal Tract	0.27	>=0.20	FOXF2 (2.5)	HNRNPA1P31 (1.1)	THEMIS (1.0)	TRAV39 (0.6)	EMCN (0.6)	SV2C (0.5)	FRMD4B (0.5)	ABCD1P2 (0.2)	TACC2 (0.2)	C5orf17 (0.2)
Hepcidin_ferritin_ratio_all	A10.165.114.830.500	Abdominal Fat	Tissues	Connective Tissue	0.28	>=0.20	EMCN (2.9)	LRP1B (1.7)	FBN1 (1.7)	STON1 (1.6)	ZNF25 (0.9)	ABCD1P2 (0.7)	TACC2 (0.5)	FRMD4B (0.4)	ENSG00000255479 (0.2)	ENSG00000259446 (-0.1)
Hepcidin_ferritin_ratio_all	A10.165.114.830.500.750	Subcutaneous Fat Abdominal	Tissues	Connective Tissue	0.28	>=0.20	EMCN (2.9)	LRP1B (1.7)	FBN1 (1.7)	STON1 (1.6)	ZNF25 (0.9)	ABCD1P2 (0.7)	TACC2 (0.5)	FRMD4B (0.4)	ENSG00000255479 (0.2)	ENSG00000259446 (-0.1)
Hepcidin_ferritin_ratio_all	A03.556.875.500	Esophagus	Digestive System	Gastrointestinal Tract	0.29	>=0.20	FOXF2 (2.4)	TACC2 (1.1)	ZNF33A (0.8)	FBN1 (0.8)	ZNF248 (0.6)	STON1 (0.6)	FRMD4B (0.5)	EMCN (0.4)	SEPT7L (0.3)	ENSG00000255479 (0.1)
Hepcidin_ferritin_ratio_all	A08.186.211.730.885.287.500.670	Parietal Lobe	Nervous System	Central Nervous System	0.3	>=0.20	LRP1B (2.5)	SV2C (2.3)	ENSG00000259446 (2.1)	HOMER1 (1.8)	GPR26 (1.5)	ZNF25 (1.4)	THEMIS (1.4)	KCTD17 (1.1)	ZNF248 (1.0)	FOXF2 (0.8)
Hepcidin_ferritin_ratio_all	A11.329.372.600	Macrophages Alveolar	Cells	Connective Tissue Cells	0.31	>=0.20	GPR61 (1.9)	ENSG00000255087 (1.1)	ENSG00000255479 (1.0)	KCTD17 (0.9)	HNRNPA1P31 (0.7)	ZNF25 (0.6)	TSN (0.4)	ZNF248 (0.3)	FRMD4B (0.2)	STON1 (0.2)
Hepcidin_ferritin_ratio_all	A08.186.211.730.317	Diencephalon	Nervous System	Central Nervous System	0.31	>=0.20	KCTD17 (2.8)	SV2C (2.4)	TMPRSS6 (2.4)	ENSG00000259446 (2.2)	GPR61 (2.0)	ZNF248 (1.4)	HNRNPA1P31 (1.1)	ZNF25 (1.0)	LRP1B (0.7)	GPR26 (0.6)
Hepcidin_ferritin_ratio_all	A11.620	Muscle Cells	Cells	Muscle Cells	0.31	>=0.20	FBN1 (2.0)	ENSG00000255087 (1.8)	ENSG00000255479 (1.5)	STON1 (1.2)	ENSG00000259446 (1.2)	GPR61 (1.0)	KCTD17 (0.9)	FOXF2 (0.8)	TMPRSS6 (0.7)	HNRNPA1P31 (0.6)
Hepcidin_ferritin_ratio_all	A11.620.520	Myocytes Smooth Muscle	Cells	Muscle Cells	0.31	>=0.20	FBN1 (2.0)	ENSG00000255087 (1.8)	ENSG00000255479 (1.5)	STON1 (1.2)	ENSG00000259446 (1.2)	GPR61 (1.0)	KCTD17 (0.9)	FOXF2 (0.8)	TMPRSS6 (0.7)	HNRNPA1P31 (0.6)
Hepcidin_ferritin_ratio_all	A08.186.211.653	Mesencephalon	Nervous System	Central Nervous System	0.31	>=0.20	SV2C (5.3)	ENSG00000259446 (2.8)	ENSG00000255087 (2.6)	KCTD17 (2.3)	GPR26 (1.7)	LRP1B (1.3)	ZNF25 (1.2)	GPR61 (1.1)	ZNF248 (1.1)	TMPRSS6 (1.0)
Hepcidin_ferritin_ratio_all	A03.556.124.684	Intestine Small	Digestive System	Gastrointestinal Tract	0.32	>=0.20	FOXF2 (1.3)	SV2C (0.7)	ZNF33A (0.7)	TRAV39 (0.6)	THEMIS (0.6)	ABCD1P2 (0.5)	EMCN (0.4)	FRMD4B (0.3)	FBN1 (0.3)	RAG2 (0.1)
Hepcidin_ferritin_ratio_all	A15.145.229	Blood Cells	Hemic and Immune Systems	Blood	0.32	>=0.20	TRAV39 (1.7)	THEMIS (1.4)	GPR61 (0.9)	ABCD1P2 (0.8)	ENSG00000255479 (0.8)	ZNF33A (0.7)	RAG2 (0.7)	TMPRSS6 (0.5)	ENSG00000226086 (0.5)	ENSG00000255087 (0.5)
Hepcidin_ferritin_ratio_all	A11.118.637.555.567.569.200.700	T Lymphocytes Regulatory	Cells	Blood Cells	0.32	>=0.20	THEMIS (2.6)	SEPT7L (2.4)	TRAV39 (2.0)	ZNF37A (1.5)	ENSG00000226086 (0.9)	ZNF248 (0.9)	ZNF33A (0.9)	ENSG00000255479 (0.7)	FRMD4B (0.7)	ZNF25 (0.4)
Hepcidin_ferritin_ratio_all	A08.186.211.730.885.287.500.270	Frontal Lobe	Nervous System	Central Nervous System	0.33	>=0.20	ENSG00000255087 (5.9)	GPR26 (3.9)	ZNF25 (2.6)	HOMER1 (2.5)	LRP1B (2.4)	SV2C (2.0)	ENSG00000259446 (2.0)	KCTD17 (2.0)	ZNF248 (1.7)	THEMIS (1.1)
Hepcidin_ferritin_ratio_all	A15.145.229.637.555.567.569.200	CD4 Positive T Lymphocytes	Hemic and Immune Systems	Blood	0.33	>=0.20	THEMIS (2.5)	SEPT7L (1.9)	TRAV39 (1.5)	ZNF37A (1.4)	ENSG00000226086 (1.1)	ZNF248 (1.0)	ENSG00000255479 (0.7)	FRMD4B (0.6)	ZNF33A (0.5)	KCTD17 (0.5)
Hepcidin_ferritin_ratio_all	A15.382.490.555.567	Lymphocytes	Hemic and Immune Systems	Immune System	0.33	>=0.20	TRAV39 (1.9)	THEMIS (1.6)	ENSG00000226086 (1.2)	RAG2 (1.1)	HNRNPA1P31 (1.0)	ABCD1P2 (0.8)	TMPRSS6 (0.8)	ZNF37A (0.7)	TSN (0.7)	ZNF33A (0.6)
Hepcidin_ferritin_ratio_all	A08.186.211.730.885.287.249.487	Corpus Striatum	Nervous System	Central Nervous System	0.34	>=0.20	KCTD17 (4.0)	SV2C (3.2)	ZNF37A (3.1)	HNRNPA1P31 (1.7)	LRP1B (0.9)	TRAV39 (0.8)	HOMER1 (0.8)	ZNF25 (0.7)	RAG2 (0.7)	ZNF33A (0.6)
Hepcidin_ferritin_ratio_all	A03.556.124.369	Intestinal Mucosa	Digestive System	Gastrointestinal Tract	0.34	>=0.20	HNRNPA1P31 (1.6)	C5orf17 (1.5)	FOXF2 (1.5)	TACC2 (1.1)	GPR61 (0.7)	FRMD4B (0.7)	TMPRSS6 (0.6)	TSN (0.6)	THEMIS (0.5)	TRAV39 (0.4)
Hepcidin_ferritin_ratio_all	A08.186	Central Nervous System	Nervous System	Central Nervous System	0.35	>=0.20	LRP1B (2.3)	SV2C (1.7)	GPR26 (1.6)	HOMER1 (1.2)	ZNF25 (1.2)	ZNF248 (1.2)	ENSG00000259446 (1.0)	FOXF2 (0.8)	KCTD17 (0.4)	ENSG00000255087 (0.3)
Hepcidin_ferritin_ratio_all	A08.186.211	Brain	Nervous System	Central Nervous System	0.35	>=0.20	LRP1B (2.3)	SV2C (1.7)	GPR26 (1.6)	HOMER1 (1.3)	ZNF25 (1.2)	ZNF248 (1.2)	ENSG00000259446 (1.0)	FOXF2 (0.8)	KCTD17 (0.4)	GPR61 (0.3)
Hepcidin_ferritin_ratio_all	A15.382	Immune System	Hemic and Immune Systems	Immune System	0.35	>=0.20	RAG2 (1.7)	HNRNPA1P31 (1.3)	ABCD1P2 (1.2)	TRAV39 (1.2)	TMPRSS6 (1.0)	ENSG00000226086 (0.9)	ENSG00000259446 (0.8)	KCTD17 (0.7)	GPR61 (0.6)	ENSG00000255087 (0.5)
Hepcidin_ferritin_ratio_all	A14.549.167.646	Periodontium	Stomatognathic System	Mouth	0.36	>=0.20	FRMD4B (1.7)	TACC2 (1.4)	HNRNPA1P31 (1.3)	C5orf17 (1.1)	TRAV39 (0.9)	TMPRSS6 (0.6)	FOXF2 (0.6)	KCTD17 (0.4)	TSN (0.3)	ABCD1P2 (0.2)
Hepcidin_ferritin_ratio_all	A11.118.637	Leukocytes	Cells	Blood Cells	0.37	>=0.20	TRAV39 (1.4)	ABCD1P2 (1.2)	RAG2 (1.1)	GPR61 (1.1)	TMPRSS6 (1.0)	ENSG00000255479 (0.9)	HNRNPA1P31 (0.8)	ZNF33A (0.8)	THEMIS (0.7)	ENSG00000255087 (0.7)
Hepcidin_ferritin_ratio_all	A15.145.229.637.555	Leukocytes Mononuclear	Hemic and Immune Systems	Blood	0.37	>=0.20	TRAV39 (1.6)	ABCD1P2 (1.1)	ENSG00000226086 (1.0)	THEMIS (1.0)	HNRNPA1P31 (1.0)	TMPRSS6 (0.9)	ENSG00000255479 (0.8)	RAG2 (0.8)	GPR61 (0.7)	ENSG00000255087 (0.6)
Hepcidin_ferritin_ratio_all	A10.165	Connective Tissue	Tissues	Connective Tissue	0.37	>=0.20	RAG2 (2.2)	HNRNPA1P31 (1.5)	ENSG00000226086 (1.4)	ABCD1P2 (1.2)	ENSG00000259446 (1.1)	TMPRSS6 (0.9)	TRAV39 (0.8)	KCTD17 (0.6)	TSN (0.5)	ENSG00000255087 (0.3)
Hepcidin_ferritin_ratio_all	A15.382.216	Bone Marrow	Hemic and Immune Systems	Immune System	0.38	>=0.20	RAG2 (2.6)	HNRNPA1P31 (1.9)	ENSG00000226086 (1.6)	ABCD1P2 (1.5)	ENSG00000259446 (1.4)	TMPRSS6 (1.2)	TRAV39 (1.1)	KCTD17 (0.9)	TSN (0.5)	ZNF33A (0.4)
Hepcidin_ferritin_ratio_all	A08.186.211.730.885.287.249	Basal Ganglia	Nervous System	Central Nervous System	0.38	>=0.20	KCTD17 (4.0)	SV2C (2.6)	ZNF37A (1.7)	HNRNPA1P31 (1.6)	ENSG00000259446 (1.3)	HOMER1 (1.3)	LRP1B (1.2)	ZNF25 (0.9)	GPR26 (0.9)	TRAV39 (0.6)
Hepcidin_ferritin_ratio_all	A02.835.232	Bone and Bones	Musculoskeletal System	Skeleton	0.4	>=0.20	RAG2 (2.3)	HNRNPA1P31 (1.6)	ENSG00000226086 (1.5)	ABCD1P2 (1.3)	ENSG00000259446 (1.2)	TMPRSS6 (1.0)	TRAV39 (0.9)	KCTD17 (0.6)	TSN (0.5)	ENSG00000255087 (0.3)
Hepcidin_ferritin_ratio_all	A02.835	Skeleton	Musculoskeletal System	Skeleton	0.4	>=0.20	RAG2 (2.2)	HNRNPA1P31 (1.5)	ENSG00000226086 (1.5)	ABCD1P2 (1.3)	ENSG00000259446 (1.1)	TMPRSS6 (0.9)	TRAV39 (0.9)	KCTD17 (0.6)	TSN (0.5)	ENSG00000255087 (0.3)
Hepcidin_ferritin_ratio_all	A02.835.232.043.300	Foot Bones	Musculoskeletal System	Skeleton	0.42	>=0.20	THEMIS (2.4)	FRMD4B (1.6)	ZNF33A (1.5)	TACC2 (1.3)	C5orf17 (0.7)	TSN (0.5)	ENSG00000255087 (0.4)	ENSG00000226086 (0.4)	ZNF37A (0.3)	GPR61 (-0.0)
Hepcidin_ferritin_ratio_all	A02.835.232.043.300.710	Tarsal Bones	Musculoskeletal System	Skeleton	0.42	>=0.20	THEMIS (2.4)	FRMD4B (1.6)	ZNF33A (1.5)	TACC2 (1.3)	C5orf17 (0.7)	TSN (0.5)	ENSG00000255087 (0.4)	ENSG00000226086 (0.4)	ZNF37A (0.3)	GPR61 (-0.0)
Hepcidin_ferritin_ratio_all	A11.627.624.249	Monocyte Macrophage Precursor Cells	Cells	Myeloid Cells	0.42	>=0.20	TSN (2.3)	ZNF37A (2.1)	ABCD1P2 (1.8)	ENSG00000255087 (1.2)	ENSG00000255479 (1.0)	HNRNPA1P31 (0.9)	GPR61 (0.9)	ZNF33A (0.4)	HOMER1 (0.2)	ENSG00000259446 (0.2)
Hepcidin_ferritin_ratio_all	A15.382.812.522	Macrophages	Hemic and Immune Systems	Immune System	0.42	>=0.20	ENSG00000255479 (1.5)	GPR61 (1.2)	ENSG00000255087 (1.1)	ABCD1P2 (1.0)	KCTD17 (0.7)	HNRNPA1P31 (0.5)	TRAV39 (0.5)	TMPRSS6 (0.5)	ZNF37A (0.3)	FRMD4B (0.3)
Hepcidin_ferritin_ratio_all	A02.835.232.043	Bones of Lower Extremity	Musculoskeletal System	Skeleton	0.42	>=0.20	THEMIS (2.3)	FRMD4B (1.6)	ZNF33A (1.5)	TACC2 (1.3)	C5orf17 (0.6)	ENSG00000255087 (0.5)	TSN (0.4)	ENSG00000226086 (0.3)	ZNF37A (0.2)	GPR61 (-0.1)
Hepcidin_ferritin_ratio_all	A06.407.900	Thyroid Gland	Endocrine System	Endocrine Glands	0.42	>=0.20	ZNF33A (1.4)	EMCN (1.3)	SEPT7L (1.2)	ZNF248 (1.1)	FRMD4B (1.1)	HOMER1 (1.0)	RAG2 (0.5)	FBN1 (0.4)	TACC2 (0.4)	HNRNPA1P31 (0.2)
Hepcidin_ferritin_ratio_all	A11.436.397	Keratinocytes	Cells	Epithelial Cells	0.43	>=0.20	TACC2 (1.2)	HNRNPA1P31 (1.0)	FRMD4B (1.0)	ENSG00000255087 (0.9)	TRAV39 (0.6)	HOMER1 (0.3)	ENSG00000226086 (0.3)	C5orf17 (0.3)	ENSG00000259446 (0.3)	TMPRSS6 (0.2)
Hepcidin_ferritin_ratio_all	A09.371.060	Anterior Eye Segment	Sense Organs	Eye	0.43	>=0.20	THEMIS (2.3)	FRMD4B (1.7)	TACC2 (1.5)	ZNF33A (1.4)	TSN (0.7)	C5orf17 (0.4)	ENSG00000226086 (0.4)	ENSG00000255087 (0.3)	ZNF37A (0.3)	GPR61 (-0.1)
Hepcidin_ferritin_ratio_all	A11.329.114	Adipocytes	Cells	Connective Tissue Cells	0.43	>=0.20	STON1 (2.0)	FBN1 (1.7)	LRP1B (1.3)	ZNF37A (1.2)	EMCN (0.9)	ENSG00000226086 (0.9)	ZNF25 (0.8)	GPR61 (0.7)	SEPT7L (0.7)	FOXF2 (0.4)
Hepcidin_ferritin_ratio_all	A08.186.211.730	Prosencephalon	Nervous System	Central Nervous System	0.44	>=0.20	GPR26 (2.9)	LRP1B (2.5)	SV2C (1.9)	ZNF248 (1.8)	HOMER1 (1.7)	ZNF25 (1.5)	KCTD17 (1.3)	ENSG00000259446 (1.1)	ZNF37A (1.0)	FOXF2 (0.5)
Hepcidin_ferritin_ratio_all	A09.371.337.168	Conjunctiva	Sense Organs	Eye	0.44	>=0.20	THEMIS (2.4)	FRMD4B (1.7)	TACC2 (1.5)	ZNF33A (1.4)	TSN (0.6)	C5orf17 (0.4)	ENSG00000226086 (0.3)	ENSG00000255087 (0.3)	ZNF37A (0.2)	GPR61 (-0.1)
Hepcidin_ferritin_ratio_all	A09.371.337	Eyelids	Sense Organs	Eye	0.44	>=0.20	THEMIS (2.4)	FRMD4B (1.7)	TACC2 (1.5)	ZNF33A (1.4)	TSN (0.6)	C5orf17 (0.4)	ENSG00000226086 (0.3)	ENSG00000255087 (0.3)	ZNF37A (0.2)	GPR61 (-0.1)
Hepcidin_ferritin_ratio_all	A14.549.885	Tongue	Stomatognathic System	Mouth	0.44	>=0.20	C5orf17 (2.3)	TACC2 (1.8)	RAG2 (1.4)	HNRNPA1P31 (1.0)	FRMD4B (0.7)	KCTD17 (0.6)	EMCN (0.5)	FOXF2 (0.5)	ZNF248 (0.4)	ENSG00000259446 (0.4)
Hepcidin_ferritin_ratio_all	A08.186.211.730.885.287.500.571.735	Visual Cortex	Nervous System	Central Nervous System	0.46	>=0.20	GPR26 (6.2)	SV2C (4.6)	ZNF248 (3.7)	LRP1B (3.3)	ZNF25 (2.6)	ZNF37A (2.4)	HOMER1 (2.1)	SEPT7L (1.7)	THEMIS (0.9)	TRAV39 (0.7)
Hepcidin_ferritin_ratio_all	A08.186.211.730.885.287.500.571	Occipital Lobe	Nervous System	Central Nervous System	0.46	>=0.20	GPR26 (5.9)	SV2C (4.6)	ZNF248 (3.6)	LRP1B (3.1)	ZNF25 (2.6)	ZNF37A (2.2)	HOMER1 (2.2)	SEPT7L (1.3)	THEMIS (0.9)	TRAV39 (0.5)
Hepcidin_ferritin_ratio_all	A15.382.812	Mononuclear Phagocyte System	Hemic and Immune Systems	Immune System	0.46	>=0.20	ENSG00000255479 (2.4)	ABCD1P2 (1.3)	GPR61 (1.1)	KCTD17 (0.9)	ENSG00000255087 (0.9)	HNRNPA1P31 (0.8)	TMPRSS6 (0.8)	TRAV39 (0.8)	ENSG00000226086 (0.4)	C5orf17 (0.3)
Hepcidin_ferritin_ratio_all	A08.186.211.730.885	Telencephalon	Nervous System	Central Nervous System	0.46	>=0.20	GPR26 (3.1)	LRP1B (2.7)	HOMER1 (1.9)	SV2C (1.8)	ZNF248 (1.8)	ZNF25 (1.6)	ZNF37A (1.2)	KCTD17 (1.1)	ENSG00000259446 (0.9)	FOXF2 (0.6)
Hepcidin_ferritin_ratio_all	A08.186.211.730.885.287	Cerebrum	Nervous System	Central Nervous System	0.46	>=0.20	GPR26 (3.2)	LRP1B (2.7)	HOMER1 (2.0)	SV2C (1.8)	ZNF248 (1.8)	ZNF25 (1.6)	ZNF37A (1.2)	KCTD17 (1.0)	ENSG00000259446 (0.9)	FOXF2 (0.6)
Hepcidin_ferritin_ratio_all	A15.378.316.580	Monocytes	Hemic and Immune Systems	Hematopoietic System	0.46	>=0.20	ENSG00000255479 (2.4)	ABCD1P2 (1.7)	GPR61 (1.2)	ENSG00000255087 (1.1)	TMPRSS6 (1.0)	KCTD17 (1.0)	HNRNPA1P31 (0.9)	TRAV39 (0.9)	ENSG00000226086 (0.7)	ENSG00000259446 (0.4)
Hepcidin_ferritin_ratio_all	A11.329	Connective Tissue Cells	Cells	Connective Tissue Cells	0.47	>=0.20	FOXF2 (0.7)	ENSG00000255479 (0.7)	FBN1 (0.6)	STON1 (0.6)	ZNF37A (0.5)	ENSG00000255087 (0.5)	GPR61 (0.5)	C5orf17 (0.4)	ABCD1P2 (0.3)	TSN (0.3)
Hepcidin_ferritin_ratio_all	A08.186.211.730.885.287.500	Cerebral Cortex	Nervous System	Central Nervous System	0.47	>=0.20	GPR26 (3.4)	LRP1B (2.9)	HOMER1 (2.0)	ZNF248 (1.9)	SV2C (1.8)	ZNF25 (1.7)	ZNF37A (1.2)	ENSG00000259446 (0.9)	KCTD17 (0.8)	FOXF2 (0.6)
Hepcidin_ferritin_ratio_all	A17.815	Skin	Integumentary System	Skin	0.47	>=0.20	EMCN (1.2)	FRMD4B (1.2)	FBN1 (1.0)	TACC2 (0.9)	TSN (0.8)	ENSG00000226086 (0.4)	FOXF2 (0.1)	ZNF25 (0.1)	STON1 (0.1)	C5orf17 (-0.0)
Hepcidin_ferritin_ratio_all	A11.872.190.260	Embryoid Bodies	Cells	Stem Cells	0.47	>=0.20	STON1 (1.8)	HNRNPA1P31 (1.5)	FBN1 (1.4)	ABCD1P2 (1.2)	ENSG00000259446 (1.0)	ENSG00000226086 (0.9)	TMPRSS6 (0.7)	HOMER1 (0.7)	KCTD17 (0.6)	C5orf17 (0.4)
Hepcidin_ferritin_ratio_all	A15.145.300	Fetal Blood	Hemic and Immune Systems	Blood	0.48	>=0.20	TRAV39 (2.0)	ABCD1P2 (1.7)	C5orf17 (0.9)	HNRNPA1P31 (0.9)	ENSG00000226086 (0.8)	ENSG00000255479 (0.7)	THEMIS (0.7)	KCTD17 (0.7)	TMPRSS6 (0.7)	RAG2 (0.4)
Hepcidin_ferritin_ratio_all	A11.872.378.590.635	Granulocyte Macrophage Progenitor Cells	Cells	Stem Cells	0.48	>=0.20	TSN (2.4)	ZNF37A (1.9)	ABCD1P2 (1.2)	GPR61 (1.0)	ZNF33A (0.9)	ENSG00000255087 (0.8)	HNRNPA1P31 (0.6)	ENSG00000255479 (0.5)	ENSG00000226086 (0.4)	SEPT7L (0.3)
Hepcidin_ferritin_ratio_all	A08.186.211.464.405	Hippocampus	Nervous System	Central Nervous System	0.49	>=0.20	GPR26 (3.5)	LRP1B (3.0)	HOMER1 (1.8)	ZNF248 (1.5)	ZNF37A (1.5)	ZNF25 (1.4)	SV2C (0.9)	GPR61 (0.7)	ENSG00000259446 (0.7)	FOXF2 (0.6)
Hepcidin_ferritin_ratio_all	A07.541.510	Heart Valves	Cardiovascular System	Heart	0.49	>=0.20	EMCN (2.4)	ZNF37A (2.1)	FBN1 (2.0)	FRMD4B (2.0)	STON1 (1.8)	ZNF248 (1.8)	ZNF25 (1.6)	SEPT7L (0.8)	LRP1B (0.6)	THEMIS (0.6)
Hepcidin_ferritin_ratio_all	A07.541.510.110	Aortic Valve	Cardiovascular System	Heart	0.49	>=0.20	EMCN (2.4)	ZNF37A (2.1)	FBN1 (2.0)	FRMD4B (2.0)	STON1 (1.8)	ZNF248 (1.8)	ZNF25 (1.6)	SEPT7L (0.8)	LRP1B (0.6)	THEMIS (0.6)
Hepcidin_ferritin_ratio_all	A15.145.229.334	Erythrocytes	Hemic and Immune Systems	Blood	0.49	>=0.20	C5orf17 (2.8)	ENSG00000255479 (2.5)	ABCD1P2 (1.1)	HNRNPA1P31 (0.9)	ENSG00000226086 (0.8)	SEPT7L (0.7)	TMPRSS6 (0.4)	KCTD17 (0.4)	STON1 (0.3)	ENSG00000259446 (0.3)
Hepcidin_ferritin_ratio_all	A08.186.211.132	Brain Stem	Nervous System	Central Nervous System	0.5	>=0.20	SV2C (3.4)	ZNF25 (2.3)	ZNF248 (2.2)	LRP1B (1.8)	HOMER1 (1.2)	ZNF33A (1.0)	ZNF37A (1.0)	ENSG00000259446 (0.7)	GPR61 (0.7)	KCTD17 (0.5)
Hepcidin_ferritin_ratio_all	A15.382.520.604.800	Palatine Tonsil	Hemic and Immune Systems	Immune System	0.5	>=0.20	TRAV39 (2.1)	RAG2 (1.2)	ZNF33A (1.2)	TSN (1.0)	ENSG00000226086 (0.8)	ENSG00000255087 (0.8)	KCTD17 (0.6)	HNRNPA1P31 (0.5)	THEMIS (0.4)	ZNF37A (0.3)
Hepcidin_ferritin_ratio_all	A04.623.603	Oropharynx	Respiratory System	Pharynx	0.5	>=0.20	TRAV39 (2.1)	RAG2 (1.2)	ZNF33A (1.2)	TSN (1.0)	ENSG00000226086 (0.8)	ENSG00000255087 (0.8)	KCTD17 (0.6)	HNRNPA1P31 (0.5)	THEMIS (0.4)	ZNF37A (0.3)
Hepcidin_ferritin_ratio_all	A11.443	Erythroid Cells	Cells	Erythroid Cells	0.5	>=0.20	C5orf17 (2.7)	ENSG00000255479 (2.4)	ABCD1P2 (1.1)	ENSG00000226086 (0.8)	HNRNPA1P31 (0.8)	SEPT7L (0.7)	TMPRSS6 (0.4)	ENSG00000259446 (0.4)	KCTD17 (0.3)	STON1 (0.3)
Hepcidin_ferritin_ratio_all	A15.382.680	Phagocytes	Hemic and Immune Systems	Immune System	0.5	>=0.20	ENSG00000255479 (1.9)	GPR61 (1.5)	ABCD1P2 (1.3)	ENSG00000255087 (1.2)	KCTD17 (1.0)	TMPRSS6 (0.9)	TRAV39 (0.7)	HNRNPA1P31 (0.6)	ZNF33A (0.4)	FRMD4B (0.3)
Hepcidin_ferritin_ratio_all	A08.186.211.464	Limbic System	Nervous System	Central Nervous System	0.51	>=0.20	GPR26 (3.0)	LRP1B (2.9)	HOMER1 (1.9)	ZNF248 (1.7)	ZNF25 (1.5)	SV2C (1.3)	ZNF37A (1.2)	ENSG00000259446 (0.9)	KCTD17 (0.8)	FOXF2 (0.6)
Hepcidin_ferritin_ratio_all	A11.872.378	Hematopoietic Stem Cells	Cells	Stem Cells	0.52	>=0.20	TSN (2.3)	ZNF37A (1.3)	SEPT7L (0.9)	ENSG00000226086 (0.9)	GPR61 (0.8)	ABCD1P2 (0.8)	RAG2 (0.7)	ENSG00000255087 (0.4)	ZNF33A (0.4)	ENSG00000255479 (0.4)
Hepcidin_ferritin_ratio_all	A14.549	Mouth	Stomatognathic System	Mouth	0.52	>=0.20	FRMD4B (1.5)	TACC2 (1.4)	C5orf17 (0.6)	EMCN (0.6)	FOXF2 (0.3)	HNRNPA1P31 (0.1)	FBN1 (0.1)	LRP1B (0.0)	HOMER1 (-0.0)	TSN (-0.1)
Hepcidin_ferritin_ratio_all	A11.627	Myeloid Cells	Cells	Myeloid Cells	0.53	>=0.20	ENSG00000255479 (1.7)	GPR61 (1.5)	ABCD1P2 (1.3)	ENSG00000255087 (1.1)	KCTD17 (0.9)	TMPRSS6 (0.9)	TRAV39 (0.6)	HNRNPA1P31 (0.6)	ZNF33A (0.4)	ENSG00000259446 (0.2)
Hepcidin_ferritin_ratio_all	A11.066	Antigen Presenting Cells	Cells	Antigen-Presenting Cells	0.53	>=0.20	ENSG00000255479 (3.1)	ABCD1P2 (1.3)	TRAV39 (1.0)	KCTD17 (0.9)	ENSG00000255087 (0.8)	HNRNPA1P31 (0.7)	TMPRSS6 (0.6)	ZNF37A (0.6)	C5orf17 (0.5)	GPR61 (0.5)
Hepcidin_ferritin_ratio_all	A15.382.812.260	Dendritic Cells	Hemic and Immune Systems	Immune System	0.53	>=0.20	ENSG00000255479 (3.1)	ABCD1P2 (1.3)	TRAV39 (1.0)	KCTD17 (0.9)	ENSG00000255087 (0.8)	HNRNPA1P31 (0.7)	TMPRSS6 (0.6)	ZNF37A (0.6)	C5orf17 (0.5)	GPR61 (0.5)
Hepcidin_ferritin_ratio_all	A10.615.550.599	Mouth Mucosa	Tissues	Membranes	0.53	>=0.20	FRMD4B (2.2)	TACC2 (1.3)	EMCN (0.8)	FBN1 (0.2)	LRP1B (0.2)	TSN (0.1)	SEPT7L (0.0)	HOMER1 (-0.0)	FOXF2 (-0.1)	THEMIS (-0.1)
Hepcidin_ferritin_ratio_all	A15.378	Hematopoietic System	Hemic and Immune Systems	Hematopoietic System	0.53	>=0.20	ENSG00000255479 (1.7)	GPR61 (1.6)	ABCD1P2 (1.4)	ENSG00000255087 (1.0)	TMPRSS6 (0.9)	KCTD17 (0.8)	ZNF33A (0.6)	TRAV39 (0.5)	HNRNPA1P31 (0.4)	ENSG00000259446 (0.4)
Hepcidin_ferritin_ratio_all	A15.378.316	Bone Marrow Cells	Hemic and Immune Systems	Hematopoietic System	0.53	>=0.20	ENSG00000255479 (1.7)	GPR61 (1.6)	ABCD1P2 (1.4)	ENSG00000255087 (1.0)	TMPRSS6 (0.9)	KCTD17 (0.8)	ZNF33A (0.6)	TRAV39 (0.5)	HNRNPA1P31 (0.4)	ENSG00000259446 (0.4)
Hepcidin_ferritin_ratio_all	A08.186.211.730.885.287.500.863	Temporal Lobe	Nervous System	Central Nervous System	0.54	>=0.20	LRP1B (2.8)	GPR26 (2.4)	HOMER1 (2.1)	ZNF248 (1.8)	ZNF25 (1.5)	ENSG00000259446 (1.2)	SV2C (1.1)	ENSG00000255087 (1.1)	KCTD17 (1.0)	ZNF37A (1.0)
Hepcidin_ferritin_ratio_all	A05.360.319.679	Uterus	Urogenital System	Genitalia	0.54	>=0.20	STON1 (1.0)	ZNF33A (0.8)	ZNF248 (0.8)	FRMD4B (0.7)	FBN1 (0.5)	EMCN (0.5)	HOMER1 (0.4)	SEPT7L (0.2)	ENSG00000259446 (0.1)	TACC2 (0.0)
Hepcidin_ferritin_ratio_all	A10.615.550	Mucous Membrane	Tissues	Membranes	0.54	>=0.20	FRMD4B (1.2)	TACC2 (1.0)	HNRNPA1P31 (0.6)	FOXF2 (0.5)	C5orf17 (0.4)	TRAV39 (0.3)	THEMIS (0.1)	EMCN (0.1)	TMPRSS6 (0.0)	TSN (-0.0)
Hepcidin_ferritin_ratio_all	A05.360.319.679.490	Endometrium	Urogenital System	Genitalia	0.55	>=0.20	FRMD4B (1.0)	ZNF248 (0.9)	ZNF33A (0.7)	STON1 (0.6)	FBN1 (0.6)	HOMER1 (0.3)	C5orf17 (0.3)	EMCN (0.2)	ENSG00000226086 (-0.0)	SV2C (-0.1)
Hepcidin_ferritin_ratio_all	A11.329.228	Fibroblasts	Cells	Connective Tissue Cells	0.55	>=0.20	FOXF2 (2.6)	FBN1 (1.9)	STON1 (1.5)	ZNF37A (0.7)	SEPT7L (0.7)	ENSG00000226086 (0.7)	TSN (0.7)	ZNF25 (0.5)	C5orf17 (0.4)	ENSG00000255087 (0.2)
Hepcidin_ferritin_ratio_all	A03.556	Gastrointestinal Tract	Digestive System	Gastrointestinal Tract	0.55	>=0.20	FOXF2 (1.0)	TACC2 (0.7)	ZNF33A (0.5)	FRMD4B (0.4)	EMCN (0.2)	C5orf17 (0.2)	FBN1 (0.1)	HNRNPA1P31 (0.1)	TSN (-0.0)	THEMIS (-0.1)
Hepcidin_ferritin_ratio_all	A03.620	Liver	Digestive System	Liver	0.56	>=0.20	TMPRSS6 (3.4)	FRMD4B (0.8)	EMCN (0.6)	C5orf17 (0.2)	TACC2 (0.2)	ZNF33A (0.1)	THEMIS (-0.0)	ENSG00000255087 (-0.0)	TSN (-0.0)	ENSG00000255479 (-0.1)
Hepcidin_ferritin_ratio_all	A08.186.211.464.710	Parahippocampal Gyrus	Nervous System	Central Nervous System	0.57	>=0.20	LRP1B (2.9)	GPR26 (2.4)	HOMER1 (2.0)	ZNF248 (1.8)	ZNF25 (1.4)	ZNF37A (1.2)	SV2C (1.1)	ENSG00000259446 (1.1)	ENSG00000255087 (0.9)	KCTD17 (0.8)
Hepcidin_ferritin_ratio_all	A08.186.211.464.710.225	Entorhinal Cortex	Nervous System	Central Nervous System	0.57	>=0.20	LRP1B (2.9)	GPR26 (2.4)	HOMER1 (2.0)	ZNF248 (1.8)	ZNF25 (1.4)	ZNF37A (1.2)	SV2C (1.1)	ENSG00000259446 (1.1)	ENSG00000255087 (0.9)	KCTD17 (0.8)
Hepcidin_ferritin_ratio_all	A04.411	Lung	Respiratory System	Lung	0.59	>=0.20	FOXF2 (1.4)	EMCN (0.4)	TSN (0.4)	FBN1 (0.3)	TACC2 (0.2)	THEMIS (0.1)	STON1 (0.1)	FRMD4B (0.0)	SEPT7L (0.0)	HOMER1 (-0.1)
Hepcidin_ferritin_ratio_all	A02.835.583.443	Joint Capsule	Musculoskeletal System	Skeleton	0.59	>=0.20	FBN1 (1.7)	FOXF2 (1.4)	C5orf17 (1.0)	ZNF25 (0.7)	ZNF37A (0.6)	SEPT7L (0.6)	STON1 (0.3)	THEMIS (0.3)	TSN (0.3)	ENSG00000226086 (0.3)
Hepcidin_ferritin_ratio_all	A02.835.583	Joints	Musculoskeletal System	Skeleton	0.59	>=0.20	FBN1 (1.7)	FOXF2 (1.4)	C5orf17 (1.0)	ZNF25 (0.7)	ZNF37A (0.6)	SEPT7L (0.6)	STON1 (0.3)	THEMIS (0.3)	TSN (0.3)	ENSG00000226086 (0.3)
Hepcidin_ferritin_ratio_all	A02.835.583.443.800	Synovial Membrane	Musculoskeletal System	Skeleton	0.59	>=0.20	FBN1 (1.7)	FOXF2 (1.4)	C5orf17 (1.0)	ZNF25 (0.7)	ZNF37A (0.6)	SEPT7L (0.6)	STON1 (0.3)	THEMIS (0.3)	TSN (0.3)	ENSG00000226086 (0.3)
Hepcidin_ferritin_ratio_all	A10.615	Membranes	Tissues	Membranes	0.6	>=0.20	TACC2 (0.8)	FRMD4B (0.8)	FOXF2 (0.7)	HNRNPA1P31 (0.5)	C5orf17 (0.4)	TRAV39 (0.1)	FBN1 (-0.0)	TSN (-0.0)	THEMIS (-0.0)	EMCN (-0.0)
Hepcidin_ferritin_ratio_all	A03.556.124	Intestines	Digestive System	Gastrointestinal Tract	0.6	>=0.20	FOXF2 (1.1)	ZNF33A (0.7)	TACC2 (0.5)	HNRNPA1P31 (0.2)	FRMD4B (0.1)	FBN1 (0.1)	TSN (0.1)	EMCN (0.1)	C5orf17 (0.1)	THEMIS (-0.0)
Hepcidin_ferritin_ratio_all	A03.556.249.249.356.668	Colon Sigmoid	Digestive System	Gastrointestinal Tract	0.6	>=0.20	FOXF2 (1.1)	ZNF33A (1.0)	ABCD1P2 (0.9)	TACC2 (0.6)	SEPT7L (0.6)	FRMD4B (0.5)	ZNF248 (0.5)	ENSG00000259446 (0.4)	FBN1 (0.2)	EMCN (0.2)
Hepcidin_ferritin_ratio_all	A11.436.348	Hepatocytes	Cells	Epithelial Cells	0.61	>=0.20	TMPRSS6 (2.1)	TSN (1.6)	TACC2 (1.2)	ENSG00000255087 (0.8)	ABCD1P2 (0.4)	C5orf17 (0.3)	ENSG00000255479 (0.3)	ENSG00000259446 (0.3)	HOMER1 (0.3)	ENSG00000226086 (0.2)
Hepcidin_ferritin_ratio_all	A15.382.490.315.583	Neutrophils	Hemic and Immune Systems	Immune System	0.62	>=0.20	ZNF33A (3.6)	GPR61 (2.6)	ABCD1P2 (1.5)	ENSG00000255087 (1.5)	TMPRSS6 (1.3)	KCTD17 (1.2)	ENSG00000255479 (1.0)	FRMD4B (1.0)	ENSG00000259446 (0.4)	THEMIS (0.2)
Hepcidin_ferritin_ratio_all	A15.382.490.555.567.622	Lymphocytes Null	Hemic and Immune Systems	Immune System	0.62	>=0.20	SEPT7L (3.5)	GPR61 (1.3)	ENSG00000226086 (1.0)	TSN (0.9)	THEMIS (0.8)	FRMD4B (0.7)	TRAV39 (0.7)	ENSG00000255087 (0.3)	ENSG00000255479 (0.0)	TMPRSS6 (-0.0)
Hepcidin_ferritin_ratio_all	A11.627.340.360	Granulocyte Precursor Cells	Cells	Myeloid Cells	0.62	>=0.20	TSN (2.5)	ZNF33A (2.1)	ZNF37A (1.7)	SEPT7L (1.4)	ENSG00000226086 (1.3)	GPR61 (1.3)	TMPRSS6 (0.4)	ZNF25 (0.3)	C5orf17 (0.3)	FRMD4B (0.2)
Hepcidin_ferritin_ratio_all	A09.371	Eye	Sense Organs	Eye	0.63	>=0.20	ZNF248 (1.2)	TSN (1.2)	ZNF37A (0.8)	TACC2 (0.7)	THEMIS (0.7)	EMCN (0.6)	FRMD4B (0.5)	ZNF33A (0.3)	RAG2 (0.1)	FOXF2 (0.1)
Hepcidin_ferritin_ratio_all	A11.872.580	Mesenchymal Stem Cells	Cells	Stem Cells	0.63	>=0.20	FBN1 (2.2)	FOXF2 (2.2)	STON1 (1.2)	ZNF25 (0.9)	TSN (0.8)	ABCD1P2 (0.6)	C5orf17 (0.4)	ENSG00000226086 (0.4)	ZNF37A (0.3)	RAG2 (0.3)
Hepcidin_ferritin_ratio_all	A11.627.635	Myeloid Progenitor Cells	Cells	Myeloid Cells	0.63	>=0.20	TSN (2.4)	ZNF37A (1.3)	ABCD1P2 (0.9)	SEPT7L (0.8)	GPR61 (0.8)	ENSG00000226086 (0.8)	ENSG00000255087 (0.5)	ZNF33A (0.4)	ENSG00000255479 (0.3)	HNRNPA1P31 (0.2)
Hepcidin_ferritin_ratio_all	A11.118.637.415	Granulocytes	Cells	Blood Cells	0.63	>=0.20	ZNF33A (3.4)	GPR61 (2.5)	ABCD1P2 (1.4)	ENSG00000255087 (1.4)	TMPRSS6 (1.2)	KCTD17 (1.0)	FRMD4B (0.9)	ENSG00000255479 (0.9)	ENSG00000259446 (0.3)	SEPT7L (0.1)
Hepcidin_ferritin_ratio_all	A02.165	Cartilage	Musculoskeletal System	Cartilage	0.65	>=0.20	ZNF37A (1.9)	FOXF2 (1.7)	HNRNPA1P31 (1.3)	FBN1 (1.1)	STON1 (0.6)	RAG2 (0.4)	GPR61 (0.3)	KCTD17 (0.1)	C5orf17 (0.1)	SEPT7L (0.0)
Hepcidin_ferritin_ratio_all	A11.329.171	Chondrocytes	Cells	Connective Tissue Cells	0.65	>=0.20	FBN1 (2.1)	STON1 (1.9)	ENSG00000226086 (1.4)	ZNF25 (1.1)	TRAV39 (1.0)	FOXF2 (0.9)	ABCD1P2 (0.6)	GPR61 (0.3)	TSN (0.2)	ENSG00000255479 (0.2)
Hepcidin_ferritin_ratio_all	A05.360.444.492	Penis	Urogenital System	Genitalia	0.65	>=0.20	FOXF2 (1.9)	SEPT7L (1.3)	ENSG00000255087 (1.3)	ENSG00000226086 (1.0)	FBN1 (0.6)	TACC2 (0.6)	TSN (0.3)	STON1 (0.2)	ZNF37A (0.2)	HOMER1 (0.0)
Hepcidin_ferritin_ratio_all	A11.329.830	Stromal Cells	Cells	Connective Tissue Cells	0.67	>=0.20	FBN1 (2.0)	FOXF2 (1.5)	SEPT7L (0.9)	TSN (0.8)	HNRNPA1P31 (0.7)	STON1 (0.6)	C5orf17 (0.4)	ZNF25 (0.4)	HOMER1 (0.0)	KCTD17 (-0.1)
Hepcidin_ferritin_ratio_all	A05.810.890	Urinary Bladder	Urogenital System	Urinary Tract	0.67	>=0.20	FOXF2 (1.1)	HOMER1 (0.7)	ZNF33A (0.7)	ABCD1P2 (0.4)	EMCN (0.3)	KCTD17 (0.3)	SEPT7L (0.1)	C5orf17 (0.1)	TMPRSS6 (0.0)	FBN1 (-0.0)
Hepcidin_ferritin_ratio_all	A05.360.444.492.362	Foreskin	Urogenital System	Genitalia	0.68	>=0.20	FOXF2 (1.8)	SEPT7L (1.4)	ENSG00000255087 (1.4)	ENSG00000226086 (1.1)	FBN1 (0.6)	TACC2 (0.5)	TSN (0.4)	STON1 (0.2)	ZNF37A (0.2)	C5orf17 (0.1)
Hepcidin_ferritin_ratio_all	A10.615.284	Extraembryonic Membranes	Tissues	Membranes	0.69	>=0.20	FBN1 (1.8)	C5orf17 (1.4)	FOXF2 (1.1)	TACC2 (0.9)	ENSG00000226086 (0.8)	STON1 (0.7)	ENSG00000255479 (0.5)	HNRNPA1P31 (0.4)	ABCD1P2 (0.2)	KCTD17 (0.1)
Hepcidin_ferritin_ratio_all	A10.615.284.473	Chorion	Tissues	Membranes	0.69	>=0.20	FBN1 (1.8)	C5orf17 (1.4)	FOXF2 (1.1)	TACC2 (0.9)	ENSG00000226086 (0.8)	STON1 (0.7)	ENSG00000255479 (0.5)	HNRNPA1P31 (0.4)	ABCD1P2 (0.2)	KCTD17 (0.1)
Hepcidin_ferritin_ratio_all	A08.186.211.865	Rhombencephalon	Nervous System	Central Nervous System	0.69	>=0.20	ZNF248 (2.8)	ZNF25 (2.8)	SV2C (2.5)	LRP1B (2.0)	ZNF33A (2.0)	ZNF37A (1.8)	HOMER1 (1.6)	SEPT7L (0.9)	GPR61 (0.5)	STON1 (0.2)
Hepcidin_ferritin_ratio_all	A08.186.211.865.428	Metencephalon	Nervous System	Central Nervous System	0.69	>=0.20	ZNF248 (2.8)	ZNF25 (2.8)	SV2C (2.5)	LRP1B (2.0)	ZNF33A (2.0)	ZNF37A (1.8)	HOMER1 (1.6)	SEPT7L (0.9)	GPR61 (0.5)	STON1 (0.2)
Hepcidin_ferritin_ratio_all	A03.556.249.249.209	Cecum	Digestive System	Gastrointestinal Tract	0.7	>=0.20	ZNF33A (1.5)	SEPT7L (1.2)	FOXF2 (1.1)	FBN1 (0.6)	TACC2 (0.5)	EMCN (0.3)	TSN (0.1)	FRMD4B (0.1)	HOMER1 (0.0)	THEMIS (0.0)
Hepcidin_ferritin_ratio_all	A03.556.249	Lower Gastrointestinal Tract	Digestive System	Gastrointestinal Tract	0.72	>=0.20	FOXF2 (1.0)	ZNF33A (0.8)	TACC2 (0.4)	FBN1 (0.2)	EMCN (0.1)	FRMD4B (0.1)	TSN (0.0)	SEPT7L (0.0)	HNRNPA1P31 (-0.1)	THEMIS (-0.1)
Hepcidin_ferritin_ratio_all	A03.556.249.249.356	Colon	Digestive System	Gastrointestinal Tract	0.74	>=0.20	FOXF2 (1.0)	ZNF33A (0.8)	TACC2 (0.4)	FBN1 (0.2)	TSN (0.1)	EMCN (0.1)	SEPT7L (0.0)	FRMD4B (0.0)	HNRNPA1P31 (-0.1)	KCTD17 (-0.2)
Hepcidin_ferritin_ratio_all	A09.371.729	Retina	Sense Organs	Eye	0.74	>=0.20	STON1 (3.8)	SV2C (1.9)	TSN (1.4)	ENSG00000226086 (1.2)	ZNF33A (1.1)	ZNF248 (1.0)	SEPT7L (0.9)	ZNF37A (0.9)	FRMD4B (0.9)	TACC2 (0.8)
Hepcidin_ferritin_ratio_all	A11.872.190	Embryonic Stem Cells	Cells	Stem Cells	0.75	>=0.20	ENSG00000226086 (1.8)	TSN (1.6)	STON1 (1.6)	C5orf17 (1.5)	HOMER1 (1.5)	TACC2 (0.3)	HNRNPA1P31 (0.3)	ABCD1P2 (0.1)	FBN1 (0.0)	ENSG00000259446 (-0.1)
Hepcidin_ferritin_ratio_all	A03.556.124.526.767	Rectum	Digestive System	Gastrointestinal Tract	0.75	>=0.20	FOXF2 (1.0)	ZNF33A (0.8)	ABCD1P2 (0.8)	FBN1 (0.5)	TACC2 (0.4)	KCTD17 (0.3)	TMPRSS6 (0.3)	FRMD4B (0.2)	EMCN (0.2)	SEPT7L (0.1)
Hepcidin_ferritin_ratio_all	A15.382.490.555.567.537	Killer Cells Natural	Hemic and Immune Systems	Immune System	0.75	>=0.20	SEPT7L (2.1)	C5orf17 (1.1)	GPR61 (1.0)	ZNF37A (1.0)	THEMIS (0.8)	TSN (0.6)	ENSG00000226086 (0.4)	FRMD4B (0.2)	ZNF25 (0.1)	ZNF248 (0.0)
Hepcidin_ferritin_ratio_all	A03.556.249.249	Intestine Large	Digestive System	Gastrointestinal Tract	0.75	>=0.20	FOXF2 (1.0)	ZNF33A (0.8)	TACC2 (0.4)	FBN1 (0.3)	EMCN (0.1)	TSN (0.1)	SEPT7L (0.1)	FRMD4B (0.0)	HNRNPA1P31 (-0.1)	KCTD17 (-0.1)
Hepcidin_ferritin_ratio_all	A08.186.211.132.810.428.200	Cerebellum	Nervous System	Central Nervous System	0.75	>=0.20	ZNF248 (2.9)	ZNF25 (2.8)	ZNF33A (2.3)	LRP1B (2.0)	ZNF37A (2.0)	HOMER1 (1.8)	SV2C (1.8)	SEPT7L (1.2)	GPR61 (0.5)	STON1 (0.2)
Hepcidin_ferritin_ratio_all	A10.336.707	Prostate	Tissues	Exocrine Glands	0.76	>=0.20	STON1 (1.8)	ZNF33A (1.7)	SEPT7L (1.4)	EMCN (1.0)	FOXF2 (1.0)	C5orf17 (0.7)	TACC2 (0.6)	ZNF25 (0.5)	FRMD4B (0.4)	THEMIS (0.4)
Hepcidin_ferritin_ratio_all	A15.145.229.637.555.567.562.725	Plasma Cells	Hemic and Immune Systems	Blood	0.76	>=0.20	ABCD1P2 (2.6)	HNRNPA1P31 (2.0)	TMPRSS6 (1.7)	ENSG00000226086 (1.5)	TRAV39 (1.2)	TSN (1.2)	ENSG00000259446 (0.8)	KCTD17 (0.5)	SV2C (0.5)	ZNF33A (0.4)
Hepcidin_ferritin_ratio_all	A15.145.693	Plasma	Hemic and Immune Systems	Blood	0.76	>=0.20	ABCD1P2 (2.6)	HNRNPA1P31 (2.0)	TMPRSS6 (1.7)	ENSG00000226086 (1.4)	TRAV39 (1.2)	TSN (1.2)	ENSG00000259446 (0.8)	KCTD17 (0.5)	SV2C (0.5)	ZNF33A (0.4)
Hepcidin_ferritin_ratio_all	A05.360.319.114.373	Fallopian Tubes	Urogenital System	Genitalia	0.76	>=0.20	FRMD4B (1.1)	ZNF33A (1.1)	STON1 (0.8)	TSN (0.7)	ZNF248 (0.7)	ZNF37A (0.2)	FBN1 (0.2)	SEPT7L (0.1)	SV2C (0.0)	EMCN (-0.0)
Hepcidin_ferritin_ratio_all	A10.615.789	Serous Membrane	Tissues	Membranes	0.76	>=0.20	FBN1 (1.1)	EMCN (1.0)	FRMD4B (0.7)	ZNF33A (0.4)	ZNF248 (0.2)	RAG2 (0.0)	TACC2 (-0.0)	ZNF25 (-0.0)	LRP1B (-0.0)	STON1 (-0.0)
Hepcidin_ferritin_ratio_all	A11.063	Antibody Producing Cells	Cells	Antibody-Producing Cells	0.77	>=0.20	ABCD1P2 (1.8)	HNRNPA1P31 (1.6)	ENSG00000226086 (1.3)	TMPRSS6 (1.2)	TSN (1.0)	TRAV39 (0.8)	RAG2 (0.7)	ZNF33A (0.6)	ZNF37A (0.6)	ENSG00000259446 (0.4)
Hepcidin_ferritin_ratio_all	A11.118.637.555.567.562	B Lymphocytes	Cells	Blood Cells	0.77	>=0.20	ABCD1P2 (1.8)	HNRNPA1P31 (1.6)	ENSG00000226086 (1.3)	TMPRSS6 (1.2)	TSN (1.0)	TRAV39 (0.8)	RAG2 (0.7)	ZNF33A (0.6)	ZNF37A (0.6)	ENSG00000259446 (0.4)
Hepcidin_ferritin_ratio_all	A10.336	Exocrine Glands	Tissues	Exocrine Glands	0.77	>=0.20	STON1 (1.6)	ZNF33A (1.6)	SEPT7L (1.2)	EMCN (1.0)	FOXF2 (0.9)	C5orf17 (0.7)	TACC2 (0.6)	FRMD4B (0.5)	ZNF25 (0.4)	THEMIS (0.4)
Hepcidin_ferritin_ratio_all	A10.272	Epithelium	Tissues	Epithelium	0.78	>=0.20	TACC2 (1.1)	FRMD4B (1.0)	SEPT7L (0.6)	HNRNPA1P31 (0.3)	C5orf17 (0.2)	TMPRSS6 (0.2)	ENSG00000259446 (0.1)	ZNF37A (0.1)	ENSG00000255087 (-0.0)	ZNF248 (-0.2)
Hepcidin_ferritin_ratio_all	A05.360.319	Genitalia Female	Urogenital System	Genitalia	0.79	>=0.20	ZNF33A (1.0)	FRMD4B (0.8)	STON1 (0.7)	ZNF248 (0.7)	SEPT7L (0.4)	FBN1 (0.4)	EMCN (0.2)	HOMER1 (0.2)	TSN (0.0)	SV2C (-0.2)
Hepcidin_ferritin_ratio_all	A04.531.520	Nasal Mucosa	Respiratory System	Nose	0.79	>=0.20	SEPT7L (1.2)	TACC2 (1.1)	HNRNPA1P31 (0.9)	FRMD4B (0.9)	TRAV39 (0.5)	TMPRSS6 (0.2)	ZNF37A (0.1)	ENSG00000255087 (0.1)	ENSG00000259446 (0.0)	C5orf17 (-0.1)
Hepcidin_ferritin_ratio_all	A09.531	Nose	Sense Organs	Nose	0.79	>=0.20	SEPT7L (1.2)	TACC2 (1.1)	HNRNPA1P31 (0.9)	FRMD4B (0.9)	TRAV39 (0.5)	TMPRSS6 (0.2)	ZNF37A (0.1)	ENSG00000255087 (0.1)	ENSG00000259446 (0.0)	C5orf17 (-0.1)
Hepcidin_ferritin_ratio_all	A10.615.550.760	Respiratory Mucosa	Tissues	Membranes	0.79	>=0.20	SEPT7L (1.2)	TACC2 (1.1)	HNRNPA1P31 (0.9)	FRMD4B (0.9)	TRAV39 (0.5)	TMPRSS6 (0.2)	ZNF37A (0.1)	ENSG00000255087 (0.1)	ENSG00000259446 (0.0)	C5orf17 (-0.1)
Hepcidin_ferritin_ratio_all	A11.872	Stem Cells	Cells	Stem Cells	0.8	>=0.20	TSN (1.6)	ENSG00000226086 (1.1)	STON1 (0.4)	C5orf17 (0.3)	SEPT7L (0.3)	FBN1 (0.2)	HOMER1 (0.2)	ABCD1P2 (0.2)	RAG2 (0.2)	FOXF2 (0.2)
Hepcidin_ferritin_ratio_all	A05.360.444	Genitalia Male	Urogenital System	Genitalia	0.8	>=0.20	SEPT7L (1.7)	STON1 (1.4)	ZNF33A (1.2)	FOXF2 (1.0)	EMCN (0.7)	C5orf17 (0.5)	TACC2 (0.5)	ZNF25 (0.3)	FBN1 (0.3)	FRMD4B (0.3)
Hepcidin_ferritin_ratio_all	A05.810.453.324	Kidney Cortex	Urogenital System	Urinary Tract	0.81	>=0.20	ENSG00000255087 (2.5)	TRAV39 (1.5)	FBN1 (1.2)	C5orf17 (0.6)	EMCN (0.3)	ENSG00000226086 (0.2)	ABCD1P2 (0.2)	TSN (0.1)	HOMER1 (0.1)	ENSG00000259446 (0.1)
Hepcidin_ferritin_ratio_all	A05.360	Genitalia	Urogenital System	Genitalia	0.81	>=0.20	ZNF33A (1.0)	STON1 (0.9)	SEPT7L (0.8)	FRMD4B (0.6)	ZNF248 (0.5)	FBN1 (0.4)	EMCN (0.3)	FOXF2 (0.0)	HOMER1 (-0.1)	TSN (-0.1)
Hepcidin_ferritin_ratio_all	A05.360.319.679.256	Cervix Uteri	Urogenital System	Genitalia	0.83	>=0.20	ZNF33A (1.1)	FRMD4B (0.9)	SEPT7L (0.8)	FBN1 (0.4)	EMCN (0.3)	HOMER1 (0.2)	THEMIS (0.2)	TACC2 (0.2)	KCTD17 (0.1)	C5orf17 (0.1)
Hepcidin_ferritin_ratio_all	A02.835.232.834.151	Cervical Vertebrae	Musculoskeletal System	Skeleton	0.84	>=0.20	TSN (1.2)	STON1 (1.0)	ENSG00000226086 (0.9)	FBN1 (0.9)	FOXF2 (0.8)	C5orf17 (0.5)	HOMER1 (0.4)	ABCD1P2 (0.3)	RAG2 (-0.0)	TACC2 (-0.1)
Hepcidin_ferritin_ratio_all	A03.734	Pancreas	Digestive System	Pancreas	0.84	>=0.20	FBN1 (0.6)	FOXF2 (0.6)	FRMD4B (0.4)	EMCN (0.4)	STON1 (0.0)	THEMIS (-0.0)	ZNF33A (-0.0)	TACC2 (-0.1)	TSN (-0.2)	ENSG00000226086 (-0.2)
Hepcidin_ferritin_ratio_all	A02.835.232.834	Spine	Musculoskeletal System	Skeleton	0.84	>=0.20	TSN (1.2)	STON1 (1.0)	ENSG00000226086 (0.9)	FBN1 (0.9)	FOXF2 (0.8)	C5orf17 (0.4)	HOMER1 (0.4)	ABCD1P2 (0.3)	RAG2 (-0.0)	TACC2 (-0.1)
Hepcidin_ferritin_ratio_all	A11.872.378.590.817	Megakaryocyte Erythroid Progenitor Cells	Cells	Stem Cells	0.84	>=0.20	TSN (2.4)	SEPT7L (1.8)	ENSG00000226086 (1.3)	HOMER1 (0.9)	C5orf17 (0.7)	ABCD1P2 (0.4)	GPR61 (0.4)	ZNF248 (0.2)	TRAV39 (-0.1)	ENSG00000255479 (-0.2)
Hepcidin_ferritin_ratio_all	A15.378.316.378.590.837.250	Erythroid Precursor Cells	Hemic and Immune Systems	Hematopoietic System	0.84	>=0.20	TSN (2.4)	SEPT7L (1.8)	ENSG00000226086 (1.3)	HOMER1 (0.9)	C5orf17 (0.7)	ABCD1P2 (0.4)	GPR61 (0.4)	ZNF248 (0.2)	TRAV39 (-0.1)	ENSG00000255479 (-0.2)
Hepcidin_ferritin_ratio_all	A03.556.500.760	Salivary Glands	Digestive System	Gastrointestinal Tract	0.86	>=0.20	FRMD4B (1.5)	TACC2 (1.4)	KCTD17 (1.3)	HNRNPA1P31 (1.1)	ZNF37A (1.1)	C5orf17 (0.7)	TMPRSS6 (0.3)	ZNF33A (0.3)	EMCN (0.1)	ENSG00000226086 (-0.0)
Hepcidin_ferritin_ratio_all	A05.810.453	Kidney	Urogenital System	Urinary Tract	0.88	>=0.20	EMCN (1.8)	ZNF33A (1.4)	SEPT7L (1.3)	ZNF248 (0.8)	FRMD4B (0.7)	STON1 (0.2)	ZNF37A (0.0)	THEMIS (0.0)	FBN1 (-0.1)	HOMER1 (-0.2)
Hepcidin_ferritin_ratio_all	A05.810	Urinary Tract	Urogenital System	Urinary Tract	0.89	>=0.20	EMCN (1.7)	ZNF33A (1.4)	SEPT7L (1.2)	ZNF248 (0.7)	FRMD4B (0.6)	STON1 (0.2)	THEMIS (-0.0)	ZNF37A (-0.1)	HOMER1 (-0.1)	FBN1 (-0.1)
Hepcidin_ferritin_ratio_all	A05.360.319.114.630	Ovary	Urogenital System	Genitalia	0.89	>=0.20	ZNF33A (1.1)	FRMD4B (0.8)	ZNF248 (0.7)	SEPT7L (0.6)	STON1 (0.5)	TSN (0.3)	FBN1 (0.2)	ZNF37A (0.1)	HOMER1 (-0.0)	EMCN (-0.1)
Hepcidin_ferritin_ratio_all	A05.360.319.114	Adnexa Uteri	Urogenital System	Genitalia	0.89	>=0.20	ZNF33A (1.2)	FRMD4B (0.8)	ZNF248 (0.7)	SEPT7L (0.6)	STON1 (0.5)	TSN (0.3)	FBN1 (0.2)	ZNF37A (0.0)	HOMER1 (-0.0)	EMCN (-0.1)
Hepcidin_ferritin_ratio_all	A11.436.294.064	Glucagon Secreting Cells	Cells	Epithelial Cells	0.89	>=0.20	TSN (1.3)	ENSG00000226086 (1.1)	HOMER1 (0.7)	GPR61 (0.6)	FOXF2 (0.4)	ENSG00000255479 (0.3)	TACC2 (0.2)	ENSG00000255087 (0.2)	SEPT7L (0.1)	FRMD4B (-0.0)
Hepcidin_ferritin_ratio_all	A11.382.625	Enteroendocrine Cells	Cells	Endocrine Cells	0.89	>=0.20	TSN (1.3)	ENSG00000226086 (1.1)	HOMER1 (0.7)	GPR61 (0.6)	FOXF2 (0.4)	ENSG00000255479 (0.3)	TACC2 (0.2)	ENSG00000255087 (0.2)	SEPT7L (0.1)	FRMD4B (-0.0)
Hepcidin_ferritin_ratio_all	A06.407.071.140	Adrenal Cortex	Endocrine System	Endocrine Glands	0.89	>=0.20	EMCN (1.5)	ABCD1P2 (0.6)	ZNF25 (0.4)	HNRNPA1P31 (0.3)	TRAV39 (0.3)	FBN1 (0.3)	RAG2 (0.0)	C5orf17 (-0.0)	LRP1B (-0.1)	ZNF33A (-0.2)
Hepcidin_ferritin_ratio_all	A03.556.500.760.464	Parotid Gland	Digestive System	Gastrointestinal Tract	0.9	>=0.20	FRMD4B (1.4)	ZNF37A (1.3)	TACC2 (1.2)	KCTD17 (1.1)	HNRNPA1P31 (1.0)	C5orf17 (0.8)	ZNF33A (0.4)	EMCN (0.1)	TMPRSS6 (0.1)	ENSG00000226086 (-0.0)
Hepcidin_ferritin_ratio_all	A06.407.312	Gonads	Endocrine System	Endocrine Glands	0.9	>=0.20	ZNF33A (1.1)	SEPT7L (0.9)	FRMD4B (0.7)	ZNF248 (0.6)	STON1 (0.5)	TSN (0.4)	FBN1 (0.3)	ZNF37A (0.1)	HOMER1 (-0.0)	EMCN (-0.1)
Hepcidin_ferritin_ratio_all	A06.407.071	Adrenal Glands	Endocrine System	Endocrine Glands	0.9	>=0.20	EMCN (1.3)	ABCD1P2 (0.7)	SV2C (0.5)	ZNF25 (0.3)	FBN1 (0.1)	HNRNPA1P31 (0.1)	TRAV39 (0.1)	ENSG00000226086 (0.0)	RAG2 (-0.1)	ZNF33A (-0.2)
Hepcidin_ferritin_ratio_all	A11.497.497.600	Oocytes	Cells	Germ Cells	0.9	>=0.20	HOMER1 (0.9)	ENSG00000226086 (0.9)	FRMD4B (0.8)	STON1 (0.8)	FBN1 (0.6)	ZNF37A (0.5)	ABCD1P2 (0.5)	C5orf17 (0.4)	ZNF25 (0.2)	TSN (0.1)
Hepcidin_ferritin_ratio_all	A05.360.490.690	Ovum	Urogenital System	Genitalia	0.9	>=0.20	HOMER1 (0.9)	ENSG00000226086 (0.9)	FRMD4B (0.8)	STON1 (0.8)	FBN1 (0.6)	ZNF37A (0.5)	ABCD1P2 (0.5)	C5orf17 (0.4)	ZNF25 (0.2)	TSN (0.1)
Hepcidin_ferritin_ratio_all	A03.734.414	Islets of Langerhans	Digestive System	Pancreas	0.93	>=0.20	TSN (1.2)	ENSG00000226086 (0.8)	FOXF2 (0.7)	HOMER1 (0.4)	C5orf17 (0.3)	GPR61 (0.2)	ENSG00000255087 (0.1)	TACC2 (0.1)	ENSG00000255479 (-0.0)	FBN1 (-0.2)
Hepcidin_ferritin_ratio_all	A06.407.312.782	Testis	Endocrine System	Endocrine Glands	0.94	>=0.20	SEPT7L (5.1)	TSN (1.5)	ZNF33A (1.1)	FBN1 (0.8)	ZNF25 (0.6)	RAG2 (0.6)	HOMER1 (0.6)	STON1 (0.5)	LRP1B (0.5)	EMCN (0.5)
Hepcidin_ferritin_ratio_all	A06.407	Endocrine Glands	Endocrine System	Endocrine Glands	0.94	>=0.20	ZNF33A (0.9)	SEPT7L (0.6)	FRMD4B (0.5)	ZNF248 (0.5)	STON1 (0.3)	FBN1 (0.2)	TSN (0.2)	EMCN (0.1)	HOMER1 (-0.0)	ZNF37A (-0.1)
Hepcidin_ferritin_ratio_all	A11.436	Epithelial Cells	Cells	Epithelial Cells	0.94	>=0.20	TACC2 (0.4)	ENSG00000255479 (0.4)	C5orf17 (0.3)	TSN (0.3)	ENSG00000255087 (0.3)	ABCD1P2 (0.2)	SEPT7L (0.2)	TMPRSS6 (0.2)	TRAV39 (0.1)	HNRNPA1P31 (0.1)
Hepcidin_ferritin_ratio_all	A11.436.329	Granulosa Cells	Cells	Epithelial Cells	0.95	>=0.20	HOMER1 (1.4)	ZNF37A (1.2)	ABCD1P2 (1.1)	FRMD4B (1.0)	ZNF25 (0.6)	RAG2 (0.6)	FBN1 (0.4)	SV2C (0.2)	STON1 (0.2)	ZNF248 (0.1)
Hepcidin_ferritin_ratio_all	A06.407.312.497.535.300.500	Cumulus Cells	Endocrine System	Endocrine Glands	0.95	>=0.20	HOMER1 (1.4)	ZNF37A (1.2)	ABCD1P2 (1.1)	FRMD4B (1.0)	ZNF25 (0.6)	RAG2 (0.6)	FBN1 (0.4)	SV2C (0.2)	STON1 (0.2)	ZNF248 (0.1)
Hepcidin_ferritin_ratio_all	A05.360.319.114.630.535	Ovarian Follicle	Urogenital System	Genitalia	0.95	>=0.20	HOMER1 (1.4)	ZNF37A (1.2)	ABCD1P2 (1.1)	FRMD4B (1.0)	ZNF25 (0.6)	RAG2 (0.6)	FBN1 (0.4)	SV2C (0.2)	STON1 (0.2)	ZNF248 (0.1)
Hepcidin_ferritin_ratio_all	A05.360.490	Germ Cells	Urogenital System	Genitalia	0.96	>=0.20	SEPT7L (1.3)	HOMER1 (0.9)	STON1 (0.8)	ENSG00000226086 (0.8)	FBN1 (0.6)	FRMD4B (0.6)	ABCD1P2 (0.5)	ZNF37A (0.3)	C5orf17 (0.3)	ZNF25 (0.2)
Hepcidin_ferritin_ratio_all	A11.872.653	Neural Stem Cells	Cells	Stem Cells	0.96	>=0.20	SEPT7L (1.7)	TSN (1.1)	HOMER1 (0.9)	ENSG00000226086 (0.8)	ZNF25 (0.4)	SV2C (0.3)	LRP1B (0.3)	ABCD1P2 (0.1)	ENSG00000259446 (0.0)	ZNF33A (0.0)
Hepcidin_ferritin_ratio_all	A11.872.700	Pluripotent Stem Cells	Cells	Stem Cells	0.96	>=0.20	TSN (2.3)	HOMER1 (1.6)	ENSG00000226086 (1.4)	SEPT7L (1.2)	STON1 (1.1)	TACC2 (0.3)	GPR61 (0.2)	C5orf17 (-0.0)	ENSG00000255479 (-0.3)	LRP1B (-0.3)
Hepcidin_ferritin_ratio_all	A11.872.700.500	Induced Pluripotent Stem Cells	Cells	Stem Cells	0.96	>=0.20	TSN (2.3)	HOMER1 (1.6)	ENSG00000226086 (1.4)	SEPT7L (1.2)	STON1 (1.1)	TACC2 (0.3)	GPR61 (0.2)	C5orf17 (-0.0)	ENSG00000255479 (-0.3)	LRP1B (-0.3)
Hepcidin_ferritin_ratio_all	A11.872.040	Adult Stem Cells	Cells	Stem Cells	0.97	>=0.20	TSN (1.5)	HOMER1 (1.3)	ENSG00000255087 (1.0)	ENSG00000226086 (0.9)	SEPT7L (0.7)	STON1 (0.7)	TACC2 (0.1)	GPR61 (0.1)	C5orf17 (0.0)	ZNF37A (-0.1)
Hepcidin_ferritin_ratio_all	A11.382	Endocrine Cells	Cells	Endocrine Cells	0.99	>=0.20	HOMER1 (1.1)	FRMD4B (0.6)	ENSG00000226086 (0.5)	ABCD1P2 (0.4)	TSN (0.3)	ZNF37A (0.1)	RAG2 (-0.0)	ENSG00000255087 (-0.0)	SV2C (-0.1)	FBN1 (-0.2)

## Sheet: Hepcferr_subset
Trait	MeSH term	Name	MeSH first level term	MeSH second level term	Nominal P value	False discovery rate	Tissue-specific expression Z score gene 1	Tissue-specific expression Z score gene 2	Tissue-specific expression Z score gene 3	Tissue-specific expression Z score gene 4	Tissue-specific expression Z score gene 5	Tissue-specific expression Z score gene 6	Tissue-specific expression Z score gene 7	Tissue-specific expression Z score gene 8	Tissue-specific expression Z score gene 9	Tissue-specific expression Z score gene 10
Hepcidin_ferritin_ratio_subset	A08.186.211.730.317.357.352.435	Hypothalamo Hypophyseal System	Nervous System	Central Nervous System	0.00411	<0.20	TMPRSS6 (3.5)	ENSG00000227210 (3.2)	KCTD17 (2.3)	EFNA5 (2.3)	WDR35 (2.1)	ZFHX4 (2.1)	AMIGO1 (1.7)	ENSG00000259446 (1.5)	CACNA2D4 (1.5)	KCNB1 (1.4)
Hepcidin_ferritin_ratio_subset	A08.713	Neurosecretory Systems	Nervous System	Neurosecretory Systems	0.00411	<0.20	TMPRSS6 (3.5)	ENSG00000227210 (3.2)	KCTD17 (2.3)	EFNA5 (2.3)	WDR35 (2.1)	ZFHX4 (2.1)	AMIGO1 (1.7)	ENSG00000259446 (1.5)	CACNA2D4 (1.5)	KCNB1 (1.4)
Hepcidin_ferritin_ratio_subset	A08.186.211.730.317.357.352	Hypothalamus Middle	Nervous System	Central Nervous System	0.00411	<0.20	TMPRSS6 (3.5)	ENSG00000227210 (3.2)	KCTD17 (2.3)	EFNA5 (2.3)	WDR35 (2.1)	ZFHX4 (2.1)	AMIGO1 (1.7)	ENSG00000259446 (1.5)	CACNA2D4 (1.5)	KCNB1 (1.4)
Hepcidin_ferritin_ratio_subset	A08.186.211.730.317.357	Hypothalamus	Nervous System	Central Nervous System	0.005	<0.20	TMPRSS6 (3.1)	ENSG00000227210 (3.0)	KCTD17 (2.3)	EFNA5 (2.1)	ZFHX4 (1.9)	LINC00051 (1.8)	ENSG00000259446 (1.7)	AMIGO1 (1.7)	WDR35 (1.7)	KCNB1 (1.5)
Hepcidin_ferritin_ratio_subset	A08.186.211.730.317	Diencephalon	Nervous System	Central Nervous System	0.00568	<0.20	KCTD17 (2.8)	ENSG00000227210 (2.5)	TMPRSS6 (2.4)	ENSG00000259446 (2.2)	LINC00051 (2.1)	ZFHX4 (1.7)	EFNA5 (1.6)	ADIPOR2 (1.5)	AMIGO1 (1.5)	PRELID2 (1.4)
Hepcidin_ferritin_ratio_subset	A08.186.211.730.885.287.500.670	Parietal Lobe	Nervous System	Central Nervous System	0.00728	<0.20	LMO3 (3.6)	KCNB1 (2.6)	AMIGO1 (2.4)	KALRN (2.3)	ENSG00000259446 (2.1)	RBFOX1 (2.0)	ENSG00000253661 (1.6)	TMEM132C (1.5)	ENSG00000227210 (1.4)	THEMIS (1.4)
Hepcidin_ferritin_ratio_subset	A11.329.114	Adipocytes	Cells	Connective Tissue Cells	0.02	<0.20	ZFHX4 (2.2)	ADIPOR2 (2.2)	TMEM132C (2.1)	CRNDE (1.5)	ITGB5 (1.5)	KCNB1 (1.4)	SLC9A9 (1.3)	LAPTM4A (1.2)	ENSG00000253661 (1.2)	LMO3 (1.1)
Hepcidin_ferritin_ratio_subset	A08.186.211.653	Mesencephalon	Nervous System	Central Nervous System	0.02	>=0.20	ENSG00000259446 (2.8)	KCTD17 (2.3)	ADIPOR2 (2.3)	LINC00051 (2.2)	SLC9A9 (1.7)	ZFHX4 (1.7)	AMIGO1 (1.5)	RBFOX1 (1.3)	ENSG00000227210 (1.3)	LMO3 (1.2)
Hepcidin_ferritin_ratio_subset	A08.186.211.730.885.287.500.270	Frontal Lobe	Nervous System	Central Nervous System	0.03	>=0.20	LMO3 (4.1)	KALRN (3.5)	KCNB1 (3.4)	RBFOX1 (2.8)	AMIGO1 (2.6)	EFNA5 (2.0)	ENSG00000259446 (2.0)	KCTD17 (2.0)	LINC00051 (1.6)	PRKCE (1.5)
Hepcidin_ferritin_ratio_subset	A07.541.560	Heart Ventricles	Cardiovascular System	Heart	0.03	>=0.20	MARCH3 (2.3)	ENSG00000259446 (1.8)	RBFOX1 (1.8)	TMPRSS6 (1.5)	EFNA5 (1.4)	KALRN (1.4)	CRNDE (1.3)	AMIGO1 (1.1)	LINC00051 (1.0)	C5orf63 (0.9)
Hepcidin_ferritin_ratio_subset	A07.541	Heart	Cardiovascular System	Heart	0.03	>=0.20	MARCH3 (2.1)	RBFOX1 (1.6)	ENSG00000259446 (1.5)	EFNA5 (1.4)	KALRN (1.3)	TMPRSS6 (1.2)	AMIGO1 (1.1)	CRNDE (1.1)	ITGB5 (0.9)	LINC00051 (0.7)
Hepcidin_ferritin_ratio_subset	A15.145.229.188	Blood Platelets	Hemic and Immune Systems	Blood	0.04	>=0.20	UBE2R2 (4.2)	MARCH3 (3.1)	ADIPOR2 (2.9)	DCAF12 (2.6)	KCTD17 (2.5)	ITGB5 (2.2)	SLC9A9 (2.1)	ENSG00000259446 (2.0)	TMPRSS6 (1.9)	PRELID2 (1.9)
Hepcidin_ferritin_ratio_subset	A08.186.211.730	Prosencephalon	Nervous System	Central Nervous System	0.04	>=0.20	LMO3 (2.8)	KCNB1 (2.7)	KALRN (2.5)	RBFOX1 (2.5)	AMIGO1 (2.3)	PRKCE (2.1)	TMEM132C (1.3)	KCTD17 (1.3)	TSNARE1 (1.2)	LINC00051 (1.1)
Hepcidin_ferritin_ratio_subset	A14.549.167	Dentition	Stomatognathic System	Mouth	0.04	>=0.20	ENSG00000253661 (2.3)	ADRA1D (1.7)	PRSS3 (1.6)	EFNA5 (1.4)	SLC9A9 (1.2)	C5orf63 (1.0)	MYL12B (1.0)	CRNDE (0.8)	ITGB5 (0.8)	ENSG00000259446 (0.8)
Hepcidin_ferritin_ratio_subset	A08.186.211.730.885.287.500	Cerebral Cortex	Nervous System	Central Nervous System	0.06	>=0.20	LMO3 (3.2)	KCNB1 (3.0)	KALRN (2.9)	RBFOX1 (2.8)	AMIGO1 (2.5)	PRKCE (2.4)	TMEM132C (1.4)	TSNARE1 (1.2)	EFNA5 (1.0)	ENSG00000259446 (0.9)
Hepcidin_ferritin_ratio_subset	A08.186.211.730.885.287.500.863	Temporal Lobe	Nervous System	Central Nervous System	0.06	>=0.20	KCNB1 (3.2)	LMO3 (3.1)	KALRN (2.9)	PRKCE (2.8)	RBFOX1 (2.7)	AMIGO1 (2.6)	TMEM132C (1.3)	ENSG00000253661 (1.2)	UBE2R2 (1.2)	ENSG00000259446 (1.2)
Hepcidin_ferritin_ratio_subset	A08.186.211.730.885	Telencephalon	Nervous System	Central Nervous System	0.06	>=0.20	LMO3 (3.1)	KCNB1 (2.9)	KALRN (2.8)	RBFOX1 (2.7)	AMIGO1 (2.4)	PRKCE (2.2)	TMEM132C (1.4)	TSNARE1 (1.1)	KCTD17 (1.1)	LINC00051 (0.9)
Hepcidin_ferritin_ratio_subset	A08.186.211.730.885.287	Cerebrum	Nervous System	Central Nervous System	0.06	>=0.20	LMO3 (3.1)	KCNB1 (3.0)	KALRN (2.8)	RBFOX1 (2.7)	AMIGO1 (2.4)	PRKCE (2.3)	TMEM132C (1.4)	TSNARE1 (1.1)	KCTD17 (1.0)	EFNA5 (0.9)
Hepcidin_ferritin_ratio_subset	A08.186.211.464.710	Parahippocampal Gyrus	Nervous System	Central Nervous System	0.06	>=0.20	KCNB1 (3.2)	LMO3 (3.2)	KALRN (2.9)	PRKCE (2.8)	RBFOX1 (2.7)	AMIGO1 (2.7)	TMEM132C (1.3)	UBE2R2 (1.3)	ENSG00000253661 (1.3)	TSNARE1 (1.2)
Hepcidin_ferritin_ratio_subset	A08.186.211.464.710.225	Entorhinal Cortex	Nervous System	Central Nervous System	0.06	>=0.20	KCNB1 (3.2)	LMO3 (3.2)	KALRN (2.9)	PRKCE (2.8)	RBFOX1 (2.7)	AMIGO1 (2.7)	TMEM132C (1.3)	UBE2R2 (1.3)	ENSG00000253661 (1.3)	TSNARE1 (1.2)
Hepcidin_ferritin_ratio_subset	A08.186.211.464	Limbic System	Nervous System	Central Nervous System	0.06	>=0.20	LMO3 (3.1)	KCNB1 (2.9)	KALRN (2.8)	RBFOX1 (2.8)	PRKCE (2.7)	AMIGO1 (2.5)	TMEM132C (1.3)	TSNARE1 (1.1)	LINC00051 (1.0)	UBE2R2 (0.9)
Hepcidin_ferritin_ratio_subset	A10.165.114.830.500.750	Subcutaneous Fat Abdominal	Tissues	Connective Tissue	0.07	>=0.20	TMEM132C (3.4)	ADIPOR2 (2.5)	SLC9A9 (2.3)	ITGB5 (1.7)	KCNB1 (1.4)	ZFHX4 (1.3)	CRNDE (1.2)	LAPTM4A (1.1)	CACNA2D4 (1.0)	LMO3 (1.0)
Hepcidin_ferritin_ratio_subset	A10.165.114.830.500	Abdominal Fat	Tissues	Connective Tissue	0.07	>=0.20	TMEM132C (3.4)	ADIPOR2 (2.5)	SLC9A9 (2.3)	ITGB5 (1.7)	KCNB1 (1.4)	ZFHX4 (1.3)	CRNDE (1.2)	LAPTM4A (1.1)	CACNA2D4 (1.0)	LMO3 (1.0)
Hepcidin_ferritin_ratio_subset	A10.165.114.830.750	Subcutaneous Fat	Tissues	Connective Tissue	0.07	>=0.20	TMEM132C (3.1)	ADIPOR2 (2.3)	SLC9A9 (2.0)	ITGB5 (1.6)	ZFHX4 (1.4)	KCNB1 (1.3)	LAPTM4A (1.2)	CRNDE (1.2)	CACNA2D4 (0.8)	LMO3 (0.8)
Hepcidin_ferritin_ratio_subset	A10.165.114.830	Adipose Tissue White	Tissues	Connective Tissue	0.07	>=0.20	TMEM132C (3.1)	ADIPOR2 (2.3)	SLC9A9 (2.0)	ITGB5 (1.6)	ZFHX4 (1.4)	KCNB1 (1.3)	LAPTM4A (1.2)	CRNDE (1.2)	CACNA2D4 (0.8)	LMO3 (0.8)
Hepcidin_ferritin_ratio_subset	A10.165.114	Adipose Tissue	Tissues	Connective Tissue	0.08	>=0.20	TMEM132C (2.8)	ADIPOR2 (2.1)	SLC9A9 (2.0)	ITGB5 (1.4)	ZFHX4 (1.4)	KCNB1 (1.2)	LAPTM4A (1.2)	CRNDE (0.9)	LMO3 (0.7)	CACNA2D4 (0.7)
Hepcidin_ferritin_ratio_subset	A14.549.167.646	Periodontium	Stomatognathic System	Mouth	0.08	>=0.20	PRSS3 (2.8)	ADRA1D (2.0)	DCAF12 (1.7)	EFNA5 (1.7)	SLC9A9 (1.6)	ADIPOR2 (1.5)	MYL12B (1.4)	UBAP2 (1.1)	TSNARE1 (1.1)	ITGB5 (0.8)
Hepcidin_ferritin_ratio_subset	A10.690.552	Muscle Striated	Tissues	Muscles	0.08	>=0.20	RBFOX1 (2.5)	ENSG00000227210 (2.1)	ENSG00000259446 (2.1)	UBAP2 (2.0)	ENSG00000253661 (1.9)	TMPRSS6 (1.8)	KALRN (1.6)	ZFHX4 (1.3)	AMIGO1 (1.3)	ADRA1D (1.2)
Hepcidin_ferritin_ratio_subset	A10.690.552.500	Muscle Skeletal	Tissues	Muscles	0.08	>=0.20	RBFOX1 (2.5)	ENSG00000227210 (2.1)	ENSG00000259446 (2.1)	UBAP2 (2.0)	ENSG00000253661 (1.9)	TMPRSS6 (1.8)	KALRN (1.6)	ZFHX4 (1.3)	AMIGO1 (1.3)	ADRA1D (1.2)
Hepcidin_ferritin_ratio_subset	A10.690	Muscles	Tissues	Muscles	0.09	>=0.20	ENSG00000253661 (1.9)	ENSG00000259446 (1.8)	ENSG00000227210 (1.8)	RBFOX1 (1.7)	TMPRSS6 (1.5)	ADRA1D (1.4)	UBAP2 (1.3)	ZFHX4 (1.3)	KALRN (1.1)	LINC00051 (0.9)
Hepcidin_ferritin_ratio_subset	A08.186.211.464.405	Hippocampus	Nervous System	Central Nervous System	0.09	>=0.20	LMO3 (3.0)	KALRN (2.9)	RBFOX1 (2.9)	PRKCE (2.8)	KCNB1 (2.7)	AMIGO1 (2.4)	ADIPOR2 (1.3)	ADRA1D (1.1)	TMEM132C (0.9)	UBE2R2 (0.9)
Hepcidin_ferritin_ratio_subset	A02.633.567.850	Quadriceps Muscle	Musculoskeletal System	Muscles	0.09	>=0.20	RBFOX1 (2.5)	ENSG00000259446 (2.3)	ENSG00000227210 (2.3)	UBAP2 (2.1)	TMPRSS6 (2.0)	ENSG00000253661 (1.9)	KALRN (1.6)	C5orf63 (1.3)	ZFHX4 (1.3)	AMIGO1 (1.3)
Hepcidin_ferritin_ratio_subset	A08.186.211	Brain	Nervous System	Central Nervous System	0.09	>=0.20	KCNB1 (2.0)	LMO3 (1.9)	KALRN (1.6)	AMIGO1 (1.6)	RBFOX1 (1.6)	ENSG00000253661 (1.5)	PRKCE (1.3)	ENSG00000259446 (1.0)	TMEM132C (0.9)	ZFHX4 (0.8)
Hepcidin_ferritin_ratio_subset	A08.186	Central Nervous System	Nervous System	Central Nervous System	0.09	>=0.20	KCNB1 (2.0)	LMO3 (1.8)	AMIGO1 (1.6)	KALRN (1.6)	RBFOX1 (1.6)	ENSG00000253661 (1.4)	PRKCE (1.3)	ENSG00000259446 (1.0)	TMEM132C (0.9)	ZFHX4 (0.8)
Hepcidin_ferritin_ratio_subset	A02.835.583.443.800.800	Synovial Fluid	Musculoskeletal System	Skeleton	0.11	>=0.20	ENSG00000240973 (5.4)	THEMIS (4.5)	CACNA2D4 (2.3)	SLC9A9 (1.3)	C5orf63 (1.3)	MYL12B (0.9)	TSNARE1 (0.6)	KCTD17 (0.2)	PRELID2 (0.2)	UMPS (-0.2)
Hepcidin_ferritin_ratio_subset	A08.186.211.730.885.287.500.571	Occipital Lobe	Nervous System	Central Nervous System	0.12	>=0.20	EFNA5 (3.4)	LMO3 (3.3)	KCNB1 (3.2)	RBFOX1 (3.1)	KALRN (2.7)	TMEM132C (2.6)	TSNARE1 (2.3)	AMIGO1 (2.2)	PRKCE (1.4)	ENSG00000240973 (1.1)
Hepcidin_ferritin_ratio_subset	A08.186.211.730.885.287.249	Basal Ganglia	Nervous System	Central Nervous System	0.13	>=0.20	KCTD17 (4.0)	KCNB1 (2.4)	LMO3 (2.3)	ZFHX4 (2.2)	AMIGO1 (2.0)	LINC00051 (1.8)	KALRN (1.7)	ENSG00000240973 (1.7)	TMEM132C (1.7)	RBFOX1 (1.5)
Hepcidin_ferritin_ratio_subset	A07.541.358	Heart Atria	Cardiovascular System	Heart	0.13	>=0.20	EFNA5 (2.6)	RBFOX1 (2.1)	MARCH3 (2.0)	AMIGO1 (1.5)	LINC00051 (1.4)	WDR35 (1.3)	TMEM132C (1.2)	ADIPOR2 (1.0)	ENSG00000240973 (1.0)	KALRN (0.8)
Hepcidin_ferritin_ratio_subset	A08.186.211.730.885.287.500.571.735	Visual Cortex	Nervous System	Central Nervous System	0.13	>=0.20	EFNA5 (3.6)	LMO3 (3.4)	KCNB1 (3.2)	RBFOX1 (3.1)	TMEM132C (2.8)	KALRN (2.7)	TSNARE1 (2.5)	AMIGO1 (2.2)	ENSG00000240973 (1.3)	PRKCE (0.9)
Hepcidin_ferritin_ratio_subset	A07.231.114	Arteries	Cardiovascular System	Blood Vessels	0.14	>=0.20	EFNA5 (1.4)	ITGB5 (1.2)	PRELID2 (1.1)	KCTD17 (1.0)	MARCH3 (0.8)	WDR35 (0.8)	ENSG00000253661 (0.6)	ENSG00000259446 (0.6)	ENSG00000240973 (0.5)	KALRN (0.5)
Hepcidin_ferritin_ratio_subset	A03.556.500.760	Salivary Glands	Digestive System	Gastrointestinal Tract	0.17	>=0.20	ENSG00000240973 (2.3)	ADRA1D (2.1)	ENSG00000227210 (2.1)	TSNARE1 (1.5)	LINC00051 (1.4)	CRNDE (1.4)	MARCH3 (1.3)	KCTD17 (1.3)	TMEM132C (1.1)	EFNA5 (0.9)
Hepcidin_ferritin_ratio_subset	A07.541.358.100	Atrial Appendage	Cardiovascular System	Heart	0.18	>=0.20	EFNA5 (2.6)	RBFOX1 (2.2)	MARCH3 (2.1)	AMIGO1 (1.5)	WDR35 (1.4)	TMEM132C (1.2)	ENSG00000240973 (1.2)	LINC00051 (1.1)	ADIPOR2 (1.1)	KALRN (0.9)
Hepcidin_ferritin_ratio_subset	A15.145.846	Serum	Hemic and Immune Systems	Blood	0.19	>=0.20	ENSG00000240973 (2.3)	MARCH3 (1.8)	ADRA1D (1.3)	PRSS3 (1.3)	PRKCE (1.2)	MATN3 (1.0)	EFNA5 (1.0)	UMPS (0.9)	MYL12B (0.9)	UBE2R2 (0.8)
Hepcidin_ferritin_ratio_subset	A11.436.275	Endothelial Cells	Cells	Epithelial Cells	0.2	>=0.20	MARCH3 (1.8)	PRKCE (1.5)	MYL12B (1.4)	ENSG00000253661 (1.3)	KALRN (1.3)	ENSG00000240973 (1.2)	PRSS3 (0.7)	MATN3 (0.7)	ITGB5 (0.6)	UMPS (0.6)
Hepcidin_ferritin_ratio_subset	A10.690.467	Muscle Smooth	Tissues	Muscles	0.2	>=0.20	ENSG00000253661 (1.9)	ADRA1D (1.8)	LINC00051 (1.6)	ITGB5 (1.5)	ZFHX4 (1.3)	ENSG00000259446 (1.1)	ENSG00000227210 (1.0)	LAPTM4A (0.7)	KCTD17 (0.6)	PRELID2 (0.6)
Hepcidin_ferritin_ratio_subset	A05.360.319.679.690	Myometrium	Urogenital System	Genitalia	0.2	>=0.20	KALRN (1.5)	KCNB1 (1.4)	ITGB5 (1.4)	LMO3 (1.3)	ENSG00000259446 (1.2)	LAPTM4A (1.2)	WDR35 (1.1)	SLC9A9 (0.7)	UBE2R2 (0.5)	AMIGO1 (0.4)
Hepcidin_ferritin_ratio_subset	A03.556.500.760.464	Parotid Gland	Digestive System	Gastrointestinal Tract	0.21	>=0.20	ADRA1D (2.4)	ENSG00000240973 (2.4)	ENSG00000227210 (1.8)	TSNARE1 (1.5)	LINC00051 (1.5)	CRNDE (1.4)	TMEM132C (1.2)	MARCH3 (1.2)	KCTD17 (1.1)	EFNA5 (0.8)
Hepcidin_ferritin_ratio_subset	A10.615.550	Mucous Membrane	Tissues	Membranes	0.22	>=0.20	PRSS3 (1.9)	MYL12B (1.3)	DCAF12 (1.0)	PRELID2 (0.8)	C5orf63 (0.7)	EFNA5 (0.6)	ADIPOR2 (0.5)	LAPTM4A (0.5)	SLC9A9 (0.5)	UBAP2 (0.4)
Hepcidin_ferritin_ratio_subset	A03.556.124.369	Intestinal Mucosa	Digestive System	Gastrointestinal Tract	0.22	>=0.20	PRSS3 (3.2)	PRELID2 (2.7)	MARCH3 (2.2)	C5orf63 (1.9)	MYL12B (1.7)	ADIPOR2 (1.4)	ADRA1D (1.4)	ENSG00000240973 (1.3)	DCAF12 (1.0)	UMPS (0.9)
Hepcidin_ferritin_ratio_subset	A03.556.249.249.356.668	Colon Sigmoid	Digestive System	Gastrointestinal Tract	0.23	>=0.20	PRELID2 (2.6)	PRSS3 (2.3)	UBAP2 (1.0)	MYL12B (1.0)	DCAF12 (0.7)	UMPS (0.6)	LAPTM4A (0.6)	ENSG00000259446 (0.4)	MARCH3 (0.4)	ADIPOR2 (0.2)
Hepcidin_ferritin_ratio_subset	A03.556.875.875	Stomach	Digestive System	Gastrointestinal Tract	0.25	>=0.20	PRELID2 (1.6)	PRSS3 (0.8)	LAPTM4A (0.6)	TMPRSS6 (0.6)	ZFHX4 (0.5)	KCTD17 (0.5)	TSNARE1 (0.4)	MYL12B (0.4)	ENSG00000259446 (0.4)	UBAP2 (0.3)
Hepcidin_ferritin_ratio_subset	A14.549	Mouth	Stomatognathic System	Mouth	0.25	>=0.20	PRSS3 (1.7)	SLC9A9 (1.4)	UBAP2 (1.3)	EFNA5 (1.2)	CRNDE (1.1)	DCAF12 (1.1)	MYL12B (1.1)	ADIPOR2 (0.9)	ITGB5 (0.7)	LAPTM4A (0.5)
Hepcidin_ferritin_ratio_subset	A08.186.211.730.885.287.249.487	Corpus Striatum	Nervous System	Central Nervous System	0.26	>=0.20	KCTD17 (4.0)	ZFHX4 (3.1)	ENSG00000240973 (2.9)	KCNB1 (2.1)	LMO3 (2.0)	AMIGO1 (1.9)	TMEM132C (1.8)	KALRN (1.3)	RBFOX1 (1.1)	ADRA1D (0.9)
Hepcidin_ferritin_ratio_subset	A10.615	Membranes	Tissues	Membranes	0.26	>=0.20	PRSS3 (1.5)	MYL12B (1.1)	SLC9A9 (0.8)	LAPTM4A (0.7)	DCAF12 (0.7)	PRELID2 (0.6)	EFNA5 (0.5)	ADIPOR2 (0.3)	MARCH3 (0.3)	UBAP2 (0.3)
Hepcidin_ferritin_ratio_subset	A10.615.550.599	Mouth Mucosa	Tissues	Membranes	0.27	>=0.20	SLC9A9 (2.7)	PRSS3 (2.4)	CRNDE (1.4)	MYL12B (1.4)	DCAF12 (1.4)	ADIPOR2 (1.3)	LAPTM4A (0.8)	UBAP2 (0.8)	EFNA5 (0.7)	ITGB5 (0.5)
Hepcidin_ferritin_ratio_subset	A03.556.249.124	Ileum	Digestive System	Gastrointestinal Tract	0.28	>=0.20	PRSS3 (3.1)	PRELID2 (2.8)	ADRA1D (1.7)	ADIPOR2 (1.2)	MYL12B (1.0)	THEMIS (1.0)	MARCH3 (0.5)	CACNA2D4 (0.5)	UBE2R2 (0.4)	KALRN (0.2)
Hepcidin_ferritin_ratio_subset	A07.231	Blood Vessels	Cardiovascular System	Blood Vessels	0.28	>=0.20	MARCH3 (1.3)	MYL12B (1.1)	PRKCE (1.1)	PRSS3 (1.1)	ITGB5 (0.8)	ENSG00000253661 (0.8)	ENSG00000240973 (0.8)	EFNA5 (0.8)	KCTD17 (0.7)	ADRA1D (0.6)
Hepcidin_ferritin_ratio_subset	A03.556.875	Upper Gastrointestinal Tract	Digestive System	Gastrointestinal Tract	0.28	>=0.20	PRSS3 (1.4)	PRELID2 (1.3)	UBAP2 (0.7)	LAPTM4A (0.6)	TSNARE1 (0.5)	MYL12B (0.4)	TMPRSS6 (0.4)	KCTD17 (0.3)	ZFHX4 (0.3)	SLC9A9 (0.3)
Hepcidin_ferritin_ratio_subset	A11.620.520	Myocytes Smooth Muscle	Cells	Muscle Cells	0.28	>=0.20	ENSG00000253661 (2.8)	LINC00051 (2.6)	ADRA1D (2.4)	ZFHX4 (1.8)	ENSG00000227210 (1.6)	ITGB5 (1.5)	ENSG00000259446 (1.2)	PRELID2 (1.1)	KCTD17 (0.9)	CRNDE (0.8)
Hepcidin_ferritin_ratio_subset	A11.620	Muscle Cells	Cells	Muscle Cells	0.28	>=0.20	ENSG00000253661 (2.8)	LINC00051 (2.6)	ADRA1D (2.4)	ZFHX4 (1.8)	ENSG00000227210 (1.6)	ITGB5 (1.5)	ENSG00000259446 (1.2)	PRELID2 (1.1)	KCTD17 (0.9)	CRNDE (0.8)
Hepcidin_ferritin_ratio_subset	A15.382.520.604.700	Spleen	Hemic and Immune Systems	Immune System	0.29	>=0.20	THEMIS (3.6)	SLC9A9 (2.7)	PRKCE (1.6)	UMPS (0.3)	MYL12B (0.1)	KALRN (-0.1)	CACNA2D4 (-0.1)	DCAF12 (-0.1)	LAPTM4A (-0.3)	PRELID2 (-0.3)
Hepcidin_ferritin_ratio_subset	A11.872.190.260	Embryoid Bodies	Cells	Stem Cells	0.31	>=0.20	ENSG00000253661 (2.6)	LINC00051 (2.3)	UBE2R2 (1.6)	PRELID2 (1.6)	EFNA5 (1.5)	ITGB5 (1.5)	ENSG00000227210 (1.5)	ENSG00000259446 (1.0)	UBAP2 (0.9)	ZFHX4 (0.7)
Hepcidin_ferritin_ratio_subset	A10.615.789	Serous Membrane	Tissues	Membranes	0.31	>=0.20	ZFHX4 (1.4)	TMEM132C (1.1)	LAPTM4A (0.8)	ITGB5 (0.8)	TSNARE1 (0.7)	WDR35 (0.7)	C5orf63 (0.6)	SLC9A9 (0.2)	KALRN (0.2)	DCAF12 (0.1)
Hepcidin_ferritin_ratio_subset	A03.556	Gastrointestinal Tract	Digestive System	Gastrointestinal Tract	0.32	>=0.20	PRSS3 (2.2)	PRELID2 (1.6)	MYL12B (0.9)	UBAP2 (0.8)	DCAF12 (0.6)	ADIPOR2 (0.5)	UMPS (0.5)	LAPTM4A (0.4)	C5orf63 (0.4)	MARCH3 (0.4)
Hepcidin_ferritin_ratio_subset	A14.724.557	Nasopharynx	Stomatognathic System	Pharynx	0.32	>=0.20	ENSG00000259446 (4.1)	UMPS (1.6)	SLC9A9 (1.6)	TMPRSS6 (1.4)	LINC00051 (1.2)	ENSG00000227210 (1.1)	THEMIS (1.0)	ADIPOR2 (1.0)	MARCH3 (0.7)	CRNDE (0.7)
Hepcidin_ferritin_ratio_subset	A03.556.124.526.767	Rectum	Digestive System	Gastrointestinal Tract	0.34	>=0.20	PRELID2 (2.6)	PRSS3 (2.2)	MYL12B (0.7)	UBAP2 (0.6)	MARCH3 (0.6)	TSNARE1 (0.5)	LAPTM4A (0.5)	ADIPOR2 (0.4)	KCTD17 (0.3)	TMPRSS6 (0.3)
Hepcidin_ferritin_ratio_subset	A05.810.453.324	Kidney Cortex	Urogenital System	Urinary Tract	0.34	>=0.20	ADRA1D (2.7)	EFNA5 (2.1)	MARCH3 (1.9)	ZFHX4 (1.4)	MYL12B (1.2)	UBAP2 (1.0)	PRKCE (1.0)	ITGB5 (0.9)	LINC00051 (0.8)	PRELID2 (0.8)
Hepcidin_ferritin_ratio_subset	A05.360.319.114.630.535	Ovarian Follicle	Urogenital System	Genitalia	0.34	>=0.20	MARCH3 (2.8)	ADIPOR2 (2.7)	TMEM132C (2.3)	DCAF12 (2.1)	UBE2R2 (1.6)	WDR35 (1.1)	UBAP2 (0.9)	CRNDE (0.9)	UMPS (0.9)	PRELID2 (0.9)
Hepcidin_ferritin_ratio_subset	A11.436.329	Granulosa Cells	Cells	Epithelial Cells	0.34	>=0.20	MARCH3 (2.8)	ADIPOR2 (2.7)	TMEM132C (2.3)	DCAF12 (2.1)	UBE2R2 (1.6)	WDR35 (1.1)	UBAP2 (0.9)	CRNDE (0.9)	UMPS (0.9)	PRELID2 (0.9)
Hepcidin_ferritin_ratio_subset	A06.407.312.497.535.300.500	Cumulus Cells	Endocrine System	Endocrine Glands	0.34	>=0.20	MARCH3 (2.8)	ADIPOR2 (2.7)	TMEM132C (2.3)	DCAF12 (2.1)	UBE2R2 (1.6)	WDR35 (1.1)	UBAP2 (0.9)	CRNDE (0.9)	UMPS (0.9)	PRELID2 (0.9)
Hepcidin_ferritin_ratio_subset	A03.556.124	Intestines	Digestive System	Gastrointestinal Tract	0.35	>=0.20	PRSS3 (2.4)	PRELID2 (2.3)	MYL12B (0.9)	UBAP2 (0.7)	MARCH3 (0.7)	UMPS (0.6)	DCAF12 (0.6)	C5orf63 (0.6)	ADIPOR2 (0.5)	LAPTM4A (0.4)
Hepcidin_ferritin_ratio_subset	A06.407.071.140	Adrenal Cortex	Endocrine System	Endocrine Glands	0.36	>=0.20	ADIPOR2 (2.5)	DCAF12 (1.8)	ZFHX4 (1.8)	UBAP2 (1.8)	AMIGO1 (1.4)	LAPTM4A (1.0)	ADRA1D (0.9)	WDR35 (0.8)	MYL12B (0.8)	ENSG00000253661 (0.7)
Hepcidin_ferritin_ratio_subset	A10.272.497	Epidermis	Tissues	Epithelium	0.36	>=0.20	TSNARE1 (4.1)	UBE2R2 (2.9)	MARCH3 (2.7)	PRSS3 (2.2)	EFNA5 (1.8)	CRNDE (1.4)	ITGB5 (1.0)	MYL12B (1.0)	TMPRSS6 (1.0)	ENSG00000259446 (0.9)
Hepcidin_ferritin_ratio_subset	A06.407.071	Adrenal Glands	Endocrine System	Endocrine Glands	0.36	>=0.20	ADIPOR2 (2.0)	UBAP2 (1.7)	ZFHX4 (1.6)	DCAF12 (1.5)	AMIGO1 (1.2)	WDR35 (1.0)	LAPTM4A (0.9)	MYL12B (0.6)	ENSG00000253661 (0.5)	ENSG00000227210 (0.4)
Hepcidin_ferritin_ratio_subset	A11.329.629	Osteoblasts	Cells	Connective Tissue Cells	0.38	>=0.20	LAPTM4A (2.8)	THEMIS (1.9)	ITGB5 (1.9)	ENSG00000253661 (1.5)	CRNDE (1.5)	MYL12B (1.1)	DCAF12 (0.8)	ZFHX4 (0.8)	PRKCE (0.7)	ADIPOR2 (0.6)
Hepcidin_ferritin_ratio_subset	A10.165.450.300.425	Keloid	Tissues	Connective Tissue	0.4	>=0.20	LINC00051 (2.7)	ENSG00000259446 (2.0)	ITGB5 (1.9)	ZFHX4 (1.9)	CRNDE (1.7)	PRELID2 (1.6)	ENSG00000253661 (1.2)	LAPTM4A (0.8)	MYL12B (0.8)	TMPRSS6 (0.7)
Hepcidin_ferritin_ratio_subset	A03.556.249	Lower Gastrointestinal Tract	Digestive System	Gastrointestinal Tract	0.4	>=0.20	PRSS3 (2.3)	PRELID2 (2.3)	UBAP2 (0.8)	MYL12B (0.8)	UMPS (0.5)	DCAF12 (0.5)	LAPTM4A (0.4)	MARCH3 (0.4)	C5orf63 (0.3)	ADIPOR2 (0.3)
Hepcidin_ferritin_ratio_subset	A03.556.249.249	Intestine Large	Digestive System	Gastrointestinal Tract	0.4	>=0.20	PRSS3 (2.3)	PRELID2 (2.3)	UBAP2 (0.9)	MYL12B (0.8)	UMPS (0.6)	DCAF12 (0.5)	LAPTM4A (0.4)	MARCH3 (0.4)	C5orf63 (0.4)	ADIPOR2 (0.3)
Hepcidin_ferritin_ratio_subset	A11.436.397	Keratinocytes	Cells	Epithelial Cells	0.4	>=0.20	PRSS3 (1.6)	ADIPOR2 (1.2)	UBE2R2 (1.2)	ENSG00000227210 (0.9)	EFNA5 (0.9)	CRNDE (0.8)	ENSG00000240973 (0.8)	LINC00051 (0.8)	SLC9A9 (0.8)	UBAP2 (0.7)
Hepcidin_ferritin_ratio_subset	A03.556.249.249.356	Colon	Digestive System	Gastrointestinal Tract	0.4	>=0.20	PRSS3 (2.3)	PRELID2 (2.3)	UBAP2 (0.9)	MYL12B (0.8)	UMPS (0.6)	DCAF12 (0.6)	C5orf63 (0.5)	LAPTM4A (0.4)	MARCH3 (0.4)	ADIPOR2 (0.3)
Hepcidin_ferritin_ratio_subset	A15.145.300	Fetal Blood	Hemic and Immune Systems	Blood	0.41	>=0.20	DCAF12 (3.7)	MARCH3 (2.0)	ADRA1D (1.6)	LINC00051 (1.3)	UBE2R2 (1.1)	TSNARE1 (0.9)	C5orf63 (0.8)	CACNA2D4 (0.8)	THEMIS (0.7)	KCTD17 (0.7)
Hepcidin_ferritin_ratio_subset	A02.835.583.443.800	Synovial Membrane	Musculoskeletal System	Skeleton	0.42	>=0.20	SLC9A9 (2.7)	ENSG00000253661 (1.8)	ITGB5 (1.5)	ZFHX4 (1.4)	LAPTM4A (1.3)	WDR35 (1.1)	CRNDE (0.8)	EFNA5 (0.6)	ENSG00000240973 (0.4)	THEMIS (0.3)
Hepcidin_ferritin_ratio_subset	A02.835.583.443	Joint Capsule	Musculoskeletal System	Skeleton	0.42	>=0.20	SLC9A9 (2.7)	ENSG00000253661 (1.8)	ITGB5 (1.5)	ZFHX4 (1.4)	LAPTM4A (1.3)	WDR35 (1.1)	CRNDE (0.8)	EFNA5 (0.6)	ENSG00000240973 (0.4)	THEMIS (0.3)
Hepcidin_ferritin_ratio_subset	A02.835.583	Joints	Musculoskeletal System	Skeleton	0.42	>=0.20	SLC9A9 (2.7)	ENSG00000253661 (1.8)	ITGB5 (1.5)	ZFHX4 (1.4)	LAPTM4A (1.3)	WDR35 (1.1)	CRNDE (0.8)	EFNA5 (0.6)	ENSG00000240973 (0.4)	THEMIS (0.3)
Hepcidin_ferritin_ratio_subset	A11.118.637.555.567.569	T Lymphocytes	Cells	Blood Cells	0.43	>=0.20	THEMIS (5.2)	C5orf63 (1.6)	TSNARE1 (0.9)	CACNA2D4 (0.6)	LINC00051 (0.5)	UMPS (0.4)	TMPRSS6 (0.4)	UBAP2 (0.4)	AMIGO1 (0.3)	SLC9A9 (0.3)
Hepcidin_ferritin_ratio_subset	A11.436.348	Hepatocytes	Cells	Epithelial Cells	0.44	>=0.20	MATN3 (3.5)	CACNA2D4 (3.4)	TMPRSS6 (2.1)	UMPS (1.6)	WDR35 (1.4)	ENSG00000227210 (1.2)	UBAP2 (1.1)	ADIPOR2 (1.1)	ADRA1D (1.0)	PRELID2 (0.8)
Hepcidin_ferritin_ratio_subset	A10.165.450	Granulation Tissue	Tissues	Connective Tissue	0.45	>=0.20	LINC00051 (2.7)	ITGB5 (1.8)	ENSG00000259446 (1.8)	CRNDE (1.7)	ZFHX4 (1.4)	PRELID2 (1.1)	ENSG00000253661 (1.1)	LAPTM4A (0.9)	MYL12B (0.7)	UBE2R2 (0.7)
Hepcidin_ferritin_ratio_subset	A10.165.450.300	Cicatrix	Tissues	Connective Tissue	0.45	>=0.20	LINC00051 (2.7)	ITGB5 (1.8)	ENSG00000259446 (1.8)	CRNDE (1.7)	ZFHX4 (1.4)	PRELID2 (1.1)	ENSG00000253661 (1.1)	LAPTM4A (0.9)	MYL12B (0.7)	UBE2R2 (0.7)
Hepcidin_ferritin_ratio_subset	A09.371.337	Eyelids	Sense Organs	Eye	0.47	>=0.20	THEMIS (2.4)	MYL12B (1.8)	DCAF12 (1.2)	UMPS (1.0)	CRNDE (1.0)	CACNA2D4 (0.8)	C5orf63 (0.6)	EFNA5 (0.6)	LAPTM4A (0.5)	ADIPOR2 (0.4)
Hepcidin_ferritin_ratio_subset	A09.371.337.168	Conjunctiva	Sense Organs	Eye	0.47	>=0.20	THEMIS (2.4)	MYL12B (1.8)	DCAF12 (1.2)	UMPS (1.0)	CRNDE (1.0)	CACNA2D4 (0.8)	C5orf63 (0.6)	EFNA5 (0.6)	LAPTM4A (0.5)	ADIPOR2 (0.4)
Hepcidin_ferritin_ratio_subset	A03.556.875.500	Esophagus	Digestive System	Gastrointestinal Tract	0.47	>=0.20	PRSS3 (2.1)	UBAP2 (1.5)	PRELID2 (0.8)	MYL12B (0.8)	LAPTM4A (0.7)	ITGB5 (0.5)	ADIPOR2 (0.5)	TSNARE1 (0.4)	EFNA5 (0.3)	UMPS (0.3)
Hepcidin_ferritin_ratio_subset	A02.835.232.043	Bones of Lower Extremity	Musculoskeletal System	Skeleton	0.47	>=0.20	THEMIS (2.3)	MYL12B (1.6)	DCAF12 (1.1)	UMPS (1.0)	CRNDE (0.9)	CACNA2D4 (0.7)	EFNA5 (0.5)	LAPTM4A (0.5)	C5orf63 (0.4)	AMIGO1 (0.3)
Hepcidin_ferritin_ratio_subset	A14.724	Pharynx	Stomatognathic System	Pharynx	0.47	>=0.20	ENSG00000259446 (2.3)	C5orf63 (1.4)	SLC9A9 (1.2)	UMPS (1.2)	TMPRSS6 (0.8)	THEMIS (0.8)	ENSG00000240973 (0.8)	ENSG00000227210 (0.6)	DCAF12 (0.5)	KCTD17 (0.5)
Hepcidin_ferritin_ratio_subset	A02.835.232.043.300	Foot Bones	Musculoskeletal System	Skeleton	0.48	>=0.20	THEMIS (2.4)	MYL12B (1.7)	DCAF12 (1.2)	UMPS (1.0)	CRNDE (0.8)	CACNA2D4 (0.7)	C5orf63 (0.5)	EFNA5 (0.5)	LAPTM4A (0.4)	AMIGO1 (0.4)
Hepcidin_ferritin_ratio_subset	A02.835.232.043.300.710	Tarsal Bones	Musculoskeletal System	Skeleton	0.48	>=0.20	THEMIS (2.4)	MYL12B (1.7)	DCAF12 (1.2)	UMPS (1.0)	CRNDE (0.8)	CACNA2D4 (0.7)	C5orf63 (0.5)	EFNA5 (0.5)	LAPTM4A (0.4)	AMIGO1 (0.4)
Hepcidin_ferritin_ratio_subset	A10.272	Epithelium	Tissues	Epithelium	0.48	>=0.20	WDR35 (1.7)	EFNA5 (1.6)	CRNDE (1.5)	MYL12B (0.9)	C5orf63 (0.7)	DCAF12 (0.6)	LAPTM4A (0.6)	ENSG00000227210 (0.5)	MARCH3 (0.5)	UBAP2 (0.4)
Hepcidin_ferritin_ratio_subset	A09.371.060	Anterior Eye Segment	Sense Organs	Eye	0.48	>=0.20	THEMIS (2.3)	MYL12B (1.7)	DCAF12 (1.2)	UMPS (1.1)	CRNDE (1.0)	CACNA2D4 (0.7)	C5orf63 (0.6)	EFNA5 (0.5)	LAPTM4A (0.5)	ADIPOR2 (0.4)
Hepcidin_ferritin_ratio_subset	A03.556.124.684	Intestine Small	Digestive System	Gastrointestinal Tract	0.48	>=0.20	PRSS3 (1.8)	PRELID2 (1.8)	THEMIS (0.6)	SLC9A9 (0.5)	ADIPOR2 (0.4)	MYL12B (0.4)	LAPTM4A (0.3)	ADRA1D (0.2)	TSNARE1 (0.2)	DCAF12 (0.2)
Hepcidin_ferritin_ratio_subset	A14.549.885	Tongue	Stomatognathic System	Mouth	0.49	>=0.20	UBAP2 (3.0)	EFNA5 (2.1)	PRSS3 (1.3)	C5orf63 (1.1)	ITGB5 (1.0)	MYL12B (0.9)	ADIPOR2 (0.9)	DCAF12 (0.9)	MARCH3 (0.8)	UMPS (0.6)
Hepcidin_ferritin_ratio_subset	A11.627.624.249	Monocyte Macrophage Precursor Cells	Cells	Myeloid Cells	0.49	>=0.20	TSNARE1 (4.5)	CACNA2D4 (4.2)	LINC00051 (1.6)	CRNDE (1.2)	MARCH3 (0.8)	ADIPOR2 (0.7)	DCAF12 (0.7)	UMPS (0.6)	SLC9A9 (0.5)	PRKCE (0.5)
Hepcidin_ferritin_ratio_subset	A07.231.908	Veins	Cardiovascular System	Blood Vessels	0.5	>=0.20	PRKCE (1.7)	MARCH3 (1.5)	MYL12B (1.4)	PRSS3 (1.2)	UBE2R2 (1.1)	MATN3 (1.0)	EFNA5 (0.6)	UMPS (0.6)	PRELID2 (0.6)	KCTD17 (0.5)
Hepcidin_ferritin_ratio_subset	A11.382	Endocrine Cells	Cells	Endocrine Cells	0.51	>=0.20	ADIPOR2 (1.6)	WDR35 (1.2)	DCAF12 (1.2)	UMPS (1.2)	MARCH3 (1.2)	CRNDE (1.1)	PRELID2 (1.1)	UBAP2 (0.9)	TMEM132C (0.9)	MYL12B (0.7)
Hepcidin_ferritin_ratio_subset	A10.549	Lymphoid Tissue	Tissues	Lymphoid Tissue	0.52	>=0.20	THEMIS (3.2)	SLC9A9 (1.8)	C5orf63 (1.3)	DCAF12 (0.4)	UMPS (0.4)	KCTD17 (0.1)	MYL12B (0.1)	PRKCE (0.0)	CACNA2D4 (-0.1)	LAPTM4A (-0.2)
Hepcidin_ferritin_ratio_subset	A15.382.520	Lymphatic System	Hemic and Immune Systems	Immune System	0.52	>=0.20	THEMIS (3.2)	SLC9A9 (1.8)	C5orf63 (1.3)	DCAF12 (0.4)	UMPS (0.4)	KCTD17 (0.1)	MYL12B (0.1)	PRKCE (0.0)	CACNA2D4 (-0.1)	LAPTM4A (-0.2)
Hepcidin_ferritin_ratio_subset	A10.549.400	Lymph Nodes	Tissues	Lymphoid Tissue	0.52	>=0.20	THEMIS (3.8)	SLC9A9 (2.0)	C5orf63 (1.2)	UMPS (0.3)	DCAF12 (0.3)	KCTD17 (0.1)	MYL12B (0.1)	LAPTM4A (0.0)	CACNA2D4 (-0.0)	TMPRSS6 (-0.3)
Hepcidin_ferritin_ratio_subset	A06.407.900	Thyroid Gland	Endocrine System	Endocrine Glands	0.53	>=0.20	ENSG00000240973 (3.8)	LMO3 (2.6)	LAPTM4A (1.0)	MYL12B (1.0)	WDR35 (0.4)	ITGB5 (0.4)	MATN3 (0.4)	AMIGO1 (0.3)	UBAP2 (0.3)	TSNARE1 (0.1)
Hepcidin_ferritin_ratio_subset	A11.329.830	Stromal Cells	Cells	Connective Tissue Cells	0.53	>=0.20	ZFHX4 (3.1)	ENSG00000253661 (2.9)	ADRA1D (2.6)	ITGB5 (1.4)	MATN3 (1.3)	ENSG00000227210 (1.1)	MYL12B (0.8)	ENSG00000240973 (0.7)	LAPTM4A (0.6)	UMPS (0.6)
Hepcidin_ferritin_ratio_subset	A11.872.580	Mesenchymal Stem Cells	Cells	Stem Cells	0.53	>=0.20	ENSG00000253661 (4.5)	ZFHX4 (2.7)	ITGB5 (1.5)	CRNDE (1.5)	MATN3 (1.4)	UMPS (1.0)	LAPTM4A (1.0)	WDR35 (0.6)	EFNA5 (0.5)	MYL12B (0.4)
Hepcidin_ferritin_ratio_subset	A04.531.520	Nasal Mucosa	Respiratory System	Nose	0.53	>=0.20	WDR35 (2.4)	EFNA5 (1.9)	CRNDE (1.8)	C5orf63 (1.5)	DCAF12 (1.1)	ENSG00000227210 (0.8)	MYL12B (0.7)	UBAP2 (0.6)	LINC00051 (0.6)	LAPTM4A (0.4)
Hepcidin_ferritin_ratio_subset	A09.531	Nose	Sense Organs	Nose	0.53	>=0.20	WDR35 (2.4)	EFNA5 (1.9)	CRNDE (1.8)	C5orf63 (1.5)	DCAF12 (1.1)	ENSG00000227210 (0.8)	MYL12B (0.7)	UBAP2 (0.6)	LINC00051 (0.6)	LAPTM4A (0.4)
Hepcidin_ferritin_ratio_subset	A10.615.550.760	Respiratory Mucosa	Tissues	Membranes	0.53	>=0.20	WDR35 (2.4)	EFNA5 (1.9)	CRNDE (1.8)	C5orf63 (1.5)	DCAF12 (1.1)	ENSG00000227210 (0.8)	MYL12B (0.7)	UBAP2 (0.6)	LINC00051 (0.6)	LAPTM4A (0.4)
Hepcidin_ferritin_ratio_subset	A17.815	Skin	Integumentary System	Skin	0.55	>=0.20	PRSS3 (1.5)	CRNDE (1.2)	SLC9A9 (1.1)	ITGB5 (0.9)	LAPTM4A (0.9)	EFNA5 (0.7)	MYL12B (0.6)	UBAP2 (0.4)	UMPS (0.2)	ADRA1D (0.1)
Hepcidin_ferritin_ratio_subset	A05.360.444.492	Penis	Urogenital System	Genitalia	0.56	>=0.20	ENSG00000240973 (2.5)	CRNDE (1.0)	LAPTM4A (1.0)	PRSS3 (0.8)	SLC9A9 (0.7)	MATN3 (0.7)	UBE2R2 (0.6)	EFNA5 (0.6)	ADRA1D (0.6)	ITGB5 (0.6)
Hepcidin_ferritin_ratio_subset	A03.734	Pancreas	Digestive System	Pancreas	0.57	>=0.20	PRSS3 (3.1)	MATN3 (1.1)	LAPTM4A (0.7)	PRELID2 (0.6)	MYL12B (0.5)	ITGB5 (0.5)	UBE2R2 (0.3)	LINC00051 (0.1)	WDR35 (0.1)	LMO3 (0.0)
Hepcidin_ferritin_ratio_subset	A10.336	Exocrine Glands	Tissues	Exocrine Glands	0.57	>=0.20	ADRA1D (1.7)	ENSG00000240973 (1.4)	MATN3 (1.3)	AMIGO1 (1.2)	SLC9A9 (0.9)	WDR35 (0.8)	ITGB5 (0.6)	CRNDE (0.6)	LMO3 (0.6)	EFNA5 (0.4)
Hepcidin_ferritin_ratio_subset	A03.620	Liver	Digestive System	Liver	0.58	>=0.20	TMPRSS6 (3.4)	ADIPOR2 (1.4)	KALRN (0.9)	UMPS (0.7)	ITGB5 (0.6)	ZFHX4 (0.5)	ENSG00000227210 (0.5)	SLC9A9 (0.4)	ENSG00000240973 (0.3)	LAPTM4A (0.3)
Hepcidin_ferritin_ratio_subset	A03.556.249.249.209	Cecum	Digestive System	Gastrointestinal Tract	0.58	>=0.20	PRELID2 (2.2)	PRSS3 (2.0)	UMPS (0.8)	MYL12B (0.8)	UBAP2 (0.8)	ENSG00000227210 (0.8)	LAPTM4A (0.5)	DCAF12 (0.3)	MARCH3 (0.3)	TSNARE1 (0.2)
Hepcidin_ferritin_ratio_subset	A05.360.444.492.362	Foreskin	Urogenital System	Genitalia	0.59	>=0.20	ENSG00000240973 (2.5)	CRNDE (1.1)	LAPTM4A (1.0)	PRSS3 (0.9)	SLC9A9 (0.8)	MATN3 (0.8)	ITGB5 (0.6)	UBE2R2 (0.6)	EFNA5 (0.6)	ADRA1D (0.5)
Hepcidin_ferritin_ratio_subset	A10.336.707	Prostate	Tissues	Exocrine Glands	0.6	>=0.20	ADRA1D (1.7)	MATN3 (1.5)	ENSG00000240973 (1.3)	AMIGO1 (1.2)	SLC9A9 (1.1)	WDR35 (0.9)	LMO3 (0.6)	ITGB5 (0.6)	CRNDE (0.5)	THEMIS (0.4)
Hepcidin_ferritin_ratio_subset	A08.186.211.132	Brain Stem	Nervous System	Central Nervous System	0.61	>=0.20	RBFOX1 (2.2)	AMIGO1 (2.1)	PRKCE (2.0)	PRSS3 (1.2)	KCNB1 (0.9)	LINC00051 (0.9)	ENSG00000259446 (0.7)	TMEM132C (0.6)	LMO3 (0.5)	KCTD17 (0.5)
Hepcidin_ferritin_ratio_subset	A05.360.490.690	Ovum	Urogenital System	Genitalia	0.61	>=0.20	TMEM132C (3.2)	MATN3 (1.2)	MYL12B (1.0)	WDR35 (1.0)	ADIPOR2 (1.0)	DCAF12 (0.9)	ENSG00000227210 (0.9)	LAPTM4A (0.8)	UMPS (0.8)	CRNDE (0.7)
Hepcidin_ferritin_ratio_subset	A11.497.497.600	Oocytes	Cells	Germ Cells	0.61	>=0.20	TMEM132C (3.2)	MATN3 (1.2)	MYL12B (1.0)	WDR35 (1.0)	ADIPOR2 (1.0)	DCAF12 (0.9)	ENSG00000227210 (0.9)	LAPTM4A (0.8)	UMPS (0.8)	CRNDE (0.7)
Hepcidin_ferritin_ratio_subset	A05.360.490	Germ Cells	Urogenital System	Genitalia	0.61	>=0.20	TMEM132C (2.8)	ENSG00000240973 (1.7)	MYL12B (1.0)	MATN3 (1.0)	LAPTM4A (0.9)	ADIPOR2 (0.9)	WDR35 (0.8)	DCAF12 (0.8)	ENSG00000227210 (0.8)	CRNDE (0.7)
Hepcidin_ferritin_ratio_subset	A07.231.908.670.874	Umbilical Veins	Cardiovascular System	Blood Vessels	0.62	>=0.20	PRKCE (1.8)	MARCH3 (1.6)	MYL12B (1.5)	PRSS3 (1.3)	UBE2R2 (1.2)	MATN3 (1.1)	UMPS (0.8)	EFNA5 (0.5)	PRELID2 (0.5)	ITGB5 (0.4)
Hepcidin_ferritin_ratio_subset	A07.231.908.670	Portal System	Cardiovascular System	Blood Vessels	0.62	>=0.20	PRKCE (1.8)	MARCH3 (1.6)	MYL12B (1.5)	PRSS3 (1.3)	UBE2R2 (1.2)	MATN3 (1.1)	UMPS (0.8)	EFNA5 (0.5)	PRELID2 (0.5)	ITGB5 (0.4)
Hepcidin_ferritin_ratio_subset	A11.329.171	Chondrocytes	Cells	Connective Tissue Cells	0.62	>=0.20	MATN3 (4.8)	CRNDE (1.5)	ENSG00000240973 (1.4)	ITGB5 (1.3)	LAPTM4A (1.2)	PRELID2 (1.0)	SLC9A9 (0.8)	EFNA5 (0.6)	ENSG00000253661 (0.6)	MYL12B (0.5)
Hepcidin_ferritin_ratio_subset	A15.378.316.580	Monocytes	Hemic and Immune Systems	Hematopoietic System	0.64	>=0.20	CACNA2D4 (2.8)	TSNARE1 (1.7)	ADRA1D (1.3)	UBE2R2 (1.1)	LINC00051 (1.1)	ENSG00000240973 (1.1)	TMPRSS6 (1.0)	KCTD17 (1.0)	SLC9A9 (0.7)	ENSG00000259446 (0.4)
Hepcidin_ferritin_ratio_subset	A11.443	Erythroid Cells	Cells	Erythroid Cells	0.64	>=0.20	MARCH3 (2.2)	PRELID2 (1.6)	DCAF12 (1.5)	ADIPOR2 (1.2)	CRNDE (0.6)	ADRA1D (0.6)	UBE2R2 (0.5)	WDR35 (0.5)	LINC00051 (0.5)	MYL12B (0.4)
Hepcidin_ferritin_ratio_subset	A05.360.444	Genitalia Male	Urogenital System	Genitalia	0.64	>=0.20	ENSG00000240973 (1.7)	MATN3 (1.5)	ADRA1D (1.2)	SLC9A9 (0.9)	AMIGO1 (0.9)	WDR35 (0.7)	ITGB5 (0.6)	CRNDE (0.6)	LAPTM4A (0.5)	EFNA5 (0.4)
Hepcidin_ferritin_ratio_subset	A15.145.229.334	Erythrocytes	Hemic and Immune Systems	Blood	0.65	>=0.20	MARCH3 (2.2)	PRELID2 (1.6)	DCAF12 (1.5)	ADIPOR2 (1.2)	UBE2R2 (0.6)	CRNDE (0.6)	ADRA1D (0.5)	WDR35 (0.5)	LINC00051 (0.4)	MYL12B (0.4)
Hepcidin_ferritin_ratio_subset	A11.872.378.590.635	Granulocyte Macrophage Progenitor Cells	Cells	Stem Cells	0.66	>=0.20	CACNA2D4 (3.8)	TSNARE1 (3.3)	CRNDE (1.1)	UMPS (0.9)	LINC00051 (0.9)	DCAF12 (0.8)	ADIPOR2 (0.7)	MARCH3 (0.5)	UBAP2 (0.4)	TMPRSS6 (0.2)
Hepcidin_ferritin_ratio_subset	A15.382.216	Bone Marrow	Hemic and Immune Systems	Immune System	0.69	>=0.20	C5orf63 (2.0)	CACNA2D4 (1.8)	ENSG00000259446 (1.4)	TMPRSS6 (1.2)	LINC00051 (1.1)	KCTD17 (0.9)	PRELID2 (0.7)	TSNARE1 (0.6)	ENSG00000227210 (0.5)	UBAP2 (0.4)
Hepcidin_ferritin_ratio_subset	A11.329.228	Fibroblasts	Cells	Connective Tissue Cells	0.69	>=0.20	MATN3 (1.7)	ZFHX4 (1.5)	ITGB5 (1.3)	MYL12B (1.2)	LAPTM4A (1.1)	ENSG00000240973 (1.0)	ADRA1D (0.9)	ENSG00000253661 (0.9)	CRNDE (0.8)	UMPS (0.4)
Hepcidin_ferritin_ratio_subset	A07.541.510	Heart Valves	Cardiovascular System	Heart	0.69	>=0.20	SLC9A9 (1.8)	WDR35 (1.6)	ITGB5 (1.5)	KALRN (1.4)	TMEM132C (1.1)	LAPTM4A (0.9)	CRNDE (0.8)	LMO3 (0.6)	THEMIS (0.6)	UMPS (0.3)
Hepcidin_ferritin_ratio_subset	A07.541.510.110	Aortic Valve	Cardiovascular System	Heart	0.69	>=0.20	SLC9A9 (1.8)	WDR35 (1.6)	ITGB5 (1.5)	KALRN (1.4)	TMEM132C (1.1)	LAPTM4A (0.9)	CRNDE (0.8)	LMO3 (0.6)	THEMIS (0.6)	UMPS (0.3)
Hepcidin_ferritin_ratio_subset	A10.165	Connective Tissue	Tissues	Connective Tissue	0.69	>=0.20	C5orf63 (1.6)	CACNA2D4 (1.5)	ENSG00000259446 (1.1)	TMPRSS6 (0.9)	LINC00051 (0.8)	PRELID2 (0.6)	KCTD17 (0.6)	CRNDE (0.5)	UBAP2 (0.4)	TSNARE1 (0.4)
Hepcidin_ferritin_ratio_subset	A15.145	Blood	Hemic and Immune Systems	Blood	0.7	>=0.20	THEMIS (1.5)	CACNA2D4 (1.4)	UBE2R2 (1.1)	C5orf63 (1.0)	DCAF12 (0.7)	LINC00051 (0.4)	TMPRSS6 (0.4)	TSNARE1 (0.4)	PRKCE (0.4)	KCTD17 (0.3)
Hepcidin_ferritin_ratio_subset	A05.360.319.887	Vulva	Urogenital System	Genitalia	0.7	>=0.20	PRSS3 (1.4)	CRNDE (1.0)	UBAP2 (0.8)	MYL12B (0.8)	LAPTM4A (0.6)	ITGB5 (0.6)	DCAF12 (0.6)	SLC9A9 (0.6)	UMPS (0.2)	ADIPOR2 (0.0)
Hepcidin_ferritin_ratio_subset	A09.371	Eye	Sense Organs	Eye	0.71	>=0.20	C5orf63 (1.6)	ADIPOR2 (1.3)	UBAP2 (1.2)	CRNDE (0.8)	THEMIS (0.7)	DCAF12 (0.6)	TSNARE1 (0.6)	LAPTM4A (0.5)	UMPS (0.4)	PRKCE (0.4)
Hepcidin_ferritin_ratio_subset	A15.382.520.604.800	Palatine Tonsil	Hemic and Immune Systems	Immune System	0.71	>=0.20	C5orf63 (3.1)	ENSG00000240973 (1.7)	DCAF12 (1.1)	PRKCE (0.9)	SLC9A9 (0.6)	KCTD17 (0.6)	UMPS (0.6)	THEMIS (0.4)	UBE2R2 (0.3)	MARCH3 (0.1)
Hepcidin_ferritin_ratio_subset	A04.623.603	Oropharynx	Respiratory System	Pharynx	0.71	>=0.20	C5orf63 (3.1)	ENSG00000240973 (1.7)	DCAF12 (1.1)	PRKCE (0.9)	SLC9A9 (0.6)	KCTD17 (0.6)	UMPS (0.6)	THEMIS (0.4)	UBE2R2 (0.3)	MARCH3 (0.1)
Hepcidin_ferritin_ratio_subset	A09.371.729	Retina	Sense Organs	Eye	0.72	>=0.20	ENSG00000253661 (3.1)	ZFHX4 (2.4)	WDR35 (2.1)	C5orf63 (1.8)	CACNA2D4 (1.6)	UBE2R2 (1.6)	CRNDE (1.4)	KCNB1 (1.2)	RBFOX1 (1.1)	KALRN (1.1)
Hepcidin_ferritin_ratio_subset	A11.436.294.064	Glucagon Secreting Cells	Cells	Epithelial Cells	0.72	>=0.20	UMPS (1.6)	CRNDE (1.4)	WDR35 (1.4)	PRELID2 (1.3)	MYL12B (1.2)	ENSG00000227210 (1.1)	UBAP2 (1.0)	PRSS3 (0.7)	LINC00051 (0.4)	TSNARE1 (0.4)
Hepcidin_ferritin_ratio_subset	A11.382.625	Enteroendocrine Cells	Cells	Endocrine Cells	0.72	>=0.20	UMPS (1.6)	CRNDE (1.4)	WDR35 (1.4)	PRELID2 (1.3)	MYL12B (1.2)	ENSG00000227210 (1.1)	UBAP2 (1.0)	PRSS3 (0.7)	LINC00051 (0.4)	TSNARE1 (0.4)
Hepcidin_ferritin_ratio_subset	A02.835.232	Bone and Bones	Musculoskeletal System	Skeleton	0.73	>=0.20	C5orf63 (1.8)	CACNA2D4 (1.5)	ENSG00000259446 (1.2)	TMPRSS6 (1.0)	LINC00051 (0.9)	KCTD17 (0.6)	PRELID2 (0.6)	UBAP2 (0.5)	TSNARE1 (0.5)	CRNDE (0.4)
Hepcidin_ferritin_ratio_subset	A02.835	Skeleton	Musculoskeletal System	Skeleton	0.73	>=0.20	C5orf63 (1.7)	CACNA2D4 (1.5)	ENSG00000259446 (1.1)	TMPRSS6 (0.9)	LINC00051 (0.8)	KCTD17 (0.6)	PRELID2 (0.6)	UBAP2 (0.4)	CRNDE (0.4)	TSNARE1 (0.4)
Hepcidin_ferritin_ratio_subset	A15.145.229.637.555.567.569.200	CD4 Positive T Lymphocytes	Hemic and Immune Systems	Blood	0.73	>=0.20	C5orf63 (2.9)	THEMIS (2.5)	TSNARE1 (1.6)	MARCH3 (1.3)	KCTD17 (0.5)	TMPRSS6 (0.4)	UBAP2 (0.4)	SLC9A9 (0.3)	CACNA2D4 (0.2)	AMIGO1 (0.2)
Hepcidin_ferritin_ratio_subset	A03.734.414	Islets of Langerhans	Digestive System	Pancreas	0.76	>=0.20	UMPS (1.2)	MYL12B (1.2)	WDR35 (1.2)	CRNDE (1.0)	PRELID2 (0.9)	UBAP2 (0.7)	ENSG00000227210 (0.7)	MATN3 (0.6)	PRSS3 (0.5)	ADRA1D (0.4)
Hepcidin_ferritin_ratio_subset	A11.872.653	Neural Stem Cells	Cells	Stem Cells	0.78	>=0.20	ENSG00000253661 (2.9)	ZFHX4 (2.8)	UBE2R2 (2.2)	WDR35 (2.0)	UMPS (1.1)	CRNDE (0.9)	ITGB5 (0.8)	DCAF12 (0.7)	ADIPOR2 (0.4)	KALRN (0.3)
Hepcidin_ferritin_ratio_subset	A11.329	Connective Tissue Cells	Cells	Connective Tissue Cells	0.79	>=0.20	ITGB5 (0.8)	CACNA2D4 (0.7)	ENSG00000240973 (0.7)	LAPTM4A (0.7)	ZFHX4 (0.6)	MATN3 (0.5)	SLC9A9 (0.5)	ADRA1D (0.4)	UMPS (0.4)	ENSG00000253661 (0.4)
Hepcidin_ferritin_ratio_subset	A04.411	Lung	Respiratory System	Lung	0.8	>=0.20	MATN3 (1.0)	CRNDE (0.9)	WDR35 (0.7)	LMO3 (0.5)	LAPTM4A (0.5)	UMPS (0.5)	DCAF12 (0.5)	MYL12B (0.4)	UBAP2 (0.3)	ITGB5 (0.3)
Hepcidin_ferritin_ratio_subset	A15.145.229	Blood Cells	Hemic and Immune Systems	Blood	0.8	>=0.20	THEMIS (1.4)	CACNA2D4 (1.3)	UBE2R2 (0.9)	C5orf63 (0.9)	TSNARE1 (0.7)	TMPRSS6 (0.5)	SLC9A9 (0.5)	ADRA1D (0.3)	KCTD17 (0.3)	LINC00051 (0.2)
Hepcidin_ferritin_ratio_subset	A11.118.637.555.567.569.200.700	T Lymphocytes Regulatory	Cells	Blood Cells	0.8	>=0.20	C5orf63 (3.4)	THEMIS (2.6)	MARCH3 (1.2)	TSNARE1 (1.1)	AMIGO1 (0.2)	SLC9A9 (0.2)	CACNA2D4 (0.1)	KCTD17 (0.1)	UBAP2 (0.1)	TMPRSS6 (-0.1)
Hepcidin_ferritin_ratio_subset	A15.145.229.637.555.567.562.725	Plasma Cells	Hemic and Immune Systems	Blood	0.81	>=0.20	ADRA1D (1.8)	TMPRSS6 (1.7)	ENSG00000227210 (1.4)	TSNARE1 (1.4)	DCAF12 (1.1)	ENSG00000259446 (0.8)	PRELID2 (0.8)	C5orf63 (0.6)	CRNDE (0.6)	KCTD17 (0.5)
Hepcidin_ferritin_ratio_subset	A15.145.693	Plasma	Hemic and Immune Systems	Blood	0.81	>=0.20	ADRA1D (1.8)	TMPRSS6 (1.7)	ENSG00000227210 (1.4)	TSNARE1 (1.4)	DCAF12 (1.1)	ENSG00000259446 (0.8)	PRELID2 (0.7)	C5orf63 (0.7)	CRNDE (0.6)	KCTD17 (0.5)
Hepcidin_ferritin_ratio_subset	A15.382	Immune System	Hemic and Immune Systems	Immune System	0.81	>=0.20	CACNA2D4 (1.4)	C5orf63 (1.3)	TMPRSS6 (1.0)	ENSG00000259446 (0.8)	KCTD17 (0.7)	TSNARE1 (0.7)	LINC00051 (0.7)	UBE2R2 (0.4)	ADRA1D (0.4)	SLC9A9 (0.3)
Hepcidin_ferritin_ratio_subset	A15.382.680	Phagocytes	Hemic and Immune Systems	Immune System	0.82	>=0.20	CACNA2D4 (1.9)	UBE2R2 (1.6)	TSNARE1 (1.0)	KCTD17 (1.0)	TMPRSS6 (0.9)	LINC00051 (0.8)	ADRA1D (0.8)	ENSG00000240973 (0.6)	SLC9A9 (0.4)	ENSG00000259446 (0.3)
Hepcidin_ferritin_ratio_subset	A15.145.229.637.555	Leukocytes Mononuclear	Hemic and Immune Systems	Blood	0.82	>=0.20	TSNARE1 (1.1)	CACNA2D4 (1.1)	THEMIS (1.0)	C5orf63 (0.9)	ADRA1D (0.9)	TMPRSS6 (0.9)	KCTD17 (0.4)	SLC9A9 (0.4)	ENSG00000240973 (0.3)	LINC00051 (0.2)
Hepcidin_ferritin_ratio_subset	A15.382.812	Mononuclear Phagocyte System	Hemic and Immune Systems	Immune System	0.83	>=0.20	CACNA2D4 (2.1)	TSNARE1 (1.2)	ADRA1D (1.0)	KCTD17 (0.9)	ENSG00000240973 (0.9)	LINC00051 (0.8)	TMPRSS6 (0.8)	UBE2R2 (0.7)	SLC9A9 (0.5)	ENSG00000259446 (0.1)
Hepcidin_ferritin_ratio_subset	A15.378	Hematopoietic System	Hemic and Immune Systems	Hematopoietic System	0.83	>=0.20	CACNA2D4 (1.8)	UBE2R2 (1.8)	TSNARE1 (1.1)	TMPRSS6 (0.9)	ADRA1D (0.8)	KCTD17 (0.8)	LINC00051 (0.8)	ENSG00000259446 (0.4)	ENSG00000240973 (0.3)	MYL12B (0.3)
Hepcidin_ferritin_ratio_subset	A15.378.316	Bone Marrow Cells	Hemic and Immune Systems	Hematopoietic System	0.83	>=0.20	CACNA2D4 (1.8)	UBE2R2 (1.8)	TSNARE1 (1.1)	TMPRSS6 (0.9)	ADRA1D (0.8)	KCTD17 (0.8)	LINC00051 (0.8)	ENSG00000259446 (0.4)	ENSG00000240973 (0.3)	MYL12B (0.3)
Hepcidin_ferritin_ratio_subset	A11.627.635	Myeloid Progenitor Cells	Cells	Myeloid Cells	0.83	>=0.20	CACNA2D4 (2.3)	TSNARE1 (2.1)	CRNDE (1.2)	UMPS (1.0)	DCAF12 (0.8)	MARCH3 (0.8)	UBAP2 (0.8)	LINC00051 (0.6)	ADIPOR2 (0.5)	C5orf63 (0.2)
Hepcidin_ferritin_ratio_subset	A08.186.211.865.428	Metencephalon	Nervous System	Central Nervous System	0.83	>=0.20	RBFOX1 (2.6)	PRKCE (2.4)	AMIGO1 (2.4)	PRSS3 (1.5)	KCNB1 (0.9)	TMEM132C (0.3)	LINC00051 (0.3)	LMO3 (0.2)	ENSG00000259446 (-0.3)	KCTD17 (-0.4)
Hepcidin_ferritin_ratio_subset	A08.186.211.865	Rhombencephalon	Nervous System	Central Nervous System	0.83	>=0.20	RBFOX1 (2.6)	PRKCE (2.4)	AMIGO1 (2.4)	PRSS3 (1.5)	KCNB1 (0.9)	TMEM132C (0.3)	LINC00051 (0.3)	LMO3 (0.2)	ENSG00000259446 (-0.3)	KCTD17 (-0.4)
Hepcidin_ferritin_ratio_subset	A11.118.637	Leukocytes	Cells	Blood Cells	0.83	>=0.20	CACNA2D4 (1.1)	TMPRSS6 (1.0)	TSNARE1 (1.0)	UBE2R2 (0.9)	C5orf63 (0.8)	THEMIS (0.7)	ADRA1D (0.7)	KCTD17 (0.6)	LINC00051 (0.3)	ENSG00000259446 (0.3)
Hepcidin_ferritin_ratio_subset	A11.627	Myeloid Cells	Cells	Myeloid Cells	0.85	>=0.20	CACNA2D4 (1.8)	UBE2R2 (1.4)	TSNARE1 (1.0)	KCTD17 (0.9)	TMPRSS6 (0.9)	ADRA1D (0.8)	LINC00051 (0.7)	ENSG00000240973 (0.5)	SLC9A9 (0.2)	DCAF12 (0.2)
Hepcidin_ferritin_ratio_subset	A15.382.490.555.567	Lymphocytes	Hemic and Immune Systems	Immune System	0.85	>=0.20	THEMIS (1.6)	C5orf63 (1.4)	TSNARE1 (0.9)	TMPRSS6 (0.8)	ADRA1D (0.8)	UBAP2 (0.4)	UMPS (0.4)	CACNA2D4 (0.4)	SLC9A9 (0.3)	KCTD17 (0.2)
Hepcidin_ferritin_ratio_subset	A10.615.284	Extraembryonic Membranes	Tissues	Membranes	0.85	>=0.20	ADRA1D (1.5)	MARCH3 (1.4)	MYL12B (1.3)	LAPTM4A (1.1)	ITGB5 (1.1)	PRKCE (1.0)	MATN3 (0.8)	UBAP2 (0.5)	UMPS (0.3)	PRELID2 (0.1)
Hepcidin_ferritin_ratio_subset	A10.615.284.473	Chorion	Tissues	Membranes	0.85	>=0.20	ADRA1D (1.5)	MARCH3 (1.4)	MYL12B (1.3)	LAPTM4A (1.1)	ITGB5 (1.1)	PRKCE (1.0)	MATN3 (0.8)	UBAP2 (0.5)	UMPS (0.3)	PRELID2 (0.1)
Hepcidin_ferritin_ratio_subset	A06.407.312.782	Testis	Endocrine System	Endocrine Glands	0.85	>=0.20	MATN3 (3.4)	ENSG00000240973 (2.9)	DCAF12 (1.5)	C5orf63 (1.2)	LAPTM4A (1.1)	WDR35 (1.0)	UMPS (0.9)	ENSG00000227210 (0.9)	TMEM132C (0.8)	UBAP2 (0.8)
Hepcidin_ferritin_ratio_subset	A11.436	Epithelial Cells	Cells	Epithelial Cells	0.85	>=0.20	WDR35 (0.9)	ENSG00000227210 (0.9)	UMPS (0.7)	ADRA1D (0.6)	ENSG00000240973 (0.6)	MYL12B (0.5)	CRNDE (0.5)	MATN3 (0.4)	C5orf63 (0.3)	UBAP2 (0.3)
Hepcidin_ferritin_ratio_subset	A02.835.232.834.151	Cervical Vertebrae	Musculoskeletal System	Skeleton	0.87	>=0.20	ENSG00000253661 (2.3)	ZFHX4 (1.4)	MATN3 (1.3)	WDR35 (1.2)	UMPS (1.1)	CRNDE (0.9)	ITGB5 (0.9)	UBAP2 (0.6)	LAPTM4A (0.6)	EFNA5 (0.5)
Hepcidin_ferritin_ratio_subset	A02.835.232.834	Spine	Musculoskeletal System	Skeleton	0.87	>=0.20	ENSG00000253661 (2.3)	ZFHX4 (1.4)	MATN3 (1.3)	WDR35 (1.2)	UMPS (1.1)	CRNDE (0.9)	ITGB5 (0.9)	UBAP2 (0.6)	LAPTM4A (0.6)	EFNA5 (0.5)
Hepcidin_ferritin_ratio_subset	A08.186.211.132.810.428.200	Cerebellum	Nervous System	Central Nervous System	0.87	>=0.20	RBFOX1 (2.7)	PRKCE (2.5)	AMIGO1 (2.5)	PRSS3 (1.6)	KCNB1 (0.8)	TMEM132C (0.2)	LMO3 (0.1)	LINC00051 (-0.1)	MATN3 (-0.5)	ENSG00000259446 (-0.6)
Hepcidin_ferritin_ratio_subset	A02.165	Cartilage	Musculoskeletal System	Cartilage	0.88	>=0.20	MATN3 (7.1)	KALRN (1.7)	ITGB5 (1.7)	MARCH3 (1.3)	WDR35 (0.9)	LAPTM4A (0.8)	UBE2R2 (0.6)	PRELID2 (0.5)	PRKCE (0.5)	UBAP2 (0.4)
Hepcidin_ferritin_ratio_subset	A15.382.490.315.583	Neutrophils	Hemic and Immune Systems	Immune System	0.89	>=0.20	UBE2R2 (4.5)	MYL12B (1.5)	TMPRSS6 (1.3)	KCTD17 (1.2)	DCAF12 (1.0)	MARCH3 (0.7)	PRKCE (0.6)	LINC00051 (0.5)	ENSG00000259446 (0.4)	TSNARE1 (0.4)
Hepcidin_ferritin_ratio_subset	A11.063	Antibody Producing Cells	Cells	Antibody-Producing Cells	0.89	>=0.20	C5orf63 (1.4)	ADRA1D (1.3)	TMPRSS6 (1.2)	TSNARE1 (1.1)	ENSG00000227210 (0.5)	PRKCE (0.5)	MARCH3 (0.5)	UBAP2 (0.4)	UMPS (0.4)	ENSG00000259446 (0.4)
Hepcidin_ferritin_ratio_subset	A11.118.637.555.567.562	B Lymphocytes	Cells	Blood Cells	0.89	>=0.20	C5orf63 (1.4)	ADRA1D (1.3)	TMPRSS6 (1.2)	TSNARE1 (1.1)	ENSG00000227210 (0.5)	PRKCE (0.5)	MARCH3 (0.5)	UBAP2 (0.4)	UMPS (0.4)	ENSG00000259446 (0.4)
Hepcidin_ferritin_ratio_subset	A11.872.378	Hematopoietic Stem Cells	Cells	Stem Cells	0.89	>=0.20	CACNA2D4 (2.0)	TSNARE1 (1.7)	CRNDE (0.9)	UMPS (0.8)	MARCH3 (0.7)	UBAP2 (0.6)	LINC00051 (0.5)	C5orf63 (0.4)	DCAF12 (0.4)	ADIPOR2 (0.3)
Hepcidin_ferritin_ratio_subset	A11.627.340.360	Granulocyte Precursor Cells	Cells	Myeloid Cells	0.9	>=0.20	CACNA2D4 (3.0)	UMPS (1.7)	DCAF12 (1.2)	ADRA1D (0.9)	CRNDE (0.9)	ADIPOR2 (0.9)	UBAP2 (0.8)	C5orf63 (0.6)	TSNARE1 (0.5)	TMPRSS6 (0.4)
Hepcidin_ferritin_ratio_subset	A15.382.812.522	Macrophages	Hemic and Immune Systems	Immune System	0.9	>=0.20	CACNA2D4 (2.2)	TSNARE1 (1.1)	KCTD17 (0.7)	SLC9A9 (0.7)	ENSG00000240973 (0.7)	LINC00051 (0.5)	TMPRSS6 (0.5)	UMPS (0.3)	DCAF12 (0.3)	ADRA1D (0.2)
Hepcidin_ferritin_ratio_subset	A11.118.637.555.567.562.440	Precursor Cells B Lymphoid	Cells	Blood Cells	0.91	>=0.20	PRKCE (3.4)	C5orf63 (1.0)	MARCH3 (0.8)	UBE2R2 (0.7)	WDR35 (0.1)	CACNA2D4 (0.0)	THEMIS (0.0)	TMPRSS6 (-0.0)	LINC00051 (-0.2)	UMPS (-0.2)
Hepcidin_ferritin_ratio_subset	A11.872.378.294	Lymphoid Progenitor Cells	Cells	Stem Cells	0.91	>=0.20	PRKCE (3.4)	C5orf63 (1.0)	MARCH3 (0.8)	UBE2R2 (0.7)	WDR35 (0.1)	CACNA2D4 (0.0)	THEMIS (0.0)	TMPRSS6 (-0.0)	LINC00051 (-0.2)	UMPS (-0.2)
Hepcidin_ferritin_ratio_subset	A05.360.319.679.256	Cervix Uteri	Urogenital System	Genitalia	0.91	>=0.20	LAPTM4A (0.8)	UMPS (0.7)	CRNDE (0.6)	MYL12B (0.6)	UBAP2 (0.4)	PRELID2 (0.4)	DCAF12 (0.3)	THEMIS (0.2)	ITGB5 (0.2)	KCTD17 (0.1)
Hepcidin_ferritin_ratio_subset	A05.810.890	Urinary Bladder	Urogenital System	Urinary Tract	0.91	>=0.20	MYL12B (0.8)	PRELID2 (0.7)	LAPTM4A (0.6)	UMPS (0.6)	UBAP2 (0.5)	DCAF12 (0.5)	KCTD17 (0.3)	ADRA1D (0.3)	PRSS3 (0.1)	TMPRSS6 (0.0)
Hepcidin_ferritin_ratio_subset	A15.378.316.378.590.837.250	Erythroid Precursor Cells	Hemic and Immune Systems	Hematopoietic System	0.92	>=0.20	MARCH3 (1.7)	CRNDE (1.6)	UBAP2 (1.3)	WDR35 (1.3)	C5orf63 (1.2)	PRELID2 (1.1)	UMPS (0.9)	DCAF12 (0.7)	MYL12B (0.4)	ADRA1D (0.3)
Hepcidin_ferritin_ratio_subset	A11.872.378.590.817	Megakaryocyte Erythroid Progenitor Cells	Cells	Stem Cells	0.92	>=0.20	MARCH3 (1.7)	CRNDE (1.6)	UBAP2 (1.3)	WDR35 (1.3)	C5orf63 (1.2)	PRELID2 (1.1)	UMPS (0.9)	DCAF12 (0.7)	MYL12B (0.4)	ADRA1D (0.3)
Hepcidin_ferritin_ratio_subset	A11.118.637.415	Granulocytes	Cells	Blood Cells	0.92	>=0.20	UBE2R2 (3.9)	MYL12B (1.4)	TMPRSS6 (1.2)	KCTD17 (1.0)	DCAF12 (1.0)	MARCH3 (0.6)	CACNA2D4 (0.5)	PRKCE (0.4)	TSNARE1 (0.4)	LINC00051 (0.4)
Hepcidin_ferritin_ratio_subset	A05.810.453	Kidney	Urogenital System	Urinary Tract	0.93	>=0.20	LAPTM4A (1.1)	WDR35 (1.1)	EFNA5 (0.7)	ITGB5 (0.5)	CRNDE (0.4)	MYL12B (0.4)	MATN3 (0.2)	AMIGO1 (0.2)	UMPS (0.1)	ENSG00000227210 (0.1)
Hepcidin_ferritin_ratio_subset	A11.872.190	Embryonic Stem Cells	Cells	Stem Cells	0.93	>=0.20	MATN3 (2.0)	WDR35 (1.6)	EFNA5 (1.5)	UBAP2 (1.3)	UBE2R2 (1.2)	UMPS (1.2)	ZFHX4 (1.0)	ENSG00000253661 (0.8)	ITGB5 (0.8)	LAPTM4A (0.6)
Hepcidin_ferritin_ratio_subset	A05.810	Urinary Tract	Urogenital System	Urinary Tract	0.94	>=0.20	LAPTM4A (1.1)	WDR35 (1.0)	EFNA5 (0.6)	ITGB5 (0.5)	MYL12B (0.4)	CRNDE (0.4)	MATN3 (0.2)	UMPS (0.2)	AMIGO1 (0.1)	PRELID2 (0.1)
Hepcidin_ferritin_ratio_subset	A15.382.812.260	Dendritic Cells	Hemic and Immune Systems	Immune System	0.95	>=0.20	ENSG00000240973 (1.4)	ADRA1D (1.2)	CACNA2D4 (1.1)	KCTD17 (0.9)	TSNARE1 (0.9)	TMPRSS6 (0.6)	LINC00051 (0.5)	UBE2R2 (0.4)	SLC9A9 (0.1)	UMPS (0.1)
Hepcidin_ferritin_ratio_subset	A11.066	Antigen Presenting Cells	Cells	Antigen-Presenting Cells	0.95	>=0.20	ENSG00000240973 (1.4)	ADRA1D (1.2)	CACNA2D4 (1.1)	KCTD17 (0.9)	TSNARE1 (0.9)	TMPRSS6 (0.6)	LINC00051 (0.5)	UBE2R2 (0.4)	SLC9A9 (0.1)	UMPS (0.1)
Hepcidin_ferritin_ratio_subset	A06.407	Endocrine Glands	Endocrine System	Endocrine Glands	0.95	>=0.20	WDR35 (0.9)	LAPTM4A (0.7)	DCAF12 (0.7)	ITGB5 (0.5)	UBAP2 (0.5)	MATN3 (0.5)	ENSG00000227210 (0.5)	UMPS (0.4)	MYL12B (0.4)	TMEM132C (0.1)
Hepcidin_ferritin_ratio_subset	A05.360.319.679.490	Endometrium	Urogenital System	Genitalia	0.95	>=0.20	WDR35 (1.1)	LAPTM4A (1.1)	TMEM132C (1.1)	DCAF12 (0.6)	MYL12B (0.5)	ITGB5 (0.5)	UBAP2 (0.5)	CRNDE (0.2)	LINC00051 (0.1)	UMPS (0.1)
Hepcidin_ferritin_ratio_subset	A11.872	Stem Cells	Cells	Stem Cells	0.95	>=0.20	ENSG00000253661 (1.4)	UMPS (1.0)	CRNDE (1.0)	ZFHX4 (0.8)	MATN3 (0.7)	UBAP2 (0.5)	WDR35 (0.5)	CACNA2D4 (0.3)	DCAF12 (0.1)	UBE2R2 (0.1)
Hepcidin_ferritin_ratio_subset	A05.360	Genitalia	Urogenital System	Genitalia	0.96	>=0.20	WDR35 (0.8)	LAPTM4A (0.7)	ITGB5 (0.6)	MATN3 (0.5)	DCAF12 (0.5)	UMPS (0.3)	MYL12B (0.3)	TMEM132C (0.3)	CRNDE (0.2)	UBAP2 (0.2)
Hepcidin_ferritin_ratio_subset	A05.360.319.114	Adnexa Uteri	Urogenital System	Genitalia	0.97	>=0.20	WDR35 (0.9)	LAPTM4A (0.7)	DCAF12 (0.7)	ITGB5 (0.6)	UMPS (0.5)	ENSG00000227210 (0.4)	MATN3 (0.4)	UBAP2 (0.4)	MYL12B (0.3)	TMEM132C (0.2)
Hepcidin_ferritin_ratio_subset	A05.360.319.114.630	Ovary	Urogenital System	Genitalia	0.97	>=0.20	WDR35 (0.9)	LAPTM4A (0.7)	DCAF12 (0.7)	ITGB5 (0.6)	UMPS (0.5)	ENSG00000227210 (0.4)	MATN3 (0.4)	UBAP2 (0.4)	MYL12B (0.3)	TMEM132C (0.2)
Hepcidin_ferritin_ratio_subset	A05.360.319.679	Uterus	Urogenital System	Genitalia	0.97	>=0.20	LAPTM4A (1.0)	WDR35 (0.9)	ITGB5 (0.5)	TMEM132C (0.4)	MYL12B (0.4)	DCAF12 (0.4)	UBAP2 (0.4)	UMPS (0.1)	ENSG00000259446 (0.1)	CRNDE (0.0)
Hepcidin_ferritin_ratio_subset	A06.407.312	Gonads	Endocrine System	Endocrine Glands	0.97	>=0.20	WDR35 (0.9)	LAPTM4A (0.8)	DCAF12 (0.7)	ITGB5 (0.6)	MATN3 (0.6)	UMPS (0.5)	ENSG00000227210 (0.4)	UBAP2 (0.4)	MYL12B (0.3)	TMEM132C (0.2)
Hepcidin_ferritin_ratio_subset	A05.360.319	Genitalia Female	Urogenital System	Genitalia	0.98	>=0.20	LAPTM4A (0.8)	WDR35 (0.8)	ITGB5 (0.6)	DCAF12 (0.5)	UBAP2 (0.4)	MYL12B (0.4)	UMPS (0.3)	TMEM132C (0.3)	MATN3 (0.1)	ENSG00000227210 (0.1)
Hepcidin_ferritin_ratio_subset	A05.360.319.114.373	Fallopian Tubes	Urogenital System	Genitalia	0.98	>=0.20	WDR35 (1.0)	LAPTM4A (0.7)	DCAF12 (0.6)	ITGB5 (0.6)	UMPS (0.5)	MYL12B (0.4)	MATN3 (0.3)	ENSG00000227210 (0.2)	UBAP2 (0.1)	LMO3 (0.0)
Hepcidin_ferritin_ratio_subset	A11.329.372.600	Macrophages Alveolar	Cells	Connective Tissue Cells	0.99	>=0.20	CACNA2D4 (1.2)	C5orf63 (1.0)	ADIPOR2 (0.9)	DCAF12 (0.9)	KCTD17 (0.9)	UMPS (0.7)	UBE2R2 (0.7)	ITGB5 (0.6)	LAPTM4A (0.6)	ENSG00000240973 (0.4)
Hepcidin_ferritin_ratio_subset	A11.872.040	Adult Stem Cells	Cells	Stem Cells	0.99	>=0.20	MATN3 (2.6)	UBAP2 (2.1)	UMPS (1.7)	WDR35 (1.2)	ENSG00000227210 (1.1)	ITGB5 (0.8)	ADRA1D (0.5)	ENSG00000240973 (0.4)	CRNDE (0.4)	UBE2R2 (0.3)
Hepcidin_ferritin_ratio_subset	A11.872.700	Pluripotent Stem Cells	Cells	Stem Cells	1	>=0.20	MATN3 (3.4)	UBAP2 (2.3)	UMPS (2.1)	WDR35 (1.7)	ITGB5 (0.8)	EFNA5 (0.6)	CRNDE (0.5)	ENSG00000227210 (0.5)	LAPTM4A (0.4)	ENSG00000240973 (0.2)
Hepcidin_ferritin_ratio_subset	A11.872.700.500	Induced Pluripotent Stem Cells	Cells	Stem Cells	1	>=0.20	MATN3 (3.4)	UBAP2 (2.3)	UMPS (2.1)	WDR35 (1.7)	ITGB5 (0.8)	EFNA5 (0.6)	CRNDE (0.5)	ENSG00000227210 (0.5)	LAPTM4A (0.4)	ENSG00000240973 (0.2)
Hepcidin_ferritin_ratio_subset	A15.382.490.555.567.622	Lymphocytes Null	Hemic and Immune Systems	Immune System	1	>=0.20	UMPS (1.8)	UBAP2 (1.1)	SLC9A9 (0.9)	THEMIS (0.8)	DCAF12 (0.7)	PRKCE (0.6)	LINC00051 (0.5)	TMPRSS6 (-0.0)	C5orf63 (-0.0)	KCTD17 (-0.0)
Hepcidin_ferritin_ratio_subset	A15.382.490.555.567.537	Killer Cells Natural	Hemic and Immune Systems	Immune System	1	>=0.20	C5orf63 (1.1)	UBAP2 (0.9)	THEMIS (0.8)	CACNA2D4 (0.5)	UMPS (0.4)	WDR35 (0.2)	MYL12B (0.0)	MARCH3 (-0.1)	KCTD17 (-0.2)	TSNARE1 (-0.3)

## Sheet: HepcTS_all
Trait	MeSH term	Name	MeSH first level term	MeSH second level term	Nominal P value	False discovery rate	Tissue-specific expression Z score gene 1	Tissue-specific expression Z score gene 2	Tissue-specific expression Z score gene 3	Tissue-specific expression Z score gene 4	Tissue-specific expression Z score gene 5	Tissue-specific expression Z score gene 6	Tissue-specific expression Z score gene 7	Tissue-specific expression Z score gene 8	Tissue-specific expression Z score gene 9	Tissue-specific expression Z score gene 10
Hepcidin_TS_ratio_all	A08.186.211.730.885.287.249.487	Corpus Striatum	Nervous System	Central Nervous System	0.01	>=0.20	ENSG00000259142 (5.2)	KCTD17 (4.0)	ENSG00000248309 (2.9)	FGF14-IT1 (2.5)	LRRC4C (2.4)	KCNIP1 (2.4)	C1orf98 (2.3)	CALN1 (2.1)	ENSG00000249106 (2.0)	FAM171A1 (1.9)
Hepcidin_TS_ratio_all	A08.186.211.730.885.287.249	Basal Ganglia	Nervous System	Central Nervous System	0.03	>=0.20	KCTD17 (4.0)	ENSG00000259142 (3.7)	LRRC4C (2.7)	ENSG00000249106 (2.4)	CALN1 (2.3)	KCNIP1 (2.3)	ENSG00000248309 (2.1)	SLITRK1 (2.0)	FAM171A1 (2.0)	TMEM132C (1.7)
Hepcidin_TS_ratio_all	A08.186.211.730.885.287.500.270	Frontal Lobe	Nervous System	Central Nervous System	0.04	>=0.20	ENSG00000256193 (5.0)	SLITRK1 (4.0)	FSTL5 (2.6)	ENSG00000249106 (2.3)	LRRC4C (2.3)	MBD3L1 (2.2)	GPR85 (2.0)	KCTD17 (2.0)	FAM171A1 (1.7)	CALN1 (1.7)
Hepcidin_TS_ratio_all	A08.186.211.865	Rhombencephalon	Nervous System	Central Nervous System	0.04	>=0.20	FSTL5 (5.1)	CALN1 (4.0)	FGF14-IT1 (3.3)	KCNIP1 (2.8)	GPR85 (2.7)	LRRC4C (2.2)	DGKI (2.2)	RNU6-82 (2.1)	EML6 (2.1)	SPOCK1 (2.1)
Hepcidin_TS_ratio_all	A08.186.211.865.428	Metencephalon	Nervous System	Central Nervous System	0.04	>=0.20	FSTL5 (5.1)	CALN1 (4.0)	FGF14-IT1 (3.3)	KCNIP1 (2.8)	GPR85 (2.7)	LRRC4C (2.2)	DGKI (2.2)	RNU6-82 (2.1)	EML6 (2.1)	SPOCK1 (2.1)
Hepcidin_TS_ratio_all	A08.186.211.132.810.428.200	Cerebellum	Nervous System	Central Nervous System	0.04	>=0.20	FSTL5 (5.4)	CALN1 (4.2)	FGF14-IT1 (3.8)	GPR85 (2.8)	KCNIP1 (2.8)	RNU6-82 (2.5)	EML6 (2.3)	DGKI (2.2)	SPOCK1 (2.2)	LRRC4C (2.2)
Hepcidin_TS_ratio_all	A08.186.211.132	Brain Stem	Nervous System	Central Nervous System	0.04	>=0.20	FSTL5 (4.2)	CALN1 (3.4)	KCNIP1 (2.9)	LRRC4C (2.3)	GPR85 (2.1)	SPOCK1 (1.8)	FGF14-IT1 (1.8)	DGKI (1.8)	EML6 (1.6)	FAM171A1 (1.4)
Hepcidin_TS_ratio_all	A14.549.885	Tongue	Stomatognathic System	Mouth	0.05	>=0.20	ENSG00000258804 (4.4)	ENSG00000249106 (3.0)	C1orf98 (2.9)	FGF14-IT1 (2.1)	SCRIB (2.1)	EPPK1 (2.0)	C9orf68 (1.5)	PPARGC1B (1.4)	PCSK5 (1.1)	TRAPPC9 (1.0)
Hepcidin_TS_ratio_all	A08.186.211.730	Prosencephalon	Nervous System	Central Nervous System	0.06	>=0.20	SLITRK1 (3.1)	LRRC4C (2.8)	CALN1 (2.4)	ENSG00000256193 (1.9)	GPR85 (1.9)	FAM171A1 (1.8)	KCNIP1 (1.8)	EML6 (1.7)	FSTL5 (1.6)	SPOCK1 (1.6)
Hepcidin_TS_ratio_all	A08.186.211.730.885	Telencephalon	Nervous System	Central Nervous System	0.06	>=0.20	SLITRK1 (3.4)	LRRC4C (2.9)	CALN1 (2.6)	ENSG00000256193 (2.3)	GPR85 (2.1)	FAM171A1 (2.0)	KCNIP1 (1.9)	EML6 (1.9)	FSTL5 (1.7)	SPOCK1 (1.6)
Hepcidin_TS_ratio_all	A08.186.211.730.885.287	Cerebrum	Nervous System	Central Nervous System	0.06	>=0.20	SLITRK1 (3.4)	LRRC4C (3.0)	CALN1 (2.7)	ENSG00000256193 (2.3)	GPR85 (2.1)	KCNIP1 (2.0)	FAM171A1 (1.9)	EML6 (1.9)	FSTL5 (1.7)	SPOCK1 (1.6)
Hepcidin_TS_ratio_all	A03.556.249.249.356.668	Colon Sigmoid	Digestive System	Gastrointestinal Tract	0.06	>=0.20	CLRN3 (3.6)	ABCC13 (3.1)	LAMA1 (1.7)	EPPK1 (1.2)	MBD3L1 (1.1)	RNU6-82 (1.0)	PPARGC1B (0.8)	FAM171A1 (0.7)	ENSG00000249106 (0.6)	PAN3 (0.5)
Hepcidin_TS_ratio_all	A06.407.312.782	Testis	Endocrine System	Endocrine Glands	0.06	>=0.20	ENSG00000237374 (3.6)	C1orf98 (3.3)	LAMA1 (2.4)	ENSG00000259142 (2.2)	GPR85 (2.1)	BCHE (1.9)	ENSG00000215808 (1.8)	ENSG00000258804 (1.6)	ABCC13 (1.4)	ZNF507 (1.3)
Hepcidin_TS_ratio_all	A05.810.453.324	Kidney Cortex	Urogenital System	Urinary Tract	0.07	>=0.20	ENSG00000215808 (7.1)	DGKI (3.7)	ENSG00000259142 (3.5)	ENSG00000249106 (2.3)	BCHE (2.3)	KCNIP1 (1.7)	LAMA1 (1.4)	SCRIB (1.3)	EPPK1 (1.3)	PPARGC1B (1.3)
Hepcidin_TS_ratio_all	A08.186.211.730.885.287.500	Cerebral Cortex	Nervous System	Central Nervous System	0.07	>=0.20	SLITRK1 (3.5)	LRRC4C (3.0)	CALN1 (2.7)	ENSG00000256193 (2.6)	GPR85 (2.2)	EML6 (2.0)	KCNIP1 (2.0)	FAM171A1 (1.9)	FSTL5 (1.8)	SPOCK1 (1.6)
Hepcidin_TS_ratio_all	A08.186.211.730.885.287.500.571	Occipital Lobe	Nervous System	Central Nervous System	0.07	>=0.20	ENSG00000256193 (7.3)	EML6 (3.4)	LRRC4C (3.3)	SLITRK1 (2.7)	TMEM132C (2.6)	GPR85 (2.5)	CALN1 (2.1)	FAM171A1 (2.0)	FSTL5 (1.8)	PPARGC1B (1.7)
Hepcidin_TS_ratio_all	A08.186	Central Nervous System	Nervous System	Central Nervous System	0.08	>=0.20	KCNIP1 (2.4)	SLITRK1 (2.1)	LRRC4C (2.0)	ENSG00000256193 (1.5)	CALN1 (1.5)	BCHE (1.4)	FSTL5 (1.4)	GPR85 (1.3)	EML6 (1.2)	FAM171A1 (1.2)
Hepcidin_TS_ratio_all	A08.186.211	Brain	Nervous System	Central Nervous System	0.08	>=0.20	KCNIP1 (2.4)	SLITRK1 (2.2)	LRRC4C (2.0)	ENSG00000256193 (1.5)	CALN1 (1.5)	BCHE (1.4)	FSTL5 (1.4)	GPR85 (1.3)	FAM171A1 (1.2)	DGKI (1.2)
Hepcidin_TS_ratio_all	A08.186.211.464	Limbic System	Nervous System	Central Nervous System	0.08	>=0.20	SLITRK1 (3.6)	LRRC4C (3.1)	CALN1 (2.9)	KCNIP1 (2.2)	GPR85 (2.2)	FAM171A1 (2.0)	EML6 (1.9)	FSTL5 (1.8)	DGKI (1.7)	SPOCK1 (1.6)
Hepcidin_TS_ratio_all	A08.186.211.730.885.287.500.571.735	Visual Cortex	Nervous System	Central Nervous System	0.09	>=0.20	ENSG00000256193 (7.9)	EML6 (3.6)	LRRC4C (3.3)	TMEM132C (2.8)	GPR85 (2.6)	SLITRK1 (2.6)	FAM171A1 (2.0)	CALN1 (2.0)	FSTL5 (1.8)	PPARGC1B (1.7)
Hepcidin_TS_ratio_all	A08.186.211.464.405	Hippocampus	Nervous System	Central Nervous System	0.09	>=0.20	SLITRK1 (3.4)	CALN1 (3.2)	GPR85 (2.6)	LRRC4C (2.6)	FAM171A1 (2.1)	KCNIP1 (1.9)	SPOCK1 (1.9)	EML6 (1.8)	DGKI (1.6)	FSTL5 (1.5)
Hepcidin_TS_ratio_all	A15.145.229.334	Erythrocytes	Hemic and Immune Systems	Blood	0.1	>=0.20	ENSG00000248309 (3.5)	ENSG00000254480 (2.8)	CPOX (2.6)	ENSG00000214194 (1.7)	PPARGC1B (1.2)	TRAPPC9 (1.2)	FGF14-IT1 (1.2)	ZNF507 (0.9)	ENSG00000258804 (0.8)	C9orf68 (0.8)
Hepcidin_TS_ratio_all	A11.443	Erythroid Cells	Cells	Erythroid Cells	0.1	>=0.20	ENSG00000248309 (3.4)	ENSG00000254480 (2.9)	CPOX (2.6)	ENSG00000214194 (1.7)	FGF14-IT1 (1.2)	TRAPPC9 (1.2)	PPARGC1B (1.1)	ZNF507 (0.9)	ABCC13 (0.8)	ENSG00000258804 (0.8)
Hepcidin_TS_ratio_all	A08.186.211.464.710	Parahippocampal Gyrus	Nervous System	Central Nervous System	0.12	>=0.20	SLITRK1 (3.8)	LRRC4C (3.5)	CALN1 (3.0)	KCNIP1 (2.6)	ENSG00000256193 (2.1)	FSTL5 (1.9)	DGKI (1.9)	EML6 (1.9)	GPR85 (1.9)	FAM171A1 (1.8)
Hepcidin_TS_ratio_all	A08.186.211.464.710.225	Entorhinal Cortex	Nervous System	Central Nervous System	0.12	>=0.20	SLITRK1 (3.8)	LRRC4C (3.5)	CALN1 (3.0)	KCNIP1 (2.6)	ENSG00000256193 (2.1)	FSTL5 (1.9)	DGKI (1.9)	EML6 (1.9)	GPR85 (1.9)	FAM171A1 (1.8)
Hepcidin_TS_ratio_all	A08.186.211.730.885.287.500.863	Temporal Lobe	Nervous System	Central Nervous System	0.12	>=0.20	SLITRK1 (3.9)	LRRC4C (3.4)	CALN1 (2.9)	KCNIP1 (2.7)	ENSG00000256193 (2.2)	DGKI (1.9)	FSTL5 (1.9)	EML6 (1.8)	GPR85 (1.8)	FAM171A1 (1.8)
Hepcidin_TS_ratio_all	A05.360.319.114.373	Fallopian Tubes	Urogenital System	Genitalia	0.15	>=0.20	MUC16 (3.6)	ENSG00000215808 (3.4)	SCRIB (2.2)	RNU6-82 (1.7)	EPPK1 (1.6)	LAMA1 (0.9)	LRRK1 (0.9)	MSR1 (0.9)	PPARGC1B (0.8)	ZNF507 (0.8)
Hepcidin_TS_ratio_all	A10.615.789	Serous Membrane	Tissues	Membranes	0.16	>=0.20	BCHE (2.6)	MUC16 (2.1)	SCRIB (1.6)	TMEM132C (1.1)	MSR1 (1.0)	EPPK1 (0.9)	C9orf68 (0.8)	ENSG00000215808 (0.7)	ENSG00000250341 (0.7)	PAN3 (0.4)
Hepcidin_TS_ratio_all	A11.329.372.600	Macrophages Alveolar	Cells	Connective Tissue Cells	0.16	>=0.20	MSR1 (9.0)	ENSG00000258804 (4.5)	GPR85 (3.2)	FGF14-IT1 (2.6)	PPARGC1B (2.2)	ENSG00000237374 (2.1)	ENSG00000250341 (1.9)	RASGRP3 (1.6)	ENSG00000259142 (1.3)	ENSG00000214194 (1.0)
Hepcidin_TS_ratio_all	A15.145.693	Plasma	Hemic and Immune Systems	Blood	0.16	>=0.20	HSPA13 (3.2)	LRRK1 (2.6)	RASGRP3 (2.3)	EML6 (2.0)	ENSG00000248309 (1.9)	ENSG00000259142 (1.8)	TMPRSS6 (1.7)	TRAPPC9 (1.6)	ABCC13 (1.3)	MBD3L1 (1.0)
Hepcidin_TS_ratio_all	A15.145.229.637.555.567.562.725	Plasma Cells	Hemic and Immune Systems	Blood	0.17	>=0.20	HSPA13 (3.2)	LRRK1 (2.5)	RASGRP3 (2.3)	ENSG00000248309 (1.9)	EML6 (1.9)	ENSG00000259142 (1.8)	TMPRSS6 (1.7)	TRAPPC9 (1.6)	ABCC13 (1.3)	MBD3L1 (1.0)
Hepcidin_TS_ratio_all	A15.382.520.604.800	Palatine Tonsil	Hemic and Immune Systems	Immune System	0.17	>=0.20	EML6 (2.6)	RASGRP3 (2.2)	ENSG00000259142 (2.2)	ENSG00000237374 (2.2)	PAN3 (1.5)	ZNF507 (1.5)	C1orf98 (1.4)	RNU6-82 (1.3)	LRRK1 (0.8)	FGF14-IT1 (0.6)
Hepcidin_TS_ratio_all	A04.623.603	Oropharynx	Respiratory System	Pharynx	0.17	>=0.20	EML6 (2.6)	RASGRP3 (2.2)	ENSG00000259142 (2.2)	ENSG00000237374 (2.2)	PAN3 (1.5)	ZNF507 (1.5)	C1orf98 (1.4)	RNU6-82 (1.3)	LRRK1 (0.8)	FGF14-IT1 (0.6)
Hepcidin_TS_ratio_all	A03.556.124.369	Intestinal Mucosa	Digestive System	Gastrointestinal Tract	0.17	>=0.20	CLRN3 (4.9)	ABCC13 (4.7)	LAMA1 (2.0)	EPPK1 (1.7)	PPARGC1B (1.6)	MBD3L1 (1.4)	FAM171A1 (1.2)	ENSG00000248309 (0.9)	LRRK1 (0.7)	TMPRSS6 (0.6)
Hepcidin_TS_ratio_all	A15.145.229.188	Blood Platelets	Hemic and Immune Systems	Blood	0.18	>=0.20	ENSG00000248309 (7.9)	ABCC13 (4.4)	MBD3L1 (3.9)	ENSG00000259142 (3.9)	TRAPPC9 (3.7)	C9orf68 (3.4)	ENSG00000258804 (2.9)	KCTD17 (2.5)	PAN3 (2.2)	TMPRSS6 (1.9)
Hepcidin_TS_ratio_all	A03.556.124.526.767	Rectum	Digestive System	Gastrointestinal Tract	0.19	>=0.20	CLRN3 (3.6)	ABCC13 (1.4)	EPPK1 (1.2)	SCRIB (1.1)	ENSG00000249106 (0.9)	TRAPPC9 (0.7)	ENSG00000250341 (0.6)	LRRK1 (0.6)	RNU6-82 (0.6)	MSR1 (0.5)
Hepcidin_TS_ratio_all	A11.118.637.555.567.562	B Lymphocytes	Cells	Blood Cells	0.19	>=0.20	LRRK1 (2.8)	RASGRP3 (2.3)	EML6 (2.3)	HSPA13 (2.2)	ENSG00000248309 (1.7)	ENSG00000259142 (1.6)	TMPRSS6 (1.2)	TRAPPC9 (1.1)	C1orf98 (1.0)	ABCC13 (0.9)
Hepcidin_TS_ratio_all	A11.063	Antibody Producing Cells	Cells	Antibody-Producing Cells	0.19	>=0.20	LRRK1 (2.8)	RASGRP3 (2.3)	EML6 (2.3)	HSPA13 (2.2)	ENSG00000248309 (1.7)	ENSG00000259142 (1.6)	TMPRSS6 (1.2)	TRAPPC9 (1.1)	C1orf98 (1.0)	ABCC13 (0.9)
Hepcidin_TS_ratio_all	A06.407.312	Gonads	Endocrine System	Endocrine Glands	0.21	>=0.20	MUC16 (2.3)	ENSG00000215808 (2.2)	SCRIB (1.7)	LAMA1 (1.2)	EPPK1 (1.2)	RNU6-82 (1.1)	FAM171A1 (0.5)	MSR1 (0.4)	ZNF507 (0.4)	PAN3 (0.4)
Hepcidin_TS_ratio_all	A14.724	Pharynx	Stomatognathic System	Pharynx	0.21	>=0.20	RASGRP3 (2.5)	ENSG00000258804 (2.0)	ENSG00000250341 (1.7)	ENSG00000249106 (1.7)	PAN3 (1.5)	ZNF507 (1.2)	FGF14-IT1 (1.1)	ENSG00000237374 (1.1)	ENSG00000215808 (0.8)	TMPRSS6 (0.8)
Hepcidin_TS_ratio_all	A08.186.211.730.317	Diencephalon	Nervous System	Central Nervous System	0.22	>=0.20	KCTD17 (2.8)	TRAPPC9 (2.4)	TMPRSS6 (2.4)	ENSG00000249106 (2.3)	MBD3L1 (2.1)	DGKI (1.4)	SPOCK1 (1.3)	SLITRK1 (1.3)	ENSG00000250341 (1.3)	LRRC4C (1.3)
Hepcidin_TS_ratio_all	A08.186.211.730.885.287.500.670	Parietal Lobe	Nervous System	Central Nervous System	0.22	>=0.20	KCNIP1 (3.4)	ENSG00000256193 (3.0)	SLITRK1 (2.9)	LRRC4C (2.1)	GPR85 (1.9)	CALN1 (1.8)	FAM171A1 (1.7)	SPOCK1 (1.6)	FSTL5 (1.6)	BCHE (1.6)
Hepcidin_TS_ratio_all	A15.382.216	Bone Marrow	Hemic and Immune Systems	Immune System	0.22	>=0.20	ABCC13 (1.6)	ENSG00000249106 (1.6)	ENSG00000237374 (1.4)	LRRK1 (1.4)	RNU6-82 (1.3)	RASGRP3 (1.2)	TMPRSS6 (1.2)	PAN3 (1.2)	C1orf98 (1.0)	HSPA13 (1.0)
Hepcidin_TS_ratio_all	A03.620	Liver	Digestive System	Liver	0.22	>=0.20	BCHE (3.9)	TMPRSS6 (3.4)	CLRN3 (2.6)	C9orf68 (2.4)	MSR1 (1.1)	C1orf98 (1.0)	CPOX (0.4)	FAM171A1 (0.3)	MBD3L1 (0.2)	ENSG00000259142 (0.2)
Hepcidin_TS_ratio_all	A08.186.211.653	Mesencephalon	Nervous System	Central Nervous System	0.22	>=0.20	KCNIP1 (3.2)	MBD3L1 (2.8)	LRRC4C (2.4)	KCTD17 (2.3)	CALN1 (2.3)	RASGRP3 (2.1)	FAM171A1 (2.1)	FSTL5 (2.1)	SLITRK1 (1.8)	TRAPPC9 (1.7)
Hepcidin_TS_ratio_all	A05.360.319.114	Adnexa Uteri	Urogenital System	Genitalia	0.23	>=0.20	MUC16 (2.4)	ENSG00000215808 (2.2)	SCRIB (1.9)	EPPK1 (1.3)	RNU6-82 (1.2)	LAMA1 (1.2)	FAM171A1 (0.5)	MSR1 (0.5)	LRRK1 (0.4)	PAN3 (0.4)
Hepcidin_TS_ratio_all	A05.360.319.114.630	Ovary	Urogenital System	Genitalia	0.23	>=0.20	MUC16 (2.4)	ENSG00000215808 (2.2)	SCRIB (1.8)	EPPK1 (1.3)	RNU6-82 (1.2)	LAMA1 (1.2)	FAM171A1 (0.5)	MSR1 (0.5)	LRRK1 (0.4)	PAN3 (0.4)
Hepcidin_TS_ratio_all	A06.407.900	Thyroid Gland	Endocrine System	Endocrine Glands	0.24	>=0.20	C9orf68 (2.6)	ENSG00000237374 (1.8)	C1orf98 (1.6)	ENSG00000214194 (1.1)	PAN3 (1.0)	LAMA1 (0.9)	DGKI (0.9)	ABCC13 (0.9)	RNU6-82 (0.8)	EPPK1 (0.4)
Hepcidin_TS_ratio_all	A15.382.812.522	Macrophages	Hemic and Immune Systems	Immune System	0.24	>=0.20	MSR1 (5.3)	PPARGC1B (2.6)	RASGRP3 (1.8)	ENSG00000258804 (1.5)	FGF14-IT1 (1.1)	ENSG00000259142 (1.1)	ENSG00000237374 (1.1)	C1orf98 (0.9)	MBD3L1 (0.9)	GPR85 (0.9)
Hepcidin_TS_ratio_all	A03.556.124	Intestines	Digestive System	Gastrointestinal Tract	0.24	>=0.20	CLRN3 (3.7)	EPPK1 (1.4)	ABCC13 (1.4)	SCRIB (0.9)	LAMA1 (0.6)	FAM171A1 (0.5)	PPARGC1B (0.5)	RNU6-82 (0.4)	LRRK1 (0.3)	PAN3 (0.3)
Hepcidin_TS_ratio_all	A02.835.232	Bone and Bones	Musculoskeletal System	Skeleton	0.25	>=0.20	ABCC13 (1.4)	ENSG00000249106 (1.3)	ENSG00000237374 (1.2)	LRRK1 (1.2)	RNU6-82 (1.1)	PAN3 (1.1)	RASGRP3 (1.0)	TMPRSS6 (1.0)	HSPA13 (0.9)	C1orf98 (0.9)
Hepcidin_TS_ratio_all	A02.835	Skeleton	Musculoskeletal System	Skeleton	0.25	>=0.20	ABCC13 (1.4)	ENSG00000249106 (1.3)	LRRK1 (1.2)	ENSG00000237374 (1.1)	RNU6-82 (1.0)	PAN3 (1.0)	HSPA13 (0.9)	RASGRP3 (0.9)	TMPRSS6 (0.9)	C1orf98 (0.9)
Hepcidin_TS_ratio_all	A15.378.316.378.590.837.250	Erythroid Precursor Cells	Hemic and Immune Systems	Hematopoietic System	0.25	>=0.20	ENSG00000254480 (5.1)	CPOX (3.5)	ENSG00000214194 (2.7)	PPARGC1B (1.8)	ZNF507 (1.4)	ENSG00000250341 (1.3)	EPPK1 (1.2)	SCRIB (0.9)	HSPA13 (0.8)	FGF14-IT1 (0.7)
Hepcidin_TS_ratio_all	A11.872.378.590.817	Megakaryocyte Erythroid Progenitor Cells	Cells	Stem Cells	0.25	>=0.20	ENSG00000254480 (5.1)	CPOX (3.5)	ENSG00000214194 (2.7)	PPARGC1B (1.8)	ZNF507 (1.4)	ENSG00000250341 (1.3)	EPPK1 (1.2)	SCRIB (0.9)	HSPA13 (0.8)	FGF14-IT1 (0.7)
Hepcidin_TS_ratio_all	A10.165	Connective Tissue	Tissues	Connective Tissue	0.26	>=0.20	ABCC13 (1.3)	ENSG00000249106 (1.3)	ENSG00000237374 (1.1)	LRRK1 (1.1)	RNU6-82 (1.1)	PAN3 (1.0)	RASGRP3 (1.0)	TMPRSS6 (0.9)	HSPA13 (0.9)	C1orf98 (0.8)
Hepcidin_TS_ratio_all	A03.556	Gastrointestinal Tract	Digestive System	Gastrointestinal Tract	0.27	>=0.20	CLRN3 (2.8)	EPPK1 (1.3)	SCRIB (1.1)	ABCC13 (0.9)	PPARGC1B (0.4)	LAMA1 (0.3)	FAM171A1 (0.3)	C9orf68 (0.3)	RNU6-82 (0.3)	C1orf98 (0.2)
Hepcidin_TS_ratio_all	A06.407	Endocrine Glands	Endocrine System	Endocrine Glands	0.27	>=0.20	MUC16 (1.7)	ENSG00000215808 (1.6)	SCRIB (1.4)	LAMA1 (1.0)	EPPK1 (0.9)	RNU6-82 (0.9)	MSR1 (0.4)	FAM171A1 (0.3)	C9orf68 (0.3)	ENSG00000214194 (0.3)
Hepcidin_TS_ratio_all	A03.556.249.249	Intestine Large	Digestive System	Gastrointestinal Tract	0.27	>=0.20	CLRN3 (3.6)	EPPK1 (1.5)	SCRIB (1.0)	ABCC13 (0.7)	RNU6-82 (0.7)	FAM171A1 (0.4)	PAN3 (0.4)	LAMA1 (0.3)	PPARGC1B (0.3)	LRRK1 (0.3)
Hepcidin_TS_ratio_all	A08.186.211.730.317.357	Hypothalamus	Nervous System	Central Nervous System	0.27	>=0.20	TMPRSS6 (3.1)	TRAPPC9 (2.8)	KCTD17 (2.3)	ENSG00000250341 (2.1)	C9orf68 (1.8)	ABCC13 (1.6)	DGKI (1.5)	ENSG00000249106 (1.5)	MBD3L1 (1.3)	ENSG00000237374 (1.2)
Hepcidin_TS_ratio_all	A03.556.249	Lower Gastrointestinal Tract	Digestive System	Gastrointestinal Tract	0.27	>=0.20	CLRN3 (3.6)	EPPK1 (1.4)	SCRIB (1.0)	ABCC13 (0.7)	RNU6-82 (0.6)	FAM171A1 (0.4)	PAN3 (0.4)	LAMA1 (0.4)	PPARGC1B (0.3)	LRRK1 (0.3)
Hepcidin_TS_ratio_all	A03.556.249.249.356	Colon	Digestive System	Gastrointestinal Tract	0.27	>=0.20	CLRN3 (3.6)	EPPK1 (1.5)	SCRIB (1.0)	ABCC13 (0.7)	RNU6-82 (0.7)	FAM171A1 (0.4)	PAN3 (0.4)	PPARGC1B (0.3)	LAMA1 (0.3)	LRRK1 (0.3)
Hepcidin_TS_ratio_all	A15.382.490.555.567	Lymphocytes	Hemic and Immune Systems	Immune System	0.29	>=0.20	HSPA13 (1.2)	LRRK1 (1.1)	EML6 (1.1)	RASGRP3 (1.1)	ENSG00000248309 (1.1)	ZNF507 (1.0)	TMPRSS6 (0.8)	ABCC13 (0.8)	ENSG00000259142 (0.8)	ENSG00000237374 (0.6)
Hepcidin_TS_ratio_all	A14.724.557	Nasopharynx	Stomatognathic System	Pharynx	0.3	>=0.20	ENSG00000258804 (3.3)	RASGRP3 (2.7)	ENSG00000250341 (2.7)	ENSG00000249106 (2.6)	ENSG00000215808 (1.6)	FGF14-IT1 (1.5)	EPPK1 (1.5)	TMPRSS6 (1.4)	PAN3 (1.4)	PPARGC1B (1.1)
Hepcidin_TS_ratio_all	A11.436.397	Keratinocytes	Cells	Epithelial Cells	0.3	>=0.20	EPPK1 (2.5)	ENSG00000259142 (2.0)	BCHE (1.6)	SCRIB (1.6)	ENSG00000237374 (1.5)	ENSG00000249106 (1.4)	ENSG00000250341 (1.3)	FGF14-IT1 (1.2)	MBD3L1 (1.2)	C1orf98 (0.9)
Hepcidin_TS_ratio_all	A10.549.400	Lymph Nodes	Tissues	Lymphoid Tissue	0.31	>=0.20	ENSG00000258804 (3.6)	PAN3 (1.4)	RASGRP3 (1.3)	ENSG00000250341 (1.0)	RNU6-82 (0.8)	ENSG00000237374 (0.7)	EML6 (0.5)	LRRK1 (0.5)	ENSG00000249106 (0.4)	CPOX (0.2)
Hepcidin_TS_ratio_all	A05.360.444	Genitalia Male	Urogenital System	Genitalia	0.31	>=0.20	ENSG00000254480 (4.1)	LRRK1 (2.5)	C1orf98 (1.7)	SPOCK1 (1.0)	BCHE (0.9)	EPPK1 (0.8)	ENSG00000259142 (0.8)	FAM171A1 (0.7)	C9orf68 (0.6)	ZNF507 (0.5)
Hepcidin_TS_ratio_all	A15.382	Immune System	Hemic and Immune Systems	Immune System	0.31	>=0.20	LRRK1 (1.3)	ABCC13 (1.2)	ENSG00000237374 (1.2)	RASGRP3 (1.2)	ENSG00000249106 (1.1)	TMPRSS6 (1.0)	PAN3 (1.0)	RNU6-82 (0.9)	C1orf98 (0.9)	MBD3L1 (0.9)
Hepcidin_TS_ratio_all	A10.549	Lymphoid Tissue	Tissues	Lymphoid Tissue	0.32	>=0.20	ENSG00000258804 (2.5)	RASGRP3 (1.3)	PAN3 (1.3)	RNU6-82 (0.9)	EML6 (0.9)	ENSG00000237374 (0.8)	ENSG00000250341 (0.7)	LRRK1 (0.5)	ENSG00000249106 (0.4)	CPOX (0.1)
Hepcidin_TS_ratio_all	A15.382.520	Lymphatic System	Hemic and Immune Systems	Immune System	0.32	>=0.20	ENSG00000258804 (2.5)	RASGRP3 (1.3)	PAN3 (1.3)	RNU6-82 (0.9)	EML6 (0.9)	ENSG00000237374 (0.8)	ENSG00000250341 (0.7)	LRRK1 (0.5)	ENSG00000249106 (0.4)	CPOX (0.1)
Hepcidin_TS_ratio_all	A10.336.707	Prostate	Tissues	Exocrine Glands	0.33	>=0.20	ENSG00000254480 (5.4)	LRRK1 (3.2)	C1orf98 (1.5)	SPOCK1 (1.2)	BCHE (0.9)	EPPK1 (0.8)	C9orf68 (0.8)	FAM171A1 (0.8)	ZNF507 (0.6)	PAN3 (0.4)
Hepcidin_TS_ratio_all	A15.382.490.555.567.622	Lymphocytes Null	Hemic and Immune Systems	Immune System	0.33	>=0.20	ENSG00000250341 (3.8)	CPOX (3.7)	ABCC13 (1.6)	PPARGC1B (1.0)	ENSG00000254480 (1.0)	ZNF507 (1.0)	SCRIB (0.9)	MBD3L1 (0.6)	HSPA13 (0.6)	RNU6-82 (0.5)
Hepcidin_TS_ratio_all	A10.336	Exocrine Glands	Tissues	Exocrine Glands	0.34	>=0.20	ENSG00000254480 (4.9)	LRRK1 (3.0)	C1orf98 (1.4)	SPOCK1 (1.1)	EPPK1 (0.9)	C9orf68 (0.8)	BCHE (0.8)	FAM171A1 (0.7)	ZNF507 (0.5)	TMEM132C (0.3)
Hepcidin_TS_ratio_all	A05.360.319.679.690	Myometrium	Urogenital System	Genitalia	0.34	>=0.20	BCHE (3.2)	ENSG00000215808 (2.8)	SPOCK1 (1.3)	PCSK5 (1.3)	EPPK1 (0.6)	PAN3 (0.5)	TMEM132C (0.4)	LRRK1 (0.3)	FAM171A1 (0.3)	ENSG00000249106 (0.3)
Hepcidin_TS_ratio_all	A08.186.211.730.317.357.352.435	Hypothalamo Hypophyseal System	Nervous System	Central Nervous System	0.34	>=0.20	TMPRSS6 (3.5)	TRAPPC9 (3.1)	KCTD17 (2.3)	C9orf68 (2.2)	ENSG00000250341 (2.1)	DGKI (1.8)	ENSG00000249106 (1.5)	ABCC13 (1.3)	MBD3L1 (1.1)	SPOCK1 (1.1)
Hepcidin_TS_ratio_all	A08.713	Neurosecretory Systems	Nervous System	Neurosecretory Systems	0.34	>=0.20	TMPRSS6 (3.5)	TRAPPC9 (3.1)	KCTD17 (2.3)	C9orf68 (2.2)	ENSG00000250341 (2.1)	DGKI (1.8)	ENSG00000249106 (1.5)	ABCC13 (1.3)	MBD3L1 (1.1)	SPOCK1 (1.1)
Hepcidin_TS_ratio_all	A08.186.211.730.317.357.352	Hypothalamus Middle	Nervous System	Central Nervous System	0.34	>=0.20	TMPRSS6 (3.5)	TRAPPC9 (3.1)	KCTD17 (2.3)	C9orf68 (2.2)	ENSG00000250341 (2.1)	DGKI (1.8)	ENSG00000249106 (1.5)	ABCC13 (1.3)	MBD3L1 (1.1)	SPOCK1 (1.1)
Hepcidin_TS_ratio_all	A05.360	Genitalia	Urogenital System	Genitalia	0.35	>=0.20	MUC16 (1.3)	ENSG00000215808 (1.3)	ENSG00000254480 (1.0)	SCRIB (0.9)	EPPK1 (0.9)	LAMA1 (0.8)	LRRK1 (0.7)	FAM171A1 (0.5)	RNU6-82 (0.4)	PAN3 (0.3)
Hepcidin_TS_ratio_all	A03.556.124.684	Intestine Small	Digestive System	Gastrointestinal Tract	0.36	>=0.20	CLRN3 (2.5)	ABCC13 (1.3)	C1orf98 (0.8)	KCNIP1 (0.7)	C9orf68 (0.6)	MSR1 (0.6)	ENSG00000248309 (0.4)	MBD3L1 (0.4)	TRAPPC9 (0.4)	EPPK1 (0.4)
Hepcidin_TS_ratio_all	A15.145.229.637.555	Leukocytes Mononuclear	Hemic and Immune Systems	Blood	0.37	>=0.20	RASGRP3 (1.2)	LRRK1 (1.1)	ABCC13 (1.0)	HSPA13 (0.9)	ENSG00000248309 (0.9)	TMPRSS6 (0.9)	MBD3L1 (0.9)	ENSG00000237374 (0.8)	ENSG00000259142 (0.8)	C1orf98 (0.7)
Hepcidin_TS_ratio_all	A05.360.319	Genitalia Female	Urogenital System	Genitalia	0.38	>=0.20	MUC16 (2.0)	ENSG00000215808 (1.7)	SCRIB (1.3)	LAMA1 (1.1)	EPPK1 (0.9)	RNU6-82 (0.9)	FAM171A1 (0.4)	PAN3 (0.3)	MSR1 (0.3)	TMEM132C (0.3)
Hepcidin_TS_ratio_all	A11.872.653	Neural Stem Cells	Cells	Stem Cells	0.39	>=0.20	KCNIP1 (5.8)	BCHE (3.5)	DGKI (2.1)	EML6 (1.5)	LAMA1 (1.3)	TRAPPC9 (1.2)	HSPA13 (1.2)	SCRIB (0.6)	FAM171A1 (0.6)	PCSK5 (0.6)
Hepcidin_TS_ratio_all	A15.382.812	Mononuclear Phagocyte System	Hemic and Immune Systems	Immune System	0.4	>=0.20	MSR1 (3.2)	PPARGC1B (1.9)	RASGRP3 (1.6)	LRRK1 (1.4)	MBD3L1 (1.3)	ABCC13 (1.2)	ENSG00000237374 (1.2)	PCSK5 (1.2)	FGF14-IT1 (1.1)	C1orf98 (1.0)
Hepcidin_TS_ratio_all	A14.549.167.646	Periodontium	Stomatognathic System	Mouth	0.4	>=0.20	EPPK1 (2.6)	SCRIB (1.9)	ENSG00000249106 (1.2)	PPARGC1B (1.0)	C9orf68 (0.8)	ENSG00000259142 (0.7)	TRAPPC9 (0.7)	TMPRSS6 (0.6)	C1orf98 (0.5)	PAN3 (0.5)
Hepcidin_TS_ratio_all	A03.556.249.124	Ileum	Digestive System	Gastrointestinal Tract	0.4	>=0.20	CLRN3 (3.8)	C9orf68 (1.0)	C1orf98 (0.9)	ENSG00000259142 (0.7)	LAMA1 (0.6)	EPPK1 (0.5)	ENSG00000248309 (0.5)	MBD3L1 (0.5)	BCHE (0.5)	PCSK5 (0.5)
Hepcidin_TS_ratio_all	A11.329.830	Stromal Cells	Cells	Connective Tissue Cells	0.4	>=0.20	C1orf98 (2.5)	DGKI (2.1)	SPOCK1 (1.4)	GPR85 (1.3)	ENSG00000215808 (1.3)	ENSG00000259142 (1.2)	CPOX (1.0)	HSPA13 (1.0)	FAM171A1 (1.0)	LRRK1 (0.9)
Hepcidin_TS_ratio_all	A03.556.500.760.464	Parotid Gland	Digestive System	Gastrointestinal Tract	0.41	>=0.20	ENSG00000248309 (2.1)	ENSG00000250341 (1.9)	EPPK1 (1.4)	C1orf98 (1.3)	TMEM132C (1.2)	KCTD17 (1.1)	LRRK1 (1.0)	C9orf68 (0.9)	SCRIB (0.9)	LAMA1 (0.6)
Hepcidin_TS_ratio_all	A11.329	Connective Tissue Cells	Cells	Connective Tissue Cells	0.41	>=0.20	MSR1 (2.2)	HSPA13 (0.7)	C1orf98 (0.7)	GPR85 (0.7)	ENSG00000237374 (0.7)	FGF14-IT1 (0.6)	ENSG00000259142 (0.6)	ENSG00000214194 (0.6)	ENSG00000258804 (0.6)	PCSK5 (0.6)
Hepcidin_TS_ratio_all	A05.360.444.492.362	Foreskin	Urogenital System	Genitalia	0.42	>=0.20	ENSG00000259142 (3.3)	C1orf98 (2.0)	ENSG00000237374 (1.9)	FGF14-IT1 (1.8)	ENSG00000214194 (0.8)	EPPK1 (0.8)	LAMA1 (0.6)	SCRIB (0.6)	CPOX (0.5)	HSPA13 (0.5)
Hepcidin_TS_ratio_all	A05.360.444.492	Penis	Urogenital System	Genitalia	0.44	>=0.20	ENSG00000259142 (3.2)	C1orf98 (1.9)	FGF14-IT1 (1.7)	ENSG00000237374 (1.7)	EPPK1 (0.7)	ENSG00000214194 (0.7)	LAMA1 (0.5)	SCRIB (0.5)	CPOX (0.5)	HSPA13 (0.4)
Hepcidin_TS_ratio_all	A02.633.567.850	Quadriceps Muscle	Musculoskeletal System	Muscles	0.44	>=0.20	ENSG00000214194 (2.6)	TRAPPC9 (2.5)	MBD3L1 (2.2)	TMPRSS6 (2.0)	ENSG00000248309 (1.6)	PPARGC1B (1.5)	RASGRP3 (1.5)	ENSG00000250341 (1.4)	C1orf98 (1.2)	ABCC13 (1.2)
Hepcidin_TS_ratio_all	A05.810.453	Kidney	Urogenital System	Urinary Tract	0.45	>=0.20	ENSG00000215808 (3.2)	CLRN3 (2.9)	ENSG00000214194 (1.1)	LAMA1 (0.9)	C1orf98 (0.8)	MSR1 (0.5)	FAM171A1 (0.5)	ENSG00000258804 (0.5)	EPPK1 (0.4)	RNU6-82 (0.4)
Hepcidin_TS_ratio_all	A11.627.624.249	Monocyte Macrophage Precursor Cells	Cells	Myeloid Cells	0.45	>=0.20	CPOX (2.4)	C1orf98 (1.6)	RASGRP3 (1.6)	PPARGC1B (1.4)	ABCC13 (1.4)	ENSG00000237374 (1.1)	HSPA13 (1.1)	ENSG00000259142 (0.8)	FGF14-IT1 (0.7)	DGKI (0.7)
Hepcidin_TS_ratio_all	A11.872.190.260	Embryoid Bodies	Cells	Stem Cells	0.47	>=0.20	LAMA1 (3.8)	BCHE (2.2)	ENSG00000237374 (2.2)	ABCC13 (1.5)	CPOX (1.4)	DGKI (1.3)	ENSG00000249106 (1.1)	SPOCK1 (0.9)	HSPA13 (0.9)	MBD3L1 (0.9)
Hepcidin_TS_ratio_all	A11.436.275	Endothelial Cells	Cells	Epithelial Cells	0.47	>=0.20	RASGRP3 (1.2)	BCHE (1.2)	FAM171A1 (1.1)	SPOCK1 (0.7)	HSPA13 (0.7)	CPOX (0.6)	LRRK1 (0.6)	ENSG00000237374 (0.6)	KCNIP1 (0.5)	KCTD17 (0.4)
Hepcidin_TS_ratio_all	A03.556.249.249.209	Cecum	Digestive System	Gastrointestinal Tract	0.47	>=0.20	CLRN3 (3.8)	EPPK1 (1.6)	SCRIB (1.3)	ENSG00000258804 (0.6)	RNU6-82 (0.6)	GPR85 (0.6)	MSR1 (0.6)	PAN3 (0.5)	FAM171A1 (0.4)	ABCC13 (0.3)
Hepcidin_TS_ratio_all	A15.382.812.260	Dendritic Cells	Hemic and Immune Systems	Immune System	0.48	>=0.20	LRRK1 (3.1)	PPARGC1B (2.1)	RASGRP3 (2.1)	PCSK5 (1.9)	MSR1 (1.6)	ABCC13 (1.3)	MBD3L1 (1.0)	KCTD17 (0.9)	FGF14-IT1 (0.8)	ENSG00000237374 (0.8)
Hepcidin_TS_ratio_all	A11.066	Antigen Presenting Cells	Cells	Antigen-Presenting Cells	0.48	>=0.20	LRRK1 (3.1)	PPARGC1B (2.1)	RASGRP3 (2.1)	PCSK5 (1.9)	MSR1 (1.6)	ABCC13 (1.3)	MBD3L1 (1.0)	KCTD17 (0.9)	FGF14-IT1 (0.8)	ENSG00000237374 (0.8)
Hepcidin_TS_ratio_all	A03.556.500.760	Salivary Glands	Digestive System	Gastrointestinal Tract	0.48	>=0.20	ENSG00000248309 (2.1)	ENSG00000250341 (1.9)	EPPK1 (1.4)	KCTD17 (1.3)	TMEM132C (1.1)	C1orf98 (1.1)	C9orf68 (0.9)	LRRK1 (0.8)	SCRIB (0.8)	TRAPPC9 (0.6)
Hepcidin_TS_ratio_all	A11.627	Myeloid Cells	Cells	Myeloid Cells	0.48	>=0.20	MSR1 (2.4)	PPARGC1B (1.3)	ENSG00000237374 (1.3)	MBD3L1 (1.3)	C1orf98 (1.1)	LRRK1 (1.1)	FGF14-IT1 (1.0)	RASGRP3 (1.0)	KCTD17 (0.9)	TMPRSS6 (0.9)
Hepcidin_TS_ratio_all	A15.382.680	Phagocytes	Hemic and Immune Systems	Immune System	0.49	>=0.20	MSR1 (2.6)	MBD3L1 (1.4)	ENSG00000237374 (1.4)	PPARGC1B (1.3)	C1orf98 (1.2)	LRRK1 (1.2)	RASGRP3 (1.1)	FGF14-IT1 (1.1)	KCTD17 (1.0)	TMPRSS6 (0.9)
Hepcidin_TS_ratio_all	A11.118.637.555.567.569.200.700	T Lymphocytes Regulatory	Cells	Blood Cells	0.49	>=0.20	PAN3 (3.0)	ZNF507 (2.8)	RNU6-82 (2.1)	ENSG00000237374 (1.4)	ENSG00000248309 (1.0)	CPOX (0.9)	C9orf68 (0.7)	PCSK5 (0.6)	FGF14-IT1 (0.3)	ABCC13 (0.3)
Hepcidin_TS_ratio_all	A11.329.114	Adipocytes	Cells	Connective Tissue Cells	0.49	>=0.20	PCSK5 (2.5)	TMEM132C (2.1)	ENSG00000250341 (1.5)	ENSG00000254480 (1.5)	DGKI (0.9)	SPOCK1 (0.8)	BCHE (0.7)	FAM171A1 (0.5)	CPOX (0.4)	LRRK1 (0.3)
Hepcidin_TS_ratio_all	A05.810	Urinary Tract	Urogenital System	Urinary Tract	0.49	>=0.20	ENSG00000215808 (2.8)	CLRN3 (2.6)	ENSG00000214194 (1.0)	LAMA1 (0.8)	C1orf98 (0.7)	EPPK1 (0.5)	MSR1 (0.5)	RNU6-82 (0.5)	ENSG00000258804 (0.4)	FAM171A1 (0.4)
Hepcidin_TS_ratio_all	A07.541.358.100	Atrial Appendage	Cardiovascular System	Heart	0.49	>=0.20	DGKI (3.8)	ENSG00000214194 (3.5)	BCHE (2.9)	PPARGC1B (2.6)	ENSG00000250341 (1.9)	ENSG00000248309 (1.5)	SPOCK1 (1.4)	C9orf68 (1.2)	ZNF507 (1.2)	TMEM132C (1.2)
Hepcidin_TS_ratio_all	A11.627.635	Myeloid Progenitor Cells	Cells	Myeloid Cells	0.49	>=0.20	CPOX (2.4)	ENSG00000254480 (1.6)	PPARGC1B (1.5)	HSPA13 (0.8)	ENSG00000214194 (0.7)	ZNF507 (0.7)	ENSG00000237374 (0.6)	C1orf98 (0.5)	FGF14-IT1 (0.5)	GPR85 (0.4)
Hepcidin_TS_ratio_all	A15.145.229.637.555.567.569.200	CD4 Positive T Lymphocytes	Hemic and Immune Systems	Blood	0.5	>=0.20	PAN3 (2.9)	ZNF507 (2.4)	RNU6-82 (1.7)	ENSG00000237374 (1.4)	C9orf68 (1.0)	MBD3L1 (0.9)	ENSG00000248309 (0.9)	CPOX (0.7)	ABCC13 (0.6)	ENSG00000249106 (0.6)
Hepcidin_TS_ratio_all	A14.549	Mouth	Stomatognathic System	Mouth	0.5	>=0.20	SCRIB (2.2)	PCSK5 (1.5)	ENSG00000258804 (1.3)	EPPK1 (1.2)	C1orf98 (1.0)	ENSG00000249106 (0.9)	C9orf68 (0.4)	ENSG00000214194 (0.3)	CPOX (0.2)	ENSG00000259142 (0.2)
Hepcidin_TS_ratio_all	A11.436.348	Hepatocytes	Cells	Epithelial Cells	0.51	>=0.20	TMPRSS6 (2.1)	CPOX (1.6)	C1orf98 (1.3)	EPPK1 (1.3)	CLRN3 (1.3)	BCHE (0.9)	FGF14-IT1 (0.9)	EML6 (0.8)	SCRIB (0.7)	MBD3L1 (0.7)
Hepcidin_TS_ratio_all	A11.118.637	Leukocytes	Cells	Blood Cells	0.51	>=0.20	LRRK1 (1.1)	TMPRSS6 (1.0)	MBD3L1 (1.0)	ENSG00000237374 (0.9)	RASGRP3 (0.9)	C1orf98 (0.9)	ABCC13 (0.8)	PAN3 (0.8)	ENSG00000248309 (0.8)	RNU6-82 (0.8)
Hepcidin_TS_ratio_all	A10.690.552	Muscle Striated	Tissues	Muscles	0.51	>=0.20	ENSG00000214194 (2.5)	TRAPPC9 (2.3)	MBD3L1 (2.1)	TMPRSS6 (1.8)	PPARGC1B (1.6)	ENSG00000248309 (1.5)	RASGRP3 (1.5)	ENSG00000250341 (1.2)	ABCC13 (1.1)	C1orf98 (1.0)
Hepcidin_TS_ratio_all	A10.690.552.500	Muscle Skeletal	Tissues	Muscles	0.51	>=0.20	ENSG00000214194 (2.5)	TRAPPC9 (2.3)	MBD3L1 (2.1)	TMPRSS6 (1.8)	PPARGC1B (1.6)	ENSG00000248309 (1.5)	RASGRP3 (1.5)	ENSG00000250341 (1.2)	ABCC13 (1.1)	C1orf98 (1.0)
Hepcidin_TS_ratio_all	A07.541.358	Heart Atria	Cardiovascular System	Heart	0.51	>=0.20	DGKI (3.4)	ENSG00000214194 (3.3)	BCHE (2.7)	PPARGC1B (2.5)	ENSG00000250341 (2.0)	ENSG00000248309 (1.5)	SPOCK1 (1.4)	TMEM132C (1.2)	RASGRP3 (1.1)	C9orf68 (1.1)
Hepcidin_TS_ratio_all	A10.615.550	Mucous Membrane	Tissues	Membranes	0.52	>=0.20	CLRN3 (1.9)	C9orf68 (1.3)	EPPK1 (1.2)	MUC16 (0.9)	PCSK5 (0.8)	ABCC13 (0.8)	PPARGC1B (0.7)	SCRIB (0.6)	LAMA1 (0.6)	FAM171A1 (0.3)
Hepcidin_TS_ratio_all	A10.615	Membranes	Tissues	Membranes	0.52	>=0.20	CLRN3 (1.5)	PCSK5 (1.0)	EPPK1 (0.9)	LAMA1 (0.9)	C9orf68 (0.9)	MUC16 (0.8)	ABCC13 (0.7)	SCRIB (0.6)	LRRK1 (0.3)	FAM171A1 (0.3)
Hepcidin_TS_ratio_all	A02.835.583	Joints	Musculoskeletal System	Skeleton	0.53	>=0.20	LAMA1 (2.6)	ENSG00000215808 (2.2)	PCSK5 (2.0)	LRRK1 (1.4)	SPOCK1 (1.3)	DGKI (1.3)	HSPA13 (1.1)	ENSG00000259142 (0.8)	GPR85 (0.7)	C1orf98 (0.6)
Hepcidin_TS_ratio_all	A02.835.583.443.800	Synovial Membrane	Musculoskeletal System	Skeleton	0.53	>=0.20	LAMA1 (2.6)	ENSG00000215808 (2.2)	PCSK5 (2.0)	LRRK1 (1.4)	SPOCK1 (1.3)	DGKI (1.3)	HSPA13 (1.1)	ENSG00000259142 (0.8)	GPR85 (0.7)	C1orf98 (0.6)
Hepcidin_TS_ratio_all	A02.835.583.443	Joint Capsule	Musculoskeletal System	Skeleton	0.53	>=0.20	LAMA1 (2.6)	ENSG00000215808 (2.2)	PCSK5 (2.0)	LRRK1 (1.4)	SPOCK1 (1.3)	DGKI (1.3)	HSPA13 (1.1)	ENSG00000259142 (0.8)	GPR85 (0.7)	C1orf98 (0.6)
Hepcidin_TS_ratio_all	A11.872.378	Hematopoietic Stem Cells	Cells	Stem Cells	0.55	>=0.20	CPOX (1.8)	ENSG00000254480 (1.5)	PPARGC1B (1.2)	ZNF507 (0.8)	HSPA13 (0.7)	PAN3 (0.5)	ENSG00000237374 (0.5)	ENSG00000214194 (0.5)	RNU6-82 (0.4)	C1orf98 (0.4)
Hepcidin_TS_ratio_all	A11.436	Epithelial Cells	Cells	Epithelial Cells	0.55	>=0.20	C9orf68 (1.5)	EPPK1 (0.9)	MUC16 (0.7)	FGF14-IT1 (0.6)	LRRK1 (0.6)	MBD3L1 (0.4)	SCRIB (0.4)	LAMA1 (0.4)	PPARGC1B (0.4)	CPOX (0.3)
Hepcidin_TS_ratio_all	A03.556.875.500	Esophagus	Digestive System	Gastrointestinal Tract	0.55	>=0.20	CLRN3 (1.8)	SCRIB (1.6)	ABCC13 (1.2)	BCHE (1.1)	EPPK1 (1.1)	ENSG00000258804 (1.0)	ENSG00000249106 (0.8)	RNU6-82 (0.6)	PCSK5 (0.5)	C9orf68 (0.4)
Hepcidin_TS_ratio_all	A10.690	Muscles	Tissues	Muscles	0.56	>=0.20	ENSG00000214194 (1.9)	MBD3L1 (1.8)	TRAPPC9 (1.5)	TMPRSS6 (1.5)	ENSG00000248309 (1.1)	ENSG00000250341 (1.1)	RASGRP3 (1.0)	KCTD17 (0.9)	ABCC13 (0.9)	ENSG00000249106 (0.8)
Hepcidin_TS_ratio_all	A15.378.316.580	Monocytes	Hemic and Immune Systems	Hematopoietic System	0.56	>=0.20	MSR1 (1.8)	PPARGC1B (1.7)	MBD3L1 (1.7)	RASGRP3 (1.5)	ABCC13 (1.5)	ENSG00000237374 (1.3)	LRRK1 (1.1)	C1orf98 (1.1)	PCSK5 (1.0)	TMPRSS6 (1.0)
Hepcidin_TS_ratio_all	A15.145.300	Fetal Blood	Hemic and Immune Systems	Blood	0.57	>=0.20	CPOX (1.5)	MBD3L1 (1.5)	FGF14-IT1 (1.4)	ABCC13 (1.2)	C1orf98 (1.0)	PAN3 (0.7)	KCTD17 (0.7)	ENSG00000259142 (0.7)	TMPRSS6 (0.7)	TRAPPC9 (0.7)
Hepcidin_TS_ratio_all	A10.165.114.830.500.750	Subcutaneous Fat Abdominal	Tissues	Connective Tissue	0.61	>=0.20	TMEM132C (3.4)	PCSK5 (2.3)	MSR1 (1.3)	ENSG00000250341 (1.3)	RASGRP3 (0.8)	BCHE (0.7)	FAM171A1 (0.4)	PAN3 (0.4)	DGKI (0.2)	RNU6-82 (0.0)
Hepcidin_TS_ratio_all	A10.165.114.830.500	Abdominal Fat	Tissues	Connective Tissue	0.61	>=0.20	TMEM132C (3.4)	PCSK5 (2.3)	MSR1 (1.3)	ENSG00000250341 (1.3)	RASGRP3 (0.8)	BCHE (0.7)	FAM171A1 (0.4)	PAN3 (0.4)	DGKI (0.2)	RNU6-82 (0.0)
Hepcidin_TS_ratio_all	A14.549.167	Dentition	Stomatognathic System	Mouth	0.63	>=0.20	ENSG00000258804 (1.8)	EPPK1 (1.5)	ENSG00000249106 (1.4)	SCRIB (1.2)	ENSG00000254480 (0.9)	ENSG00000214194 (0.7)	C9orf68 (0.6)	RASGRP3 (0.5)	GPR85 (0.5)	ENSG00000250341 (0.4)
Hepcidin_TS_ratio_all	A10.165.114	Adipose Tissue	Tissues	Connective Tissue	0.63	>=0.20	TMEM132C (2.8)	PCSK5 (2.2)	MSR1 (1.0)	BCHE (1.0)	ENSG00000250341 (0.8)	RNU6-82 (0.7)	PAN3 (0.5)	RASGRP3 (0.5)	FAM171A1 (0.3)	SPOCK1 (0.2)
Hepcidin_TS_ratio_all	A09.371.729	Retina	Sense Organs	Eye	0.63	>=0.20	GPR85 (5.2)	FSTL5 (3.7)	BCHE (3.7)	LRRC4C (2.8)	KCNIP1 (2.4)	SLITRK1 (1.5)	HSPA13 (1.4)	LAMA1 (1.4)	DGKI (1.2)	FAM171A1 (0.9)
Hepcidin_TS_ratio_all	A11.872.580	Mesenchymal Stem Cells	Cells	Stem Cells	0.64	>=0.20	ENSG00000215808 (2.7)	DGKI (1.9)	GPR85 (1.6)	ENSG00000254480 (1.5)	LAMA1 (1.4)	SPOCK1 (1.4)	HSPA13 (1.2)	ENSG00000214194 (1.1)	FAM171A1 (0.8)	ZNF507 (0.7)
Hepcidin_TS_ratio_all	A15.145.229	Blood Cells	Hemic and Immune Systems	Blood	0.64	>=0.20	PAN3 (1.1)	RNU6-82 (1.0)	LRRK1 (0.8)	C1orf98 (0.6)	RASGRP3 (0.6)	ENSG00000237374 (0.6)	MBD3L1 (0.6)	ABCC13 (0.6)	ENSG00000248309 (0.5)	TMPRSS6 (0.5)
Hepcidin_TS_ratio_all	A11.872.378.590.635	Granulocyte Macrophage Progenitor Cells	Cells	Stem Cells	0.64	>=0.20	CPOX (1.9)	PPARGC1B (1.5)	ABCC13 (1.1)	C1orf98 (0.9)	HSPA13 (0.8)	RASGRP3 (0.8)	ENSG00000237374 (0.7)	MBD3L1 (0.7)	GPR85 (0.7)	FGF14-IT1 (0.5)
Hepcidin_TS_ratio_all	A05.360.319.679.490	Endometrium	Urogenital System	Genitalia	0.65	>=0.20	MUC16 (1.9)	ENSG00000215808 (1.4)	TMEM132C (1.1)	LAMA1 (1.0)	RNU6-82 (0.8)	PCSK5 (0.6)	SCRIB (0.5)	FAM171A1 (0.5)	PAN3 (0.5)	ENSG00000214194 (0.2)
Hepcidin_TS_ratio_all	A10.165.114.830.750	Subcutaneous Fat	Tissues	Connective Tissue	0.67	>=0.20	TMEM132C (3.1)	PCSK5 (2.2)	MSR1 (1.0)	BCHE (0.9)	ENSG00000250341 (0.9)	PAN3 (0.6)	RASGRP3 (0.6)	RNU6-82 (0.5)	FAM171A1 (0.4)	SPOCK1 (0.2)
Hepcidin_TS_ratio_all	A10.165.114.830	Adipose Tissue White	Tissues	Connective Tissue	0.67	>=0.20	TMEM132C (3.1)	PCSK5 (2.2)	MSR1 (1.0)	BCHE (0.9)	ENSG00000250341 (0.9)	PAN3 (0.6)	RASGRP3 (0.6)	RNU6-82 (0.5)	FAM171A1 (0.4)	SPOCK1 (0.2)
Hepcidin_TS_ratio_all	A09.371	Eye	Sense Organs	Eye	0.67	>=0.20	RASGRP3 (2.4)	PPARGC1B (2.0)	RNU6-82 (1.2)	MUC16 (1.2)	PAN3 (0.8)	SCRIB (0.7)	ZNF507 (0.7)	ENSG00000214194 (0.6)	BCHE (0.5)	GPR85 (0.5)
Hepcidin_TS_ratio_all	A11.329.629	Osteoblasts	Cells	Connective Tissue Cells	0.7	>=0.20	PCSK5 (2.7)	C1orf98 (2.5)	FGF14-IT1 (2.2)	ENSG00000237374 (1.5)	SPOCK1 (1.5)	ENSG00000215808 (1.4)	HSPA13 (1.1)	ENSG00000259142 (1.1)	DGKI (1.0)	FAM171A1 (0.9)
Hepcidin_TS_ratio_all	A05.360.319.679	Uterus	Urogenital System	Genitalia	0.7	>=0.20	MUC16 (1.5)	ENSG00000215808 (1.1)	LAMA1 (1.0)	SCRIB (0.6)	RNU6-82 (0.5)	TMEM132C (0.4)	EPPK1 (0.4)	BCHE (0.3)	FAM171A1 (0.3)	PAN3 (0.3)
Hepcidin_TS_ratio_all	A15.145	Blood	Hemic and Immune Systems	Blood	0.7	>=0.20	RNU6-82 (1.7)	PAN3 (1.6)	ENSG00000249106 (1.0)	C1orf98 (0.9)	LRRK1 (0.8)	ENSG00000237374 (0.7)	ABCC13 (0.7)	MBD3L1 (0.6)	ENSG00000248309 (0.4)	TMPRSS6 (0.4)
Hepcidin_TS_ratio_all	A15.378.316	Bone Marrow Cells	Hemic and Immune Systems	Hematopoietic System	0.71	>=0.20	MBD3L1 (1.3)	ENSG00000237374 (1.2)	C1orf98 (1.1)	RNU6-82 (1.1)	LRRK1 (1.1)	TMPRSS6 (0.9)	ENSG00000249106 (0.9)	MSR1 (0.9)	ABCC13 (0.8)	PPARGC1B (0.8)
Hepcidin_TS_ratio_all	A15.378	Hematopoietic System	Hemic and Immune Systems	Hematopoietic System	0.71	>=0.20	MBD3L1 (1.3)	ENSG00000237374 (1.2)	C1orf98 (1.1)	RNU6-82 (1.1)	LRRK1 (1.1)	TMPRSS6 (0.9)	ENSG00000249106 (0.9)	MSR1 (0.9)	ABCC13 (0.8)	PPARGC1B (0.8)
Hepcidin_TS_ratio_all	A07.231	Blood Vessels	Cardiovascular System	Blood Vessels	0.71	>=0.20	SPOCK1 (1.3)	FAM171A1 (1.0)	KCTD17 (0.7)	HSPA13 (0.7)	RASGRP3 (0.6)	ENSG00000237374 (0.6)	MBD3L1 (0.6)	FGF14-IT1 (0.6)	ENSG00000250341 (0.5)	CPOX (0.4)
Hepcidin_TS_ratio_all	A11.872	Stem Cells	Cells	Stem Cells	0.71	>=0.20	CPOX (1.2)	ENSG00000254480 (1.1)	HSPA13 (1.0)	LAMA1 (1.0)	ZNF507 (1.0)	ENSG00000215808 (0.9)	ENSG00000214194 (0.6)	DGKI (0.6)	FGF14-IT1 (0.5)	GPR85 (0.4)
Hepcidin_TS_ratio_all	A07.231.114	Arteries	Cardiovascular System	Blood Vessels	0.72	>=0.20	SPOCK1 (1.1)	KCTD17 (1.0)	ENSG00000249106 (0.9)	ENSG00000250341 (0.7)	PCSK5 (0.7)	RASGRP3 (0.6)	MSR1 (0.6)	ENSG00000237374 (0.5)	TMPRSS6 (0.4)	FAM171A1 (0.2)
Hepcidin_TS_ratio_all	A03.556.875	Upper Gastrointestinal Tract	Digestive System	Gastrointestinal Tract	0.72	>=0.20	CLRN3 (1.1)	BCHE (0.8)	SCRIB (0.8)	EPPK1 (0.7)	ENSG00000249106 (0.6)	ENSG00000258804 (0.6)	ABCC13 (0.5)	RNU6-82 (0.5)	TRAPPC9 (0.4)	TMPRSS6 (0.4)
Hepcidin_TS_ratio_all	A10.615.284	Extraembryonic Membranes	Tissues	Membranes	0.73	>=0.20	HSPA13 (2.5)	FGF14-IT1 (2.1)	CPOX (1.4)	ZNF507 (1.2)	ENSG00000215808 (1.0)	ENSG00000248309 (0.9)	MBD3L1 (0.9)	ENSG00000237374 (0.7)	ENSG00000249106 (0.7)	SPOCK1 (0.6)
Hepcidin_TS_ratio_all	A10.615.284.473	Chorion	Tissues	Membranes	0.73	>=0.20	HSPA13 (2.5)	FGF14-IT1 (2.1)	CPOX (1.4)	ZNF507 (1.2)	ENSG00000215808 (1.0)	ENSG00000248309 (0.9)	MBD3L1 (0.9)	ENSG00000237374 (0.7)	ENSG00000249106 (0.7)	SPOCK1 (0.6)
Hepcidin_TS_ratio_all	A11.118.637.555.567.569	T Lymphocytes	Cells	Blood Cells	0.73	>=0.20	PAN3 (1.4)	ZNF507 (1.2)	CPOX (1.2)	ENSG00000237374 (1.1)	RNU6-82 (1.1)	ABCC13 (0.6)	ENSG00000249106 (0.6)	FGF14-IT1 (0.5)	MBD3L1 (0.5)	TMPRSS6 (0.4)
Hepcidin_TS_ratio_all	A05.360.319.887	Vulva	Urogenital System	Genitalia	0.74	>=0.20	EPPK1 (1.9)	RNU6-82 (1.3)	ENSG00000249106 (1.2)	SCRIB (1.2)	PCSK5 (0.8)	LRRK1 (0.5)	ENSG00000250341 (0.3)	PPARGC1B (0.3)	BCHE (0.1)	EML6 (0.1)
Hepcidin_TS_ratio_all	A10.690.467	Muscle Smooth	Tissues	Muscles	0.75	>=0.20	SPOCK1 (1.5)	ENSG00000237374 (1.2)	MBD3L1 (1.1)	ENSG00000250341 (0.9)	FGF14-IT1 (0.9)	ENSG00000249106 (0.8)	DGKI (0.7)	KCTD17 (0.6)	HSPA13 (0.6)	CPOX (0.6)
Hepcidin_TS_ratio_all	A11.872.190	Embryonic Stem Cells	Cells	Stem Cells	0.75	>=0.20	LAMA1 (3.4)	ZNF507 (1.3)	HSPA13 (1.3)	CPOX (1.2)	BCHE (0.9)	PCSK5 (0.8)	FAM171A1 (0.8)	ENSG00000215808 (0.7)	EPPK1 (0.6)	ENSG00000214194 (0.6)
Hepcidin_TS_ratio_all	A10.165.450.300.425	Keloid	Tissues	Connective Tissue	0.76	>=0.20	ENSG00000249106 (3.0)	ENSG00000258804 (3.0)	DGKI (2.4)	SPOCK1 (1.7)	CPOX (1.2)	FGF14-IT1 (1.1)	ENSG00000250341 (1.1)	HSPA13 (1.0)	ENSG00000237374 (0.9)	FAM171A1 (0.7)
Hepcidin_TS_ratio_all	A06.407.071.140	Adrenal Cortex	Endocrine System	Endocrine Glands	0.76	>=0.20	EML6 (2.2)	CALN1 (2.1)	SPOCK1 (0.8)	ENSG00000214194 (0.7)	MSR1 (0.7)	HSPA13 (0.5)	PCSK5 (0.4)	RNU6-82 (0.3)	TRAPPC9 (0.2)	LRRC4C (0.1)
Hepcidin_TS_ratio_all	A11.118.637.555.567.562.440	Precursor Cells B Lymphoid	Cells	Blood Cells	0.76	>=0.20	PAN3 (3.5)	RNU6-82 (3.4)	ZNF507 (2.0)	EML6 (2.0)	RASGRP3 (0.7)	LRRK1 (0.4)	ENSG00000259142 (0.4)	ENSG00000237374 (0.3)	HSPA13 (0.3)	ENSG00000256193 (0.3)
Hepcidin_TS_ratio_all	A11.872.378.294	Lymphoid Progenitor Cells	Cells	Stem Cells	0.76	>=0.20	PAN3 (3.5)	RNU6-82 (3.4)	ZNF507 (2.0)	EML6 (2.0)	RASGRP3 (0.7)	LRRK1 (0.4)	ENSG00000259142 (0.4)	ENSG00000237374 (0.3)	HSPA13 (0.3)	ENSG00000256193 (0.3)
Hepcidin_TS_ratio_all	A06.407.071	Adrenal Glands	Endocrine System	Endocrine Glands	0.76	>=0.20	EML6 (2.0)	CALN1 (1.7)	SPOCK1 (0.8)	MSR1 (0.5)	ENSG00000214194 (0.4)	TRAPPC9 (0.4)	HSPA13 (0.3)	RNU6-82 (0.2)	BCHE (0.1)	LRRC4C (0.1)
Hepcidin_TS_ratio_all	A03.734	Pancreas	Digestive System	Pancreas	0.77	>=0.20	RNU6-82 (1.2)	MSR1 (0.9)	CLRN3 (0.9)	PCSK5 (0.7)	EPPK1 (0.7)	C9orf68 (0.6)	HSPA13 (0.5)	ENSG00000214194 (0.5)	BCHE (0.5)	PAN3 (0.3)
Hepcidin_TS_ratio_all	A03.556.875.875	Stomach	Digestive System	Gastrointestinal Tract	0.78	>=0.20	CLRN3 (1.0)	PPARGC1B (0.6)	BCHE (0.6)	RNU6-82 (0.6)	TMPRSS6 (0.6)	EPPK1 (0.6)	ENSG00000249106 (0.5)	MSR1 (0.5)	KCTD17 (0.5)	TRAPPC9 (0.4)
Hepcidin_TS_ratio_all	A11.382.625	Enteroendocrine Cells	Cells	Endocrine Cells	0.78	>=0.20	EPPK1 (1.7)	SCRIB (1.4)	HSPA13 (1.2)	CLRN3 (0.9)	ENSG00000214194 (0.8)	PCSK5 (0.7)	MUC16 (0.7)	ZNF507 (0.7)	CPOX (0.7)	C9orf68 (0.5)
Hepcidin_TS_ratio_all	A11.436.294.064	Glucagon Secreting Cells	Cells	Epithelial Cells	0.78	>=0.20	EPPK1 (1.7)	SCRIB (1.4)	HSPA13 (1.2)	CLRN3 (0.9)	ENSG00000214194 (0.8)	PCSK5 (0.7)	MUC16 (0.7)	ZNF507 (0.7)	CPOX (0.7)	C9orf68 (0.5)
Hepcidin_TS_ratio_all	A11.329.228	Fibroblasts	Cells	Connective Tissue Cells	0.78	>=0.20	HSPA13 (1.3)	DGKI (1.3)	LAMA1 (1.2)	SPOCK1 (1.1)	CPOX (0.9)	ENSG00000254480 (0.9)	ENSG00000214194 (0.8)	GPR85 (0.7)	ENSG00000215808 (0.7)	C1orf98 (0.7)
Hepcidin_TS_ratio_all	A10.615.550.760	Respiratory Mucosa	Tissues	Membranes	0.79	>=0.20	MUC16 (4.0)	C9orf68 (3.8)	EPPK1 (1.4)	EML6 (0.6)	ENSG00000237374 (0.4)	PCSK5 (0.3)	RNU6-82 (0.3)	ENSG00000249106 (0.2)	TMPRSS6 (0.2)	TRAPPC9 (0.1)
Hepcidin_TS_ratio_all	A09.531	Nose	Sense Organs	Nose	0.79	>=0.20	MUC16 (4.0)	C9orf68 (3.8)	EPPK1 (1.4)	EML6 (0.6)	ENSG00000237374 (0.4)	PCSK5 (0.3)	RNU6-82 (0.3)	ENSG00000249106 (0.2)	TMPRSS6 (0.2)	TRAPPC9 (0.1)
Hepcidin_TS_ratio_all	A04.531.520	Nasal Mucosa	Respiratory System	Nose	0.79	>=0.20	MUC16 (4.0)	C9orf68 (3.8)	EPPK1 (1.4)	EML6 (0.6)	ENSG00000237374 (0.4)	PCSK5 (0.3)	RNU6-82 (0.3)	ENSG00000249106 (0.2)	TMPRSS6 (0.2)	TRAPPC9 (0.1)
Hepcidin_TS_ratio_all	A10.272.497	Epidermis	Tissues	Epithelium	0.79	>=0.20	EPPK1 (3.9)	SCRIB (2.8)	BCHE (2.7)	ENSG00000215808 (1.7)	PAN3 (1.6)	ENSG00000258804 (1.5)	ENSG00000249106 (1.2)	MBD3L1 (1.1)	TMPRSS6 (1.0)	KCTD17 (0.7)
Hepcidin_TS_ratio_all	A15.382.490.315.583	Neutrophils	Hemic and Immune Systems	Immune System	0.8	>=0.20	RNU6-82 (3.4)	PAN3 (2.0)	C1orf98 (1.9)	ENSG00000249106 (1.7)	LRRK1 (1.5)	ENSG00000237374 (1.5)	TMPRSS6 (1.3)	MBD3L1 (1.3)	KCTD17 (1.2)	FGF14-IT1 (1.0)
Hepcidin_TS_ratio_all	A11.620.520	Myocytes Smooth Muscle	Cells	Muscle Cells	0.8	>=0.20	ENSG00000237374 (1.8)	MBD3L1 (1.7)	SPOCK1 (1.6)	FGF14-IT1 (1.4)	ENSG00000250341 (1.4)	DGKI (1.1)	CPOX (1.0)	ENSG00000249106 (1.0)	KCTD17 (0.9)	HSPA13 (0.8)
Hepcidin_TS_ratio_all	A11.620	Muscle Cells	Cells	Muscle Cells	0.8	>=0.20	ENSG00000237374 (1.8)	MBD3L1 (1.7)	SPOCK1 (1.6)	FGF14-IT1 (1.4)	ENSG00000250341 (1.4)	DGKI (1.1)	CPOX (1.0)	ENSG00000249106 (1.0)	KCTD17 (0.9)	HSPA13 (0.8)
Hepcidin_TS_ratio_all	A10.165.450.300	Cicatrix	Tissues	Connective Tissue	0.81	>=0.20	ENSG00000258804 (3.0)	ENSG00000249106 (2.4)	DGKI (2.1)	SPOCK1 (1.8)	ENSG00000237374 (1.5)	HSPA13 (1.1)	FGF14-IT1 (1.1)	CPOX (1.0)	ENSG00000250341 (0.9)	TMPRSS6 (0.7)
Hepcidin_TS_ratio_all	A10.165.450	Granulation Tissue	Tissues	Connective Tissue	0.81	>=0.20	ENSG00000258804 (3.0)	ENSG00000249106 (2.4)	DGKI (2.1)	SPOCK1 (1.8)	ENSG00000237374 (1.5)	HSPA13 (1.1)	FGF14-IT1 (1.1)	CPOX (1.0)	ENSG00000250341 (0.9)	TMPRSS6 (0.7)
Hepcidin_TS_ratio_all	A11.627.340.360	Granulocyte Precursor Cells	Cells	Myeloid Cells	0.81	>=0.20	GPR85 (2.8)	FSTL5 (1.6)	PPARGC1B (1.5)	MBD3L1 (1.2)	LRRK1 (1.2)	RNU6-82 (1.1)	ENSG00000254480 (1.0)	PAN3 (1.0)	ZNF507 (0.8)	CPOX (0.7)
Hepcidin_TS_ratio_all	A11.118.637.415	Granulocytes	Cells	Blood Cells	0.82	>=0.20	RNU6-82 (3.1)	PAN3 (1.9)	C1orf98 (1.6)	LRRK1 (1.5)	ENSG00000249106 (1.4)	ENSG00000237374 (1.4)	MBD3L1 (1.3)	TMPRSS6 (1.2)	KCTD17 (1.0)	FGF14-IT1 (0.9)
Hepcidin_TS_ratio_all	A10.615.550.599	Mouth Mucosa	Tissues	Membranes	0.82	>=0.20	SCRIB (2.7)	PCSK5 (2.5)	ENSG00000259142 (0.7)	EPPK1 (0.7)	CPOX (0.5)	ENSG00000214194 (0.5)	C1orf98 (0.3)	TMEM132C (0.1)	ENSG00000249106 (0.1)	ENSG00000258804 (0.1)
Hepcidin_TS_ratio_all	A02.835.232.834	Spine	Musculoskeletal System	Skeleton	0.82	>=0.20	LAMA1 (1.8)	ENSG00000215808 (1.5)	HSPA13 (1.0)	ZNF507 (1.0)	ENSG00000254480 (0.9)	DGKI (0.9)	ENSG00000214194 (0.8)	CPOX (0.7)	PCSK5 (0.7)	SPOCK1 (0.6)
Hepcidin_TS_ratio_all	A02.835.232.834.151	Cervical Vertebrae	Musculoskeletal System	Skeleton	0.83	>=0.20	LAMA1 (1.8)	ENSG00000215808 (1.5)	HSPA13 (1.0)	ZNF507 (1.0)	ENSG00000254480 (0.9)	DGKI (0.9)	ENSG00000214194 (0.8)	CPOX (0.7)	PCSK5 (0.7)	SPOCK1 (0.6)
Hepcidin_TS_ratio_all	A03.734.414	Islets of Langerhans	Digestive System	Pancreas	0.83	>=0.20	HSPA13 (1.3)	EPPK1 (1.1)	SCRIB (1.1)	ENSG00000214194 (0.9)	CPOX (0.9)	BCHE (0.7)	PCSK5 (0.7)	CLRN3 (0.6)	C9orf68 (0.5)	ENSG00000254480 (0.5)
Hepcidin_TS_ratio_all	A17.815	Skin	Integumentary System	Skin	0.86	>=0.20	EPPK1 (2.3)	BCHE (1.7)	SCRIB (1.0)	LRRK1 (0.7)	RNU6-82 (0.7)	PAN3 (0.4)	PCSK5 (0.4)	ENSG00000215808 (0.2)	PPARGC1B (0.1)	EML6 (-0.0)
Hepcidin_TS_ratio_all	A05.360.490	Germ Cells	Urogenital System	Genitalia	0.86	>=0.20	TMEM132C (2.8)	FGF14-IT1 (1.8)	LAMA1 (1.7)	PCSK5 (1.6)	ENSG00000254480 (1.4)	ENSG00000215808 (1.4)	MBD3L1 (1.0)	SCRIB (0.7)	HSPA13 (0.6)	ZNF507 (0.6)
Hepcidin_TS_ratio_all	A02.165	Cartilage	Musculoskeletal System	Cartilage	0.87	>=0.20	C1orf98 (3.1)	HSPA13 (1.7)	C9orf68 (1.4)	ENSG00000237374 (1.3)	PCSK5 (1.3)	ENSG00000248309 (0.9)	SPOCK1 (0.9)	RNU6-82 (0.7)	DGKI (0.4)	ENSG00000215808 (0.3)
Hepcidin_TS_ratio_all	A07.231.908	Veins	Cardiovascular System	Blood Vessels	0.87	>=0.20	SPOCK1 (1.5)	FAM171A1 (1.3)	BCHE (1.0)	FSTL5 (1.0)	RASGRP3 (0.9)	HSPA13 (0.6)	KCTD17 (0.5)	FGF14-IT1 (0.5)	SCRIB (0.4)	ENSG00000254480 (0.4)
Hepcidin_TS_ratio_all	A15.382.490.555.567.537	Killer Cells Natural	Hemic and Immune Systems	Immune System	0.87	>=0.20	CPOX (1.8)	RNU6-82 (1.7)	PAN3 (1.4)	ZNF507 (1.1)	ABCC13 (0.8)	HSPA13 (0.7)	SCRIB (0.7)	ENSG00000237374 (0.5)	MBD3L1 (0.3)	ENSG00000250341 (0.3)
Hepcidin_TS_ratio_all	A07.541.510	Heart Valves	Cardiovascular System	Heart	0.87	>=0.20	PCSK5 (2.8)	MSR1 (1.6)	RNU6-82 (1.3)	TMEM132C (1.1)	LRRC4C (0.9)	SPOCK1 (0.7)	FAM171A1 (0.7)	ENSG00000214194 (0.6)	PAN3 (0.6)	GPR85 (0.4)
Hepcidin_TS_ratio_all	A07.541.510.110	Aortic Valve	Cardiovascular System	Heart	0.87	>=0.20	PCSK5 (2.8)	MSR1 (1.6)	RNU6-82 (1.3)	TMEM132C (1.1)	LRRC4C (0.9)	SPOCK1 (0.7)	FAM171A1 (0.7)	ENSG00000214194 (0.6)	PAN3 (0.6)	GPR85 (0.4)
Hepcidin_TS_ratio_all	A07.231.908.670.874	Umbilical Veins	Cardiovascular System	Blood Vessels	0.88	>=0.20	SPOCK1 (1.6)	FAM171A1 (1.4)	FSTL5 (1.1)	BCHE (1.0)	RASGRP3 (0.9)	HSPA13 (0.9)	SCRIB (0.5)	CPOX (0.5)	ENSG00000254480 (0.4)	FGF14-IT1 (0.4)
Hepcidin_TS_ratio_all	A07.231.908.670	Portal System	Cardiovascular System	Blood Vessels	0.88	>=0.20	SPOCK1 (1.6)	FAM171A1 (1.4)	FSTL5 (1.1)	BCHE (1.0)	RASGRP3 (0.9)	HSPA13 (0.9)	SCRIB (0.5)	CPOX (0.5)	ENSG00000254480 (0.4)	FGF14-IT1 (0.4)
Hepcidin_TS_ratio_all	A11.497.497.600	Oocytes	Cells	Germ Cells	0.88	>=0.20	TMEM132C (3.2)	LAMA1 (1.8)	PCSK5 (1.8)	ENSG00000215808 (1.6)	ENSG00000254480 (1.1)	SCRIB (1.0)	ZNF507 (0.8)	ENSG00000214194 (0.7)	HSPA13 (0.7)	KCNIP1 (0.5)
Hepcidin_TS_ratio_all	A05.360.490.690	Ovum	Urogenital System	Genitalia	0.88	>=0.20	TMEM132C (3.2)	LAMA1 (1.8)	PCSK5 (1.8)	ENSG00000215808 (1.6)	ENSG00000254480 (1.1)	SCRIB (1.0)	ZNF507 (0.8)	ENSG00000214194 (0.7)	HSPA13 (0.7)	KCNIP1 (0.5)
Hepcidin_TS_ratio_all	A05.360.319.679.256	Cervix Uteri	Urogenital System	Genitalia	0.89	>=0.20	MUC16 (1.5)	EPPK1 (1.1)	SCRIB (0.8)	ENSG00000258804 (0.7)	RNU6-82 (0.6)	MSR1 (0.5)	ABCC13 (0.5)	HSPA13 (0.2)	CLRN3 (0.2)	C1orf98 (0.2)
Hepcidin_TS_ratio_all	A10.272	Epithelium	Tissues	Epithelium	0.89	>=0.20	MUC16 (2.5)	C9orf68 (2.2)	EPPK1 (1.8)	PCSK5 (0.3)	ENSG00000249106 (0.3)	PAN3 (0.2)	TMPRSS6 (0.2)	ENSG00000258804 (0.2)	BCHE (0.1)	EML6 (0.1)
Hepcidin_TS_ratio_all	A15.382.520.604.700	Spleen	Hemic and Immune Systems	Immune System	0.9	>=0.20	CPOX (1.1)	RNU6-82 (0.9)	RASGRP3 (0.7)	EML6 (0.7)	GPR85 (0.5)	ENSG00000214194 (0.4)	MSR1 (0.3)	HSPA13 (0.3)	BCHE (0.2)	PAN3 (0.2)
Hepcidin_TS_ratio_all	A11.436.329	Granulosa Cells	Cells	Epithelial Cells	0.91	>=0.20	LAMA1 (3.2)	TMEM132C (2.3)	PCSK5 (1.4)	ENSG00000214194 (1.1)	ZNF507 (1.0)	HSPA13 (0.7)	FAM171A1 (0.7)	SCRIB (0.7)	CPOX (0.6)	RNU6-82 (0.4)
Hepcidin_TS_ratio_all	A05.360.319.114.630.535	Ovarian Follicle	Urogenital System	Genitalia	0.91	>=0.20	LAMA1 (3.2)	TMEM132C (2.3)	PCSK5 (1.4)	ENSG00000214194 (1.1)	ZNF507 (1.0)	HSPA13 (0.7)	FAM171A1 (0.7)	SCRIB (0.7)	CPOX (0.6)	RNU6-82 (0.4)
Hepcidin_TS_ratio_all	A06.407.312.497.535.300.500	Cumulus Cells	Endocrine System	Endocrine Glands	0.91	>=0.20	LAMA1 (3.2)	TMEM132C (2.3)	PCSK5 (1.4)	ENSG00000214194 (1.1)	ZNF507 (1.0)	HSPA13 (0.7)	FAM171A1 (0.7)	SCRIB (0.7)	CPOX (0.6)	RNU6-82 (0.4)
Hepcidin_TS_ratio_all	A07.541.560	Heart Ventricles	Cardiovascular System	Heart	0.92	>=0.20	ENSG00000214194 (2.8)	PPARGC1B (2.1)	RASGRP3 (2.0)	TMPRSS6 (1.5)	C9orf68 (1.4)	ENSG00000250341 (0.8)	TRAPPC9 (0.7)	ENSG00000258804 (0.6)	MBD3L1 (0.6)	BCHE (0.6)
Hepcidin_TS_ratio_all	A07.541	Heart	Cardiovascular System	Heart	0.93	>=0.20	ENSG00000214194 (2.7)	PPARGC1B (1.9)	RASGRP3 (1.8)	C9orf68 (1.2)	TMPRSS6 (1.2)	ENSG00000250341 (0.8)	BCHE (0.7)	SPOCK1 (0.6)	TRAPPC9 (0.5)	ENSG00000258804 (0.4)
Hepcidin_TS_ratio_all	A11.382	Endocrine Cells	Cells	Endocrine Cells	0.94	>=0.20	LAMA1 (1.5)	PCSK5 (1.1)	ENSG00000214194 (1.0)	SCRIB (1.0)	TMEM132C (0.9)	HSPA13 (0.9)	ZNF507 (0.9)	EPPK1 (0.8)	CPOX (0.6)	RNU6-82 (0.2)
Hepcidin_TS_ratio_all	A04.411	Lung	Respiratory System	Lung	0.94	>=0.20	BCHE (1.0)	MSR1 (1.0)	SCRIB (0.8)	ZNF507 (0.6)	HSPA13 (0.6)	ENSG00000214194 (0.4)	EPPK1 (0.3)	CPOX (0.3)	RNU6-82 (0.2)	MUC16 (0.1)
Hepcidin_TS_ratio_all	A15.145.846	Serum	Hemic and Immune Systems	Blood	0.95	>=0.20	ENSG00000258804 (2.0)	SPOCK1 (1.5)	FAM171A1 (1.3)	FSTL5 (0.9)	RASGRP3 (0.7)	FGF14-IT1 (0.7)	ENSG00000254480 (0.6)	KCTD17 (0.4)	HSPA13 (0.2)	ENSG00000256193 (0.2)
Hepcidin_TS_ratio_all	A11.872.040	Adult Stem Cells	Cells	Stem Cells	0.96	>=0.20	LAMA1 (2.0)	HSPA13 (1.4)	ZNF507 (1.1)	SCRIB (1.1)	CPOX (1.1)	PCSK5 (1.1)	FAM171A1 (0.6)	EPPK1 (0.6)	ENSG00000254480 (0.4)	CALN1 (0.3)
Hepcidin_TS_ratio_all	A05.810.890	Urinary Bladder	Urogenital System	Urinary Tract	0.97	>=0.20	EPPK1 (1.3)	SCRIB (1.3)	RNU6-82 (0.7)	MBD3L1 (0.5)	C1orf98 (0.5)	C9orf68 (0.4)	KCTD17 (0.3)	ENSG00000249106 (0.3)	MSR1 (0.2)	SPOCK1 (0.1)
Hepcidin_TS_ratio_all	A11.872.700.500	Induced Pluripotent Stem Cells	Cells	Stem Cells	0.98	>=0.20	LAMA1 (2.8)	PCSK5 (1.7)	ZNF507 (1.6)	HSPA13 (1.4)	SCRIB (1.3)	CPOX (1.3)	EPPK1 (1.0)	FAM171A1 (0.8)	CALN1 (0.7)	ENSG00000215808 (0.6)
Hepcidin_TS_ratio_all	A11.872.700	Pluripotent Stem Cells	Cells	Stem Cells	0.98	>=0.20	LAMA1 (2.8)	PCSK5 (1.7)	ZNF507 (1.6)	HSPA13 (1.4)	SCRIB (1.3)	CPOX (1.3)	EPPK1 (1.0)	FAM171A1 (0.8)	CALN1 (0.7)	ENSG00000215808 (0.6)
Hepcidin_TS_ratio_all	A09.371.337	Eyelids	Sense Organs	Eye	0.98	>=0.20	MUC16 (3.5)	EPPK1 (1.5)	LRRK1 (0.9)	ZNF507 (0.8)	ENSG00000214194 (0.7)	SCRIB (0.6)	PAN3 (0.5)	PPARGC1B (0.5)	RNU6-82 (0.3)	CPOX (0.3)
Hepcidin_TS_ratio_all	A09.371.337.168	Conjunctiva	Sense Organs	Eye	0.98	>=0.20	MUC16 (3.5)	EPPK1 (1.5)	LRRK1 (0.9)	ZNF507 (0.8)	ENSG00000214194 (0.7)	SCRIB (0.6)	PAN3 (0.5)	PPARGC1B (0.5)	RNU6-82 (0.3)	CPOX (0.3)
Hepcidin_TS_ratio_all	A09.371.060	Anterior Eye Segment	Sense Organs	Eye	0.98	>=0.20	MUC16 (3.5)	EPPK1 (1.4)	LRRK1 (0.9)	ZNF507 (0.8)	ENSG00000214194 (0.7)	SCRIB (0.5)	PAN3 (0.5)	PPARGC1B (0.5)	CPOX (0.3)	RNU6-82 (0.2)
Hepcidin_TS_ratio_all	A02.835.583.443.800.800	Synovial Fluid	Musculoskeletal System	Skeleton	0.98	>=0.20	MSR1 (1.7)	PAN3 (0.8)	ZNF507 (0.6)	LRRK1 (0.5)	C1orf98 (0.4)	ENSG00000250341 (0.4)	ENSG00000249106 (0.3)	ENSG00000254480 (0.3)	KCTD17 (0.2)	HSPA13 (0.2)
Hepcidin_TS_ratio_all	A02.835.232.043.300.710	Tarsal Bones	Musculoskeletal System	Skeleton	0.99	>=0.20	MUC16 (3.3)	EPPK1 (1.3)	ZNF507 (0.7)	LRRK1 (0.7)	ENSG00000214194 (0.6)	SCRIB (0.5)	PAN3 (0.5)	PPARGC1B (0.4)	RNU6-82 (0.3)	CPOX (0.3)
Hepcidin_TS_ratio_all	A02.835.232.043.300	Foot Bones	Musculoskeletal System	Skeleton	0.99	>=0.20	MUC16 (3.3)	EPPK1 (1.3)	ZNF507 (0.7)	LRRK1 (0.7)	ENSG00000214194 (0.6)	SCRIB (0.5)	PAN3 (0.5)	PPARGC1B (0.4)	RNU6-82 (0.3)	CPOX (0.3)
Hepcidin_TS_ratio_all	A02.835.232.043	Bones of Lower Extremity	Musculoskeletal System	Skeleton	0.99	>=0.20	MUC16 (3.2)	EPPK1 (1.2)	LRRK1 (0.7)	ZNF507 (0.7)	ENSG00000214194 (0.6)	SCRIB (0.5)	PAN3 (0.5)	PPARGC1B (0.4)	RNU6-82 (0.3)	CPOX (0.2)
Hepcidin_TS_ratio_all	A11.329.171	Chondrocytes	Cells	Connective Tissue Cells	1	>=0.20	ENSG00000215808 (1.5)	SPOCK1 (1.3)	HSPA13 (1.2)	ENSG00000254480 (1.0)	PCSK5 (0.9)	FGF14-IT1 (0.9)	ENSG00000259142 (0.8)	DGKI (0.7)	ENSG00000214194 (0.6)	CPOX (0.6)

## Sheet: HepcTS_subset
Trait	MeSH term	Name	MeSH first level term	MeSH second level term	Nominal P value	False discovery rate	Tissue-specific expression Z score gene 1	Tissue-specific expression Z score gene 2	Tissue-specific expression Z score gene 3	Tissue-specific expression Z score gene 4	Tissue-specific expression Z score gene 5	Tissue-specific expression Z score gene 6	Tissue-specific expression Z score gene 7	Tissue-specific expression Z score gene 8	Tissue-specific expression Z score gene 9	Tissue-specific expression Z score gene 10
Hepcidin_TS_ratio_subset	A15.382.216	Bone Marrow	Hemic and Immune Systems	Immune System	0.00338	>=0.20	ENSG00000234215 (1.9)	BPI (1.8)	ENSG00000249106 (1.6)	TNP1 (1.4)	RNU6-82 (1.3)	ENSG00000228006 (1.2)	TMPRSS6 (1.2)	PAN3 (1.2)	ENSG00000259724 (1.1)	PROK2 (1.0)
Hepcidin_TS_ratio_subset	A02.835.232	Bone and Bones	Musculoskeletal System	Skeleton	0.00397	>=0.20	ENSG00000234215 (1.8)	BPI (1.5)	ENSG00000249106 (1.3)	TNP1 (1.2)	RNU6-82 (1.1)	ENSG00000228006 (1.1)	PAN3 (1.1)	PROK2 (1.0)	TMPRSS6 (1.0)	ENSG00000259724 (0.9)
Hepcidin_TS_ratio_subset	A02.835	Skeleton	Musculoskeletal System	Skeleton	0.00473	>=0.20	ENSG00000234215 (1.7)	BPI (1.5)	ENSG00000249106 (1.3)	TNP1 (1.1)	RNU6-82 (1.0)	ENSG00000228006 (1.0)	PAN3 (1.0)	PROK2 (0.9)	TMPRSS6 (0.9)	ENSG00000259724 (0.9)
Hepcidin_TS_ratio_subset	A10.165	Connective Tissue	Tissues	Connective Tissue	0.00486	>=0.20	ENSG00000234215 (1.8)	BPI (1.4)	ENSG00000249106 (1.3)	TNP1 (1.1)	RNU6-82 (1.1)	PAN3 (1.0)	ENSG00000228006 (1.0)	PROK2 (0.9)	TMPRSS6 (0.9)	ENSG00000259724 (0.9)
Hepcidin_TS_ratio_subset	A14.724.557	Nasopharynx	Stomatognathic System	Pharynx	0.01	>=0.20	ENSG00000259724 (5.6)	ENSG00000236511 (4.2)	C18orf62 (3.2)	ENSG00000234962 (2.7)	ENSG00000249106 (2.6)	BPI (2.5)	ENSG00000234215 (2.2)	PARK2 (1.7)	DACT2 (1.6)	TMPRSS6 (1.4)
Hepcidin_TS_ratio_subset	A10.165.450.300.425	Keloid	Tissues	Connective Tissue	0.02	>=0.20	PRR16 (3.7)	ENSG00000249106 (3.0)	ENSG00000228006 (2.0)	ENSG00000259724 (2.0)	ENSG00000236511 (1.9)	PRELID2 (1.6)	C18orf62 (1.6)	ENSG00000259176 (1.6)	BPI (1.5)	ENSG00000234962 (1.2)
Hepcidin_TS_ratio_subset	A03.556.124.526.767	Rectum	Digestive System	Gastrointestinal Tract	0.03	>=0.20	PRELID2 (2.6)	ENSG00000234962 (2.1)	ENSG00000259176 (1.8)	DACH1 (1.6)	FABP3P2 (1.0)	HEXB (1.0)	ENSG00000249106 (0.9)	C18orf62 (0.7)	ENSG00000259724 (0.7)	ITGA9 (0.6)
Hepcidin_TS_ratio_subset	A14.724	Pharynx	Stomatognathic System	Pharynx	0.03	>=0.20	ENSG00000259724 (3.4)	ENSG00000236511 (2.4)	ENSG00000249106 (1.7)	ENSG00000234962 (1.6)	C18orf62 (1.5)	PAN3 (1.5)	ARID1B (1.4)	BPI (1.4)	ENSG00000228006 (1.4)	ENSG00000234215 (1.1)
Hepcidin_TS_ratio_subset	A08.186.211.730.317.357	Hypothalamus	Nervous System	Central Nervous System	0.03	>=0.20	TMPRSS6 (3.1)	ENSG00000228006 (2.4)	KCTD17 (2.3)	TSSC1 (2.2)	ENSG00000236511 (2.0)	DACH1 (1.8)	SV2C (1.8)	C18orf62 (1.7)	ENSG00000249106 (1.5)	PRELID2 (1.5)
Hepcidin_TS_ratio_subset	A08.713	Neurosecretory Systems	Nervous System	Neurosecretory Systems	0.04	>=0.20	TMPRSS6 (3.5)	ENSG00000228006 (2.7)	TSSC1 (2.6)	DACH1 (2.3)	KCTD17 (2.3)	ENSG00000249106 (1.5)	PRELID2 (1.4)	C18orf62 (1.3)	ENSG00000236511 (1.3)	AKAP11 (1.0)
Hepcidin_TS_ratio_subset	A08.186.211.730.317.357.352	Hypothalamus Middle	Nervous System	Central Nervous System	0.04	>=0.20	TMPRSS6 (3.5)	ENSG00000228006 (2.7)	TSSC1 (2.6)	DACH1 (2.3)	KCTD17 (2.3)	ENSG00000249106 (1.5)	PRELID2 (1.4)	C18orf62 (1.3)	ENSG00000236511 (1.3)	AKAP11 (1.0)
Hepcidin_TS_ratio_subset	A08.186.211.730.317.357.352.435	Hypothalamo Hypophyseal System	Nervous System	Central Nervous System	0.04	>=0.20	TMPRSS6 (3.5)	ENSG00000228006 (2.7)	TSSC1 (2.6)	DACH1 (2.3)	KCTD17 (2.3)	ENSG00000249106 (1.5)	PRELID2 (1.4)	C18orf62 (1.3)	ENSG00000236511 (1.3)	AKAP11 (1.0)
Hepcidin_TS_ratio_subset	A15.382	Immune System	Hemic and Immune Systems	Immune System	0.04	>=0.20	BPI (1.5)	ENSG00000234215 (1.2)	ENSG00000249106 (1.1)	TNP1 (1.1)	TMPRSS6 (1.0)	PAN3 (1.0)	RNU6-82 (0.9)	PROK2 (0.9)	ENSG00000259724 (0.9)	ENSG00000236511 (0.9)
Hepcidin_TS_ratio_subset	A10.165.450	Granulation Tissue	Tissues	Connective Tissue	0.04	>=0.20	PRR16 (3.6)	ENSG00000249106 (2.4)	ENSG00000228006 (1.8)	ENSG00000259176 (1.8)	ENSG00000236511 (1.7)	ENSG00000259724 (1.5)	ENSG00000234962 (1.3)	BPI (1.3)	PRELID2 (1.1)	C18orf62 (1.1)
Hepcidin_TS_ratio_subset	A10.165.450.300	Cicatrix	Tissues	Connective Tissue	0.04	>=0.20	PRR16 (3.6)	ENSG00000249106 (2.4)	ENSG00000228006 (1.8)	ENSG00000259176 (1.8)	ENSG00000236511 (1.7)	ENSG00000259724 (1.5)	ENSG00000234962 (1.3)	BPI (1.3)	PRELID2 (1.1)	C18orf62 (1.1)
Hepcidin_TS_ratio_subset	A03.556.249.249.209	Cecum	Digestive System	Gastrointestinal Tract	0.04	>=0.20	ENSG00000234962 (2.4)	DACH1 (2.2)	PRELID2 (2.2)	ENSG00000259176 (1.3)	ENSG00000259724 (1.2)	HEXB (0.8)	AKAP11 (0.7)	RNU6-82 (0.6)	C18orf62 (0.6)	DGKH (0.6)
Hepcidin_TS_ratio_subset	A03.556.875	Upper Gastrointestinal Tract	Digestive System	Gastrointestinal Tract	0.05	>=0.20	C18orf62 (1.5)	PRELID2 (1.3)	ENSG00000234962 (1.3)	ENSG00000259176 (1.2)	ENSG00000259724 (1.1)	PLXNA2 (0.7)	ENSG00000249106 (0.6)	RNU6-82 (0.5)	ENSG00000236511 (0.5)	HEXB (0.4)
Hepcidin_TS_ratio_subset	A03.556.249.249	Intestine Large	Digestive System	Gastrointestinal Tract	0.06	>=0.20	PRELID2 (2.3)	DACH1 (1.8)	ENSG00000234962 (1.1)	HEXB (0.9)	ENSG00000259176 (0.9)	MRPL15 (0.7)	RNU6-82 (0.7)	PAN3 (0.4)	FABP3P2 (0.4)	ITGA9 (0.4)
Hepcidin_TS_ratio_subset	A03.556.875.875	Stomach	Digestive System	Gastrointestinal Tract	0.06	>=0.20	C18orf62 (1.6)	PRELID2 (1.6)	ENSG00000259724 (1.1)	ENSG00000259176 (1.0)	ENSG00000234962 (0.9)	PLXNA2 (0.6)	RNU6-82 (0.6)	TMPRSS6 (0.6)	HEXB (0.6)	ENSG00000249106 (0.5)
Hepcidin_TS_ratio_subset	A08.186.211.730.317	Diencephalon	Nervous System	Central Nervous System	0.06	>=0.20	KCTD17 (2.8)	ENSG00000236511 (2.8)	SV2C (2.4)	TMPRSS6 (2.4)	ENSG00000249106 (2.3)	ENSG00000228006 (1.8)	C18orf62 (1.7)	PRELID2 (1.4)	NELL1 (1.4)	SLITRK1 (1.3)
Hepcidin_TS_ratio_subset	A03.556.249	Lower Gastrointestinal Tract	Digestive System	Gastrointestinal Tract	0.06	>=0.20	PRELID2 (2.3)	DACH1 (1.8)	ENSG00000234962 (1.1)	HEXB (0.9)	ENSG00000259176 (0.8)	MRPL15 (0.7)	RNU6-82 (0.6)	ITGA9 (0.4)	PAN3 (0.4)	FABP3P2 (0.4)
Hepcidin_TS_ratio_subset	A03.556.875.500	Esophagus	Digestive System	Gastrointestinal Tract	0.06	>=0.20	ENSG00000234962 (1.8)	ENSG00000259176 (1.7)	ENSG00000259724 (1.4)	C18orf62 (1.0)	ENSG00000236511 (0.8)	PRELID2 (0.8)	ENSG00000249106 (0.8)	PLXNA2 (0.7)	RNU6-82 (0.6)	DGKH (0.3)
Hepcidin_TS_ratio_subset	A03.556.249.249.356	Colon	Digestive System	Gastrointestinal Tract	0.06	>=0.20	PRELID2 (2.3)	DACH1 (1.8)	ENSG00000234962 (1.0)	HEXB (0.9)	ENSG00000259176 (0.8)	MRPL15 (0.8)	RNU6-82 (0.7)	PAN3 (0.4)	DGKH (0.3)	ITGA9 (0.3)
Hepcidin_TS_ratio_subset	A05.360.319.679	Uterus	Urogenital System	Genitalia	0.08	>=0.20	DACT2 (3.0)	DACH1 (1.1)	PLCB1 (0.9)	ENSG00000259176 (0.9)	ENSG00000234962 (0.7)	RNU6-82 (0.5)	HEXB (0.4)	ENSG00000259724 (0.4)	PAN3 (0.3)	C18orf62 (0.3)
Hepcidin_TS_ratio_subset	A15.145.300	Fetal Blood	Hemic and Immune Systems	Blood	0.09	>=0.20	PROK2 (2.8)	TNP1 (1.9)	BPI (1.8)	ABCC4 (1.5)	ENSG00000234215 (1.2)	FABP3P2 (1.1)	PAN3 (0.7)	KCTD17 (0.7)	TMPRSS6 (0.7)	RNU6-82 (0.6)
Hepcidin_TS_ratio_subset	A03.556.124.684	Intestine Small	Digestive System	Gastrointestinal Tract	0.09	>=0.20	PRELID2 (1.8)	DACH1 (0.9)	SV2C (0.7)	ITGA9 (0.7)	ENSG00000234962 (0.6)	ENSG00000259176 (0.6)	HEXB (0.5)	PLXNA2 (0.4)	TNP1 (0.3)	C18orf62 (0.3)
Hepcidin_TS_ratio_subset	A03.556.124	Intestines	Digestive System	Gastrointestinal Tract	0.12	>=0.20	PRELID2 (2.3)	DACH1 (1.5)	HEXB (0.8)	ENSG00000234962 (0.8)	MRPL15 (0.8)	ENSG00000259176 (0.7)	FABP3P2 (0.5)	ITGA9 (0.4)	RNU6-82 (0.4)	PLXNA2 (0.4)
Hepcidin_TS_ratio_subset	A05.360.319.679.490	Endometrium	Urogenital System	Genitalia	0.12	>=0.20	DACT2 (4.3)	DACH1 (1.5)	PLCB1 (1.3)	RNU6-82 (0.8)	ENSG00000259176 (0.6)	PAN3 (0.5)	HEXB (0.3)	MRPL15 (0.3)	ENSG00000234962 (0.3)	ITGA9 (0.3)
Hepcidin_TS_ratio_subset	A03.556.249.249.356.668	Colon Sigmoid	Digestive System	Gastrointestinal Tract	0.13	>=0.20	PRELID2 (2.6)	DACH1 (2.0)	FABP3P2 (1.9)	RNU6-82 (1.0)	HEXB (0.8)	ENSG00000234962 (0.8)	ENSG00000259176 (0.7)	DGKH (0.7)	ENSG00000236511 (0.6)	PLXNA2 (0.6)
Hepcidin_TS_ratio_subset	A15.382.520.604.700	Spleen	Hemic and Immune Systems	Immune System	0.14	>=0.20	PROK2 (1.8)	ITGA9 (1.5)	TSSC1 (1.4)	RNU6-82 (0.9)	DACH1 (0.8)	EML6 (0.7)	AKAP11 (0.6)	ABCC4 (0.4)	C18orf62 (0.4)	PAN3 (0.2)
Hepcidin_TS_ratio_subset	A02.633.567.850	Quadriceps Muscle	Musculoskeletal System	Muscles	0.14	>=0.20	FHP1 (3.4)	ENSG00000234962 (3.3)	PARK2 (3.2)	FABP3P2 (2.4)	MRPL15 (2.2)	PRR16 (2.1)	TMPRSS6 (2.0)	ENSG00000259176 (1.3)	KCTD17 (1.2)	PLCB1 (1.1)
Hepcidin_TS_ratio_subset	A14.549.167	Dentition	Stomatognathic System	Mouth	0.15	>=0.20	DACT2 (2.5)	ENSG00000249106 (1.4)	TNP1 (0.8)	PLXNA2 (0.7)	PRR16 (0.7)	BPI (0.5)	FHP1 (0.5)	TSSC1 (0.5)	FABP3P2 (0.5)	SLC6A15 (0.5)
Hepcidin_TS_ratio_subset	A15.145	Blood	Hemic and Immune Systems	Blood	0.16	>=0.20	PROK2 (2.0)	RNU6-82 (1.7)	PAN3 (1.6)	ENSG00000249106 (1.0)	BPI (1.0)	ENSG00000259724 (0.8)	C18orf62 (0.7)	ENSG00000228006 (0.5)	ENSG00000236511 (0.5)	TNP1 (0.5)
Hepcidin_TS_ratio_subset	A11.627.340.360	Granulocyte Precursor Cells	Cells	Myeloid Cells	0.16	>=0.20	BPI (3.7)	PROK2 (3.5)	DACH1 (2.7)	C18orf62 (2.4)	TSSC1 (1.5)	RNU6-82 (1.1)	PAN3 (1.0)	ITGA9 (0.7)	FHP1 (0.6)	TNP1 (0.5)
Hepcidin_TS_ratio_subset	A08.186.211.730.885.287.249	Basal Ganglia	Nervous System	Central Nervous System	0.17	>=0.20	KCTD17 (4.0)	PLCB1 (3.5)	ENSG00000234962 (2.9)	SV2C (2.6)	ENSG00000249106 (2.4)	SLITRK1 (2.0)	ENSG00000236511 (1.9)	DACT2 (1.8)	NELL1 (1.5)	ENSG00000259176 (1.4)
Hepcidin_TS_ratio_subset	A10.690.552.500	Muscle Skeletal	Tissues	Muscles	0.17	>=0.20	PARK2 (3.3)	FHP1 (3.3)	ENSG00000234962 (3.0)	FABP3P2 (2.6)	MRPL15 (2.2)	PRR16 (2.0)	TMPRSS6 (1.8)	ARID1B (1.1)	ENSG00000259176 (1.1)	PLCB1 (1.0)
Hepcidin_TS_ratio_subset	A10.690.552	Muscle Striated	Tissues	Muscles	0.17	>=0.20	PARK2 (3.3)	FHP1 (3.3)	ENSG00000234962 (3.0)	FABP3P2 (2.6)	MRPL15 (2.2)	PRR16 (2.0)	TMPRSS6 (1.8)	ARID1B (1.1)	ENSG00000259176 (1.1)	PLCB1 (1.0)
Hepcidin_TS_ratio_subset	A05.360.490	Germ Cells	Urogenital System	Genitalia	0.18	>=0.20	ENSG00000234215 (2.3)	ENSG00000259176 (2.2)	PLCB1 (1.9)	ABCC4 (1.7)	ITGA9 (1.6)	DACT2 (1.1)	TNP1 (1.1)	DGKH (1.0)	PARK2 (0.8)	ENSG00000259724 (0.7)
Hepcidin_TS_ratio_subset	A10.690	Muscles	Tissues	Muscles	0.18	>=0.20	FHP1 (2.5)	PARK2 (2.3)	ENSG00000234962 (2.3)	PRR16 (2.1)	FABP3P2 (1.8)	MRPL15 (1.6)	TMPRSS6 (1.5)	PLCB1 (1.0)	KCTD17 (0.9)	ENSG00000259176 (0.9)
Hepcidin_TS_ratio_subset	A15.378.316	Bone Marrow Cells	Hemic and Immune Systems	Hematopoietic System	0.18	>=0.20	PROK2 (2.2)	BPI (2.1)	C18orf62 (1.7)	ENSG00000236511 (1.1)	RNU6-82 (1.1)	TMPRSS6 (0.9)	ENSG00000234215 (0.9)	ENSG00000249106 (0.9)	KCTD17 (0.8)	TNP1 (0.8)
Hepcidin_TS_ratio_subset	A15.378	Hematopoietic System	Hemic and Immune Systems	Hematopoietic System	0.18	>=0.20	PROK2 (2.2)	BPI (2.1)	C18orf62 (1.7)	ENSG00000236511 (1.1)	RNU6-82 (1.1)	TMPRSS6 (0.9)	ENSG00000234215 (0.9)	ENSG00000249106 (0.9)	KCTD17 (0.8)	TNP1 (0.8)
Hepcidin_TS_ratio_subset	A08.186.211.132	Brain Stem	Nervous System	Central Nervous System	0.2	>=0.20	SV2C (3.4)	AKAP11 (2.4)	SLC6A15 (2.3)	ENSG00000228006 (2.1)	ARID1B (1.6)	EML6 (1.6)	ENSG00000236511 (1.3)	PLXNA2 (1.3)	SLITRK1 (1.2)	RNU6-82 (1.1)
Hepcidin_TS_ratio_subset	A11.620	Muscle Cells	Cells	Muscle Cells	0.2	>=0.20	PRR16 (2.8)	BPI (2.4)	PLCB1 (1.3)	FHP1 (1.2)	ENSG00000236511 (1.1)	C18orf62 (1.1)	PRELID2 (1.1)	ENSG00000249106 (1.0)	ENSG00000234215 (1.0)	ENSG00000234962 (0.9)
Hepcidin_TS_ratio_subset	A11.620.520	Myocytes Smooth Muscle	Cells	Muscle Cells	0.2	>=0.20	PRR16 (2.8)	BPI (2.4)	PLCB1 (1.3)	FHP1 (1.2)	ENSG00000236511 (1.1)	C18orf62 (1.1)	PRELID2 (1.1)	ENSG00000249106 (1.0)	ENSG00000234215 (1.0)	ENSG00000234962 (0.9)
Hepcidin_TS_ratio_subset	A11.872.378.294	Lymphoid Progenitor Cells	Cells	Stem Cells	0.21	>=0.20	ARID1B (3.7)	PAN3 (3.5)	RNU6-82 (3.4)	ENSG00000228006 (2.6)	EML6 (2.0)	ENSG00000259724 (1.4)	C18orf62 (0.8)	BPI (0.5)	FABP3P2 (0.4)	ENSG00000234215 (0.4)
Hepcidin_TS_ratio_subset	A11.118.637.555.567.562.440	Precursor Cells B Lymphoid	Cells	Blood Cells	0.21	>=0.20	ARID1B (3.7)	PAN3 (3.5)	RNU6-82 (3.4)	ENSG00000228006 (2.6)	EML6 (2.0)	ENSG00000259724 (1.4)	C18orf62 (0.8)	BPI (0.5)	FABP3P2 (0.4)	ENSG00000234215 (0.4)
Hepcidin_TS_ratio_subset	A11.118.637.415	Granulocytes	Cells	Blood Cells	0.21	>=0.20	PROK2 (5.4)	BPI (3.3)	RNU6-82 (3.1)	C18orf62 (3.1)	DACH1 (2.0)	ENSG00000236511 (1.9)	PAN3 (1.9)	ENSG00000249106 (1.4)	ENSG00000234215 (1.4)	DACT2 (1.2)
Hepcidin_TS_ratio_subset	A11.872.378.590.635	Granulocyte Macrophage Progenitor Cells	Cells	Stem Cells	0.21	>=0.20	PROK2 (1.8)	BPI (1.6)	TSSC1 (1.5)	DGKH (1.2)	FHP1 (1.2)	C18orf62 (1.0)	MRPL15 (0.8)	HEXB (0.7)	ENSG00000236511 (0.7)	ABCC4 (0.5)
Hepcidin_TS_ratio_subset	A10.272.497	Epidermis	Tissues	Epithelium	0.22	>=0.20	DACT2 (3.7)	ARID1B (3.2)	ENSG00000236511 (2.1)	PAN3 (1.6)	ENSG00000259724 (1.6)	ENSG00000249106 (1.2)	MRPL15 (1.1)	TMPRSS6 (1.0)	ENSG00000259176 (0.8)	C18orf62 (0.8)
Hepcidin_TS_ratio_subset	A15.382.490.315.583	Neutrophils	Hemic and Immune Systems	Immune System	0.22	>=0.20	PROK2 (5.6)	RNU6-82 (3.4)	BPI (3.2)	C18orf62 (3.2)	ENSG00000236511 (2.1)	PAN3 (2.0)	DACH1 (1.9)	ENSG00000249106 (1.7)	ENSG00000234215 (1.6)	DACT2 (1.4)
Hepcidin_TS_ratio_subset	A03.556	Gastrointestinal Tract	Digestive System	Gastrointestinal Tract	0.23	>=0.20	PRELID2 (1.6)	DACH1 (1.0)	MRPL15 (0.6)	ENSG00000259176 (0.6)	FABP3P2 (0.6)	ENSG00000234962 (0.5)	HEXB (0.5)	PLXNA2 (0.5)	ITGA9 (0.4)	RNU6-82 (0.3)
Hepcidin_TS_ratio_subset	A08.186.211.653	Mesencephalon	Nervous System	Central Nervous System	0.23	>=0.20	SV2C (5.3)	ENSG00000236511 (3.3)	KCTD17 (2.3)	SLITRK1 (1.8)	ENSG00000249106 (1.6)	C18orf62 (1.4)	AKAP11 (1.4)	ENSG00000228006 (1.3)	NELL1 (1.2)	PRELID2 (1.1)
Hepcidin_TS_ratio_subset	A08.186.211	Brain	Nervous System	Central Nervous System	0.23	>=0.20	SLITRK1 (2.2)	NELL1 (2.0)	SV2C (1.7)	AKAP11 (1.7)	PLCB1 (1.6)	PLXNA2 (1.4)	EML6 (1.2)	ENSG00000228006 (1.2)	SLC6A15 (1.1)	PARK2 (0.9)
Hepcidin_TS_ratio_subset	A08.186	Central Nervous System	Nervous System	Central Nervous System	0.23	>=0.20	SLITRK1 (2.1)	NELL1 (2.0)	SV2C (1.7)	AKAP11 (1.7)	PLCB1 (1.6)	PLXNA2 (1.3)	EML6 (1.2)	ENSG00000228006 (1.1)	SLC6A15 (1.1)	PARK2 (0.9)
Hepcidin_TS_ratio_subset	A10.549.400	Lymph Nodes	Tissues	Lymphoid Tissue	0.23	>=0.20	ENSG00000259176 (1.6)	ENSG00000228006 (1.5)	PAN3 (1.4)	AKAP11 (1.0)	ARID1B (0.9)	RNU6-82 (0.8)	ENSG00000236511 (0.8)	ENSG00000259724 (0.7)	DACT2 (0.6)	BPI (0.5)
Hepcidin_TS_ratio_subset	A15.382.520	Lymphatic System	Hemic and Immune Systems	Immune System	0.24	>=0.20	ENSG00000228006 (1.5)	PAN3 (1.3)	ENSG00000259176 (1.1)	ARID1B (1.0)	RNU6-82 (0.9)	EML6 (0.9)	AKAP11 (0.8)	ENSG00000259724 (0.6)	ENSG00000236511 (0.5)	ENSG00000249106 (0.4)
Hepcidin_TS_ratio_subset	A10.549	Lymphoid Tissue	Tissues	Lymphoid Tissue	0.24	>=0.20	ENSG00000228006 (1.5)	PAN3 (1.3)	ENSG00000259176 (1.1)	ARID1B (1.0)	RNU6-82 (0.9)	EML6 (0.9)	AKAP11 (0.8)	ENSG00000259724 (0.6)	ENSG00000236511 (0.5)	ENSG00000249106 (0.4)
Hepcidin_TS_ratio_subset	A05.360.319	Genitalia Female	Urogenital System	Genitalia	0.24	>=0.20	DACT2 (1.5)	DACH1 (1.2)	RNU6-82 (0.9)	MRPL15 (0.5)	ENSG00000234215 (0.4)	PLCB1 (0.3)	PAN3 (0.3)	ITGA9 (0.3)	ENSG00000259176 (0.3)	ENSG00000259724 (0.2)
Hepcidin_TS_ratio_subset	A05.360.319.679.256	Cervix Uteri	Urogenital System	Genitalia	0.25	>=0.20	ENSG00000259176 (2.0)	ENSG00000234962 (1.7)	C18orf62 (0.7)	RNU6-82 (0.6)	HEXB (0.5)	ENSG00000259724 (0.4)	PRELID2 (0.4)	PLXNA2 (0.4)	NELL1 (0.3)	DACH1 (0.2)
Hepcidin_TS_ratio_subset	A05.810.890	Urinary Bladder	Urogenital System	Urinary Tract	0.25	>=0.20	ENSG00000259176 (1.3)	ENSG00000234962 (0.8)	PRELID2 (0.7)	RNU6-82 (0.7)	MRPL15 (0.7)	ENSG00000259724 (0.6)	C18orf62 (0.6)	DGKH (0.5)	HEXB (0.3)	FABP3P2 (0.3)
Hepcidin_TS_ratio_subset	A06.407.900	Thyroid Gland	Endocrine System	Endocrine Glands	0.26	>=0.20	ITGA9 (3.9)	ENSG00000228006 (3.1)	ENSG00000259176 (2.3)	PAN3 (1.0)	RNU6-82 (0.8)	ENSG00000234962 (0.6)	ENSG00000236511 (0.6)	PLXNA2 (0.5)	HEXB (0.4)	ENSG00000259724 (0.4)
Hepcidin_TS_ratio_subset	A08.186.211.865.428	Metencephalon	Nervous System	Central Nervous System	0.26	>=0.20	ARID1B (2.9)	SLC6A15 (2.8)	AKAP11 (2.8)	ENSG00000228006 (2.5)	SV2C (2.5)	RNU6-82 (2.1)	EML6 (2.1)	DGKH (1.7)	PLXNA2 (1.6)	PAN3 (1.2)
Hepcidin_TS_ratio_subset	A08.186.211.865	Rhombencephalon	Nervous System	Central Nervous System	0.26	>=0.20	ARID1B (2.9)	SLC6A15 (2.8)	AKAP11 (2.8)	ENSG00000228006 (2.5)	SV2C (2.5)	RNU6-82 (2.1)	EML6 (2.1)	DGKH (1.7)	PLXNA2 (1.6)	PAN3 (1.2)
Hepcidin_TS_ratio_subset	A08.186.211.730.885.287.249.487	Corpus Striatum	Nervous System	Central Nervous System	0.26	>=0.20	PLCB1 (4.3)	KCTD17 (4.0)	SV2C (3.2)	ENSG00000234962 (3.0)	ITGA9 (2.3)	ENSG00000249106 (2.0)	DACT2 (2.0)	ENSG00000259176 (2.0)	EML6 (1.5)	SLC6A15 (1.5)
Hepcidin_TS_ratio_subset	A06.407.071	Adrenal Glands	Endocrine System	Endocrine Glands	0.26	>=0.20	ITGA9 (2.7)	EML6 (2.0)	DACH1 (1.8)	PARK2 (1.1)	SV2C (0.5)	AKAP11 (0.4)	FABP3P2 (0.4)	ENSG00000259724 (0.3)	RNU6-82 (0.2)	PRR16 (0.1)
Hepcidin_TS_ratio_subset	A11.627	Myeloid Cells	Cells	Myeloid Cells	0.27	>=0.20	BPI (1.7)	PROK2 (1.5)	C18orf62 (1.4)	HEXB (1.2)	ENSG00000236511 (1.1)	KCTD17 (0.9)	TMPRSS6 (0.9)	ENSG00000249106 (0.7)	TNP1 (0.7)	RNU6-82 (0.6)
Hepcidin_TS_ratio_subset	A11.872.378	Hematopoietic Stem Cells	Cells	Stem Cells	0.27	>=0.20	FHP1 (1.4)	TSSC1 (1.4)	PROK2 (1.0)	ABCC4 (0.9)	ENSG00000234215 (0.8)	BPI (0.8)	MRPL15 (0.7)	ARID1B (0.6)	PAN3 (0.5)	DGKH (0.4)
Hepcidin_TS_ratio_subset	A15.382.680	Phagocytes	Hemic and Immune Systems	Immune System	0.27	>=0.20	BPI (1.7)	PROK2 (1.5)	C18orf62 (1.5)	HEXB (1.3)	ENSG00000236511 (1.2)	KCTD17 (1.0)	TMPRSS6 (0.9)	ENSG00000249106 (0.9)	TNP1 (0.8)	RNU6-82 (0.6)
Hepcidin_TS_ratio_subset	A15.378.316.580	Monocytes	Hemic and Immune Systems	Hematopoietic System	0.28	>=0.20	BPI (1.6)	HEXB (1.4)	C18orf62 (1.2)	TMPRSS6 (1.0)	TNP1 (1.0)	KCTD17 (1.0)	ENSG00000236511 (0.9)	FABP3P2 (0.8)	ENSG00000249106 (0.8)	DGKH (0.7)
Hepcidin_TS_ratio_subset	A08.186.211.730.885.287.500.270	Frontal Lobe	Nervous System	Central Nervous System	0.29	>=0.20	SLITRK1 (4.0)	NELL1 (3.1)	ENSG00000249106 (2.3)	ENSG00000234962 (2.3)	AKAP11 (2.2)	SLC6A15 (2.0)	SV2C (2.0)	KCTD17 (2.0)	PLCB1 (1.8)	ENSG00000236511 (1.8)
Hepcidin_TS_ratio_subset	A09.371.729	Retina	Sense Organs	Eye	0.3	>=0.20	DACT2 (5.6)	DACH1 (4.9)	SLC6A15 (4.7)	PLXNA2 (2.3)	ENSG00000228006 (2.0)	SV2C (1.9)	AKAP11 (1.5)	SLITRK1 (1.5)	TSSC1 (1.3)	PRR16 (0.9)
Hepcidin_TS_ratio_subset	A08.186.211.132.810.428.200	Cerebellum	Nervous System	Central Nervous System	0.31	>=0.20	ARID1B (3.3)	SLC6A15 (3.0)	AKAP11 (2.9)	ENSG00000228006 (2.7)	RNU6-82 (2.5)	EML6 (2.3)	DGKH (2.1)	SV2C (1.8)	PLXNA2 (1.6)	PAN3 (1.5)
Hepcidin_TS_ratio_subset	A11.436.275	Endothelial Cells	Cells	Epithelial Cells	0.31	>=0.20	PLXNA2 (3.4)	MRPL15 (1.4)	DGKH (1.2)	ABCC4 (1.0)	SLC6A15 (0.8)	PLCB1 (0.6)	TSSC1 (0.6)	C18orf62 (0.6)	HEXB (0.5)	FHP1 (0.5)
Hepcidin_TS_ratio_subset	A10.690.467	Muscle Smooth	Tissues	Muscles	0.31	>=0.20	PRR16 (2.4)	BPI (1.7)	PLCB1 (1.0)	C18orf62 (0.9)	ENSG00000249106 (0.8)	ENSG00000236511 (0.7)	FHP1 (0.6)	KCTD17 (0.6)	PRELID2 (0.6)	AKAP11 (0.5)
Hepcidin_TS_ratio_subset	A15.382.490.555.567.622	Lymphocytes Null	Hemic and Immune Systems	Immune System	0.32	>=0.20	ENSG00000234215 (3.5)	ENSG00000259724 (2.2)	FHP1 (1.4)	MRPL15 (1.3)	ABCC4 (1.1)	TSSC1 (1.0)	C18orf62 (0.9)	ENSG00000236511 (0.7)	ENSG00000234962 (0.6)	FABP3P2 (0.6)
Hepcidin_TS_ratio_subset	A11.118.637	Leukocytes	Cells	Blood Cells	0.32	>=0.20	BPI (1.4)	PROK2 (1.2)	TMPRSS6 (1.0)	TNP1 (1.0)	C18orf62 (0.9)	PAN3 (0.8)	ENSG00000236511 (0.8)	RNU6-82 (0.8)	ENSG00000234215 (0.8)	ENSG00000259724 (0.7)
Hepcidin_TS_ratio_subset	A11.436.348	Hepatocytes	Cells	Epithelial Cells	0.32	>=0.20	TMPRSS6 (2.1)	TSSC1 (1.7)	C18orf62 (1.4)	PLCB1 (1.3)	MRPL15 (1.3)	ENSG00000234215 (0.9)	EML6 (0.8)	ENSG00000236511 (0.8)	FHP1 (0.8)	PRELID2 (0.8)
Hepcidin_TS_ratio_subset	A02.165	Cartilage	Musculoskeletal System	Cartilage	0.32	>=0.20	TNP1 (7.6)	DGKH (3.5)	DACT2 (2.3)	FABP3P2 (1.8)	ENSG00000234215 (1.0)	RNU6-82 (0.7)	BPI (0.7)	ITGA9 (0.6)	PRELID2 (0.5)	PROK2 (0.4)
Hepcidin_TS_ratio_subset	A11.627.624.249	Monocyte Macrophage Precursor Cells	Cells	Myeloid Cells	0.33	>=0.20	DGKH (2.0)	FHP1 (1.5)	TSSC1 (1.4)	HEXB (1.3)	PROK2 (1.1)	MRPL15 (0.9)	BPI (0.9)	ENSG00000236511 (0.8)	ABCC4 (0.7)	C18orf62 (0.5)
Hepcidin_TS_ratio_subset	A08.186.211.730	Prosencephalon	Nervous System	Central Nervous System	0.34	>=0.20	SLITRK1 (3.1)	NELL1 (2.9)	PLCB1 (2.0)	AKAP11 (2.0)	SV2C (1.9)	SLC6A15 (1.8)	EML6 (1.7)	PLXNA2 (1.4)	PARK2 (1.3)	KCTD17 (1.3)
Hepcidin_TS_ratio_subset	A15.145.229	Blood Cells	Hemic and Immune Systems	Blood	0.35	>=0.20	PROK2 (1.4)	PAN3 (1.1)	RNU6-82 (1.0)	BPI (1.0)	ENSG00000259724 (0.7)	C18orf62 (0.6)	TNP1 (0.6)	TMPRSS6 (0.5)	ENSG00000236511 (0.5)	ENSG00000249106 (0.5)
Hepcidin_TS_ratio_subset	A10.615.789	Serous Membrane	Tissues	Membranes	0.35	>=0.20	ENSG00000259724 (1.1)	NELL1 (1.0)	ENSG00000259176 (1.0)	FABP3P2 (0.7)	HEXB (0.5)	MRPL15 (0.5)	PAN3 (0.4)	ENSG00000249106 (0.3)	ENSG00000228006 (0.3)	ENSG00000234962 (0.3)
Hepcidin_TS_ratio_subset	A11.627.635	Myeloid Progenitor Cells	Cells	Myeloid Cells	0.36	>=0.20	FHP1 (1.8)	TSSC1 (1.5)	ABCC4 (1.2)	PROK2 (1.1)	MRPL15 (1.0)	BPI (0.9)	DGKH (0.7)	HEXB (0.6)	ENSG00000234215 (0.5)	C18orf62 (0.4)
Hepcidin_TS_ratio_subset	A07.231.908	Veins	Cardiovascular System	Blood Vessels	0.37	>=0.20	PLXNA2 (3.1)	DACH1 (1.6)	MRPL15 (1.6)	PLCB1 (1.3)	DGKH (1.1)	ABCC4 (1.1)	C18orf62 (0.8)	TSSC1 (0.6)	HEXB (0.6)	PRELID2 (0.6)
Hepcidin_TS_ratio_subset	A07.231	Blood Vessels	Cardiovascular System	Blood Vessels	0.38	>=0.20	PLXNA2 (2.5)	MRPL15 (1.1)	PLCB1 (1.1)	C18orf62 (0.8)	DGKH (0.7)	KCTD17 (0.7)	ABCC4 (0.7)	HEXB (0.6)	PRELID2 (0.5)	PRR16 (0.5)
Hepcidin_TS_ratio_subset	A10.615.284	Extraembryonic Membranes	Tissues	Membranes	0.38	>=0.20	ABCC4 (3.0)	C18orf62 (2.2)	PRR16 (1.6)	DACT2 (1.3)	HEXB (1.2)	MRPL15 (1.2)	SLC6A15 (1.1)	ENSG00000249106 (0.7)	FHP1 (0.6)	TSSC1 (0.6)
Hepcidin_TS_ratio_subset	A10.615.284.473	Chorion	Tissues	Membranes	0.38	>=0.20	ABCC4 (3.0)	C18orf62 (2.2)	PRR16 (1.6)	DACT2 (1.3)	HEXB (1.2)	MRPL15 (1.2)	SLC6A15 (1.1)	ENSG00000249106 (0.7)	FHP1 (0.6)	TSSC1 (0.6)
Hepcidin_TS_ratio_subset	A08.186.211.730.885.287.500.571	Occipital Lobe	Nervous System	Central Nervous System	0.39	>=0.20	SV2C (4.6)	NELL1 (3.6)	EML6 (3.4)	SLITRK1 (2.7)	SLC6A15 (2.2)	PLXNA2 (1.9)	PLCB1 (1.6)	ENSG00000228006 (1.5)	AKAP11 (1.5)	PAN3 (0.9)
Hepcidin_TS_ratio_subset	A05.360	Genitalia	Urogenital System	Genitalia	0.39	>=0.20	DACH1 (1.2)	DACT2 (1.1)	ENSG00000259176 (0.8)	ENSG00000234215 (0.7)	ABCC4 (0.6)	ITGA9 (0.5)	RNU6-82 (0.4)	HEXB (0.4)	PAN3 (0.3)	PLCB1 (0.3)
Hepcidin_TS_ratio_subset	A15.382.812	Mononuclear Phagocyte System	Hemic and Immune Systems	Immune System	0.4	>=0.20	HEXB (1.8)	BPI (1.2)	DGKH (1.0)	KCTD17 (0.9)	C18orf62 (0.9)	TNP1 (0.9)	FABP3P2 (0.8)	TMPRSS6 (0.8)	ENSG00000236511 (0.8)	ENSG00000249106 (0.6)
Hepcidin_TS_ratio_subset	A09.371	Eye	Sense Organs	Eye	0.4	>=0.20	SLC6A15 (2.4)	ARID1B (2.1)	RNU6-82 (1.2)	PAN3 (0.8)	PROK2 (0.8)	HEXB (0.8)	PLXNA2 (0.7)	ABCC4 (0.3)	ITGA9 (0.2)	TSSC1 (0.2)
Hepcidin_TS_ratio_subset	A14.549.167.646	Periodontium	Stomatognathic System	Mouth	0.4	>=0.20	DACT2 (3.4)	ARID1B (1.7)	PLXNA2 (1.3)	FABP3P2 (1.2)	ENSG00000249106 (1.2)	TNP1 (1.1)	FHP1 (0.9)	TMPRSS6 (0.6)	PAN3 (0.5)	EML6 (0.5)
Hepcidin_TS_ratio_subset	A15.145.846	Serum	Hemic and Immune Systems	Blood	0.4	>=0.20	PLXNA2 (1.8)	DGKH (1.3)	ENSG00000234215 (1.2)	PRR16 (1.2)	MRPL15 (1.2)	ABCC4 (1.1)	ENSG00000259724 (1.0)	DACH1 (1.0)	PLCB1 (1.0)	HEXB (0.6)
Hepcidin_TS_ratio_subset	A08.186.211.730.885.287.500.863	Temporal Lobe	Nervous System	Central Nervous System	0.4	>=0.20	SLITRK1 (3.9)	NELL1 (3.3)	PLCB1 (2.6)	PARK2 (2.3)	AKAP11 (2.1)	SLC6A15 (2.1)	PLXNA2 (1.9)	EML6 (1.8)	SV2C (1.1)	KCTD17 (1.0)
Hepcidin_TS_ratio_subset	A07.231.908.670	Portal System	Cardiovascular System	Blood Vessels	0.41	>=0.20	PLXNA2 (3.2)	MRPL15 (1.8)	DACH1 (1.7)	PLCB1 (1.4)	DGKH (1.3)	ABCC4 (1.2)	TSSC1 (0.8)	C18orf62 (0.7)	HEXB (0.6)	PRELID2 (0.5)
Hepcidin_TS_ratio_subset	A07.231.908.670.874	Umbilical Veins	Cardiovascular System	Blood Vessels	0.41	>=0.20	PLXNA2 (3.2)	MRPL15 (1.8)	DACH1 (1.7)	PLCB1 (1.4)	DGKH (1.3)	ABCC4 (1.2)	TSSC1 (0.8)	C18orf62 (0.7)	HEXB (0.6)	PRELID2 (0.5)
Hepcidin_TS_ratio_subset	A08.186.211.730.885	Telencephalon	Nervous System	Central Nervous System	0.41	>=0.20	SLITRK1 (3.4)	NELL1 (3.2)	PLCB1 (2.2)	AKAP11 (2.1)	SLC6A15 (2.0)	EML6 (1.9)	SV2C (1.8)	PLXNA2 (1.6)	PARK2 (1.4)	KCTD17 (1.1)
Hepcidin_TS_ratio_subset	A08.186.211.730.885.287	Cerebrum	Nervous System	Central Nervous System	0.42	>=0.20	SLITRK1 (3.4)	NELL1 (3.2)	PLCB1 (2.2)	AKAP11 (2.1)	SLC6A15 (2.0)	EML6 (1.9)	SV2C (1.8)	PLXNA2 (1.7)	PARK2 (1.4)	KCTD17 (1.0)
Hepcidin_TS_ratio_subset	A07.541.560	Heart Ventricles	Cardiovascular System	Heart	0.44	>=0.20	PARK2 (5.2)	ENSG00000234962 (3.3)	ITGA9 (3.3)	FABP3P2 (3.0)	FHP1 (2.0)	MRPL15 (1.9)	TMPRSS6 (1.5)	PRR16 (1.5)	BPI (0.8)	AKAP11 (0.7)
Hepcidin_TS_ratio_subset	A05.810	Urinary Tract	Urogenital System	Urinary Tract	0.45	>=0.20	ENSG00000259176 (1.5)	NELL1 (1.1)	ENSG00000234962 (0.7)	DACH1 (0.6)	ABCC4 (0.6)	HEXB (0.6)	RNU6-82 (0.5)	PARK2 (0.3)	MRPL15 (0.3)	PLCB1 (0.3)
Hepcidin_TS_ratio_subset	A08.186.211.730.885.287.500	Cerebral Cortex	Nervous System	Central Nervous System	0.45	>=0.20	SLITRK1 (3.5)	NELL1 (3.4)	PLCB1 (2.1)	AKAP11 (2.1)	SLC6A15 (2.0)	EML6 (2.0)	SV2C (1.8)	PLXNA2 (1.7)	PARK2 (1.4)	TSSC1 (0.8)
Hepcidin_TS_ratio_subset	A04.623.603	Oropharynx	Respiratory System	Pharynx	0.46	>=0.20	EML6 (2.6)	ARID1B (2.4)	ENSG00000228006 (2.4)	PAN3 (1.5)	RNU6-82 (1.3)	KCTD17 (0.6)	TNP1 (0.6)	ENSG00000259724 (0.5)	ENSG00000249106 (0.4)	TSSC1 (0.3)
Hepcidin_TS_ratio_subset	A15.382.520.604.800	Palatine Tonsil	Hemic and Immune Systems	Immune System	0.46	>=0.20	EML6 (2.6)	ARID1B (2.4)	ENSG00000228006 (2.4)	PAN3 (1.5)	RNU6-82 (1.3)	KCTD17 (0.6)	TNP1 (0.6)	ENSG00000259724 (0.5)	ENSG00000249106 (0.4)	TSSC1 (0.3)
Hepcidin_TS_ratio_subset	A08.186.211.730.885.287.500.571.735	Visual Cortex	Nervous System	Central Nervous System	0.46	>=0.20	SV2C (4.6)	EML6 (3.6)	NELL1 (3.5)	SLITRK1 (2.6)	SLC6A15 (2.3)	PLXNA2 (1.8)	ENSG00000228006 (1.6)	PLCB1 (1.4)	AKAP11 (1.4)	PAN3 (1.2)
Hepcidin_TS_ratio_subset	A05.810.453	Kidney	Urogenital System	Urinary Tract	0.47	>=0.20	ENSG00000259176 (1.5)	NELL1 (1.2)	DACH1 (0.7)	ENSG00000234962 (0.7)	ABCC4 (0.6)	HEXB (0.6)	RNU6-82 (0.4)	PARK2 (0.4)	ENSG00000234215 (0.3)	PLCB1 (0.3)
Hepcidin_TS_ratio_subset	A08.186.211.464.710.225	Entorhinal Cortex	Nervous System	Central Nervous System	0.48	>=0.20	SLITRK1 (3.8)	NELL1 (3.2)	PLCB1 (2.6)	PARK2 (2.4)	SLC6A15 (2.2)	AKAP11 (2.1)	PLXNA2 (1.9)	EML6 (1.9)	SV2C (1.1)	TSSC1 (0.9)
Hepcidin_TS_ratio_subset	A08.186.211.464.710	Parahippocampal Gyrus	Nervous System	Central Nervous System	0.48	>=0.20	SLITRK1 (3.8)	NELL1 (3.2)	PLCB1 (2.6)	PARK2 (2.4)	SLC6A15 (2.2)	AKAP11 (2.1)	PLXNA2 (1.9)	EML6 (1.9)	SV2C (1.1)	TSSC1 (0.9)
Hepcidin_TS_ratio_subset	A08.186.211.730.885.287.500.670	Parietal Lobe	Nervous System	Central Nervous System	0.48	>=0.20	SLITRK1 (2.9)	NELL1 (2.4)	SV2C (2.3)	AKAP11 (1.9)	PLCB1 (1.8)	PLXNA2 (1.3)	SLC6A15 (1.3)	KCTD17 (1.1)	ENSG00000234215 (1.1)	EML6 (1.0)
Hepcidin_TS_ratio_subset	A08.186.211.464	Limbic System	Nervous System	Central Nervous System	0.49	>=0.20	SLITRK1 (3.6)	NELL1 (3.4)	AKAP11 (2.2)	PLCB1 (2.2)	SLC6A15 (2.1)	PARK2 (1.9)	EML6 (1.9)	PLXNA2 (1.7)	SV2C (1.3)	TSSC1 (0.9)
Hepcidin_TS_ratio_subset	A05.360.319.114	Adnexa Uteri	Urogenital System	Genitalia	0.49	>=0.20	DACH1 (1.2)	RNU6-82 (1.2)	MRPL15 (0.8)	ENSG00000234215 (0.7)	DACT2 (0.5)	ITGA9 (0.4)	PAN3 (0.4)	ABCC4 (0.3)	ENSG00000259724 (0.1)	PLCB1 (0.0)
Hepcidin_TS_ratio_subset	A05.360.319.114.630	Ovary	Urogenital System	Genitalia	0.5	>=0.20	DACH1 (1.3)	RNU6-82 (1.2)	MRPL15 (0.8)	ENSG00000234215 (0.7)	DACT2 (0.5)	ITGA9 (0.4)	PAN3 (0.4)	ABCC4 (0.3)	ENSG00000259724 (0.1)	HEXB (0.0)
Hepcidin_TS_ratio_subset	A06.407	Endocrine Glands	Endocrine System	Endocrine Glands	0.5	>=0.20	DACH1 (1.1)	RNU6-82 (0.9)	ITGA9 (0.7)	MRPL15 (0.5)	ENSG00000234215 (0.5)	PAN3 (0.3)	DACT2 (0.2)	ENSG00000259176 (0.2)	ENSG00000259724 (0.1)	ABCC4 (0.1)
Hepcidin_TS_ratio_subset	A03.556.249.124	Ileum	Digestive System	Gastrointestinal Tract	0.52	>=0.20	PRELID2 (2.8)	ITGA9 (1.4)	DACH1 (1.1)	SV2C (0.5)	HEXB (0.4)	C18orf62 (0.3)	TNP1 (0.3)	FABP3P2 (0.3)	PLXNA2 (0.2)	EML6 (0.2)
Hepcidin_TS_ratio_subset	A05.360.319.114.373	Fallopian Tubes	Urogenital System	Genitalia	0.52	>=0.20	RNU6-82 (1.7)	DACH1 (1.4)	MRPL15 (1.1)	ENSG00000234215 (0.6)	ABCC4 (0.6)	PAN3 (0.5)	DACT2 (0.5)	ITGA9 (0.3)	ENSG00000259724 (0.1)	PLCB1 (0.1)
Hepcidin_TS_ratio_subset	A07.541	Heart	Cardiovascular System	Heart	0.53	>=0.20	PARK2 (4.6)	ITGA9 (3.1)	ENSG00000234962 (2.8)	FABP3P2 (2.7)	FHP1 (1.8)	MRPL15 (1.7)	PRR16 (1.4)	TMPRSS6 (1.2)	AKAP11 (0.7)	BPI (0.7)
Hepcidin_TS_ratio_subset	A15.382.812.522	Macrophages	Hemic and Immune Systems	Immune System	0.53	>=0.20	HEXB (2.2)	DGKH (1.4)	BPI (1.0)	ENSG00000236511 (0.8)	KCTD17 (0.7)	FHP1 (0.7)	ENSG00000259176 (0.5)	C18orf62 (0.5)	ENSG00000259724 (0.5)	TMPRSS6 (0.5)
Hepcidin_TS_ratio_subset	A06.407.071.140	Adrenal Cortex	Endocrine System	Endocrine Glands	0.53	>=0.20	ITGA9 (3.2)	EML6 (2.2)	DACH1 (1.5)	PARK2 (1.4)	AKAP11 (0.5)	FABP3P2 (0.4)	RNU6-82 (0.3)	MRPL15 (0.0)	HEXB (0.0)	PLCB1 (-0.0)
Hepcidin_TS_ratio_subset	A11.436.397	Keratinocytes	Cells	Epithelial Cells	0.54	>=0.20	SLC6A15 (2.9)	ENSG00000249106 (1.4)	ENSG00000234215 (1.2)	MRPL15 (1.1)	ENSG00000236511 (1.0)	FHP1 (0.9)	PLXNA2 (0.8)	ENSG00000259176 (0.7)	HEXB (0.6)	ENSG00000234962 (0.5)
Hepcidin_TS_ratio_subset	A06.407.312	Gonads	Endocrine System	Endocrine Glands	0.54	>=0.20	DACH1 (1.2)	RNU6-82 (1.1)	MRPL15 (0.7)	ENSG00000234215 (0.7)	ITGA9 (0.4)	PAN3 (0.4)	DACT2 (0.4)	ABCC4 (0.3)	ENSG00000259176 (0.2)	ENSG00000259724 (0.1)
Hepcidin_TS_ratio_subset	A03.620	Liver	Digestive System	Liver	0.54	>=0.20	TMPRSS6 (3.4)	ITGA9 (2.2)	FHP1 (1.0)	MRPL15 (0.6)	HEXB (0.6)	C18orf62 (0.5)	DACT2 (0.5)	PARK2 (0.2)	DGKH (0.1)	DACH1 (0.1)
Hepcidin_TS_ratio_subset	A11.066	Antigen Presenting Cells	Cells	Antigen-Presenting Cells	0.56	>=0.20	HEXB (1.6)	DGKH (1.6)	FABP3P2 (1.2)	TNP1 (1.1)	KCTD17 (0.9)	ENSG00000249106 (0.7)	C18orf62 (0.7)	BPI (0.7)	TMPRSS6 (0.6)	PAN3 (0.5)
Hepcidin_TS_ratio_subset	A15.382.812.260	Dendritic Cells	Hemic and Immune Systems	Immune System	0.56	>=0.20	HEXB (1.6)	DGKH (1.6)	FABP3P2 (1.2)	TNP1 (1.1)	KCTD17 (0.9)	ENSG00000249106 (0.7)	C18orf62 (0.7)	BPI (0.7)	TMPRSS6 (0.6)	PAN3 (0.5)
Hepcidin_TS_ratio_subset	A11.436.294.064	Glucagon Secreting Cells	Cells	Epithelial Cells	0.56	>=0.20	DGKH (5.7)	ENSG00000259724 (1.6)	MRPL15 (1.5)	PRELID2 (1.3)	TSSC1 (1.3)	C18orf62 (0.9)	FHP1 (0.7)	ENSG00000236511 (0.5)	ENSG00000249106 (0.1)	RNU6-82 (0.1)
Hepcidin_TS_ratio_subset	A11.382.625	Enteroendocrine Cells	Cells	Endocrine Cells	0.56	>=0.20	DGKH (5.7)	ENSG00000259724 (1.6)	MRPL15 (1.5)	PRELID2 (1.3)	TSSC1 (1.3)	C18orf62 (0.9)	FHP1 (0.7)	ENSG00000236511 (0.5)	ENSG00000249106 (0.1)	RNU6-82 (0.1)
Hepcidin_TS_ratio_subset	A07.231.114	Arteries	Cardiovascular System	Blood Vessels	0.57	>=0.20	PRELID2 (1.1)	PLXNA2 (1.1)	TNP1 (1.1)	KCTD17 (1.0)	ENSG00000249106 (0.9)	PRR16 (0.8)	BPI (0.6)	ITGA9 (0.5)	HEXB (0.4)	TMPRSS6 (0.4)
Hepcidin_TS_ratio_subset	A11.872.190.260	Embryoid Bodies	Cells	Stem Cells	0.6	>=0.20	PRELID2 (1.6)	PRR16 (1.4)	PLXNA2 (1.2)	ENSG00000249106 (1.1)	ENSG00000228006 (1.0)	TNP1 (0.9)	ENSG00000236511 (0.8)	ENSG00000234215 (0.7)	TMPRSS6 (0.7)	SLC6A15 (0.6)
Hepcidin_TS_ratio_subset	A15.145.229.637.555	Leukocytes Mononuclear	Hemic and Immune Systems	Blood	0.61	>=0.20	TNP1 (1.0)	TMPRSS6 (0.9)	BPI (0.8)	FABP3P2 (0.7)	ENSG00000259724 (0.7)	EML6 (0.6)	PAN3 (0.4)	KCTD17 (0.4)	ENSG00000234215 (0.4)	ENSG00000236511 (0.4)
Hepcidin_TS_ratio_subset	A11.118.637.555.567.562	B Lymphocytes	Cells	Blood Cells	0.62	>=0.20	EML6 (2.3)	TNP1 (1.8)	FABP3P2 (1.2)	TMPRSS6 (1.2)	BPI (1.1)	TSSC1 (0.8)	ENSG00000234215 (0.8)	FHP1 (0.8)	HEXB (0.7)	ENSG00000228006 (0.5)
Hepcidin_TS_ratio_subset	A11.063	Antibody Producing Cells	Cells	Antibody-Producing Cells	0.62	>=0.20	EML6 (2.3)	TNP1 (1.8)	FABP3P2 (1.2)	TMPRSS6 (1.2)	BPI (1.1)	TSSC1 (0.8)	ENSG00000234215 (0.8)	FHP1 (0.8)	HEXB (0.7)	ENSG00000228006 (0.5)
Hepcidin_TS_ratio_subset	A08.186.211.464.405	Hippocampus	Nervous System	Central Nervous System	0.62	>=0.20	SLITRK1 (3.4)	NELL1 (3.4)	AKAP11 (2.5)	SLC6A15 (2.0)	PLCB1 (1.9)	EML6 (1.8)	PARK2 (1.6)	PLXNA2 (1.6)	ENSG00000234215 (1.0)	SV2C (0.9)
Hepcidin_TS_ratio_subset	A05.360.490.690	Ovum	Urogenital System	Genitalia	0.65	>=0.20	PLCB1 (2.1)	ITGA9 (1.9)	ABCC4 (1.7)	DACT2 (1.4)	DGKH (1.0)	TSSC1 (0.6)	PARK2 (0.5)	PRELID2 (0.5)	PRR16 (0.4)	MRPL15 (0.2)
Hepcidin_TS_ratio_subset	A11.497.497.600	Oocytes	Cells	Germ Cells	0.65	>=0.20	PLCB1 (2.1)	ITGA9 (1.9)	ABCC4 (1.7)	DACT2 (1.4)	DGKH (1.0)	TSSC1 (0.6)	PARK2 (0.5)	PRELID2 (0.5)	PRR16 (0.4)	MRPL15 (0.2)
Hepcidin_TS_ratio_subset	A15.382.490.555.567.537	Killer Cells Natural	Hemic and Immune Systems	Immune System	0.65	>=0.20	ENSG00000259724 (2.1)	RNU6-82 (1.7)	PAN3 (1.4)	C18orf62 (0.7)	ENSG00000236511 (0.6)	ENSG00000228006 (0.6)	TSSC1 (0.5)	ARID1B (0.3)	FABP3P2 (0.2)	ENSG00000249106 (0.1)
Hepcidin_TS_ratio_subset	A15.145.229.188	Blood Platelets	Hemic and Immune Systems	Blood	0.66	>=0.20	FABP3P2 (4.9)	TNP1 (3.2)	ABCC4 (3.2)	ENSG00000234962 (2.8)	KCTD17 (2.5)	PROK2 (2.5)	PAN3 (2.2)	TMPRSS6 (1.9)	PRELID2 (1.9)	EML6 (1.7)
Hepcidin_TS_ratio_subset	A15.145.693	Plasma	Hemic and Immune Systems	Blood	0.66	>=0.20	TNP1 (2.4)	EML6 (2.0)	BPI (1.7)	TMPRSS6 (1.7)	HEXB (1.5)	FABP3P2 (1.4)	FHP1 (1.2)	TSSC1 (1.0)	PRELID2 (0.7)	ENSG00000236511 (0.6)
Hepcidin_TS_ratio_subset	A04.411	Lung	Respiratory System	Lung	0.67	>=0.20	ABCC4 (0.8)	MRPL15 (0.6)	HEXB (0.6)	DACT2 (0.5)	DACH1 (0.5)	DGKH (0.2)	SLC6A15 (0.2)	RNU6-82 (0.2)	ENSG00000259176 (0.2)	PLXNA2 (0.1)
Hepcidin_TS_ratio_subset	A10.336.707	Prostate	Tissues	Exocrine Glands	0.67	>=0.20	ABCC4 (2.6)	ENSG00000259176 (1.8)	DACH1 (1.7)	NELL1 (1.6)	ENSG00000234215 (1.5)	ITGA9 (1.4)	PRR16 (1.1)	HEXB (0.8)	PLCB1 (0.5)	PAN3 (0.4)
Hepcidin_TS_ratio_subset	A15.145.229.637.555.567.562.725	Plasma Cells	Hemic and Immune Systems	Blood	0.67	>=0.20	TNP1 (2.4)	EML6 (1.9)	BPI (1.7)	TMPRSS6 (1.7)	HEXB (1.5)	FABP3P2 (1.4)	FHP1 (1.2)	TSSC1 (1.0)	PRELID2 (0.8)	ENSG00000236511 (0.6)
Hepcidin_TS_ratio_subset	A05.360.319.887	Vulva	Urogenital System	Genitalia	0.67	>=0.20	RNU6-82 (1.3)	ENSG00000249106 (1.2)	ENSG00000259724 (0.7)	ARID1B (0.6)	MRPL15 (0.5)	DACH1 (0.5)	HEXB (0.3)	ITGA9 (0.1)	EML6 (0.1)	ENSG00000234962 (0.0)
Hepcidin_TS_ratio_subset	A11.443	Erythroid Cells	Cells	Erythroid Cells	0.69	>=0.20	ABCC4 (3.0)	FHP1 (2.5)	FABP3P2 (2.1)	PRELID2 (1.6)	TNP1 (1.5)	PROK2 (0.7)	EML6 (0.5)	PAN3 (0.5)	DGKH (0.4)	TMPRSS6 (0.4)
Hepcidin_TS_ratio_subset	A10.336	Exocrine Glands	Tissues	Exocrine Glands	0.69	>=0.20	ABCC4 (2.3)	ENSG00000259176 (1.6)	DACH1 (1.5)	NELL1 (1.4)	ITGA9 (1.3)	ENSG00000234215 (1.3)	PRR16 (1.0)	HEXB (0.8)	PLCB1 (0.5)	PAN3 (0.3)
Hepcidin_TS_ratio_subset	A15.145.229.334	Erythrocytes	Hemic and Immune Systems	Blood	0.69	>=0.20	ABCC4 (3.0)	FHP1 (2.4)	FABP3P2 (2.1)	PRELID2 (1.6)	TNP1 (1.5)	PROK2 (0.6)	EML6 (0.5)	PAN3 (0.5)	DGKH (0.4)	TMPRSS6 (0.4)
Hepcidin_TS_ratio_subset	A11.329.372.600	Macrophages Alveolar	Cells	Connective Tissue Cells	0.7	>=0.20	HEXB (2.9)	ENSG00000259176 (2.2)	DGKH (1.1)	DACT2 (1.0)	ENSG00000236511 (0.9)	BPI (0.9)	KCTD17 (0.9)	FHP1 (0.9)	FABP3P2 (0.4)	MRPL15 (0.3)
Hepcidin_TS_ratio_subset	A03.734	Pancreas	Digestive System	Pancreas	0.7	>=0.20	RNU6-82 (1.2)	HEXB (0.8)	DGKH (0.6)	PLXNA2 (0.6)	PRELID2 (0.6)	PAN3 (0.3)	MRPL15 (0.2)	AKAP11 (0.1)	PLCB1 (0.1)	C18orf62 (0.1)
Hepcidin_TS_ratio_subset	A15.382.490.555.567	Lymphocytes	Hemic and Immune Systems	Immune System	0.73	>=0.20	EML6 (1.1)	TNP1 (1.0)	ENSG00000259724 (0.9)	TMPRSS6 (0.8)	TSSC1 (0.7)	FABP3P2 (0.7)	PAN3 (0.6)	BPI (0.5)	FHP1 (0.4)	ENSG00000234215 (0.4)
Hepcidin_TS_ratio_subset	A03.734.414	Islets of Langerhans	Digestive System	Pancreas	0.73	>=0.20	DGKH (4.1)	MRPL15 (1.3)	ENSG00000259724 (1.1)	TSSC1 (1.0)	PRELID2 (0.9)	C18orf62 (0.8)	FHP1 (0.6)	HEXB (0.2)	ABCC4 (0.2)	ENSG00000236511 (0.1)
Hepcidin_TS_ratio_subset	A11.872.653	Neural Stem Cells	Cells	Stem Cells	0.74	>=0.20	TSSC1 (1.6)	EML6 (1.5)	AKAP11 (1.4)	NELL1 (0.9)	MRPL15 (0.8)	PARK2 (0.6)	ARID1B (0.6)	PRR16 (0.5)	DACH1 (0.5)	SV2C (0.3)
Hepcidin_TS_ratio_subset	A11.118.637.555.567.569	T Lymphocytes	Cells	Blood Cells	0.76	>=0.20	ENSG00000259724 (1.7)	PAN3 (1.4)	RNU6-82 (1.1)	C18orf62 (0.7)	ARID1B (0.6)	PROK2 (0.6)	ENSG00000249106 (0.6)	TSSC1 (0.5)	TMPRSS6 (0.4)	TNP1 (0.2)
Hepcidin_TS_ratio_subset	A09.371.060	Anterior Eye Segment	Sense Organs	Eye	0.76	>=0.20	PROK2 (2.8)	ABCC4 (1.5)	ARID1B (1.2)	DGKH (0.6)	PAN3 (0.5)	HEXB (0.5)	DACT2 (0.5)	ITGA9 (0.3)	RNU6-82 (0.2)	ENSG00000259724 (0.2)
Hepcidin_TS_ratio_subset	A05.360.444	Genitalia Male	Urogenital System	Genitalia	0.76	>=0.20	ABCC4 (2.0)	ENSG00000259176 (1.9)	DACH1 (1.2)	NELL1 (1.2)	ITGA9 (1.1)	ENSG00000234215 (1.1)	PRR16 (1.0)	HEXB (0.7)	PLCB1 (0.3)	PAN3 (0.3)
Hepcidin_TS_ratio_subset	A09.371.337	Eyelids	Sense Organs	Eye	0.76	>=0.20	PROK2 (2.9)	ABCC4 (1.5)	ARID1B (1.3)	DGKH (0.6)	PAN3 (0.5)	HEXB (0.5)	DACT2 (0.5)	ITGA9 (0.3)	RNU6-82 (0.3)	ENSG00000259724 (0.2)
Hepcidin_TS_ratio_subset	A09.371.337.168	Conjunctiva	Sense Organs	Eye	0.76	>=0.20	PROK2 (2.9)	ABCC4 (1.5)	ARID1B (1.3)	DGKH (0.6)	PAN3 (0.5)	HEXB (0.5)	DACT2 (0.5)	ITGA9 (0.3)	RNU6-82 (0.3)	ENSG00000259724 (0.2)
Hepcidin_TS_ratio_subset	A02.835.232.043.300.710	Tarsal Bones	Musculoskeletal System	Skeleton	0.77	>=0.20	PROK2 (2.7)	ABCC4 (1.4)	ARID1B (1.2)	DGKH (0.6)	PAN3 (0.5)	ENSG00000259724 (0.5)	HEXB (0.4)	DACT2 (0.4)	RNU6-82 (0.3)	ITGA9 (0.2)
Hepcidin_TS_ratio_subset	A02.835.232.043.300	Foot Bones	Musculoskeletal System	Skeleton	0.77	>=0.20	PROK2 (2.7)	ABCC4 (1.4)	ARID1B (1.2)	DGKH (0.6)	PAN3 (0.5)	ENSG00000259724 (0.5)	HEXB (0.4)	DACT2 (0.4)	RNU6-82 (0.3)	ITGA9 (0.2)
Hepcidin_TS_ratio_subset	A15.378.316.378.590.837.250	Erythroid Precursor Cells	Hemic and Immune Systems	Hematopoietic System	0.78	>=0.20	FHP1 (3.6)	ABCC4 (2.8)	TSSC1 (1.6)	MRPL15 (1.3)	PRELID2 (1.1)	FABP3P2 (0.7)	HEXB (0.6)	DACH1 (0.4)	TNP1 (0.1)	PRR16 (-0.1)
Hepcidin_TS_ratio_subset	A11.872.378.590.817	Megakaryocyte Erythroid Progenitor Cells	Cells	Stem Cells	0.78	>=0.20	FHP1 (3.6)	ABCC4 (2.8)	TSSC1 (1.6)	MRPL15 (1.3)	PRELID2 (1.1)	FABP3P2 (0.7)	HEXB (0.6)	DACH1 (0.4)	TNP1 (0.1)	PRR16 (-0.1)
Hepcidin_TS_ratio_subset	A02.835.232.043	Bones of Lower Extremity	Musculoskeletal System	Skeleton	0.78	>=0.20	PROK2 (2.6)	ABCC4 (1.4)	ARID1B (1.2)	DGKH (0.6)	PAN3 (0.5)	ENSG00000259724 (0.5)	HEXB (0.4)	DACT2 (0.3)	RNU6-82 (0.3)	ITGA9 (0.2)
Hepcidin_TS_ratio_subset	A17.815	Skin	Integumentary System	Skin	0.79	>=0.20	ARID1B (1.6)	DACT2 (0.7)	RNU6-82 (0.7)	ENSG00000259724 (0.5)	PAN3 (0.4)	MRPL15 (0.4)	HEXB (0.4)	DACH1 (0.4)	ITGA9 (0.2)	PLXNA2 (0.2)
Hepcidin_TS_ratio_subset	A06.407.312.782	Testis	Endocrine System	Endocrine Glands	0.8	>=0.20	ENSG00000259176 (6.4)	ENSG00000228006 (1.3)	DACH1 (1.1)	ITGA9 (1.0)	ENSG00000234215 (0.9)	NELL1 (0.9)	DGKH (0.7)	PAN3 (0.7)	ABCC4 (0.5)	SLITRK1 (0.4)
Hepcidin_TS_ratio_subset	A11.872.190	Embryonic Stem Cells	Cells	Stem Cells	0.8	>=0.20	SLC6A15 (2.2)	DACH1 (1.0)	MRPL15 (0.9)	TSSC1 (0.6)	ENSG00000228006 (0.5)	DACT2 (0.5)	FHP1 (0.5)	ABCC4 (0.4)	ARID1B (0.2)	TNP1 (0.1)
Hepcidin_TS_ratio_subset	A11.329.114	Adipocytes	Cells	Connective Tissue Cells	0.8	>=0.20	ENSG00000234215 (1.8)	PRR16 (1.2)	PARK2 (0.9)	FHP1 (0.6)	ARID1B (0.5)	MRPL15 (0.5)	DACT2 (0.4)	ENSG00000259724 (0.4)	AKAP11 (0.3)	SLC6A15 (0.2)
Hepcidin_TS_ratio_subset	A11.872	Stem Cells	Cells	Stem Cells	0.81	>=0.20	FHP1 (0.8)	TSSC1 (0.8)	ABCC4 (0.7)	MRPL15 (0.6)	PRR16 (0.6)	ENSG00000234215 (0.5)	SLC6A15 (0.4)	ENSG00000259724 (0.3)	PROK2 (0.2)	HEXB (0.2)
Hepcidin_TS_ratio_subset	A11.382	Endocrine Cells	Cells	Endocrine Cells	0.83	>=0.20	DGKH (2.0)	PRELID2 (1.1)	TSSC1 (1.0)	ENSG00000259724 (0.9)	ITGA9 (0.8)	MRPL15 (0.8)	ABCC4 (0.4)	C18orf62 (0.3)	RNU6-82 (0.2)	FHP1 (0.2)
Hepcidin_TS_ratio_subset	A14.549.885	Tongue	Stomatognathic System	Mouth	0.85	>=0.20	ENSG00000249106 (3.0)	TNP1 (2.7)	FABP3P2 (1.8)	ENSG00000259176 (1.3)	TSSC1 (1.1)	SLC6A15 (0.9)	FHP1 (0.6)	KCTD17 (0.6)	PLXNA2 (0.5)	EML6 (0.4)
Hepcidin_TS_ratio_subset	A05.360.319.679.690	Myometrium	Urogenital System	Genitalia	0.85	>=0.20	ITGA9 (1.4)	AKAP11 (1.1)	PRR16 (0.9)	ARID1B (0.7)	PAN3 (0.5)	HEXB (0.5)	BPI (0.3)	ENSG00000249106 (0.3)	C18orf62 (0.2)	PLCB1 (0.1)
Hepcidin_TS_ratio_subset	A10.165.114.830.500.750	Subcutaneous Fat Abdominal	Tissues	Connective Tissue	0.85	>=0.20	ENSG00000234215 (1.9)	PARK2 (1.3)	DACH1 (0.8)	AKAP11 (0.8)	PAN3 (0.4)	ITGA9 (0.4)	ARID1B (0.4)	HEXB (0.3)	ENSG00000259724 (0.2)	PLCB1 (0.1)
Hepcidin_TS_ratio_subset	A10.165.114.830.500	Abdominal Fat	Tissues	Connective Tissue	0.85	>=0.20	ENSG00000234215 (1.9)	PARK2 (1.3)	DACH1 (0.8)	AKAP11 (0.8)	PAN3 (0.4)	ITGA9 (0.4)	ARID1B (0.4)	HEXB (0.3)	ENSG00000259724 (0.2)	PLCB1 (0.1)
Hepcidin_TS_ratio_subset	A06.407.312.497.535.300.500	Cumulus Cells	Endocrine System	Endocrine Glands	0.85	>=0.20	ITGA9 (2.3)	PRELID2 (0.9)	TSSC1 (0.8)	ABCC4 (0.7)	RNU6-82 (0.4)	ENSG00000259724 (0.3)	TNP1 (0.3)	HEXB (0.3)	MRPL15 (0.3)	PARK2 (0.3)
Hepcidin_TS_ratio_subset	A05.360.319.114.630.535	Ovarian Follicle	Urogenital System	Genitalia	0.85	>=0.20	ITGA9 (2.3)	PRELID2 (0.9)	TSSC1 (0.8)	ABCC4 (0.7)	RNU6-82 (0.4)	ENSG00000259724 (0.3)	TNP1 (0.3)	HEXB (0.3)	MRPL15 (0.3)	PARK2 (0.3)
Hepcidin_TS_ratio_subset	A11.436.329	Granulosa Cells	Cells	Epithelial Cells	0.85	>=0.20	ITGA9 (2.3)	PRELID2 (0.9)	TSSC1 (0.8)	ABCC4 (0.7)	RNU6-82 (0.4)	ENSG00000259724 (0.3)	TNP1 (0.3)	HEXB (0.3)	MRPL15 (0.3)	PARK2 (0.3)
Hepcidin_TS_ratio_subset	A10.165.114.830.750	Subcutaneous Fat	Tissues	Connective Tissue	0.85	>=0.20	ENSG00000234215 (1.5)	PARK2 (1.0)	DACH1 (0.9)	AKAP11 (0.9)	PAN3 (0.6)	ARID1B (0.6)	RNU6-82 (0.5)	ITGA9 (0.3)	HEXB (0.3)	PLCB1 (0.1)
Hepcidin_TS_ratio_subset	A10.165.114.830	Adipose Tissue White	Tissues	Connective Tissue	0.85	>=0.20	ENSG00000234215 (1.5)	PARK2 (1.0)	DACH1 (0.9)	AKAP11 (0.9)	PAN3 (0.6)	ARID1B (0.6)	RNU6-82 (0.5)	ITGA9 (0.3)	HEXB (0.3)	PLCB1 (0.1)
Hepcidin_TS_ratio_subset	A10.165.114	Adipose Tissue	Tissues	Connective Tissue	0.85	>=0.20	ENSG00000234215 (1.3)	AKAP11 (0.8)	PARK2 (0.8)	DACH1 (0.8)	RNU6-82 (0.7)	ARID1B (0.5)	PAN3 (0.5)	ITGA9 (0.4)	HEXB (0.3)	PLCB1 (0.1)
Hepcidin_TS_ratio_subset	A11.872.700.500	Induced Pluripotent Stem Cells	Cells	Stem Cells	0.85	>=0.20	SLC6A15 (2.7)	MRPL15 (1.4)	DACT2 (1.3)	ABCC4 (0.9)	ENSG00000259724 (0.8)	ENSG00000234215 (0.8)	ENSG00000228006 (0.4)	PROK2 (0.4)	C18orf62 (0.3)	ITGA9 (0.3)
Hepcidin_TS_ratio_subset	A11.872.700	Pluripotent Stem Cells	Cells	Stem Cells	0.85	>=0.20	SLC6A15 (2.7)	MRPL15 (1.4)	DACT2 (1.3)	ABCC4 (0.9)	ENSG00000259724 (0.8)	ENSG00000234215 (0.8)	ENSG00000228006 (0.4)	PROK2 (0.4)	C18orf62 (0.3)	ITGA9 (0.3)
Hepcidin_TS_ratio_subset	A09.531	Nose	Sense Organs	Nose	0.86	>=0.20	DGKH (1.4)	TSSC1 (1.2)	ABCC4 (1.2)	ARID1B (1.0)	PLXNA2 (0.7)	EML6 (0.6)	HEXB (0.3)	PROK2 (0.3)	AKAP11 (0.3)	RNU6-82 (0.3)
Hepcidin_TS_ratio_subset	A04.531.520	Nasal Mucosa	Respiratory System	Nose	0.86	>=0.20	DGKH (1.4)	TSSC1 (1.2)	ABCC4 (1.2)	ARID1B (1.0)	PLXNA2 (0.7)	EML6 (0.6)	HEXB (0.3)	PROK2 (0.3)	AKAP11 (0.3)	RNU6-82 (0.3)
Hepcidin_TS_ratio_subset	A10.615.550.760	Respiratory Mucosa	Tissues	Membranes	0.86	>=0.20	DGKH (1.4)	TSSC1 (1.2)	ABCC4 (1.2)	ARID1B (1.0)	PLXNA2 (0.7)	EML6 (0.6)	HEXB (0.3)	PROK2 (0.3)	AKAP11 (0.3)	RNU6-82 (0.3)
Hepcidin_TS_ratio_subset	A11.118.637.555.567.569.200.700	T Lymphocytes Regulatory	Cells	Blood Cells	0.87	>=0.20	PAN3 (3.0)	RNU6-82 (2.1)	ARID1B (1.6)	ENSG00000259724 (1.2)	DGKH (0.4)	PROK2 (0.3)	C18orf62 (0.2)	ENSG00000249106 (0.2)	KCTD17 (0.1)	TNP1 (0.1)
Hepcidin_TS_ratio_subset	A15.145.229.637.555.567.569.200	CD4 Positive T Lymphocytes	Hemic and Immune Systems	Blood	0.87	>=0.20	PAN3 (2.9)	RNU6-82 (1.7)	ENSG00000259724 (1.6)	ARID1B (1.1)	C18orf62 (0.8)	ENSG00000249106 (0.6)	KCTD17 (0.5)	TMPRSS6 (0.4)	DGKH (0.3)	FABP3P2 (0.2)
Hepcidin_TS_ratio_subset	A10.272	Epithelium	Tissues	Epithelium	0.87	>=0.20	ARID1B (1.0)	DGKH (0.8)	ABCC4 (0.7)	PLXNA2 (0.6)	TSSC1 (0.5)	HEXB (0.4)	DACT2 (0.3)	ENSG00000249106 (0.3)	PAN3 (0.2)	TMPRSS6 (0.2)
Hepcidin_TS_ratio_subset	A11.329	Connective Tissue Cells	Cells	Connective Tissue Cells	0.87	>=0.20	HEXB (1.3)	PRR16 (1.2)	DGKH (0.7)	FHP1 (0.5)	ABCC4 (0.5)	BPI (0.4)	MRPL15 (0.3)	C18orf62 (0.3)	ENSG00000259724 (0.3)	ENSG00000259176 (0.2)
Hepcidin_TS_ratio_subset	A11.329.228	Fibroblasts	Cells	Connective Tissue Cells	0.87	>=0.20	PRR16 (2.9)	ABCC4 (1.4)	HEXB (0.8)	SLC6A15 (0.6)	MRPL15 (0.5)	FHP1 (0.4)	C18orf62 (0.3)	DGKH (0.2)	AKAP11 (0.2)	PLCB1 (0.2)
Hepcidin_TS_ratio_subset	A03.556.500.760	Salivary Glands	Digestive System	Gastrointestinal Tract	0.88	>=0.20	TNP1 (1.5)	FABP3P2 (1.4)	KCTD17 (1.3)	ENSG00000234962 (1.3)	ITGA9 (1.1)	PLCB1 (0.7)	ARID1B (0.5)	TMPRSS6 (0.3)	C18orf62 (0.3)	MRPL15 (0.2)
Hepcidin_TS_ratio_subset	A03.556.124.369	Intestinal Mucosa	Digestive System	Gastrointestinal Tract	0.89	>=0.20	PRELID2 (2.7)	FHP1 (1.8)	FABP3P2 (1.6)	MRPL15 (1.2)	HEXB (0.9)	PLXNA2 (0.7)	TMPRSS6 (0.6)	ITGA9 (0.6)	DGKH (0.5)	TSSC1 (0.3)
Hepcidin_TS_ratio_subset	A11.872.040	Adult Stem Cells	Cells	Stem Cells	0.89	>=0.20	SLC6A15 (1.9)	ENSG00000234215 (1.6)	DACT2 (1.2)	MRPL15 (1.2)	PRR16 (0.6)	ABCC4 (0.5)	ENSG00000259724 (0.3)	ENSG00000228006 (0.2)	ITGA9 (0.2)	C18orf62 (0.2)
Hepcidin_TS_ratio_subset	A10.615.550.599	Mouth Mucosa	Tissues	Membranes	0.9	>=0.20	DACT2 (1.7)	PLXNA2 (1.3)	ARID1B (1.0)	FHP1 (0.6)	NELL1 (0.5)	MRPL15 (0.4)	DGKH (0.3)	FABP3P2 (0.3)	ITGA9 (0.1)	ENSG00000249106 (0.1)
Hepcidin_TS_ratio_subset	A14.549	Mouth	Stomatognathic System	Mouth	0.91	>=0.20	DACT2 (1.2)	TNP1 (1.0)	ENSG00000249106 (0.9)	FABP3P2 (0.8)	PLXNA2 (0.8)	ARID1B (0.6)	FHP1 (0.5)	MRPL15 (0.4)	TSSC1 (0.3)	NELL1 (0.3)
Hepcidin_TS_ratio_subset	A07.541.358	Heart Atria	Cardiovascular System	Heart	0.92	>=0.20	FABP3P2 (3.5)	FHP1 (2.4)	PARK2 (2.1)	MRPL15 (1.6)	ITGA9 (1.6)	PLCB1 (1.5)	ENSG00000234962 (1.5)	ARID1B (1.4)	AKAP11 (1.0)	TNP1 (0.9)
Hepcidin_TS_ratio_subset	A05.810.453.324	Kidney Cortex	Urogenital System	Urinary Tract	0.93	>=0.20	ENSG00000249106 (2.3)	PRELID2 (0.8)	TNP1 (0.8)	PARK2 (0.6)	ENSG00000234962 (0.6)	MRPL15 (0.4)	ABCC4 (0.3)	ITGA9 (0.1)	BPI (0.1)	HEXB (0.1)
Hepcidin_TS_ratio_subset	A11.329.830	Stromal Cells	Cells	Connective Tissue Cells	0.94	>=0.20	PRR16 (2.7)	ABCC4 (1.3)	DGKH (0.9)	SLC6A15 (0.6)	PLCB1 (0.5)	HEXB (0.4)	MRPL15 (0.4)	PRELID2 (0.3)	ENSG00000259176 (0.3)	C18orf62 (0.2)
Hepcidin_TS_ratio_subset	A11.436	Epithelial Cells	Cells	Epithelial Cells	0.94	>=0.20	DGKH (1.1)	SLC6A15 (0.7)	HEXB (0.6)	TSSC1 (0.4)	MRPL15 (0.4)	ABCC4 (0.4)	FHP1 (0.3)	PLXNA2 (0.3)	EML6 (0.3)	C18orf62 (0.3)
Hepcidin_TS_ratio_subset	A11.329.171	Chondrocytes	Cells	Connective Tissue Cells	0.94	>=0.20	PRR16 (3.1)	FHP1 (1.7)	C18orf62 (1.6)	PRELID2 (1.0)	ENSG00000259724 (0.9)	FABP3P2 (0.8)	ENSG00000259176 (0.6)	HEXB (0.5)	ABCC4 (0.4)	PARK2 (0.2)
Hepcidin_TS_ratio_subset	A03.556.500.760.464	Parotid Gland	Digestive System	Gastrointestinal Tract	0.94	>=0.20	TNP1 (1.8)	FABP3P2 (1.3)	ITGA9 (1.3)	KCTD17 (1.1)	ENSG00000234962 (0.9)	PLCB1 (0.7)	ARID1B (0.3)	MRPL15 (0.3)	SLC6A15 (0.2)	EML6 (0.1)
Hepcidin_TS_ratio_subset	A10.615.550	Mucous Membrane	Tissues	Membranes	0.94	>=0.20	PLXNA2 (1.0)	PRELID2 (0.8)	FHP1 (0.6)	DGKH (0.5)	FABP3P2 (0.5)	ARID1B (0.4)	MRPL15 (0.4)	TSSC1 (0.2)	HEXB (0.2)	ITGA9 (0.1)
Hepcidin_TS_ratio_subset	A07.541.358.100	Atrial Appendage	Cardiovascular System	Heart	0.95	>=0.20	FABP3P2 (3.5)	FHP1 (2.6)	PARK2 (2.2)	MRPL15 (1.8)	ITGA9 (1.8)	PLCB1 (1.6)	ARID1B (1.5)	AKAP11 (1.1)	ENSG00000234962 (1.1)	ENSG00000234215 (0.9)
Hepcidin_TS_ratio_subset	A07.541.510.110	Aortic Valve	Cardiovascular System	Heart	0.95	>=0.20	ITGA9 (2.7)	HEXB (1.8)	RNU6-82 (1.3)	PRR16 (0.9)	PLXNA2 (0.9)	AKAP11 (0.6)	PAN3 (0.6)	ENSG00000228006 (0.5)	BPI (0.1)	PLCB1 (-0.3)
Hepcidin_TS_ratio_subset	A07.541.510	Heart Valves	Cardiovascular System	Heart	0.95	>=0.20	ITGA9 (2.7)	HEXB (1.8)	RNU6-82 (1.3)	PRR16 (0.9)	PLXNA2 (0.9)	AKAP11 (0.6)	PAN3 (0.6)	ENSG00000228006 (0.5)	BPI (0.1)	PLCB1 (-0.3)
Hepcidin_TS_ratio_subset	A02.835.232.834	Spine	Musculoskeletal System	Skeleton	0.95	>=0.20	PRR16 (1.4)	SLC6A15 (0.9)	MRPL15 (0.7)	ENSG00000234215 (0.6)	TSSC1 (0.6)	ABCC4 (0.4)	FHP1 (0.3)	HEXB (0.3)	AKAP11 (0.0)	ENSG00000228006 (-0.0)
Hepcidin_TS_ratio_subset	A02.835.232.834.151	Cervical Vertebrae	Musculoskeletal System	Skeleton	0.95	>=0.20	PRR16 (1.4)	SLC6A15 (0.9)	MRPL15 (0.7)	ENSG00000234215 (0.6)	TSSC1 (0.6)	ABCC4 (0.4)	FHP1 (0.3)	HEXB (0.3)	AKAP11 (0.0)	ENSG00000228006 (-0.0)
Hepcidin_TS_ratio_subset	A02.835.583.443.800.800	Synovial Fluid	Musculoskeletal System	Skeleton	0.97	>=0.20	TSSC1 (1.1)	ENSG00000259176 (1.0)	PAN3 (0.8)	ENSG00000259724 (0.5)	HEXB (0.5)	ENSG00000249106 (0.3)	PROK2 (0.2)	KCTD17 (0.2)	PRELID2 (0.2)	TNP1 (0.1)
Hepcidin_TS_ratio_subset	A10.615	Membranes	Tissues	Membranes	0.97	>=0.20	PLXNA2 (0.7)	PRELID2 (0.6)	FABP3P2 (0.5)	FHP1 (0.5)	DGKH (0.5)	HEXB (0.4)	MRPL15 (0.4)	ARID1B (0.2)	ABCC4 (0.1)	DACT2 (0.1)
Hepcidin_TS_ratio_subset	A11.872.580	Mesenchymal Stem Cells	Cells	Stem Cells	0.97	>=0.20	PRR16 (3.0)	HEXB (1.0)	ABCC4 (0.7)	DGKH (0.5)	FHP1 (0.4)	TSSC1 (0.4)	MRPL15 (0.4)	PLCB1 (0.4)	SLC6A15 (0.2)	AKAP11 (0.2)
Hepcidin_TS_ratio_subset	A05.360.444.492	Penis	Urogenital System	Genitalia	0.99	>=0.20	PRR16 (1.0)	FHP1 (0.8)	SLC6A15 (0.8)	HEXB (0.7)	ENSG00000259176 (0.4)	MRPL15 (0.4)	ARID1B (0.2)	ENSG00000228006 (0.2)	ENSG00000236511 (0.1)	TNP1 (0.1)
Hepcidin_TS_ratio_subset	A02.835.583.443.800	Synovial Membrane	Musculoskeletal System	Skeleton	0.99	>=0.20	HEXB (1.7)	PRR16 (1.5)	SLC6A15 (0.5)	ABCC4 (0.4)	MRPL15 (0.3)	FABP3P2 (0.2)	AKAP11 (0.1)	DGKH (-0.1)	TNP1 (-0.1)	ENSG00000249106 (-0.2)
Hepcidin_TS_ratio_subset	A02.835.583	Joints	Musculoskeletal System	Skeleton	0.99	>=0.20	HEXB (1.7)	PRR16 (1.5)	SLC6A15 (0.5)	ABCC4 (0.4)	MRPL15 (0.3)	FABP3P2 (0.2)	AKAP11 (0.1)	DGKH (-0.1)	TNP1 (-0.1)	ENSG00000249106 (-0.2)
Hepcidin_TS_ratio_subset	A02.835.583.443	Joint Capsule	Musculoskeletal System	Skeleton	0.99	>=0.20	HEXB (1.7)	PRR16 (1.5)	SLC6A15 (0.5)	ABCC4 (0.4)	MRPL15 (0.3)	FABP3P2 (0.2)	AKAP11 (0.1)	DGKH (-0.1)	TNP1 (-0.1)	ENSG00000249106 (-0.2)
Hepcidin_TS_ratio_subset	A05.360.444.492.362	Foreskin	Urogenital System	Genitalia	0.99	>=0.20	PRR16 (1.1)	FHP1 (0.9)	SLC6A15 (0.8)	HEXB (0.7)	MRPL15 (0.5)	ENSG00000259176 (0.4)	ARID1B (0.2)	ENSG00000228006 (0.2)	TNP1 (0.1)	ENSG00000236511 (0.1)
Hepcidin_TS_ratio_subset	A11.329.629	Osteoblasts	Cells	Connective Tissue Cells	1	>=0.20	PRR16 (2.0)	BPI (0.7)	TNP1 (0.7)	AKAP11 (0.6)	HEXB (0.6)	PLCB1 (0.5)	PRELID2 (0.4)	ENSG00000234215 (0.1)	ENSG00000228006 (0.1)	FHP1 (-0.1)
