# Supplementary material for: Meta-GWAS and Meta-Analysis of Exome Array Studies Do Not Reveal Genetic Determinants of Serum Hepcidin
Source: PLoS One. 2016 Nov 15;11(11):e0166628. doi: 10.1371/journal.pone.0166628 (PMC5112847; doi:10.1371/journal.pone.0166628)
Supplement: S11 Table — (XLS) [file pone.0166628.s011.xls]

## Sheet: Hepcidin_all
Trait	Original gene set ID	Original gene set description	Nominal P value	False discovery rate	Reconstituted gene set Z score gene 1	Reconstituted gene set Z score gene 2	Reconstituted gene set Z score gene 3	Reconstituted gene set Z score gene 4	Reconstituted gene set Z score gene 5	Reconstituted gene set Z score gene 6	Reconstituted gene set Z score gene 7	Reconstituted gene set Z score gene 8	Reconstituted gene set Z score gene 9	Reconstituted gene set Z score gene 10
Hepcidin_all	GO:0071216	cellular response to biotic stimulus	0.000221	>=0.20	BPI (3.3)	C20orf152 (2.2)	ZNF438 (2.1)	TMBIM4 (2.0)	CALN1 (1.9)	ENSG00000253302 (1.8)	FER1L4 (1.6)	ABCC13 (1.4)	LRRK1 (1.4)	CD40 (1.3)
Hepcidin_all	ENSG00000155897	ADCY8 PPI subnetwork	0.000576	>=0.20	HSPA13 (2.6)	EPPK1 (2.2)	ABCC13 (2.0)	ERGIC3 (2.0)	SERINC1 (1.7)	TMBIM4 (1.6)	WWOX (1.6)	ANO3 (1.3)	RBM39 (1.3)	PRCP (1.2)
Hepcidin_all	ENSG00000088320	REM1 PPI subnetwork	0.000737	>=0.20	STAU2 (3.4)	CPNE1 (3.1)	PHF20 (2.8)	UBE2V2 (2.5)	SLC12A5 (2.1)	ENSG00000256193 (1.8)	CALN1 (1.7)	SERINC1 (1.6)	ERGIC3 (1.5)	FSTL5 (1.5)
Hepcidin_all	MP:0010300	increased skin tumor incidence	0.000766	>=0.20	CEP250 (3.1)	LRRK1 (1.9)	SCRIB (1.8)	EML6 (1.8)	CALN1 (1.4)	C11orf82 (1.4)	FAM181B (1.3)	ENSG00000226497 (1.3)	MCPH1 (1.2)	BPI (1.2)
Hepcidin_all	MP:0009435	abnormal miniature inhibitory postsynaptic currents	0.000889	>=0.20	FSTL5 (5.4)	SLC12A5 (3.9)	CALN1 (3.8)	ANO3 (3.1)	EML6 (2.8)	SLITRK1 (2.4)	STAU2 (2.2)	ERGIC3 (2.1)	SPOCK1 (1.8)	ENSG00000253302 (1.7)
Hepcidin_all	ENSG00000155511	GRIA1 PPI subnetwork	0.000955	>=0.20	ANO3 (3.4)	SLITRK1 (2.9)	WWOX (2.9)	HSPA13 (2.7)	KCNIP1 (2.5)	CALN1 (2.1)	ENSG00000226497 (2.0)	FSTL5 (1.8)	RICTOR (1.8)	STAU2 (1.6)
Hepcidin_all	ENSG00000138107	ACTR1A PPI subnetwork	0.00101	>=0.20	ZNF438 (2.0)	WWOX (1.9)	FSTL5 (1.8)	ABCC13 (1.8)	SLITRK1 (1.6)	NCOA5 (1.5)	SCRIB (1.4)	SERINC1 (1.3)	ANO3 (1.2)	TMBIM4 (1.2)
Hepcidin_all	GO:0004620	phospholipase activity	0.00118	>=0.20	BPI (2.0)	ANO3 (1.4)	LRRK1 (1.3)	SLC12A5 (1.3)	STAU2 (1.2)	CDH22 (1.1)	CALN1 (1.0)	FSTL5 (0.9)	C20orf152 (0.9)	ENSG00000226497 (0.9)
Hepcidin_all	GO:0005891	voltage-gated calcium channel complex	0.00152	>=0.20	SLC12A5 (3.7)	CDH22 (3.4)	CALN1 (2.9)	C20orf152 (2.0)	KCNIP1 (1.9)	ENSG00000250341 (1.9)	SPOCK1 (1.8)	ANO3 (1.7)	ENSG00000226497 (1.6)	STAU2 (1.6)
Hepcidin_all	ENSG00000197063	MAFG PPI subnetwork	0.00181	>=0.20	GDF5 (2.6)	WWOX (1.8)	RBM39 (1.7)	ENSG00000250341 (1.6)	OSMR (1.5)	TMBIM4 (1.4)	HSPA13 (1.4)	SERINC1 (1.2)	SCRIB (1.2)	ABCC13 (1.0)
Hepcidin_all	ENSG00000132849	INADL PPI subnetwork	0.00252	>=0.20	CDH22 (4.0)	SLITRK1 (3.1)	CALN1 (2.2)	SLC12A5 (2.0)	FSTL5 (2.0)	FAM181B (2.0)	ENSG00000256193 (1.9)	WWOX (1.8)	ZNF438 (1.7)	ANO3 (1.4)
Hepcidin_all	MP:0002404	increased intestinal adenoma incidence	0.00253	>=0.20	LRRK1 (2.4)	CEP250 (2.1)	MCPH1 (1.8)	SCRIB (1.8)	FAM181B (1.5)	ABCC13 (1.5)	PHF20 (1.4)	PALLD (1.4)	ENSG00000250341 (1.3)	FSTL5 (1.3)
Hepcidin_all	GO:0016528	sarcoplasm	0.00271	>=0.20	HSPA13 (1.8)	SLC12A5 (1.6)	ANO3 (1.3)	STAU2 (1.2)	EML6 (1.2)	PALLD (1.1)	HSF2 (1.0)	CLRN3 (1.0)	ZNF438 (1.0)	KCNIP1 (0.9)
Hepcidin_all	REACTOME_DEPOLARIZATION_OF_THE_PRESYNAPTIC_TERMINAL_TRIGGERS_THE_OPENING_OF_CALCIUM_CHANNELS	REACTOME_DEPOLARIZATION_OF_THE_PRESYNAPTIC_TERMINAL_TRIGGERS_THE_OPENING_OF_CALCIUM_CHANNELS	0.00302	>=0.20	CDH22 (3.4)	SLC12A5 (3.1)	CALN1 (2.9)	SPOCK1 (2.9)	FSTL5 (2.8)	ANO3 (2.4)	C20orf152 (2.1)	SLITRK1 (1.9)	ENSG00000248329 (1.9)	STAU2 (1.9)
Hepcidin_all	GO:0030433	ER-associated protein catabolic process	0.00315	>=0.20	HSPA13 (5.6)	EML6 (3.2)	TMBIM4 (2.8)	ENSG00000245832 (1.6)	ERGIC3 (1.4)	SERINC1 (1.3)	HSF2 (1.2)	SLITRK1 (1.2)	PRCP (1.0)	CDH22 (0.9)
Hepcidin_all	GO:0030162	regulation of proteolysis	0.00323	>=0.20	TMBIM4 (2.4)	EML6 (2.1)	ENSG00000253302 (2.1)	PKIB (1.5)	ERGIC3 (1.4)	WWOX (1.2)	HSF2 (1.1)	MCPH1 (1.0)	ENSG00000250341 (1.0)	SERINC1 (1.0)
Hepcidin_all	REACTOME_GABA_A_RECEPTOR_ACTIVATION	REACTOME_GABA_A_RECEPTOR_ACTIVATION	0.0043	>=0.20	SLC12A5 (5.5)	FSTL5 (4.2)	ANO3 (4.2)	SLITRK1 (4.1)	CALN1 (4.1)	ENSG00000256193 (2.7)	EML6 (2.5)	STAU2 (1.8)	KCNIP1 (1.5)	HSPA13 (1.2)
Hepcidin_all	GO:0005245	voltage-gated calcium channel activity	0.00434	>=0.20	CDH22 (3.8)	SLC12A5 (3.2)	KCNIP1 (2.5)	CALN1 (2.5)	FSTL5 (2.1)	ANO3 (2.1)	SPOCK1 (2.0)	C20orf152 (1.6)	GDF5 (1.4)	HSF2 (1.2)
Hepcidin_all	GO:0031023	microtubule organizing center organization	0.0047	>=0.20	CEP250 (3.0)	C11orf82 (2.5)	ZNF438 (2.3)	MCPH1 (2.1)	ABCC13 (1.8)	HSF2 (1.7)	LRRK1 (1.4)	NFS1 (1.2)	PHF20 (1.2)	STAU2 (1.1)
Hepcidin_all	MP:0002176	increased brain weight	0.00526	>=0.20	SERINC1 (2.7)	TMBIM4 (2.5)	PKIB (2.2)	HSPA13 (2.2)	SPOCK1 (2.1)	SLITRK1 (2.0)	ENSG00000256193 (1.6)	SCRIB (1.5)	CLRN3 (1.3)	HSF2 (1.3)
Hepcidin_all	ENSG00000185624	P4HB PPI subnetwork	0.00547	>=0.20	SERINC1 (2.8)	C20orf152 (1.9)	CLRN3 (1.8)	HSPA13 (1.7)	RPL7 (1.6)	ERGIC3 (1.5)	HSF2 (1.4)	PALLD (1.3)	OSMR (1.1)	SPAG4 (1.1)
Hepcidin_all	GO:0071219	cellular response to molecule of bacterial origin	0.00557	>=0.20	BPI (3.3)	ENSG00000253302 (2.4)	LRRK1 (1.9)	FER1L4 (1.6)	ZNF438 (1.4)	CD40 (1.4)	CALN1 (1.3)	TMBIM4 (1.2)	ENSG00000226497 (1.1)	C20orf152 (1.1)
Hepcidin_all	GO:0071222	cellular response to lipopolysaccharide	0.00568	>=0.20	BPI (3.7)	ENSG00000253302 (2.1)	LRRK1 (1.9)	FER1L4 (1.8)	ZNF438 (1.4)	CD40 (1.2)	CALN1 (1.2)	ENSG00000256193 (1.2)	ENSG00000226497 (1.2)	TMBIM4 (1.1)
Hepcidin_all	ENSG00000151834	GABRA2 PPI subnetwork	0.00574	>=0.20	SLC12A5 (5.6)	FSTL5 (4.5)	CALN1 (3.9)	SLITRK1 (3.3)	ANO3 (2.8)	EML6 (2.5)	ENSG00000226497 (2.3)	PKIB (2.2)	KCNIP1 (1.9)	ENSG00000256193 (1.3)
Hepcidin_all	GO:0007051	spindle organization	0.00609	>=0.20	C11orf82 (3.2)	MCPH1 (2.5)	RBM39 (2.1)	CEP250 (2.1)	ENSG00000245832 (2.1)	ABCC13 (1.9)	RICTOR (1.5)	SLITRK1 (1.1)	SPAG4 (1.0)	ANO3 (1.0)
Hepcidin_all	MP:0008392	decreased primordial germ cell number	0.00634	>=0.20	HSF2 (2.4)	LRRK1 (2.2)	CPNE1 (1.8)	CDH22 (1.7)	ENSG00000248329 (1.6)	EML6 (1.5)	PALLD (1.3)	ABCC13 (1.2)	RICTOR (1.2)	ZNF438 (1.1)
Hepcidin_all	ENSG00000082805	ERC1 PPI subnetwork	0.00641	>=0.20	FSTL5 (2.7)	PHF20 (2.6)	FER1L4 (2.0)	MCPH1 (1.9)	ZNF438 (1.9)	SPAG4 (1.5)	ABCC13 (1.3)	RBM39 (1.3)	NCOA5 (1.3)	STAU2 (1.3)
Hepcidin_all	GO:0016529	sarcoplasmic reticulum	0.00641	>=0.20	HSPA13 (1.7)	SLC12A5 (1.6)	ANO3 (1.3)	EML6 (1.2)	PALLD (1.1)	CLRN3 (1.1)	KCNIP1 (1.1)	STAU2 (1.0)	ZNF438 (1.0)	HSF2 (0.9)
Hepcidin_all	GO:0045103	intermediate filament-based process	0.00646	>=0.20	EML6 (2.9)	C20orf152 (2.2)	SLITRK1 (1.8)	GDF5 (1.6)	CLRN3 (1.4)	FSTL5 (1.4)	SPOCK1 (1.1)	SERINC1 (1.1)	MCPH1 (1.0)	CDH22 (1.0)
Hepcidin_all	MP:0000681	abnormal thyroid gland morphology	0.00646	>=0.20	CDH22 (1.9)	ENSG00000253302 (1.8)	C20orf152 (1.4)	ERGIC3 (1.4)	OSMR (1.3)	RDH10 (1.2)	EML6 (1.2)	PALLD (1.2)	WWOX (1.2)	KCNIP1 (1.2)
Hepcidin_all	GO:0035967	cellular response to topologically incorrect protein	0.0068	>=0.20	HSPA13 (4.7)	FER1L4 (3.0)	EML6 (2.8)	TMBIM4 (2.2)	SPAG4 (2.0)	ENSG00000250341 (1.9)	WWOX (1.9)	RBM39 (1.7)	CEP250 (1.5)	ENSG00000226497 (1.3)
Hepcidin_all	GO:0045104	intermediate filament cytoskeleton organization	0.00682	>=0.20	EML6 (2.7)	C20orf152 (2.1)	SLITRK1 (1.9)	CLRN3 (1.5)	FSTL5 (1.3)	GDF5 (1.2)	SERINC1 (1.1)	CDH22 (1.1)	FAM181B (1.0)	SPOCK1 (1.0)
Hepcidin_all	GO:0051262	protein tetramerization	0.00683	>=0.20	EML6 (2.6)	SPAG4 (1.8)	NFS1 (1.7)	RPL7 (1.7)	STAU2 (1.6)	FER1L4 (1.6)	PRCP (1.4)	CLRN3 (1.3)	FSTL5 (1.1)	HSF2 (1.1)
Hepcidin_all	GO:0009411	response to UV	0.00687	>=0.20	MCPH1 (2.1)	LRRK1 (1.8)	ENSG00000253302 (1.7)	CEP250 (1.6)	GDF5 (1.5)	WWOX (1.5)	BPI (1.5)	C11orf82 (1.4)	HSF2 (1.3)	ENSG00000226497 (1.2)
Hepcidin_all	GO:0030204	chondroitin sulfate metabolic process	0.00689	>=0.20	ENSG00000248329 (3.4)	CALN1 (2.3)	ENSG00000245832 (2.0)	OSMR (2.0)	ENSG00000250341 (1.8)	KCNIP1 (1.5)	ENSG00000226497 (1.4)	UBE2V2 (1.3)	SERINC1 (1.2)	LRRK1 (1.1)
Hepcidin_all	ENSG00000022355	GABRA1 PPI subnetwork	0.00691	>=0.20	SLC12A5 (5.3)	ANO3 (5.2)	CALN1 (4.6)	FSTL5 (3.7)	SLITRK1 (3.2)	PKIB (2.4)	ENSG00000226497 (1.9)	WWOX (1.8)	EML6 (1.7)	SPOCK1 (1.5)
Hepcidin_all	GO:0015698	inorganic anion transport	0.00696	>=0.20	CLRN3 (3.8)	ABCC13 (3.5)	FSTL5 (2.3)	ENSG00000250341 (2.1)	SLC12A5 (1.7)	CALN1 (1.4)	SLITRK1 (1.3)	ENSG00000253302 (1.2)	ANO3 (1.1)	PRCP (1.1)
Hepcidin_all	GO:0005795	Golgi stack	0.00715	>=0.20	HSPA13 (4.0)	ENSG00000250341 (2.2)	PRCP (2.0)	FER1L4 (1.5)	SERINC1 (1.4)	SPOCK1 (1.3)	SPAG4 (1.3)	STAU2 (1.1)	BPI (1.1)	ENSG00000256193 (1.0)
Hepcidin_all	GO:0030594	neurotransmitter receptor activity	0.00748	>=0.20	ANO3 (3.2)	CALN1 (3.2)	FSTL5 (2.7)	KCNIP1 (2.5)	ENSG00000245832 (2.3)	ENSG00000256193 (2.0)	EML6 (1.9)	SPOCK1 (1.7)	ENSG00000226497 (1.7)	SLITRK1 (1.6)
Hepcidin_all	ENSG00000155380	SLC16A1 PPI subnetwork	0.00812	>=0.20	TMBIM4 (2.7)	PRCP (2.4)	CLRN3 (2.3)	ENSG00000245832 (1.7)	ENSG00000226497 (1.4)	HSPA13 (1.3)	STAU2 (1.1)	ABCC13 (1.1)	SERINC1 (1.1)	ZNF438 (1.1)
Hepcidin_all	GO:0009314	response to radiation	0.00837	>=0.20	GDF5 (2.4)	MCPH1 (2.0)	RDH10 (2.0)	CALN1 (1.9)	OSMR (1.8)	CEP250 (1.7)	FSTL5 (1.5)	ZNF438 (1.3)	SLC12A5 (1.3)	FER1L4 (1.2)
Hepcidin_all	GO:0007098	centrosome cycle	0.00856	>=0.20	C11orf82 (2.7)	CEP250 (2.1)	ZNF438 (1.8)	MCPH1 (1.6)	HSF2 (1.4)	ABCC13 (1.4)	RPL7 (1.3)	PHF20 (1.1)	ENSG00000245832 (1.1)	STAU2 (1.0)
Hepcidin_all	GO:0051925	regulation of calcium ion transport via voltage-gated calcium channel activity	0.00865	>=0.20	CDH22 (2.8)	ENSG00000250341 (2.7)	C20orf152 (2.7)	ENSG00000256193 (2.2)	CALN1 (2.1)	ENSG00000248329 (1.9)	KCNIP1 (1.8)	EML6 (1.7)	SLC12A5 (1.6)	SPOCK1 (1.3)
Hepcidin_all	GO:0030968	endoplasmic reticulum unfolded protein response	0.00866	>=0.20	HSPA13 (4.5)	FER1L4 (3.1)	EML6 (2.6)	TMBIM4 (2.2)	WWOX (2.0)	SPAG4 (2.0)	RBM39 (2.0)	ENSG00000250341 (1.3)	CEP250 (1.2)	RICTOR (1.2)
Hepcidin_all	GO:0034620	cellular response to unfolded protein	0.00866	>=0.20	HSPA13 (4.5)	FER1L4 (3.1)	EML6 (2.6)	TMBIM4 (2.2)	WWOX (2.0)	SPAG4 (2.0)	RBM39 (2.0)	ENSG00000250341 (1.3)	CEP250 (1.2)	RICTOR (1.2)
Hepcidin_all	GO:0042354	L-fucose metabolic process	0.0089	>=0.20	CLRN3 (2.8)	FER1L4 (1.8)	ENSG00000248329 (1.7)	SPAG4 (1.4)	MCPH1 (1.3)	FSTL5 (1.3)	SCRIB (1.3)	FAM181B (1.2)	STAU2 (1.2)	SLITRK1 (1.2)
Hepcidin_all	GO:0021756	striatum development	0.00895	>=0.20	ENSG00000248329 (3.4)	ANO3 (3.2)	WWOX (2.0)	STAU2 (2.0)	ABCC13 (1.9)	ENSG00000256193 (1.8)	ENSG00000250341 (1.7)	TMBIM4 (1.3)	ZNF438 (1.3)	FSTL5 (1.2)
Hepcidin_all	ENSG00000184672	RALYL PPI subnetwork	0.00909	>=0.20	SCAND1 (2.8)	MCPH1 (2.4)	NCOA5 (2.1)	ENSG00000253302 (2.1)	ENSG00000245832 (1.9)	RPL7 (1.9)	ANO3 (1.8)	CEP250 (1.7)	FSTL5 (1.6)	SLC12A5 (1.5)
Hepcidin_all	ENSG00000064393	HIPK2 PPI subnetwork	0.0092	>=0.20	RDH10 (2.4)	ENSG00000250341 (2.2)	TMBIM4 (2.2)	C20orf152 (1.9)	RBM39 (1.9)	CALN1 (1.8)	SCRIB (1.7)	RICTOR (1.6)	RPL7 (1.5)	STAU2 (1.4)
Hepcidin_all	ENSG00000105289	TJP3 PPI subnetwork	0.00937	>=0.20	EPPK1 (2.8)	ERGIC3 (2.1)	HSPA13 (1.8)	ABCC13 (1.8)	PRCP (1.8)	SERINC1 (1.7)	ROMO1 (1.6)	WWOX (1.6)	ENSG00000226497 (1.3)	CPNE1 (1.3)
Hepcidin_all	ENSG00000118971	CCND2 PPI subnetwork	0.00952	>=0.20	SERINC1 (2.4)	C11orf82 (1.7)	C20orf152 (1.4)	RBM39 (1.4)	PHF20 (1.3)	MCPH1 (1.2)	ZNF438 (1.2)	HSF2 (1.1)	HSPA13 (1.1)	WWOX (1.1)
Hepcidin_all	KEGG_O_GLYCAN_BIOSYNTHESIS	KEGG_O_GLYCAN_BIOSYNTHESIS	0.00956	>=0.20	CLRN3 (2.9)	GDF5 (1.8)	CDH22 (1.6)	KCNIP1 (1.6)	PRCP (1.4)	ENSG00000226497 (1.4)	ENSG00000248329 (1.3)	FAM181B (1.3)	SPOCK1 (1.3)	ENSG00000256193 (1.2)
Hepcidin_all	ENSG00000196549	MME PPI subnetwork	0.00992	>=0.20	PALLD (3.1)	ENSG00000256193 (1.8)	HSPA13 (1.5)	SPOCK1 (1.5)	CLRN3 (1.5)	ENSG00000226497 (1.5)	PRCP (1.4)	FSTL5 (1.3)	RPL7 (1.3)	ABCC13 (1.2)
Hepcidin_all	ENSG00000145864	GABRB2 PPI subnetwork	0.01	>=0.20	SLC12A5 (5.3)	CALN1 (4.7)	ANO3 (4.5)	FSTL5 (4.1)	SLITRK1 (3.2)	EML6 (2.4)	ENSG00000256193 (1.9)	PKIB (1.7)	ENSG00000226497 (1.7)	WWOX (1.4)
Hepcidin_all	MP:0000162	lordosis	0.01	>=0.20	GDF5 (3.7)	ENSG00000248329 (2.5)	FAM181B (2.2)	LRRK1 (1.8)	ENSG00000256193 (1.5)	CEP250 (1.3)	SLITRK1 (1.3)	PALLD (1.3)	PRCP (1.2)	UBE2V2 (1.0)
Hepcidin_all	ENSG00000108433	GOSR2 PPI subnetwork	0.01	>=0.20	HSPA13 (3.4)	PKIB (1.9)	ENSG00000248329 (1.7)	ENSG00000226497 (1.6)	CPNE1 (1.6)	FSTL5 (1.6)	SPAG4 (1.3)	NCOA5 (1.2)	STAU2 (1.1)	ZNF438 (1.1)
Hepcidin_all	GO:0008081	phosphoric diester hydrolase activity	0.01	>=0.20	ANO3 (2.5)	FSTL5 (2.1)	SLC12A5 (2.0)	SPOCK1 (1.7)	RDH10 (1.6)	CLRN3 (1.5)	EML6 (1.3)	BPI (1.3)	STAU2 (1.2)	CDH22 (1.1)
Hepcidin_all	ENSG00000100448	CTSG PPI subnetwork	0.01	>=0.20	BPI (4.2)	OSMR (3.9)	SPAG4 (2.7)	EML6 (2.4)	PALLD (1.7)	FER1L4 (1.7)	ENSG00000253302 (1.6)	ABCC13 (1.1)	CPNE1 (1.1)	HSF2 (1.1)
Hepcidin_all	GO:0031663	lipopolysaccharide-mediated signaling pathway	0.01	>=0.20	FER1L4 (2.8)	ENSG00000245832 (2.2)	ENSG00000253302 (1.8)	LRRK1 (1.8)	ENSG00000250341 (1.5)	MCPH1 (1.1)	STAU2 (1.1)	C20orf152 (0.9)	PRCP (0.9)	CLRN3 (0.8)
Hepcidin_all	GO:0002828	regulation of type 2 immune response	0.01	>=0.20	ENSG00000253302 (2.7)	CALN1 (2.6)	PKIB (2.1)	CD40 (2.0)	ZNF438 (1.7)	OSMR (1.6)	EML6 (1.3)	MCPH1 (1.2)	RDH10 (1.2)	ENSG00000256193 (1.1)
Hepcidin_all	ENSG00000106541	AGR2 PPI subnetwork	0.01	>=0.20	CLRN3 (5.0)	PALLD (2.9)	EPPK1 (2.8)	ENSG00000250341 (1.6)	TMBIM4 (1.5)	WWOX (1.3)	RDH10 (1.3)	ROMO1 (1.2)	ENSG00000253302 (1.2)	PRCP (1.1)
Hepcidin_all	ENSG00000180185	FAHD1 PPI subnetwork	0.01	>=0.20	PRCP (2.6)	TMBIM4 (1.7)	ZNF438 (1.5)	HSPA13 (1.4)	STAU2 (1.2)	SPOCK1 (1.2)	RDH10 (1.1)	CLRN3 (1.1)	WWOX (1.0)	ENSG00000253302 (0.9)
Hepcidin_all	GO:0009225	nucleotide-sugar metabolic process	0.01	>=0.20	ABCC13 (2.4)	ENSG00000250341 (2.0)	CLRN3 (2.0)	HSPA13 (2.0)	UBE2V2 (1.7)	ERGIC3 (1.5)	MCPH1 (1.5)	RBM39 (1.2)	SPAG4 (1.2)	SPOCK1 (1.0)
Hepcidin_all	ENSG00000152700	SAR1B PPI subnetwork	0.01	>=0.20	HSPA13 (5.6)	CPNE1 (1.5)	NCOA5 (1.5)	ENSG00000245832 (1.4)	RBM12 (1.2)	ROMO1 (1.2)	ERGIC3 (1.1)	WWOX (1.1)	BPI (1.0)	ENSG00000250341 (0.9)
Hepcidin_all	GO:0031593	polyubiquitin binding	0.01	>=0.20	ZNF438 (2.4)	SERINC1 (2.2)	SCRIB (2.1)	SCAND1 (1.7)	HSF2 (1.6)	CPNE1 (1.5)	EML6 (1.5)	STAU2 (1.2)	HSPA13 (1.2)	UBE2V2 (1.1)
Hepcidin_all	ENSG00000112818	MEP1A PPI subnetwork	0.01	>=0.20	CLRN3 (5.1)	ENSG00000248329 (2.7)	ENSG00000256193 (2.5)	EPPK1 (2.4)	SLC12A5 (1.2)	FSTL5 (1.2)	CDH22 (1.1)	ABCC13 (1.0)	ANO3 (1.0)	EML6 (0.9)
Hepcidin_all	ENSG00000066926	FECH PPI subnetwork	0.01	>=0.20	RICTOR (1.9)	ZNF438 (1.9)	TMBIM4 (1.8)	PRCP (1.4)	UBE2V2 (1.4)	HSF2 (1.3)	SPOCK1 (1.3)	C20orf152 (1.1)	RPL7 (1.0)	EPPK1 (1.0)
Hepcidin_all	GO:0033116	endoplasmic reticulum-Golgi intermediate compartment membrane	0.01	>=0.20	HSPA13 (5.3)	TMBIM4 (4.1)	ERGIC3 (3.5)	MCPH1 (2.4)	WWOX (2.0)	ENSG00000250341 (1.4)	SCAND1 (1.3)	C20orf152 (1.3)	PRCP (1.3)	RDH10 (1.2)
Hepcidin_all	GO:0034704	calcium channel complex	0.01	>=0.20	SLC12A5 (3.7)	ANO3 (2.5)	CALN1 (2.4)	CDH22 (2.3)	ENSG00000226497 (2.1)	ENSG00000250341 (2.0)	SPOCK1 (1.9)	STAU2 (1.8)	HSF2 (1.8)	KCNIP1 (1.7)
Hepcidin_all	MP:0002804	abnormal motor learning	0.01	>=0.20	SPOCK1 (4.0)	FSTL5 (2.7)	ENSG00000256193 (2.1)	CALN1 (2.1)	ANO3 (2.0)	CDH22 (2.0)	SLC12A5 (2.0)	SLITRK1 (1.9)	KCNIP1 (1.9)	EML6 (1.8)
Hepcidin_all	ENSG00000169062	UPF3A PPI subnetwork	0.01	>=0.20	NCOA5 (2.7)	RBM39 (2.6)	SCRIB (2.5)	RICTOR (2.3)	UBE2V2 (2.3)	CEP250 (1.6)	PHF20 (1.5)	OSMR (1.5)	CPNE1 (1.4)	NFS1 (1.3)
Hepcidin_all	MP:0004045	abnormal cell cycle checkpoint function	0.01	>=0.20	SCRIB (3.2)	C11orf82 (3.2)	C20orf152 (2.1)	RBM39 (2.1)	WWOX (1.8)	MCPH1 (1.7)	ENSG00000253302 (1.5)	GDF5 (1.2)	CLRN3 (1.2)	ZNF438 (1.2)
Hepcidin_all	ENSG00000138433	CIR1 PPI subnetwork	0.01	>=0.20	RBM39 (3.5)	SERINC1 (2.5)	SCAND1 (2.1)	FER1L4 (2.0)	HSF2 (2.0)	PHF20 (1.8)	LRRK1 (1.8)	ROMO1 (1.5)	UBE2V2 (1.4)	SPAG4 (1.3)
Hepcidin_all	GO:0051297	centrosome organization	0.01	>=0.20	CEP250 (3.2)	C11orf82 (2.7)	MCPH1 (2.0)	ZNF438 (1.9)	ABCC13 (1.8)	HSF2 (1.5)	LRRK1 (1.3)	NFS1 (1.2)	STAU2 (1.1)	RBM39 (0.8)
Hepcidin_all	ENSG00000103342	GSPT1 PPI subnetwork	0.01	>=0.20	HSF2 (2.4)	LRRK1 (2.2)	SCRIB (2.0)	CD40 (1.5)	NFS1 (1.4)	NCOA5 (1.4)	ANO3 (1.2)	ENSG00000250341 (1.0)	PALLD (1.0)	MCPH1 (1.0)
Hepcidin_all	GO:0005184	neuropeptide hormone activity	0.01	>=0.20	ENSG00000248329 (3.1)	CDH22 (3.0)	KCNIP1 (3.0)	ENSG00000256193 (2.6)	FSTL5 (1.8)	SLITRK1 (1.7)	CLRN3 (1.5)	PKIB (1.4)	HSF2 (1.3)	UBE2V2 (1.2)
Hepcidin_all	GO:0051289	protein homotetramerization	0.01	>=0.20	EML6 (2.3)	SPAG4 (2.1)	ABCC13 (1.9)	STAU2 (1.9)	RPL7 (1.8)	NFS1 (1.7)	ENSG00000250341 (1.1)	EPPK1 (1.1)	WWOX (1.1)	FAM181B (1.0)
Hepcidin_all	GO:0005892	acetylcholine-gated channel complex	0.01	>=0.20	CALN1 (1.8)	SCRIB (1.7)	GDF5 (1.7)	FSTL5 (1.6)	ENSG00000226497 (1.4)	EML6 (1.2)	TMBIM4 (1.1)	ENSG00000256193 (1.1)	SPOCK1 (0.9)	SLITRK1 (0.7)
Hepcidin_all	GO:0015464	acetylcholine receptor activity	0.01	>=0.20	ABCC13 (1.7)	CALN1 (1.7)	EML6 (1.6)	GDF5 (1.6)	TMBIM4 (1.5)	ANO3 (1.4)	ENSG00000256193 (1.2)	ENSG00000248329 (0.9)	ENSG00000245832 (0.9)	SCRIB (0.9)
Hepcidin_all	GO:0004889	acetylcholine-activated cation-selective channel activity	0.01	>=0.20	GDF5 (1.8)	FSTL5 (1.8)	SCRIB (1.7)	CALN1 (1.5)	TMBIM4 (1.1)	ABCC13 (1.1)	ENSG00000248329 (1.0)	EML6 (1.0)	ENSG00000226497 (0.9)	ENSG00000253302 (0.8)
Hepcidin_all	ENSG00000111802	TDP2 PPI subnetwork	0.01	>=0.20	STAU2 (3.2)	C20orf152 (2.0)	CD40 (1.8)	UBE2V2 (1.8)	TMBIM4 (1.6)	ZNF438 (1.6)	LRRK1 (1.6)	PHF20 (1.5)	RICTOR (1.5)	CALN1 (1.4)
Hepcidin_all	MP:0002894	abnormal otolith morphology	0.01	>=0.20	ZNF438 (2.8)	CALN1 (2.4)	EML6 (1.3)	HSPA13 (1.3)	ENSG00000250341 (1.2)	KCNIP1 (1.1)	ENSG00000226497 (1.1)	PRCP (1.1)	NCOA5 (1.0)	UBE2V2 (1.0)
Hepcidin_all	ENSG00000138835	RGS3 PPI subnetwork	0.01	>=0.20	SLITRK1 (2.7)	PHF20 (2.6)	ANO3 (2.2)	CLRN3 (2.1)	FSTL5 (2.0)	CDH22 (1.6)	EPPK1 (1.6)	WWOX (1.6)	SPOCK1 (1.3)	ENSG00000253302 (1.2)
Hepcidin_all	GO:0006821	chloride transport	0.01	>=0.20	FSTL5 (3.4)	CLRN3 (2.7)	ABCC13 (2.7)	CALN1 (2.7)	ENSG00000256193 (2.0)	SLC12A5 (1.8)	SLITRK1 (1.7)	ANO3 (1.4)	ENSG00000250341 (1.4)	PRCP (1.1)
Hepcidin_all	MP:0004008	abnormal GABA-mediated receptor currents	0.01	>=0.20	SLITRK1 (5.6)	SLC12A5 (5.2)	FSTL5 (4.5)	ENSG00000256193 (4.2)	ANO3 (3.8)	CALN1 (3.4)	KCNIP1 (2.4)	EML6 (2.4)	ENSG00000226497 (1.8)	STAU2 (1.7)
Hepcidin_all	MP:0001745	increased circulating corticosterone level	0.01	>=0.20	ANO3 (3.9)	CDH22 (3.0)	CALN1 (2.5)	KCNIP1 (2.1)	EML6 (1.6)	ENSG00000245832 (1.4)	SERINC1 (1.4)	FAM181B (1.4)	SLITRK1 (1.2)	SPOCK1 (1.1)
Hepcidin_all	GO:0006699	bile acid biosynthetic process	0.01	>=0.20	ENSG00000245832 (4.0)	ENSG00000248329 (2.8)	ENSG00000250341 (1.5)	CALN1 (1.5)	CLRN3 (1.5)	WWOX (1.5)	ZNF438 (1.5)	NFS1 (1.4)	SCAND1 (1.1)	RDH10 (1.1)
Hepcidin_all	ENSG00000104938	CLEC4M PPI subnetwork	0.01	>=0.20	BPI (3.4)	PRCP (2.6)	CLRN3 (2.5)	SPOCK1 (1.6)	ABCC13 (1.4)	PALLD (1.4)	RDH10 (1.3)	ZNF438 (1.2)	HSPA13 (1.2)	UBE2V2 (1.1)
Hepcidin_all	GO:0010212	response to ionizing radiation	0.01	>=0.20	ENSG00000226497 (3.1)	CEP250 (2.4)	CALN1 (2.3)	MCPH1 (2.1)	C11orf82 (1.8)	OSMR (1.7)	STAU2 (1.7)	EML6 (1.6)	GDF5 (1.6)	ENSG00000256193 (1.4)
Hepcidin_all	GO:0022406	membrane docking	0.01	>=0.20	WWOX (2.8)	ZNF438 (1.5)	ENSG00000253302 (1.5)	LRRK1 (1.4)	SLITRK1 (1.3)	STAU2 (1.2)	EML6 (1.1)	PRCP (1.0)	SERINC1 (0.8)	ENSG00000250341 (0.8)
Hepcidin_all	ENSG00000072415	MPP5 PPI subnetwork	0.01	>=0.20	EPPK1 (4.3)	ENSG00000248329 (2.7)	STAU2 (2.2)	CPNE1 (2.1)	SCAND1 (1.8)	SCRIB (1.7)	RDH10 (1.6)	ENSG00000226497 (1.6)	ENSG00000250341 (1.6)	PRCP (1.4)
Hepcidin_all	ENSG00000162236	STX5 PPI subnetwork	0.01	>=0.20	HSPA13 (4.3)	TMBIM4 (2.6)	SCAND1 (2.3)	SERINC1 (2.2)	UBE2V2 (2.2)	ERGIC3 (1.9)	CPNE1 (1.9)	NFS1 (1.4)	ROMO1 (1.3)	ENSG00000226497 (1.0)
Hepcidin_all	GO:0045494	photoreceptor cell maintenance	0.01	>=0.20	ENSG00000245832 (2.8)	EML6 (2.4)	CLRN3 (2.3)	ENSG00000226497 (2.0)	C20orf152 (1.6)	FSTL5 (1.5)	EPPK1 (1.4)	ABCC13 (1.4)	ENSG00000250341 (1.3)	WWOX (1.1)
Hepcidin_all	REACTOME_GABA_RECEPTOR_ACTIVATION	REACTOME_GABA_RECEPTOR_ACTIVATION	0.01	>=0.20	SLC12A5 (4.7)	FSTL5 (4.1)	CALN1 (3.0)	SLITRK1 (2.9)	ANO3 (2.1)	KCNIP1 (1.9)	CDH22 (1.8)	WWOX (1.7)	ABCC13 (1.5)	PKIB (1.5)
Hepcidin_all	GO:0000226	microtubule cytoskeleton organization	0.01	>=0.20	C11orf82 (3.0)	MCPH1 (2.2)	HSF2 (2.1)	CEP250 (1.7)	RBM39 (1.6)	RICTOR (1.4)	PHF20 (1.4)	SLITRK1 (1.3)	SCRIB (1.3)	ENSG00000245832 (1.2)
Hepcidin_all	GO:0042092	type 2 immune response	0.01	>=0.20	CALN1 (2.1)	ENSG00000253302 (1.9)	CD40 (1.8)	OSMR (1.8)	PKIB (1.6)	ENSG00000226497 (1.5)	MCPH1 (1.4)	RDH10 (1.1)	ABCC13 (0.9)	FSTL5 (0.8)
Hepcidin_all	ENSG00000100926	TM9SF1 PPI subnetwork	0.02	>=0.20	HSPA13 (1.9)	PRCP (1.8)	EPPK1 (1.7)	CLRN3 (1.5)	ENSG00000226497 (1.3)	ABCC13 (1.3)	PALLD (1.3)	RDH10 (1.2)	FER1L4 (1.0)	BPI (0.9)
Hepcidin_all	GO:0071897	DNA biosynthetic process	0.02	>=0.20	HSF2 (3.6)	ENSG00000250341 (2.0)	SCRIB (1.9)	LRRK1 (1.7)	C11orf82 (1.5)	ENSG00000226497 (1.4)	MCPH1 (1.3)	PRCP (1.0)	CALN1 (1.0)	SLITRK1 (1.0)
Hepcidin_all	GO:0006984	ER-nucleus signaling pathway	0.02	>=0.20	HSPA13 (4.2)	FER1L4 (2.9)	TMBIM4 (2.7)	ENSG00000250341 (2.5)	SPAG4 (2.3)	WWOX (1.9)	EML6 (1.5)	SERINC1 (1.5)	RBM39 (1.2)	SLITRK1 (0.8)
Hepcidin_all	GO:0007059	chromosome segregation	0.02	>=0.20	C11orf82 (3.9)	RBM39 (1.8)	ABCC13 (1.4)	MCPH1 (1.1)	ENSG00000245832 (1.0)	EML6 (1.0)	ENSG00000253302 (0.9)	HSPA13 (0.9)	PHF20 (0.9)	UBE2V2 (0.9)
Hepcidin_all	ENSG00000135999	EPC2 PPI subnetwork	0.02	>=0.20	NCOA5 (3.6)	SCAND1 (3.0)	ZNF438 (2.6)	RBM39 (2.5)	ERGIC3 (1.9)	CPNE1 (1.9)	HSPA13 (1.1)	NFS1 (1.1)	SCRIB (0.9)	CLRN3 (0.8)
Hepcidin_all	MP:0008026	abnormal brain white matter morphology	0.02	>=0.20	SERINC1 (3.5)	SCRIB (3.0)	FAM181B (2.7)	STAU2 (2.1)	RPL7 (1.9)	SPOCK1 (1.7)	SLITRK1 (1.6)	ERGIC3 (1.4)	SCAND1 (1.3)	UBE2V2 (1.3)
Hepcidin_all	GO:0007214	gamma-aminobutyric acid signaling pathway	0.02	>=0.20	ENSG00000256193 (4.9)	FSTL5 (4.6)	CALN1 (4.5)	SLC12A5 (3.5)	SLITRK1 (3.0)	ANO3 (2.7)	KCNIP1 (2.0)	ENSG00000226497 (1.7)	EML6 (1.3)	STAU2 (1.2)
Hepcidin_all	REACTOME_SYNTHESIS_OF_BILE_ACIDS_AND_BILE_SALTS	REACTOME_SYNTHESIS_OF_BILE_ACIDS_AND_BILE_SALTS	0.02	>=0.20	ENSG00000248329 (2.6)	ENSG00000245832 (2.4)	NFS1 (1.9)	ZNF438 (1.5)	CD40 (1.5)	CALN1 (1.4)	ENSG00000250341 (1.2)	RDH10 (1.1)	LRRK1 (0.9)	PRCP (0.9)
Hepcidin_all	ENSG00000185825	BCAP31 PPI subnetwork	0.02	>=0.20	STAU2 (3.9)	TMBIM4 (2.6)	HSPA13 (2.5)	UBE2V2 (2.4)	SERINC1 (2.0)	ANO3 (1.7)	RDH10 (1.6)	RPL7 (1.5)	C20orf152 (1.4)	CPNE1 (1.3)
Hepcidin_all	REACTOME_LIGAND:GATED_ION_CHANNEL_TRANSPORT	REACTOME_LIGAND:GATED_ION_CHANNEL_TRANSPORT	0.02	>=0.20	FSTL5 (6.0)	SLC12A5 (4.9)	SLITRK1 (4.2)	CALN1 (3.7)	ENSG00000256193 (3.0)	ANO3 (3.0)	EML6 (2.5)	PKIB (2.0)	KCNIP1 (1.9)	HSPA13 (1.7)
Hepcidin_all	GO:0021513	spinal cord dorsal/ventral patterning	0.02	>=0.20	WWOX (2.5)	CDH22 (2.4)	ENSG00000250341 (2.2)	ZNF438 (1.4)	ENSG00000245832 (1.1)	FAM181B (1.0)	ENSG00000248329 (1.0)	KCNIP1 (1.0)	SLITRK1 (0.9)	C20orf152 (0.7)
Hepcidin_all	GO:0034453	microtubule anchoring	0.02	>=0.20	ENSG00000245832 (2.6)	C20orf152 (2.6)	MCPH1 (2.4)	C11orf82 (2.2)	EML6 (1.8)	UBE2V2 (1.8)	ABCC13 (1.6)	RPL7 (1.1)	LRRK1 (1.0)	RICTOR (0.9)
Hepcidin_all	MP:0009747	impaired behavioral response to xenobiotic	0.02	>=0.20	ANO3 (4.9)	SLC12A5 (4.2)	FSTL5 (4.0)	CALN1 (3.4)	ENSG00000248329 (2.6)	ENSG00000256193 (2.6)	KCNIP1 (2.4)	ENSG00000250341 (2.1)	SLITRK1 (1.9)	ENSG00000245832 (1.8)
Hepcidin_all	ENSG00000111605	CPSF6 PPI subnetwork	0.02	>=0.20	ANO3 (2.5)	PALLD (2.0)	NCOA5 (1.8)	ENSG00000256193 (1.8)	PRCP (1.6)	ENSG00000248329 (1.5)	RPL7 (1.4)	SCRIB (1.3)	RDH10 (1.1)	STAU2 (1.1)
Hepcidin_all	GO:0004629	phospholipase C activity	0.02	>=0.20	BPI (2.0)	SLC12A5 (1.9)	CDH22 (1.9)	ANO3 (1.8)	SPOCK1 (1.8)	STAU2 (1.7)	PALLD (1.7)	EML6 (1.7)	FSTL5 (1.5)	C20orf152 (1.5)
Hepcidin_all	GO:0003407	neural retina development	0.02	>=0.20	FSTL5 (2.5)	CLRN3 (2.2)	PKIB (2.2)	CDH22 (2.1)	CALN1 (2.1)	WWOX (2.0)	KCNIP1 (1.8)	EML6 (1.6)	SLC12A5 (1.6)	ENSG00000253302 (1.5)
Hepcidin_all	ENSG00000134070	IRAK2 PPI subnetwork	0.02	>=0.20	PRCP (2.1)	RDH10 (1.6)	ZNF438 (1.5)	HSPA13 (1.4)	SPOCK1 (1.3)	TMBIM4 (1.2)	ENSG00000253302 (1.2)	OSMR (1.2)	ENSG00000226497 (1.2)	ENSG00000245832 (1.0)
Hepcidin_all	ENSG00000167930	ITFG3 PPI subnetwork	0.02	>=0.20	HSPA13 (2.0)	PRCP (1.8)	EPPK1 (1.7)	CLRN3 (1.5)	PALLD (1.4)	ABCC13 (1.4)	ENSG00000226497 (1.3)	TMBIM4 (1.1)	RPL7 (1.1)	RDH10 (1.0)
Hepcidin_all	GO:0005793	endoplasmic reticulum-Golgi intermediate compartment	0.02	>=0.20	HSPA13 (7.2)	ERGIC3 (3.3)	TMBIM4 (2.7)	WWOX (1.6)	PRCP (1.4)	SERINC1 (1.4)	SPOCK1 (1.3)	ENSG00000226497 (1.2)	MCPH1 (0.7)	ROMO1 (0.6)
Hepcidin_all	MP:0002391	abnormal Peyer's patch germinal center morphology	0.02	>=0.20	CD40 (4.2)	PHF20 (1.9)	OSMR (1.5)	CPNE1 (1.5)	LRRK1 (1.5)	ABCC13 (1.4)	ENSG00000253302 (1.2)	EPPK1 (1.2)	PRCP (1.0)	ENSG00000256193 (0.9)
Hepcidin_all	GO:0030532	small nuclear ribonucleoprotein complex	0.02	>=0.20	SCAND1 (3.0)	ENSG00000250341 (2.8)	ROMO1 (2.7)	RBM12 (2.5)	UBE2V2 (2.2)	NCOA5 (2.2)	RPL7 (1.9)	CEP250 (1.8)	ENSG00000253302 (1.6)	MCPH1 (1.5)
Hepcidin_all	GO:0006904	vesicle docking involved in exocytosis	0.02	>=0.20	WWOX (3.0)	ZNF438 (1.7)	ENSG00000250341 (1.5)	SLITRK1 (1.5)	LRRK1 (1.3)	STAU2 (1.1)	EML6 (1.0)	ENSG00000253302 (0.8)	ANO3 (0.7)	UBE2V2 (0.7)
Hepcidin_all	GO:0016917	GABA receptor activity	0.02	>=0.20	SLC12A5 (5.8)	FSTL5 (4.9)	CALN1 (4.0)	SLITRK1 (2.7)	ANO3 (2.4)	KCNIP1 (2.0)	ENSG00000256193 (1.9)	PKIB (1.7)	CDH22 (1.6)	EML6 (1.5)
Hepcidin_all	GO:0005246	calcium channel regulator activity	0.02	>=0.20	CDH22 (2.9)	FSTL5 (2.6)	SPOCK1 (2.3)	SLC12A5 (2.3)	KCNIP1 (1.9)	ENSG00000248329 (1.8)	ENSG00000226497 (1.5)	CALN1 (1.4)	SERINC1 (1.3)	SLITRK1 (1.2)
Hepcidin_all	GO:0061136	regulation of proteasomal protein catabolic process	0.02	>=0.20	ENSG00000253302 (3.1)	TMBIM4 (2.4)	ENSG00000250341 (2.0)	EML6 (1.8)	SCAND1 (1.5)	ENSG00000245832 (1.4)	UBE2V2 (1.3)	SERINC1 (1.2)	ERGIC3 (1.1)	FER1L4 (1.0)
Hepcidin_all	GO:0046605	regulation of centrosome cycle	0.02	>=0.20	C11orf82 (2.2)	HSF2 (1.7)	ENSG00000245832 (1.6)	ABCC13 (1.5)	FSTL5 (1.4)	RPL7 (1.4)	STAU2 (1.4)	UBE2V2 (1.3)	ENSG00000253302 (1.2)	ANO3 (1.2)
Hepcidin_all	GO:0042771	DNA damage response, signal transduction by p53 class mediator resulting in induction of apoptosis	0.02	>=0.20	ENSG00000226497 (3.3)	ENSG00000245832 (2.1)	SCRIB (1.8)	EPPK1 (1.7)	ABCC13 (1.7)	C20orf152 (1.4)	OSMR (1.2)	CALN1 (1.1)	LRRK1 (1.0)	GDF5 (1.0)
Hepcidin_all	REACTOME_POSTSYNAPTIC_NICOTINIC_ACETYLCHOLINE_RECEPTORS	REACTOME_POSTSYNAPTIC_NICOTINIC_ACETYLCHOLINE_RECEPTORS	0.02	>=0.20	FSTL5 (1.6)	CALN1 (1.4)	SCRIB (1.4)	GDF5 (1.3)	ENSG00000226497 (1.3)	ABCC13 (1.1)	TMBIM4 (0.9)	EML6 (0.9)	ENSG00000253302 (0.9)	SPOCK1 (0.8)
Hepcidin_all	REACTOME_ACETYLCHOLINE_BINDING_AND_DOWNSTREAM_EVENTS	REACTOME_ACETYLCHOLINE_BINDING_AND_DOWNSTREAM_EVENTS	0.02	>=0.20	FSTL5 (1.6)	CALN1 (1.4)	SCRIB (1.4)	GDF5 (1.3)	ENSG00000226497 (1.3)	ABCC13 (1.1)	TMBIM4 (0.9)	EML6 (0.9)	ENSG00000253302 (0.9)	SPOCK1 (0.8)
Hepcidin_all	REACTOME_ACTIVATION_OF_NICOTINIC_ACETYLCHOLINE_RECEPTORS	REACTOME_ACTIVATION_OF_NICOTINIC_ACETYLCHOLINE_RECEPTORS	0.02	>=0.20	FSTL5 (1.6)	CALN1 (1.4)	SCRIB (1.4)	GDF5 (1.3)	ENSG00000226497 (1.3)	ABCC13 (1.1)	TMBIM4 (0.9)	EML6 (0.9)	ENSG00000253302 (0.9)	SPOCK1 (0.8)
Hepcidin_all	GO:0060219	camera-type eye photoreceptor cell differentiation	0.02	>=0.20	CLRN3 (3.2)	EML6 (2.7)	KCNIP1 (1.9)	ENSG00000226497 (1.8)	ENSG00000250341 (1.8)	RDH10 (1.7)	GDF5 (1.7)	ENSG00000253302 (1.3)	PKIB (1.0)	ABCC13 (0.9)
Hepcidin_all	MP:0009050	dilated proximal convoluted tubules	0.02	>=0.20	PALLD (2.7)	GDF5 (2.5)	OSMR (2.4)	ENSG00000226497 (1.7)	TMBIM4 (1.5)	SPOCK1 (1.4)	ERGIC3 (1.4)	LRRK1 (1.3)	ABCC13 (1.1)	ENSG00000250341 (1.1)
Hepcidin_all	MP:0002001	blindness	0.02	>=0.20	SERINC1 (2.5)	TMBIM4 (2.1)	RDH10 (2.0)	ERGIC3 (2.0)	ENSG00000250341 (1.5)	ROMO1 (1.5)	PALLD (1.3)	KCNIP1 (1.3)	HSPA13 (1.2)	ZNF438 (1.2)
Hepcidin_all	ENSG00000130312	MRPL34 PPI subnetwork	0.02	>=0.20	ROMO1 (3.1)	NFS1 (1.9)	SCAND1 (1.9)	RICTOR (1.7)	SCRIB (1.6)	TMBIM4 (1.6)	FER1L4 (1.4)	HSF2 (1.4)	LRRK1 (1.4)	ENSG00000256193 (1.3)
Hepcidin_all	MP:0008720	impaired neutrophil chemotaxis	0.02	>=0.20	ZNF438 (2.3)	BPI (1.9)	LRRK1 (1.5)	ABCC13 (1.5)	STAU2 (1.4)	ENSG00000226497 (1.4)	CPNE1 (1.4)	PRCP (1.3)	ENSG00000250341 (1.0)	EPPK1 (0.9)
Hepcidin_all	GO:0001504	neurotransmitter uptake	0.02	>=0.20	FSTL5 (2.7)	FAM181B (2.5)	ENSG00000256193 (2.2)	ENSG00000250341 (1.8)	SLC12A5 (1.6)	KCNIP1 (1.5)	ENSG00000245832 (1.4)	CDH22 (1.3)	MCPH1 (1.1)	ENSG00000248329 (0.9)
Hepcidin_all	GO:0004890	GABA-A receptor activity	0.02	>=0.20	SLC12A5 (5.6)	FSTL5 (4.7)	CALN1 (3.7)	ANO3 (2.9)	SLITRK1 (2.8)	ENSG00000256193 (2.1)	PKIB (2.0)	CDH22 (1.7)	EML6 (1.7)	KCNIP1 (1.6)
Hepcidin_all	ENSG00000090861	AARS PPI subnetwork	0.02	>=0.20	CPNE1 (3.3)	ERGIC3 (2.7)	WWOX (2.4)	SCAND1 (1.7)	ENSG00000253302 (1.6)	ROMO1 (1.5)	STAU2 (1.4)	HSPA13 (1.3)	ABCC13 (1.1)	UBE2V2 (1.1)
Hepcidin_all	ENSG00000136044	APPL2 PPI subnetwork	0.02	>=0.20	RBM39 (2.0)	WWOX (1.5)	PHF20 (1.4)	ENSG00000253302 (1.3)	CPNE1 (1.2)	OSMR (1.2)	STAU2 (1.2)	BPI (1.0)	KCNIP1 (0.9)	UBE2V2 (0.9)
Hepcidin_all	ENSG00000132639	SNAP25 PPI subnetwork	0.02	>=0.20	SLC12A5 (4.2)	SPOCK1 (2.2)	WWOX (2.2)	SERINC1 (1.7)	ZNF438 (1.7)	EML6 (1.5)	SLITRK1 (1.5)	STAU2 (1.4)	UBE2V2 (1.4)	BPI (1.3)
Hepcidin_all	ENSG00000138802	SEC24B PPI subnetwork	0.02	>=0.20	HSPA13 (4.1)	ERGIC3 (3.3)	CPNE1 (2.9)	MCPH1 (1.7)	SERINC1 (1.6)	RBM39 (1.6)	KCNIP1 (1.2)	NFS1 (1.2)	NCOA5 (1.1)	GDF5 (0.9)
Hepcidin_all	GO:0048278	vesicle docking	0.02	>=0.20	WWOX (2.8)	SLITRK1 (1.6)	ZNF438 (1.5)	ENSG00000250341 (1.4)	LRRK1 (1.3)	EML6 (1.2)	ENSG00000253302 (1.1)	STAU2 (1.0)	UBE2V2 (0.7)	ANO3 (0.7)
Hepcidin_all	ENSG00000035862	TIMP2 PPI subnetwork	0.02	>=0.20	BPI (6.7)	ABCC13 (2.4)	RPL7 (2.3)	FSTL5 (1.8)	SERINC1 (1.7)	PHF20 (1.6)	NFS1 (1.5)	SLITRK1 (1.5)	ENSG00000226497 (1.5)	PRCP (1.4)
Hepcidin_all	MP:0002064	seizures	0.02	>=0.20	SLC12A5 (4.0)	SLITRK1 (3.5)	FSTL5 (3.1)	CALN1 (2.4)	KCNIP1 (2.1)	SERINC1 (1.8)	FAM181B (1.6)	SPOCK1 (1.4)	ENSG00000256193 (1.3)	ERGIC3 (1.3)
Hepcidin_all	GO:0050905	neuromuscular process	0.02	>=0.20	KCNIP1 (2.9)	ENSG00000253302 (2.7)	SLITRK1 (2.3)	SLC12A5 (1.8)	FAM181B (1.8)	CDH22 (1.7)	WWOX (1.5)	CALN1 (1.5)	ENSG00000245832 (1.4)	ANO3 (1.4)
Hepcidin_all	ENSG00000120616	EPC1 PPI subnetwork	0.02	>=0.20	NCOA5 (2.8)	SCAND1 (2.4)	ERGIC3 (2.3)	RBM39 (2.3)	ZNF438 (1.8)	SCRIB (1.0)	HSPA13 (1.0)	SLITRK1 (1.0)	CPNE1 (0.9)	EML6 (0.9)
Hepcidin_all	ENSG00000069275	NUCKS1 PPI subnetwork	0.02	>=0.20	PRCP (2.7)	CLRN3 (2.2)	HSPA13 (1.9)	TMBIM4 (1.8)	RDH10 (1.8)	ENSG00000245832 (1.0)	RICTOR (1.0)	ENSG00000253302 (0.9)	STAU2 (0.9)	ERGIC3 (0.9)
Hepcidin_all	GO:0042470	melanosome	0.02	>=0.20	ERGIC3 (3.8)	HSPA13 (2.7)	SERINC1 (2.3)	PRCP (1.7)	TMBIM4 (1.4)	STAU2 (1.3)	RBM39 (1.2)	EML6 (1.1)	WWOX (1.0)	CPNE1 (0.9)
Hepcidin_all	GO:0048770	pigment granule	0.02	>=0.20	ERGIC3 (3.8)	HSPA13 (2.7)	SERINC1 (2.3)	PRCP (1.7)	TMBIM4 (1.4)	STAU2 (1.3)	RBM39 (1.2)	EML6 (1.1)	WWOX (1.0)	CPNE1 (0.9)
Hepcidin_all	REACTOME_SYNTHESIS_SECRETION_AND_INACTIVATION_OF_GLUCAGON:LIKE_PEPTIDE:1_GLP:1	REACTOME_SYNTHESIS_SECRETION_AND_INACTIVATION_OF_GLUCAGON:LIKE_PEPTIDE:1_GLP:1	0.02	>=0.20	FSTL5 (2.8)	HSPA13 (2.7)	PKIB (2.5)	CLRN3 (2.4)	ENSG00000256193 (2.3)	WWOX (2.1)	EPPK1 (2.0)	EML6 (1.7)	SPOCK1 (1.7)	HSF2 (1.5)
Hepcidin_all	ENSG00000112992	NNT PPI subnetwork	0.02	>=0.20	HSPA13 (2.0)	EPPK1 (1.9)	PRCP (1.9)	CLRN3 (1.6)	PALLD (1.4)	RPL7 (1.3)	ABCC13 (1.2)	RDH10 (1.1)	ENSG00000226497 (1.0)	FER1L4 (1.0)
Hepcidin_all	GO:0060042	retina morphogenesis in camera-type eye	0.02	>=0.20	ENSG00000248329 (3.1)	EML6 (2.3)	WWOX (2.0)	CLRN3 (2.0)	KCNIP1 (1.8)	PKIB (1.7)	ENSG00000250341 (1.4)	CDH22 (1.3)	FAM181B (1.2)	FSTL5 (1.2)
Hepcidin_all	MP:0004948	abnormal neuronal precursor proliferation	0.02	>=0.20	KCNIP1 (2.2)	SCRIB (2.1)	ENSG00000256193 (2.0)	SLITRK1 (2.0)	ENSG00000226497 (1.9)	FSTL5 (1.6)	SERINC1 (1.2)	SPOCK1 (1.2)	RDH10 (1.1)	NCOA5 (1.1)
Hepcidin_all	ENSG00000096401	CDC5L PPI subnetwork	0.02	>=0.20	C11orf82 (2.7)	MCPH1 (2.3)	SCRIB (2.1)	WWOX (2.0)	ENSG00000226497 (1.9)	HSF2 (1.8)	CEP250 (1.6)	EPPK1 (1.6)	STAU2 (1.5)	SLC12A5 (1.5)
Hepcidin_all	ENSG00000158290	CUL4B PPI subnetwork	0.02	>=0.20	RBM12 (2.1)	CALN1 (2.0)	HSF2 (1.9)	MCPH1 (1.6)	ABCC13 (1.4)	CPNE1 (1.3)	RBM39 (1.0)	ZNF438 (1.0)	EPPK1 (0.9)	NFS1 (0.9)
Hepcidin_all	MP:0004632	abnormal cochlear OHC efferent innervation pattern	0.02	>=0.20	SLC12A5 (2.3)	BPI (1.7)	ENSG00000253302 (1.6)	EML6 (1.5)	ENSG00000248329 (1.1)	ANO3 (1.1)	MCPH1 (1.0)	SLITRK1 (1.0)	FER1L4 (1.0)	KCNIP1 (0.9)
Hepcidin_all	MP:0002421	abnormal cell-mediated immunity	0.02	>=0.20	C20orf152 (2.6)	CD40 (2.5)	ENSG00000253302 (2.4)	CALN1 (2.2)	OSMR (1.9)	SCAND1 (1.9)	RDH10 (1.9)	MCPH1 (1.6)	KCNIP1 (1.5)	RPL7 (1.3)
Hepcidin_all	GO:0048593	camera-type eye morphogenesis	0.02	>=0.20	ENSG00000250341 (2.7)	ENSG00000248329 (2.6)	WWOX (2.5)	RDH10 (2.5)	KCNIP1 (2.4)	CDH22 (2.3)	PKIB (1.6)	EML6 (1.2)	CLRN3 (1.2)	EPPK1 (1.2)
Hepcidin_all	MP:0002020	increased tumor incidence	0.02	>=0.20	C11orf82 (3.2)	MCPH1 (2.5)	CEP250 (2.4)	SCRIB (1.8)	LRRK1 (1.8)	FER1L4 (1.5)	BPI (1.4)	CALN1 (1.1)	ENSG00000226497 (1.0)	RICTOR (0.9)
Hepcidin_all	REACTOME_HIGHLY_CALCIUM_PERMEABLE_POSTSYNAPTIC_NICOTINIC_ACETYLCHOLINE_RECEPTORS	REACTOME_HIGHLY_CALCIUM_PERMEABLE_POSTSYNAPTIC_NICOTINIC_ACETYLCHOLINE_RECEPTORS	0.02	>=0.20	FSTL5 (2.4)	CALN1 (1.6)	ENSG00000226497 (1.3)	ABCC13 (1.1)	SPOCK1 (1.1)	ENSG00000248329 (1.0)	EML6 (0.9)	SLC12A5 (0.8)	PALLD (0.7)	SCRIB (0.7)
Hepcidin_all	GO:0016298	lipase activity	0.02	>=0.20	BPI (1.6)	ANO3 (1.3)	LRRK1 (1.2)	CDH22 (1.2)	SLC12A5 (1.1)	PKIB (1.0)	STAU2 (1.0)	EPPK1 (0.8)	HSPA13 (0.8)	PRCP (0.7)
Hepcidin_all	MP:0000937	abnormal motor neuron morphology	0.02	>=0.20	SPOCK1 (2.6)	KCNIP1 (2.4)	FSTL5 (2.3)	CDH22 (2.2)	SLITRK1 (2.2)	ZNF438 (1.6)	ENSG00000245832 (1.5)	SLC12A5 (1.3)	C20orf152 (1.1)	SERINC1 (1.1)
Hepcidin_all	MP:0006000	abnormal corneal epithelium morphology	0.02	>=0.20	RDH10 (3.6)	ENSG00000245832 (2.4)	ENSG00000248329 (1.9)	ABCC13 (1.5)	TMBIM4 (1.5)	EPPK1 (1.5)	ENSG00000250341 (1.5)	FSTL5 (1.3)	PALLD (1.3)	SERINC1 (1.0)
Hepcidin_all	ENSG00000197746	PSAP PPI subnetwork	0.02	>=0.20	ERGIC3 (3.4)	ABCC13 (3.0)	MCPH1 (2.4)	RDH10 (1.8)	RBM39 (1.6)	ENSG00000226497 (1.6)	WWOX (1.6)	SPAG4 (1.6)	CEP250 (1.5)	CLRN3 (1.5)
Hepcidin_all	GO:0045624	positive regulation of T-helper cell differentiation	0.02	>=0.20	CD40 (2.7)	CALN1 (2.6)	PKIB (2.1)	LRRK1 (2.0)	ENSG00000253302 (1.9)	ZNF438 (1.6)	ABCC13 (1.5)	BPI (1.2)	NCOA5 (1.1)	OSMR (1.1)
Hepcidin_all	GO:0017022	myosin binding	0.02	>=0.20	CDH22 (1.6)	FSTL5 (1.6)	RICTOR (1.5)	STAU2 (1.4)	SLC12A5 (1.4)	CEP250 (1.3)	FER1L4 (1.1)	ERGIC3 (1.1)	SERINC1 (1.1)	EML6 (1.1)
Hepcidin_all	ENSG00000185963	BICD2 PPI subnetwork	0.02	>=0.20	RPL7 (3.5)	EML6 (3.1)	CLRN3 (2.0)	LRRK1 (2.0)	FSTL5 (2.0)	SCRIB (1.9)	STAU2 (1.7)	CPNE1 (1.1)	FER1L4 (1.1)	BPI (1.0)
Hepcidin_all	MP:0004796	increased anti-histone antibody level	0.02	>=0.20	CD40 (2.6)	RDH10 (2.3)	SCRIB (2.1)	KCNIP1 (1.9)	ENSG00000226497 (1.8)	GDF5 (1.6)	PALLD (1.5)	LRRK1 (1.3)	SPOCK1 (1.2)	EML6 (1.0)
Hepcidin_all	MP:0004770	abnormal synaptic vesicle recycling	0.02	>=0.20	SLC12A5 (4.9)	FAM181B (1.8)	SPOCK1 (1.8)	CDH22 (1.7)	SLITRK1 (1.5)	STAU2 (1.4)	C20orf152 (1.4)	ABCC13 (1.2)	CLRN3 (1.0)	FSTL5 (1.0)
Hepcidin_all	GO:0001843	neural tube closure	0.03	>=0.20	ENSG00000245832 (3.0)	PALLD (1.7)	ENSG00000256193 (1.6)	ENSG00000248329 (1.6)	RICTOR (1.5)	HSF2 (1.4)	ABCC13 (1.4)	GDF5 (1.3)	SCRIB (1.2)	EPPK1 (1.2)
Hepcidin_all	ENSG00000136152	COG3 PPI subnetwork	0.03	>=0.20	HSPA13 (3.5)	WWOX (2.2)	MCPH1 (2.0)	EML6 (1.9)	SERINC1 (1.6)	PRCP (1.0)	PALLD (0.7)	UBE2V2 (0.6)	SCAND1 (0.6)	TMBIM4 (0.6)
Hepcidin_all	MP:0001793	altered susceptibility to infection	0.03	>=0.20	CD40 (2.4)	ABCC13 (2.0)	LRRK1 (2.0)	PKIB (1.7)	ENSG00000226497 (1.5)	ANO3 (1.4)	ENSG00000250341 (1.4)	ZNF438 (1.3)	RDH10 (1.0)	C20orf152 (0.9)
Hepcidin_all	MP:0004970	kidney atrophy	0.03	>=0.20	CLRN3 (4.0)	TMBIM4 (2.4)	RDH10 (2.2)	WWOX (2.2)	OSMR (2.1)	PRCP (1.7)	SPOCK1 (1.5)	FAM181B (1.3)	NFS1 (1.2)	ERGIC3 (1.0)
Hepcidin_all	ENSG00000104419	NDRG1 PPI subnetwork	0.03	>=0.20	ERGIC3 (2.7)	RBM39 (2.3)	EPPK1 (1.9)	UBE2V2 (1.7)	ANO3 (1.6)	SERINC1 (1.5)	HSPA13 (1.3)	CPNE1 (1.3)	ENSG00000245832 (1.2)	RBM12 (1.1)
Hepcidin_all	ENSG00000100109	TFIP11 PPI subnetwork	0.03	>=0.20	NCOA5 (3.1)	CEP250 (2.9)	SCAND1 (2.4)	ROMO1 (2.0)	CPNE1 (2.0)	RBM12 (1.9)	RBM39 (1.6)	ERGIC3 (1.4)	SCRIB (1.3)	ENSG00000253302 (1.2)
Hepcidin_all	MP:0002730	head shaking	0.03	>=0.20	FAM181B (4.6)	BPI (2.8)	ENSG00000226497 (2.4)	STAU2 (2.3)	ZNF438 (2.2)	PRCP (2.0)	PALLD (1.5)	CDH22 (1.5)	WWOX (1.4)	RDH10 (1.4)
Hepcidin_all	GO:0046530	photoreceptor cell differentiation	0.03	>=0.20	FSTL5 (2.8)	C20orf152 (2.2)	ENSG00000250341 (2.1)	RDH10 (2.0)	SPAG4 (1.9)	CDH22 (1.8)	FER1L4 (1.8)	WWOX (1.6)	KCNIP1 (1.5)	EML6 (1.4)
Hepcidin_all	GO:0043954	cellular component maintenance	0.03	>=0.20	EML6 (3.3)	CLRN3 (2.2)	ENSG00000245832 (2.1)	C20orf152 (1.8)	ENSG00000226497 (1.8)	FSTL5 (1.7)	EPPK1 (1.6)	ABCC13 (1.6)	WWOX (1.6)	SLITRK1 (1.2)
Hepcidin_all	MP:0005587	abnormal Meckel's cartilage morphology	0.03	>=0.20	GDF5 (4.5)	PALLD (2.8)	ENSG00000248329 (2.2)	FAM181B (2.1)	ENSG00000256193 (2.1)	RDH10 (1.7)	ENSG00000253302 (1.5)	WWOX (1.5)	OSMR (1.2)	SPOCK1 (1.0)
Hepcidin_all	KEGG_HOMOLOGOUS_RECOMBINATION	KEGG_HOMOLOGOUS_RECOMBINATION	0.03	>=0.20	C11orf82 (4.8)	CEP250 (2.7)	ENSG00000250341 (2.1)	WWOX (2.0)	UBE2V2 (2.0)	ZNF438 (1.7)	C20orf152 (1.4)	MCPH1 (1.1)	HSF2 (1.1)	ABCC13 (1.1)
Hepcidin_all	GO:0016538	cyclin-dependent protein kinase regulator activity	0.03	>=0.20	LRRK1 (2.4)	GDF5 (1.7)	FAM181B (1.7)	HSF2 (1.7)	SCRIB (1.6)	C11orf82 (1.5)	RDH10 (1.4)	ENSG00000256193 (1.4)	EML6 (1.3)	KCNIP1 (1.3)
Hepcidin_all	MP:0003360	abnormal depression-related behavior	0.03	>=0.20	ENSG00000256193 (3.7)	SPOCK1 (3.0)	ENSG00000250341 (2.8)	SLC12A5 (2.7)	CDH22 (2.5)	CALN1 (2.3)	SLITRK1 (2.3)	EML6 (2.2)	ENSG00000226497 (2.0)	FSTL5 (1.7)
Hepcidin_all	MP:0004814	reduced linear vestibular evoked potential	0.03	>=0.20	RDH10 (2.4)	KCNIP1 (2.3)	ANO3 (1.9)	ENSG00000248329 (1.9)	WWOX (1.8)	ENSG00000253302 (1.8)	CALN1 (1.7)	CDH22 (1.5)	SLC12A5 (1.5)	SPOCK1 (1.4)
Hepcidin_all	GO:0006302	double-strand break repair	0.03	>=0.20	CEP250 (3.8)	MCPH1 (2.5)	ZNF438 (2.5)	PHF20 (2.2)	C11orf82 (2.1)	STAU2 (2.0)	ENSG00000253302 (1.7)	UBE2V2 (1.6)	WWOX (1.1)	TMBIM4 (1.0)
Hepcidin_all	GO:0005791	rough endoplasmic reticulum	0.03	>=0.20	HSPA13 (4.5)	ERGIC3 (4.2)	SERINC1 (2.4)	TMBIM4 (2.2)	ENSG00000256193 (2.1)	CLRN3 (1.9)	PRCP (1.8)	ROMO1 (1.8)	KCNIP1 (1.7)	ENSG00000250341 (1.3)
Hepcidin_all	ENSG00000104164	PLDN PPI subnetwork	0.03	>=0.20	WWOX (2.6)	ENSG00000248329 (1.7)	SCRIB (1.6)	UBE2V2 (1.5)	ZNF438 (1.4)	ENSG00000226497 (1.2)	MCPH1 (1.1)	PHF20 (0.9)	EML6 (0.9)	SCAND1 (0.9)
Hepcidin_all	GO:0007158	neuron cell-cell adhesion	0.03	>=0.20	SLITRK1 (4.3)	FSTL5 (4.3)	KCNIP1 (4.2)	FAM181B (2.2)	SPOCK1 (2.1)	ENSG00000250341 (1.6)	STAU2 (1.6)	ENSG00000253302 (1.6)	CDH22 (1.4)	PHF20 (1.3)
Hepcidin_all	GO:0071805	potassium ion transmembrane transport	0.03	>=0.20	ENSG00000245832 (2.9)	ENSG00000256193 (2.8)	KCNIP1 (2.5)	SPOCK1 (2.4)	SLITRK1 (1.8)	CALN1 (1.7)	CDH22 (1.5)	ABCC13 (1.5)	FAM181B (1.4)	PKIB (1.2)
Hepcidin_all	GO:0071804	cellular potassium ion transport	0.03	>=0.20	ENSG00000245832 (2.9)	ENSG00000256193 (2.8)	KCNIP1 (2.5)	SPOCK1 (2.4)	SLITRK1 (1.8)	CALN1 (1.7)	CDH22 (1.5)	ABCC13 (1.5)	FAM181B (1.4)	PKIB (1.2)
Hepcidin_all	ENSG00000085276	MECOM PPI subnetwork	0.03	>=0.20	WWOX (2.7)	SCAND1 (2.5)	ABCC13 (2.0)	LRRK1 (1.8)	NCOA5 (1.8)	BPI (1.6)	ZNF438 (1.4)	ROMO1 (1.4)	EML6 (1.3)	CDH22 (1.2)
Hepcidin_all	ENSG00000182359	KBTBD3 PPI subnetwork	0.03	>=0.20	HSPA13 (1.9)	PRCP (1.8)	EPPK1 (1.8)	CLRN3 (1.7)	ENSG00000226497 (1.4)	PALLD (1.4)	ABCC13 (1.3)	RDH10 (1.1)	RPL7 (1.1)	TMBIM4 (1.0)
Hepcidin_all	ENSG00000198062	POTEH PPI subnetwork	0.03	>=0.20	HSPA13 (2.0)	PRCP (2.0)	EPPK1 (1.7)	CLRN3 (1.5)	PALLD (1.4)	ABCC13 (1.3)	ENSG00000226497 (1.2)	RDH10 (1.1)	RPL7 (1.1)	TMBIM4 (1.0)
Hepcidin_all	GO:0005230	extracellular ligand-gated ion channel activity	0.03	>=0.20	SLITRK1 (4.8)	CALN1 (4.6)	FSTL5 (4.6)	SLC12A5 (3.9)	KCNIP1 (3.9)	EML6 (2.3)	ANO3 (2.2)	PKIB (1.8)	ENSG00000256193 (1.6)	ENSG00000226497 (1.5)
Hepcidin_all	GO:0006266	DNA ligation	0.03	>=0.20	ZNF438 (2.3)	C11orf82 (1.8)	STAU2 (1.8)	MCPH1 (1.6)	UBE2V2 (1.6)	SPAG4 (1.5)	ERGIC3 (1.4)	ENSG00000253302 (1.3)	WWOX (1.3)	ENSG00000248329 (1.1)
Hepcidin_all	GO:0031985	Golgi cisterna	0.03	>=0.20	HSPA13 (4.4)	ENSG00000250341 (2.4)	PRCP (1.9)	BPI (1.4)	FER1L4 (1.3)	ERGIC3 (1.1)	SERINC1 (1.1)	ENSG00000256193 (1.0)	SPAG4 (1.0)	ENSG00000248329 (0.9)
Hepcidin_all	GO:0019003	GDP binding	0.03	>=0.20	C20orf152 (2.2)	UBE2V2 (1.8)	CLRN3 (1.6)	ENSG00000253302 (1.5)	ENSG00000245832 (1.4)	FSTL5 (1.4)	NFS1 (1.3)	SERINC1 (1.3)	RICTOR (1.3)	EML6 (0.9)
Hepcidin_all	ENSG00000164597	COG5 PPI subnetwork	0.03	>=0.20	ENSG00000248329 (2.5)	EML6 (2.1)	SCAND1 (1.7)	WWOX (1.6)	ABCC13 (1.6)	CALN1 (1.5)	ENSG00000256193 (1.4)	ENSG00000253302 (1.3)	NCOA5 (1.3)	RICTOR (1.2)
Hepcidin_all	REACTOME_GABA_SYNTHESIS_RELEASE_REUPTAKE_AND_DEGRADATION	REACTOME_GABA_SYNTHESIS_RELEASE_REUPTAKE_AND_DEGRADATION	0.03	>=0.20	SLC12A5 (6.5)	KCNIP1 (3.4)	FSTL5 (2.8)	ENSG00000226497 (2.1)	EML6 (2.1)	WWOX (2.0)	CDH22 (1.9)	CALN1 (1.8)	SERINC1 (1.5)	SPOCK1 (1.5)
Hepcidin_all	KEGG_MATURITY_ONSET_DIABETES_OF_THE_YOUNG	KEGG_MATURITY_ONSET_DIABETES_OF_THE_YOUNG	0.03	>=0.20	KCNIP1 (3.0)	CLRN3 (2.9)	CDH22 (2.9)	FSTL5 (1.8)	WWOX (1.8)	SPOCK1 (1.5)	ENSG00000250341 (1.0)	PKIB (0.8)	EPPK1 (0.8)	ENSG00000248329 (0.6)
Hepcidin_all	MP:0000042	abnormal organ of Corti morphology	0.03	>=0.20	RDH10 (2.0)	LRRK1 (1.9)	ENSG00000248329 (1.8)	EPPK1 (1.7)	HSF2 (1.6)	FAM181B (1.6)	EML6 (1.4)	ENSG00000250341 (1.2)	PRCP (1.2)	CLRN3 (1.0)
Hepcidin_all	ENSG00000166206	GABRB3 PPI subnetwork	0.03	>=0.20	SLC12A5 (5.1)	FSTL5 (4.6)	ENSG00000256193 (4.1)	ANO3 (3.4)	SLITRK1 (3.1)	CALN1 (3.1)	EML6 (2.0)	KCNIP1 (1.6)	PKIB (1.4)	STAU2 (1.2)
Hepcidin_all	ENSG00000173530	TNFRSF10D PPI subnetwork	0.03	>=0.20	SCRIB (3.0)	HSPA13 (2.0)	CPNE1 (1.8)	ENSG00000226497 (1.6)	OSMR (1.4)	CEP250 (1.2)	HSF2 (1.1)	EPPK1 (1.1)	SERINC1 (1.1)	ENSG00000256193 (1.0)
Hepcidin_all	MP:0000854	abnormal cerebellum development	0.03	>=0.20	FAM181B (3.0)	CDH22 (2.3)	PKIB (1.8)	HSF2 (1.7)	ENSG00000250341 (1.6)	RDH10 (1.5)	WWOX (1.4)	ENSG00000248329 (1.3)	OSMR (1.3)	PHF20 (1.2)
Hepcidin_all	GO:0050885	neuromuscular process controlling balance	0.03	>=0.20	ENSG00000250341 (2.3)	ENSG00000253302 (2.3)	CDH22 (2.3)	SLITRK1 (2.2)	ENSG00000226497 (2.1)	PRCP (2.1)	KCNIP1 (1.9)	FAM181B (1.6)	ENSG00000245832 (1.6)	WWOX (1.5)
Hepcidin_all	GO:0006887	exocytosis	0.03	>=0.20	ENSG00000226497 (3.2)	EML6 (1.9)	STAU2 (1.9)	UBE2V2 (1.5)	PKIB (1.5)	SLC12A5 (1.4)	FSTL5 (1.4)	SPOCK1 (1.3)	SLITRK1 (1.3)	CDH22 (1.3)
Hepcidin_all	ENSG00000162923	WDR26 PPI subnetwork	0.03	>=0.20	ENSG00000253302 (2.4)	RBM12 (2.1)	HSF2 (2.1)	FAM181B (1.9)	RICTOR (1.9)	ABCC13 (1.8)	CPNE1 (1.6)	CDH22 (1.5)	NFS1 (1.5)	ZNF438 (1.5)
Hepcidin_all	MP:0003161	absent lateral semicircular canal	0.03	>=0.20	ZNF438 (2.8)	FAM181B (2.8)	ENSG00000253302 (2.1)	SPAG4 (1.9)	HSF2 (1.7)	PHF20 (1.6)	ENSG00000245832 (1.5)	BPI (1.3)	CDH22 (1.2)	SCRIB (1.2)
Hepcidin_all	ENSG00000134882	UBAC2 PPI subnetwork	0.03	>=0.20	CLRN3 (2.5)	PRCP (2.2)	ABCC13 (1.8)	TMBIM4 (1.6)	ENSG00000253302 (1.6)	ENSG00000245832 (1.4)	RDH10 (1.4)	HSPA13 (1.4)	PALLD (1.3)	STAU2 (1.1)
Hepcidin_all	MP:0002136	abnormal kidney physiology	0.03	>=0.20	BPI (2.5)	CLRN3 (2.4)	ENSG00000248329 (2.4)	PALLD (2.2)	SERINC1 (1.7)	STAU2 (1.3)	EML6 (1.2)	SCRIB (1.2)	ENSG00000256193 (1.2)	ENSG00000253302 (1.0)
Hepcidin_all	MP:0003996	clonic seizures	0.03	>=0.20	SLC12A5 (5.0)	ENSG00000256193 (3.7)	ANO3 (2.9)	CDH22 (2.8)	SPOCK1 (2.6)	SERINC1 (2.6)	SLITRK1 (2.5)	STAU2 (2.1)	KCNIP1 (1.9)	WWOX (1.5)
Hepcidin_all	ENSG00000072210	ALDH3A2 PPI subnetwork	0.03	>=0.20	HSPA13 (2.1)	PRCP (2.0)	CLRN3 (1.7)	EPPK1 (1.5)	ABCC13 (1.4)	PALLD (1.3)	ENSG00000226497 (1.2)	RDH10 (1.1)	RPL7 (1.0)	FER1L4 (1.0)
Hepcidin_all	GO:0030330	DNA damage response, signal transduction by p53 class mediator	0.03	>=0.20	TMBIM4 (2.7)	ENSG00000253302 (2.1)	HSF2 (2.1)	SCAND1 (2.0)	ENSG00000245832 (1.9)	C20orf152 (1.6)	SCRIB (1.6)	GDF5 (1.5)	UBE2V2 (1.3)	ROMO1 (1.3)
Hepcidin_all	GO:0006820	anion transport	0.03	>=0.20	ABCC13 (3.6)	CLRN3 (2.9)	FSTL5 (2.2)	SLITRK1 (1.9)	ENSG00000250341 (1.9)	SLC12A5 (1.7)	PRCP (1.4)	TMBIM4 (1.1)	SERINC1 (1.1)	CALN1 (1.0)
Hepcidin_all	GO:0034502	protein localization to chromosome	0.03	>=0.20	RPL7 (2.7)	C11orf82 (2.5)	MCPH1 (2.4)	CPNE1 (1.5)	WWOX (1.5)	STAU2 (1.5)	C20orf152 (1.4)	CEP250 (1.4)	ENSG00000245832 (1.3)	ZNF438 (1.0)
Hepcidin_all	ENSG00000159352	PSMD4 PPI subnetwork	0.03	>=0.20	UBE2V2 (2.4)	HSPA13 (1.8)	SCRIB (1.6)	ROMO1 (1.5)	TMBIM4 (1.3)	FSTL5 (1.3)	SCAND1 (1.2)	HSF2 (1.2)	CPNE1 (1.1)	EPPK1 (0.8)
Hepcidin_all	MP:0002411	decreased susceptibility to bacterial infection	0.03	>=0.20	PRCP (2.7)	OSMR (2.4)	RDH10 (1.3)	PHF20 (1.3)	EPPK1 (1.0)	CD40 (1.0)	SERINC1 (1.0)	CLRN3 (0.8)	SLITRK1 (0.7)	ABCC13 (0.7)
Hepcidin_all	MP:0005241	abnormal retinal ganglion layer morphology	0.03	>=0.20	KCNIP1 (3.4)	ENSG00000256193 (2.6)	FSTL5 (2.1)	EML6 (2.0)	RDH10 (1.9)	FAM181B (1.7)	EPPK1 (1.6)	SLITRK1 (1.2)	PALLD (1.1)	ERGIC3 (1.1)
Hepcidin_all	MP:0008840	abnormal spike wave discharge	0.03	>=0.20	CDH22 (4.6)	SLC12A5 (3.8)	ENSG00000256193 (3.4)	KCNIP1 (2.3)	SPOCK1 (1.9)	ENSG00000245832 (1.5)	CALN1 (1.3)	ENSG00000250341 (1.0)	EML6 (1.0)	WWOX (0.9)
Hepcidin_all	GO:0001841	neural tube formation	0.03	>=0.20	ENSG00000245832 (2.7)	RICTOR (2.0)	ENSG00000248329 (1.9)	HSF2 (1.7)	CPNE1 (1.6)	ENSG00000256193 (1.6)	GDF5 (1.5)	PALLD (1.5)	EPPK1 (1.4)	SPAG4 (1.2)
Hepcidin_all	KEGG_PRIMARY_BILE_ACID_BIOSYNTHESIS	KEGG_PRIMARY_BILE_ACID_BIOSYNTHESIS	0.03	>=0.20	ENSG00000248329 (3.0)	ENSG00000245832 (2.9)	ZNF438 (1.8)	CD40 (1.6)	CALN1 (1.4)	ENSG00000250341 (1.3)	PRCP (1.1)	NFS1 (1.1)	LRRK1 (1.1)	CDH22 (1.0)
Hepcidin_all	GO:0007218	neuropeptide signaling pathway	0.03	>=0.20	KCNIP1 (3.3)	ENSG00000226497 (2.4)	CDH22 (2.1)	ABCC13 (2.1)	FAM181B (1.9)	FSTL5 (1.6)	SLITRK1 (1.5)	SPOCK1 (1.3)	ANO3 (1.3)	ENSG00000245832 (1.2)
Hepcidin_all	ENSG00000198641	ENSG00000198641 PPI subnetwork	0.03	>=0.20	ERGIC3 (4.9)	TMBIM4 (3.5)	SERINC1 (2.3)	HSPA13 (2.1)	NFS1 (1.8)	SPAG4 (1.7)	ENSG00000250341 (1.6)	SCAND1 (1.5)	CPNE1 (1.5)	NCOA5 (1.5)
Hepcidin_all	GO:0010165	response to X-ray	0.03	>=0.20	ENSG00000226497 (3.5)	CEP250 (3.1)	EML6 (1.6)	ENSG00000253302 (1.5)	GDF5 (1.5)	ENSG00000248329 (1.4)	CALN1 (1.4)	FSTL5 (1.4)	TMBIM4 (1.3)	C11orf82 (1.3)
Hepcidin_all	MP:0002693	abnormal pancreas physiology	0.03	>=0.20	ENSG00000256193 (2.5)	KCNIP1 (2.1)	CLRN3 (2.1)	MCPH1 (1.6)	FAM181B (1.3)	CDH22 (1.2)	SPAG4 (1.0)	ENSG00000248329 (0.9)	UBE2V2 (0.7)	FSTL5 (0.7)
Hepcidin_all	ENSG00000078399	HOXA9 PPI subnetwork	0.03	>=0.20	PALLD (1.8)	KCNIP1 (1.7)	PHF20 (1.6)	FSTL5 (1.5)	ANO3 (1.4)	ENSG00000226497 (1.2)	CALN1 (1.2)	RDH10 (1.2)	MCPH1 (1.2)	ZNF438 (1.1)
Hepcidin_all	MP:0003484	abnormal channel response	0.03	>=0.20	CALN1 (4.9)	KCNIP1 (3.7)	SLITRK1 (3.5)	ANO3 (3.4)	SLC12A5 (3.3)	SPOCK1 (2.9)	FSTL5 (2.2)	FAM181B (2.0)	CDH22 (1.9)	ABCC13 (1.4)
Hepcidin_all	ENSG00000111669	TPI1 PPI subnetwork	0.03	>=0.20	ERGIC3 (3.0)	SPAG4 (2.9)	FAM181B (2.2)	FER1L4 (2.1)	ZNF438 (1.8)	ENSG00000226497 (1.8)	UBE2V2 (1.7)	SLC12A5 (1.7)	SERINC1 (1.6)	HSF2 (1.3)
Hepcidin_all	GO:0034707	chloride channel complex	0.03	>=0.20	SLC12A5 (4.7)	FSTL5 (4.2)	CALN1 (3.0)	SLITRK1 (2.4)	PKIB (2.4)	CLRN3 (2.3)	ANO3 (2.2)	KCNIP1 (2.1)	ABCC13 (1.7)	CDH22 (1.4)
Hepcidin_all	MP:0002932	abnormal joint morphology	0.03	>=0.20	GDF5 (3.7)	OSMR (2.6)	SPOCK1 (2.2)	RICTOR (2.1)	PRCP (1.7)	FAM181B (1.5)	WWOX (1.5)	BPI (1.3)	SCRIB (1.0)	EML6 (1.0)
Hepcidin_all	GO:0008430	selenium binding	0.03	>=0.20	TMBIM4 (2.2)	UBE2V2 (2.0)	SERINC1 (1.9)	BPI (1.4)	ABCC13 (1.4)	PRCP (1.3)	ERGIC3 (1.3)	RPL7 (1.3)	STAU2 (1.2)	CLRN3 (1.2)
Hepcidin_all	GO:0034220	ion transmembrane transport	0.03	>=0.20	KCNIP1 (2.4)	FSTL5 (2.3)	ABCC13 (2.3)	SLC12A5 (2.0)	CLRN3 (1.9)	CDH22 (1.7)	CALN1 (1.6)	C20orf152 (1.5)	EML6 (1.4)	STAU2 (1.3)
Hepcidin_all	GO:0035966	response to topologically incorrect protein	0.03	>=0.20	HSPA13 (4.7)	TMBIM4 (2.3)	ENSG00000250341 (2.0)	EML6 (1.9)	FER1L4 (1.7)	SERINC1 (1.1)	SPAG4 (1.0)	WWOX (0.9)	ENSG00000226497 (0.9)	RPL7 (0.8)
Hepcidin_all	ENSG00000071243	ING3 PPI subnetwork	0.03	>=0.20	MCPH1 (4.0)	NCOA5 (3.6)	CPNE1 (2.7)	RBM39 (2.6)	ZNF438 (2.2)	SCAND1 (2.1)	WWOX (1.9)	ERGIC3 (1.6)	SLITRK1 (1.5)	PHF20 (1.3)
Hepcidin_all	GO:0030666	endocytic vesicle membrane	0.03	>=0.20	SLITRK1 (3.2)	SLC12A5 (2.8)	CLRN3 (2.5)	ANO3 (2.4)	KCNIP1 (2.3)	PKIB (2.3)	FSTL5 (2.2)	BPI (2.0)	SERINC1 (1.9)	ENSG00000245832 (1.6)
Hepcidin_all	GO:0005544	calcium-dependent phospholipid binding	0.03	>=0.20	BPI (5.6)	LRRK1 (2.9)	STAU2 (1.8)	FER1L4 (1.8)	EPPK1 (1.6)	CLRN3 (1.5)	NFS1 (1.5)	C20orf152 (1.5)	ENSG00000248329 (1.2)	RDH10 (1.1)
Hepcidin_all	ENSG00000173876	TUBB8 PPI subnetwork	0.03	>=0.20	PRCP (2.6)	EPPK1 (1.9)	CLRN3 (1.8)	HSPA13 (1.7)	RDH10 (1.3)	ABCC13 (1.2)	ENSG00000226497 (1.2)	RPL7 (1.2)	TMBIM4 (1.1)	BPI (1.1)
Hepcidin_all	ENSG00000156127	BATF PPI subnetwork	0.04	>=0.20	BPI (2.2)	CALN1 (1.9)	WWOX (1.9)	SCAND1 (1.8)	ENSG00000256193 (1.7)	OSMR (1.6)	ZNF438 (1.5)	RBM39 (1.3)	PKIB (1.2)	CD40 (1.1)
Hepcidin_all	ENSG00000170632	ARMC10 PPI subnetwork	0.04	>=0.20	HSPA13 (2.2)	PRCP (1.8)	EPPK1 (1.8)	CLRN3 (1.6)	ABCC13 (1.4)	ENSG00000226497 (1.3)	PALLD (1.3)	RPL7 (1.2)	RDH10 (1.1)	TMBIM4 (1.0)
Hepcidin_all	ENSG00000168496	FEN1 PPI subnetwork	0.04	>=0.20	C11orf82 (5.3)	CEP250 (3.7)	MCPH1 (2.4)	PHF20 (1.1)	RBM39 (1.0)	ENSG00000253302 (1.0)	ABCC13 (0.8)	ENSG00000250341 (0.8)	RICTOR (0.7)	SCRIB (0.7)
Hepcidin_all	MP:0004173	abnormal intervertebral disk morphology	0.04	>=0.20	GDF5 (3.1)	OSMR (2.5)	KCNIP1 (2.3)	PRCP (1.7)	RICTOR (1.4)	ENSG00000248329 (1.4)	LRRK1 (1.3)	ENSG00000253302 (1.2)	SLITRK1 (1.0)	PALLD (0.9)
Hepcidin_all	ENSG00000104833	TUBB4A PPI subnetwork	0.04	>=0.20	CD40 (3.6)	SERINC1 (1.7)	PHF20 (1.6)	OSMR (1.5)	UBE2V2 (1.5)	ENSG00000250341 (1.4)	RBM39 (1.4)	HSF2 (1.2)	ENSG00000226497 (1.2)	CLRN3 (1.1)
Hepcidin_all	REACTOME_ANTIGEN_PRESENTATION_FOLDING_ASSEMBLY_AND_PEPTIDE_LOADING_OF_CLASS_I_MHC	REACTOME_ANTIGEN_PRESENTATION_FOLDING_ASSEMBLY_AND_PEPTIDE_LOADING_OF_CLASS_I_MHC	0.04	>=0.20	HSPA13 (3.8)	ERGIC3 (2.1)	EML6 (2.0)	C20orf152 (1.4)	ENSG00000226497 (1.2)	PRCP (1.1)	OSMR (1.0)	FAM181B (1.0)	CD40 (1.0)	RBM39 (0.9)
Hepcidin_all	ENSG00000145794	MEGF10 PPI subnetwork	0.04	>=0.20	EML6 (2.2)	ENSG00000256193 (2.2)	CDH22 (2.0)	STAU2 (1.7)	LRRK1 (1.5)	KCNIP1 (1.4)	SLITRK1 (1.3)	EPPK1 (1.3)	SCRIB (1.2)	ENSG00000226497 (1.1)
Hepcidin_all	ENSG00000183763	TRAIP PPI subnetwork	0.04	>=0.20	WWOX (2.2)	HSPA13 (2.1)	CD40 (1.9)	RBM12 (1.8)	CEP250 (1.7)	BPI (1.6)	ABCC13 (1.4)	NCOA5 (1.3)	ENSG00000248329 (0.8)	HSF2 (0.7)
Hepcidin_all	ENSG00000078808	SDF4 PPI subnetwork	0.04	>=0.20	PRCP (2.5)	CLRN3 (2.1)	RDH10 (1.7)	STAU2 (1.5)	SPOCK1 (1.4)	ENSG00000245832 (1.4)	TMBIM4 (1.4)	ABCC13 (1.4)	WWOX (1.2)	HSPA13 (1.1)
Hepcidin_all	GO:0042165	neurotransmitter binding	0.04	>=0.20	FSTL5 (2.7)	CALN1 (2.6)	SLITRK1 (2.1)	EML6 (1.5)	CDH22 (1.5)	GDF5 (1.4)	ENSG00000226497 (1.3)	SLC12A5 (1.3)	ZNF438 (1.1)	KCNIP1 (1.0)
Hepcidin_all	MP:0003339	decreased pancreatic beta cell number	0.04	>=0.20	CDH22 (3.0)	KCNIP1 (2.9)	CLRN3 (2.4)	WWOX (2.1)	FSTL5 (1.8)	SLITRK1 (1.7)	PKIB (1.6)	ANO3 (1.2)	SPOCK1 (1.1)	SLC12A5 (1.1)
Hepcidin_all	ENSG00000054116	TRAPPC3 PPI subnetwork	0.04	>=0.20	HSPA13 (4.1)	WWOX (2.4)	ROMO1 (2.0)	TMBIM4 (1.9)	UBE2V2 (1.8)	NFS1 (1.8)	STAU2 (1.8)	SCAND1 (1.5)	ENSG00000248329 (1.4)	ERGIC3 (1.1)
Hepcidin_all	ENSG00000025796	SEC63 PPI subnetwork	0.04	>=0.20	HSPA13 (4.4)	SERINC1 (4.1)	TMBIM4 (2.9)	ERGIC3 (2.5)	CDH22 (1.7)	WWOX (1.6)	RDH10 (1.5)	ABCC13 (1.5)	ROMO1 (1.4)	SPAG4 (1.2)
Hepcidin_all	GO:0016050	vesicle organization	0.04	>=0.20	HSPA13 (3.5)	CPNE1 (1.9)	ENSG00000226497 (1.4)	SPOCK1 (1.4)	LRRK1 (1.2)	TMBIM4 (1.0)	ZNF438 (1.0)	SLITRK1 (0.9)	SCAND1 (0.8)	STAU2 (0.8)
Hepcidin_all	ENSG00000132964	CDK8 PPI subnetwork	0.04	>=0.20	SCRIB (3.3)	RICTOR (2.6)	RBM12 (2.5)	NCOA5 (2.5)	FAM181B (1.5)	PHF20 (1.5)	SCAND1 (1.4)	ENSG00000253302 (1.4)	ROMO1 (1.4)	RBM39 (1.3)
Hepcidin_all	GO:0060606	tube closure	0.04	>=0.20	ENSG00000245832 (2.9)	PALLD (1.6)	HSF2 (1.5)	ENSG00000248329 (1.5)	ENSG00000256193 (1.5)	GDF5 (1.5)	RICTOR (1.4)	SCRIB (1.3)	EPPK1 (1.2)	ENSG00000226497 (1.2)
Hepcidin_all	ENSG00000176986	SEC24C PPI subnetwork	0.04	>=0.20	ERGIC3 (3.9)	NFS1 (2.9)	HSPA13 (2.2)	CPNE1 (1.9)	TMBIM4 (1.8)	ROMO1 (1.3)	WWOX (1.2)	ENSG00000256193 (1.2)	GDF5 (1.1)	UBE2V2 (1.0)
Hepcidin_all	ENSG00000166313	APBB1 PPI subnetwork	0.04	>=0.20	SERINC1 (2.8)	ERGIC3 (2.3)	ENSG00000253302 (2.2)	SPOCK1 (1.7)	TMBIM4 (1.7)	CLRN3 (1.4)	ENSG00000226497 (1.4)	SLC12A5 (1.3)	ENSG00000250341 (1.0)	PKIB (0.9)
Hepcidin_all	ENSG00000112983	BRD8 PPI subnetwork	0.04	>=0.20	NCOA5 (3.1)	ZNF438 (2.9)	SCAND1 (2.1)	RBM39 (2.1)	ENSG00000256193 (2.1)	ERGIC3 (1.8)	SLITRK1 (1.4)	FER1L4 (1.2)	MCPH1 (0.9)	CPNE1 (0.9)
Hepcidin_all	GO:0016790	thiolester hydrolase activity	0.04	>=0.20	WWOX (2.9)	RICTOR (2.3)	UBE2V2 (2.0)	CALN1 (1.5)	NFS1 (1.3)	HSF2 (1.2)	SCRIB (1.0)	RBM39 (0.9)	ZNF438 (0.9)	PHF20 (0.9)
Hepcidin_all	GO:0008484	sulfuric ester hydrolase activity	0.04	>=0.20	SPOCK1 (3.3)	PRCP (2.4)	ERGIC3 (2.1)	OSMR (2.0)	SPAG4 (2.0)	RDH10 (1.7)	TMBIM4 (1.7)	BPI (1.5)	HSPA13 (1.4)	KCNIP1 (1.4)
Hepcidin_all	ENSG00000113522	RAD50 PPI subnetwork	0.04	>=0.20	C11orf82 (4.1)	CEP250 (3.5)	PHF20 (2.9)	WWOX (2.4)	MCPH1 (1.8)	SCRIB (1.5)	NFS1 (1.4)	ENSG00000250341 (1.3)	CALN1 (1.2)	RPL7 (1.0)
Hepcidin_all	GO:0032963	collagen metabolic process	0.04	>=0.20	BPI (4.9)	SPOCK1 (2.1)	EPPK1 (1.7)	LRRK1 (1.6)	ERGIC3 (1.6)	CLRN3 (1.6)	OSMR (1.5)	ZNF438 (1.3)	ENSG00000226497 (1.3)	ENSG00000248329 (1.1)
Hepcidin_all	ENSG00000108587	GOSR1 PPI subnetwork	0.04	>=0.20	HSPA13 (3.4)	TMBIM4 (3.1)	CD40 (2.4)	SERINC1 (2.3)	ERGIC3 (2.1)	NFS1 (1.6)	PRCP (1.5)	ENSG00000250341 (1.2)	WWOX (1.1)	FSTL5 (0.9)
Hepcidin_all	KEGG_FRUCTOSE_AND_MANNOSE_METABOLISM	KEGG_FRUCTOSE_AND_MANNOSE_METABOLISM	0.04	>=0.20	SPAG4 (4.9)	FER1L4 (2.8)	CLRN3 (2.0)	ABCC13 (1.6)	ZNF438 (1.5)	WWOX (1.3)	ENSG00000226497 (1.3)	EPPK1 (1.2)	MCPH1 (1.0)	FAM181B (1.0)
Hepcidin_all	REACTOME_INSULIN_SYNTHESIS_AND_PROCESSING	REACTOME_INSULIN_SYNTHESIS_AND_PROCESSING	0.04	>=0.20	SLITRK1 (2.7)	FSTL5 (2.4)	SERINC1 (2.1)	SPOCK1 (2.0)	BPI (1.6)	STAU2 (1.4)	ENSG00000250341 (1.4)	OSMR (1.2)	SLC12A5 (1.2)	RICTOR (1.1)
Hepcidin_all	ENSG00000064601	CTSA PPI subnetwork	0.04	>=0.20	PRCP (3.8)	ERGIC3 (3.7)	WWOX (2.3)	NFS1 (1.9)	ENSG00000248329 (1.8)	CPNE1 (1.7)	ABCC13 (1.5)	ENSG00000253302 (1.3)	ENSG00000256193 (1.2)	TMBIM4 (1.1)
Hepcidin_all	ENSG00000116560	SFPQ PPI subnetwork	0.04	>=0.20	RBM39 (4.2)	RBM12 (3.3)	NCOA5 (3.3)	SERINC1 (2.2)	CEP250 (1.8)	RPL7 (1.7)	ENSG00000256193 (1.7)	ENSG00000245832 (1.6)	LRRK1 (1.5)	OSMR (1.5)
Hepcidin_all	ENSG00000196415	PRTN3 PPI subnetwork	0.04	>=0.20	BPI (6.8)	OSMR (1.9)	CALN1 (1.7)	ENSG00000253302 (1.3)	FSTL5 (1.2)	TMBIM4 (1.1)	ENSG00000226497 (1.1)	MCPH1 (1.1)	ABCC13 (1.0)	CLRN3 (1.0)
Hepcidin_all	GO:0007040	lysosome organization	0.04	>=0.20	ERGIC3 (3.4)	PRCP (2.9)	ENSG00000226497 (2.3)	ABCC13 (2.1)	ENSG00000245832 (2.0)	SERINC1 (1.6)	MCPH1 (1.5)	TMBIM4 (1.4)	ENSG00000253302 (1.3)	WWOX (1.3)
Hepcidin_all	ENSG00000128513	POT1 PPI subnetwork	0.04	>=0.20	WWOX (2.9)	MCPH1 (2.4)	C20orf152 (1.7)	PRCP (1.5)	STAU2 (1.4)	ENSG00000256193 (1.3)	CPNE1 (1.2)	FER1L4 (1.1)	CALN1 (1.1)	RDH10 (1.0)
Hepcidin_all	ENSG00000075673	ATP12A PPI subnetwork	0.04	>=0.20	PRCP (2.1)	HSPA13 (2.0)	EPPK1 (1.8)	ABCC13 (1.4)	FER1L4 (1.2)	TMBIM4 (1.1)	PALLD (1.1)	RPL7 (1.1)	ENSG00000226497 (1.0)	BPI (1.0)
Hepcidin_all	GO:0017156	calcium ion-dependent exocytosis	0.04	>=0.20	PKIB (3.7)	EML6 (2.6)	FSTL5 (1.9)	ENSG00000248329 (1.8)	ENSG00000226497 (1.7)	SLITRK1 (1.5)	RICTOR (1.4)	CLRN3 (1.2)	SERINC1 (1.2)	SPAG4 (1.2)
Hepcidin_all	ENSG00000164708	PGAM2 PPI subnetwork	0.04	>=0.20	ENSG00000245832 (2.6)	ERGIC3 (2.0)	HSF2 (1.8)	SPOCK1 (1.6)	SPAG4 (1.3)	PALLD (1.3)	RICTOR (1.2)	SERINC1 (1.2)	C20orf152 (1.1)	ENSG00000226497 (1.1)
Hepcidin_all	GO:0001838	embryonic epithelial tube formation	0.04	>=0.20	ENSG00000248329 (2.1)	HSF2 (1.8)	RICTOR (1.7)	ENSG00000245832 (1.7)	EPPK1 (1.5)	FAM181B (1.5)	CPNE1 (1.3)	GDF5 (1.3)	SCRIB (1.3)	LRRK1 (1.0)
Hepcidin_all	MP:0010107	abnormal renal reabsorbtion	0.04	>=0.20	CLRN3 (7.1)	ABCC13 (1.8)	KCNIP1 (1.5)	ENSG00000253302 (1.3)	WWOX (1.2)	CDH22 (1.1)	NFS1 (1.0)	BPI (1.0)	ENSG00000250341 (1.0)	TMBIM4 (0.9)
Hepcidin_all	MP:0008673	decreased interleukin-13 secretion	0.04	>=0.20	BPI (1.9)	ZNF438 (1.7)	CLRN3 (1.6)	FER1L4 (1.6)	EML6 (1.4)	ENSG00000248329 (1.4)	TMBIM4 (1.3)	ABCC13 (1.1)	ENSG00000250341 (1.0)	GDF5 (1.0)
Hepcidin_all	ENSG00000196262	PPIA PPI subnetwork	0.04	>=0.20	PALLD (3.7)	EPPK1 (3.0)	RBM39 (2.7)	CLRN3 (2.6)	SERINC1 (2.2)	CEP250 (1.7)	ERGIC3 (1.6)	PKIB (1.6)	RPL7 (1.3)	NCOA5 (1.1)
Hepcidin_all	ENSG00000198618	ENSG00000198618 PPI subnetwork	0.04	>=0.20	PALLD (3.7)	EPPK1 (3.0)	RBM39 (2.7)	CLRN3 (2.6)	SERINC1 (2.2)	CEP250 (1.7)	ERGIC3 (1.6)	PKIB (1.6)	RPL7 (1.3)	NCOA5 (1.1)
Hepcidin_all	ENSG00000158042	MRPL17 PPI subnetwork	0.04	>=0.20	ROMO1 (3.0)	NFS1 (2.8)	SCAND1 (1.9)	ENSG00000253302 (1.8)	NCOA5 (1.7)	LRRK1 (1.7)	CPNE1 (1.5)	CEP250 (1.5)	SCRIB (1.3)	RPL7 (1.2)
Hepcidin_all	ENSG00000133477	FAM83F PPI subnetwork	0.04	>=0.20	HSPA13 (2.1)	PRCP (2.0)	EPPK1 (1.5)	CLRN3 (1.5)	PALLD (1.4)	ABCC13 (1.4)	RDH10 (1.3)	TMBIM4 (1.2)	RPL7 (1.1)	BPI (0.9)
Hepcidin_all	MP:0000788	abnormal cerebral cortex morphology	0.04	>=0.20	FAM181B (3.6)	SERINC1 (3.1)	CDH22 (2.1)	SLITRK1 (2.0)	WWOX (1.5)	ZNF438 (1.4)	OSMR (1.1)	SPOCK1 (1.1)	ERGIC3 (1.1)	PRCP (1.1)
Hepcidin_all	MP:0006058	decreased cerebral infarction size	0.04	>=0.20	LRRK1 (2.8)	RDH10 (2.2)	PRCP (1.8)	OSMR (1.6)	CD40 (1.4)	ENSG00000226497 (1.2)	ENSG00000250341 (1.2)	CDH22 (1.1)	KCNIP1 (1.0)	EML6 (1.0)
Hepcidin_all	GO:0034976	response to endoplasmic reticulum stress	0.04	>=0.20	HSPA13 (4.8)	TMBIM4 (3.3)	EML6 (3.2)	FER1L4 (3.0)	RBM39 (1.8)	SPAG4 (1.8)	SERINC1 (1.4)	RICTOR (1.3)	WWOX (1.3)	PRCP (1.0)
Hepcidin_all	ENSG00000105364	MRPL4 PPI subnetwork	0.04	>=0.20	ROMO1 (2.8)	NFS1 (2.4)	CPNE1 (2.2)	CEP250 (1.8)	LRRK1 (1.4)	ENSG00000253302 (1.4)	NCOA5 (1.4)	MCPH1 (1.2)	SCRIB (1.2)	SCAND1 (1.2)
Hepcidin_all	GO:0007062	sister chromatid cohesion	0.04	>=0.20	RICTOR (2.3)	RBM39 (2.3)	STAU2 (1.7)	C11orf82 (1.7)	SCRIB (1.6)	ENSG00000253302 (1.5)	WWOX (1.5)	ZNF438 (1.2)	HSF2 (1.1)	CEP250 (1.0)
Hepcidin_all	GO:0008250	oligosaccharyltransferase complex	0.04	>=0.20	HSPA13 (6.7)	ERGIC3 (5.8)	TMBIM4 (3.8)	PRCP (2.8)	MCPH1 (2.2)	CPNE1 (2.0)	ROMO1 (1.9)	ENSG00000226497 (1.4)	CALN1 (1.4)	SERINC1 (1.3)
Hepcidin_all	GO:0042088	T-helper 1 type immune response	0.04	>=0.20	LRRK1 (3.2)	CD40 (3.0)	ENSG00000253302 (2.0)	MCPH1 (1.9)	ZNF438 (1.8)	CALN1 (1.6)	PKIB (1.5)	ENSG00000226497 (1.4)	C20orf152 (1.1)	ENSG00000256193 (1.0)
Hepcidin_all	ENSG00000086205	FOLH1 PPI subnetwork	0.04	>=0.20	PRCP (2.4)	ZNF438 (1.7)	CLRN3 (1.6)	HSPA13 (1.4)	TMBIM4 (1.4)	SPOCK1 (1.3)	ENSG00000245832 (1.0)	ENSG00000226497 (0.8)	WWOX (0.8)	PALLD (0.7)
Hepcidin_all	ENSG00000087111	PIGS PPI subnetwork	0.04	>=0.20	ERGIC3 (4.6)	CPNE1 (3.3)	NFS1 (3.2)	SCRIB (2.7)	SCAND1 (2.4)	BPI (2.3)	STAU2 (2.1)	TMBIM4 (1.9)	RBM39 (1.8)	ROMO1 (1.8)
Hepcidin_all	GO:0090312	positive regulation of protein deacetylation	0.04	>=0.20	UBE2V2 (1.8)	RICTOR (1.8)	MCPH1 (1.7)	ENSG00000250341 (1.5)	CEP250 (1.5)	ANO3 (1.4)	SCAND1 (1.4)	C20orf152 (1.4)	ENSG00000226497 (1.2)	LRRK1 (1.0)
Hepcidin_all	ENSG00000118503	TNFAIP3 PPI subnetwork	0.04	>=0.20	CD40 (4.4)	MCPH1 (2.7)	NCOA5 (2.4)	SERINC1 (2.2)	STAU2 (2.0)	PHF20 (1.9)	CLRN3 (1.7)	UBE2V2 (1.5)	ANO3 (1.4)	FER1L4 (1.3)
Hepcidin_all	ENSG00000118007	STAG1 PPI subnetwork	0.04	>=0.20	RBM39 (3.2)	STAU2 (2.8)	SCRIB (2.5)	CEP250 (2.3)	RICTOR (2.0)	WWOX (1.7)	RBM12 (1.7)	RPL7 (1.6)	PHF20 (1.6)	UBE2V2 (1.6)
Hepcidin_all	GO:0032182	small conjugating protein binding	0.04	>=0.20	SERINC1 (2.8)	STAU2 (2.4)	HSF2 (1.9)	MCPH1 (1.9)	PHF20 (1.9)	SCRIB (1.6)	CPNE1 (1.2)	UBE2V2 (1.2)	ENSG00000245832 (1.1)	ZNF438 (1.0)
Hepcidin_all	ENSG00000213380	COG8 PPI subnetwork	0.04	>=0.20	HSF2 (2.0)	NFS1 (1.9)	TMBIM4 (1.8)	SPOCK1 (1.6)	WWOX (1.5)	RBM39 (1.4)	EML6 (1.4)	MCPH1 (1.4)	ENSG00000256193 (1.2)	PKIB (1.0)
Hepcidin_all	ENSG00000149357	LAMTOR1 PPI subnetwork	0.04	>=0.20	PRCP (3.2)	CLRN3 (2.0)	HSPA13 (1.5)	STAU2 (1.5)	RDH10 (1.4)	TMBIM4 (1.2)	SPOCK1 (1.2)	ABCC13 (1.1)	ENSG00000226497 (1.0)	ENSG00000253302 (1.0)
Hepcidin_all	GO:0001754	eye photoreceptor cell differentiation	0.04	>=0.20	FSTL5 (3.0)	C20orf152 (1.9)	FER1L4 (1.8)	RDH10 (1.7)	SPAG4 (1.7)	CDH22 (1.7)	KCNIP1 (1.7)	WWOX (1.5)	ENSG00000226497 (1.4)	ENSG00000250341 (1.4)
Hepcidin_all	GO:0006901	vesicle coating	0.04	>=0.20	HSPA13 (3.6)	ENSG00000245832 (2.0)	CPNE1 (1.8)	ABCC13 (1.6)	SCAND1 (1.4)	ERGIC3 (1.4)	SLITRK1 (1.2)	FSTL5 (1.1)	ROMO1 (1.0)	ENSG00000226497 (0.9)
Hepcidin_all	GO:0007029	endoplasmic reticulum organization	0.04	>=0.20	ABCC13 (2.5)	ENSG00000256193 (2.1)	ENSG00000250341 (2.0)	SLITRK1 (1.9)	EML6 (1.6)	PRCP (1.5)	TMBIM4 (1.2)	ZNF438 (1.2)	SERINC1 (1.1)	ERGIC3 (1.1)
Hepcidin_all	GO:0008206	bile acid metabolic process	0.04	>=0.20	ENSG00000245832 (3.1)	ENSG00000250341 (2.1)	ENSG00000248329 (1.5)	CLRN3 (1.4)	NFS1 (1.3)	ERGIC3 (1.2)	CEP250 (1.2)	ZNF438 (1.2)	CALN1 (0.8)	WWOX (0.7)
Hepcidin_all	REACTOME_EARLY_PHASE_OF_HIV_LIFE_CYCLE	REACTOME_EARLY_PHASE_OF_HIV_LIFE_CYCLE	0.04	>=0.20	CALN1 (1.8)	ZNF438 (1.8)	HSPA13 (1.6)	ENSG00000253302 (1.5)	ENSG00000248329 (1.5)	EPPK1 (1.4)	CEP250 (1.4)	CDH22 (1.4)	C11orf82 (1.3)	STAU2 (1.3)
Hepcidin_all	GO:0030574	collagen catabolic process	0.04	>=0.20	BPI (4.4)	ZNF438 (2.7)	ENSG00000226497 (2.2)	FAM181B (1.7)	SPOCK1 (1.7)	CLRN3 (1.5)	ERGIC3 (1.4)	ANO3 (1.0)	EPPK1 (0.9)	ENSG00000248329 (0.7)
Hepcidin_all	GO:0007250	activation of NF-kappaB-inducing kinase activity	0.04	>=0.20	ZNF438 (3.2)	C20orf152 (2.8)	ENSG00000245832 (2.7)	MCPH1 (2.4)	LRRK1 (1.5)	ENSG00000253302 (1.4)	CLRN3 (1.4)	SCRIB (1.0)	SPAG4 (1.0)	PKIB (1.0)
Hepcidin_all	ENSG00000115461	IGFBP5 PPI subnetwork	0.04	>=0.20	SPOCK1 (3.8)	PALLD (2.6)	CPNE1 (1.9)	GDF5 (1.7)	CDH22 (1.6)	LRRK1 (1.5)	OSMR (1.4)	SCRIB (1.4)	SPAG4 (1.3)	ENSG00000250341 (1.1)
Hepcidin_all	GO:0045622	regulation of T-helper cell differentiation	0.04	>=0.20	CD40 (3.0)	LRRK1 (2.2)	ZNF438 (1.6)	PKIB (1.6)	HSF2 (1.5)	ENSG00000250341 (1.5)	CALN1 (1.4)	MCPH1 (1.1)	RICTOR (1.1)	FSTL5 (1.1)
Hepcidin_all	ENSG00000135775	COG2 PPI subnetwork	0.04	>=0.20	SCAND1 (2.0)	WWOX (1.9)	NFS1 (1.6)	ABCC13 (1.3)	MCPH1 (1.2)	EML6 (1.1)	ENSG00000256193 (1.1)	ENSG00000253302 (1.0)	HSF2 (1.0)	LRRK1 (0.9)
Hepcidin_all	MP:0001393	ataxia	0.04	>=0.20	SLC12A5 (3.9)	SLITRK1 (3.8)	SPOCK1 (3.1)	CALN1 (2.9)	CDH22 (2.5)	FSTL5 (2.3)	KCNIP1 (2.1)	PRCP (2.0)	SERINC1 (2.0)	ERGIC3 (1.5)
Hepcidin_all	MP:0011427	mesangial cell hyperplasia	0.04	>=0.20	PALLD (2.9)	OSMR (2.4)	LRRK1 (1.9)	C20orf152 (1.7)	EPPK1 (1.5)	HSPA13 (1.3)	MCPH1 (1.2)	ENSG00000250341 (1.2)	SCRIB (1.2)	RDH10 (1.0)
Hepcidin_all	ENSG00000173163	COMMD1 PPI subnetwork	0.04	>=0.20	CD40 (5.0)	SCAND1 (2.5)	TMBIM4 (2.0)	ENSG00000245832 (1.9)	ZNF438 (1.8)	LRRK1 (1.7)	NCOA5 (1.6)	UBE2V2 (1.4)	SCRIB (1.3)	RBM39 (1.2)
Hepcidin_all	ENSG00000099797	TECR PPI subnetwork	0.04	>=0.20	SERINC1 (4.1)	HSPA13 (2.6)	RDH10 (2.5)	TMBIM4 (2.5)	ERGIC3 (2.4)	PRCP (1.7)	ENSG00000245832 (1.6)	HSF2 (1.4)	MCPH1 (1.2)	ENSG00000250341 (1.0)
Hepcidin_all	ENSG00000175115	PACS1 PPI subnetwork	0.04	>=0.20	SLC12A5 (3.2)	CPNE1 (2.4)	EML6 (2.2)	SPOCK1 (1.9)	ABCC13 (1.9)	FER1L4 (1.8)	CALN1 (1.7)	NCOA5 (1.7)	ANO3 (1.7)	FSTL5 (1.7)
Hepcidin_all	REACTOME_PEPTIDE_LIGAND:BINDING_RECEPTORS	REACTOME_PEPTIDE_LIGAND:BINDING_RECEPTORS	0.04	>=0.20	CD40 (2.3)	KCNIP1 (1.9)	FSTL5 (1.8)	PKIB (1.6)	CDH22 (1.2)	OSMR (1.1)	ENSG00000248329 (1.0)	ENSG00000256193 (0.9)	FAM181B (0.8)	CLRN3 (0.8)
Hepcidin_all	MP:0002980	abnormal postural reflex	0.04	>=0.20	ENSG00000245832 (3.1)	ENSG00000256193 (2.9)	KCNIP1 (2.2)	ANO3 (1.7)	SLC12A5 (1.6)	ZNF438 (1.5)	CDH22 (1.4)	ENSG00000250341 (1.3)	SERINC1 (1.2)	HSPA13 (1.1)
Hepcidin_all	GO:0002825	regulation of T-helper 1 type immune response	0.04	>=0.20	CD40 (2.6)	LRRK1 (2.2)	ZNF438 (1.9)	C20orf152 (1.7)	CALN1 (1.7)	PKIB (1.4)	ENSG00000253302 (1.4)	FSTL5 (1.3)	EML6 (0.9)	ENSG00000248329 (0.9)
Hepcidin_all	GO:0008188	neuropeptide receptor activity	0.04	>=0.20	KCNIP1 (3.7)	ENSG00000245832 (2.5)	SPOCK1 (2.0)	ENSG00000226497 (1.9)	FAM181B (1.7)	CDH22 (1.7)	FSTL5 (1.7)	EML6 (1.5)	ANO3 (1.4)	CLRN3 (1.3)
Hepcidin_all	REACTOME_TRANSMISSION_ACROSS_CHEMICAL_SYNAPSES	REACTOME_TRANSMISSION_ACROSS_CHEMICAL_SYNAPSES	0.04	>=0.20	SLC12A5 (6.1)	CALN1 (3.6)	FSTL5 (3.6)	SLITRK1 (3.1)	KCNIP1 (3.1)	CDH22 (2.7)	ANO3 (2.3)	SPOCK1 (2.1)	STAU2 (1.4)	CLRN3 (1.4)
Hepcidin_all	ENSG00000108848	LUC7L3 PPI subnetwork	0.04	>=0.20	RBM39 (2.7)	RBM12 (2.7)	ZNF438 (2.6)	NCOA5 (2.5)	HSF2 (1.9)	RICTOR (1.8)	SCRIB (1.7)	SCAND1 (1.6)	PHF20 (1.4)	UBE2V2 (1.1)
Hepcidin_all	GO:0072175	epithelial tube formation	0.04	>=0.20	ENSG00000248329 (2.3)	ENSG00000245832 (1.8)	HSF2 (1.7)	RICTOR (1.7)	EPPK1 (1.5)	FAM181B (1.4)	CPNE1 (1.2)	GDF5 (1.2)	SCRIB (1.2)	ZNF438 (1.1)
Hepcidin_all	GO:0048665	neuron fate specification	0.04	>=0.20	CDH22 (2.6)	KCNIP1 (1.7)	FAM181B (1.4)	ENSG00000253302 (1.4)	WWOX (1.4)	SLITRK1 (1.1)	ENSG00000248329 (1.1)	HSF2 (1.1)	SPOCK1 (1.0)	EPPK1 (0.9)
Hepcidin_all	GO:0045211	postsynaptic membrane	0.04	>=0.20	SLITRK1 (4.8)	CALN1 (4.6)	SLC12A5 (4.4)	ANO3 (3.2)	SPOCK1 (3.2)	KCNIP1 (3.1)	FSTL5 (2.6)	EML6 (2.1)	CDH22 (2.1)	ENSG00000256193 (1.6)
Hepcidin_all	ENSG00000138376	BARD1 PPI subnetwork	0.04	>=0.20	NCOA5 (2.9)	CEP250 (2.6)	RBM12 (2.3)	C11orf82 (2.2)	MCPH1 (1.7)	FAM181B (1.7)	SCRIB (1.4)	CALN1 (1.4)	PHF20 (0.9)	SLITRK1 (0.9)
Hepcidin_all	GO:0097060	synaptic membrane	0.04	>=0.20	SLC12A5 (4.9)	SLITRK1 (4.4)	CALN1 (4.3)	SPOCK1 (3.3)	ANO3 (3.1)	KCNIP1 (3.1)	FSTL5 (3.0)	CDH22 (2.4)	EML6 (1.7)	FAM181B (1.2)
Hepcidin_all	ENSG00000139637	C12orf10 PPI subnetwork	0.04	>=0.20	CPNE1 (2.5)	HSPA13 (2.2)	STAU2 (1.9)	ERGIC3 (1.7)	CEP250 (1.7)	SCAND1 (1.4)	WWOX (1.3)	FER1L4 (1.3)	CLRN3 (1.2)	SPAG4 (1.2)
Hepcidin_all	ENSG00000060558	GNA15 PPI subnetwork	0.04	>=0.20	ANO3 (2.5)	ENSG00000253302 (2.4)	FSTL5 (2.4)	SLC12A5 (2.0)	ENSG00000245832 (2.0)	KCNIP1 (2.0)	SPOCK1 (1.7)	GDF5 (1.5)	ENSG00000250341 (1.4)	EML6 (1.3)
Hepcidin_all	ENSG00000185432	METTL7A PPI subnetwork	0.04	>=0.20	PRCP (2.2)	CLRN3 (1.6)	SPOCK1 (1.6)	EML6 (1.5)	GDF5 (1.5)	ZNF438 (1.4)	TMBIM4 (1.3)	ENSG00000226497 (1.3)	PALLD (1.2)	HSPA13 (0.9)
Hepcidin_all	MP:0008892	abnormal sperm flagellum morphology	0.04	>=0.20	MCPH1 (2.2)	PKIB (1.9)	EML6 (1.2)	CALN1 (1.1)	WWOX (1.0)	SERINC1 (0.9)	PHF20 (0.9)	RDH10 (0.9)	SPOCK1 (0.8)	ENSG00000256193 (0.8)
Hepcidin_all	ENSG00000115677	HDLBP PPI subnetwork	0.04	>=0.20	UBE2V2 (2.0)	RPL7 (1.9)	ENSG00000226497 (1.8)	STAU2 (1.7)	BPI (1.6)	ENSG00000256193 (1.3)	NCOA5 (1.1)	RBM12 (1.0)	CALN1 (0.8)	SPOCK1 (0.8)
Hepcidin_all	GO:0006986	response to unfolded protein	0.04	>=0.20	HSPA13 (4.6)	TMBIM4 (2.4)	FER1L4 (1.8)	EML6 (1.6)	ENSG00000250341 (1.5)	SERINC1 (1.0)	WWOX (1.0)	SPAG4 (1.0)	RPL7 (0.9)	RBM39 (0.6)
Hepcidin_all	MP:0002920	decreased paired-pulse facilitation	0.04	>=0.20	SLITRK1 (2.7)	SLC12A5 (2.5)	ANO3 (2.0)	STAU2 (1.7)	EML6 (1.7)	FSTL5 (1.6)	ENSG00000253302 (1.6)	SPOCK1 (1.6)	TMBIM4 (1.4)	SERINC1 (1.4)
Hepcidin_all	ENSG00000166598	HSP90B1 PPI subnetwork	0.04	>=0.20	HSPA13 (4.7)	PRCP (2.4)	SLITRK1 (2.3)	ERGIC3 (1.7)	EML6 (1.5)	SPOCK1 (1.3)	CD40 (1.3)	WWOX (1.2)	SERINC1 (1.1)	ENSG00000248329 (1.1)
Hepcidin_all	ENSG00000121542	SEC22A PPI subnetwork	0.04	>=0.20	HSPA13 (4.6)	UBE2V2 (3.2)	SERINC1 (1.9)	TMBIM4 (1.5)	SCAND1 (1.5)	FSTL5 (1.4)	MCPH1 (1.4)	ERGIC3 (1.0)	ENSG00000248329 (1.0)	CPNE1 (1.0)
Hepcidin_all	MP:0009434	paraparesis	0.04	>=0.20	SERINC1 (3.7)	SLITRK1 (2.6)	SPOCK1 (2.4)	HSPA13 (2.4)	SPAG4 (2.3)	KCNIP1 (2.0)	RPL7 (1.6)	ZNF438 (1.6)	PRCP (1.6)	ENSG00000226497 (1.5)
Hepcidin_all	GO:0050829	defense response to Gram-negative bacterium	0.05	>=0.20	BPI (5.2)	ENSG00000250341 (3.0)	ZNF438 (2.8)	CD40 (1.4)	GDF5 (1.4)	PKIB (1.4)	ENSG00000226497 (1.3)	EML6 (1.2)	ENSG00000248329 (1.0)	C20orf152 (1.0)
Hepcidin_all	MP:0009146	abnormal pancreatic acinar cell morphology	0.05	>=0.20	FSTL5 (3.1)	PKIB (2.3)	ENSG00000226497 (1.9)	SPOCK1 (1.5)	MCPH1 (1.4)	C20orf152 (1.2)	CLRN3 (1.1)	SLITRK1 (1.1)	WWOX (1.0)	SLC12A5 (1.0)
Hepcidin_all	ENSG00000099860	GADD45B PPI subnetwork	0.05	>=0.20	C11orf82 (2.0)	ENSG00000245832 (2.0)	PALLD (2.0)	RDH10 (2.0)	WWOX (1.8)	RPL7 (1.6)	ENSG00000226497 (1.6)	SCRIB (1.6)	FER1L4 (1.5)	GDF5 (1.5)
Hepcidin_all	MP:0002024	T cell derived lymphoma	0.05	>=0.20	CEP250 (3.9)	C11orf82 (2.5)	SCRIB (2.3)	LRRK1 (1.9)	MCPH1 (1.9)	PHF20 (1.8)	UBE2V2 (1.5)	WWOX (1.5)	GDF5 (1.4)	EML6 (1.2)
Hepcidin_all	ENSG00000139190	VAMP1 PPI subnetwork	0.05	>=0.20	PHF20 (2.9)	SLITRK1 (2.7)	UBE2V2 (2.1)	SPOCK1 (2.1)	CDH22 (1.9)	FSTL5 (1.8)	SERINC1 (1.8)	ENSG00000256193 (1.8)	SLC12A5 (1.7)	SPAG4 (1.3)
Hepcidin_all	ENSG00000072952	MRVI1 PPI subnetwork	0.05	>=0.20	PRCP (2.0)	HSPA13 (1.9)	EPPK1 (1.7)	CLRN3 (1.2)	ENSG00000226497 (1.2)	ABCC13 (1.1)	RDH10 (1.1)	RPL7 (1.1)	BPI (1.0)	TMBIM4 (1.0)
Hepcidin_all	ENSG00000168061	SAC3D1 PPI subnetwork	0.05	>=0.20	PHF20 (3.0)	CPNE1 (2.8)	NFS1 (2.8)	RBM39 (2.7)	UBE2V2 (2.6)	WWOX (2.3)	NCOA5 (2.2)	RBM12 (2.1)	ZNF438 (1.7)	HSF2 (1.7)
Hepcidin_all	GO:0034702	ion channel complex	0.05	>=0.20	SLC12A5 (3.6)	SLITRK1 (3.2)	FSTL5 (3.2)	ANO3 (3.2)	CALN1 (2.6)	KCNIP1 (2.5)	SPOCK1 (2.3)	PKIB (2.3)	ENSG00000256193 (1.9)	CDH22 (1.7)
Hepcidin_all	MP:0002007	increased cellular sensitivity to gamma-irradiation	0.05	>=0.20	C11orf82 (3.5)	ZNF438 (2.2)	PKIB (2.1)	STAU2 (2.0)	CEP250 (1.8)	WWOX (1.7)	MCPH1 (1.3)	PHF20 (1.2)	SCRIB (1.1)	ANO3 (0.9)
Hepcidin_all	REACTOME_GLUTAMATE_NEUROTRANSMITTER_RELEASE_CYCLE	REACTOME_GLUTAMATE_NEUROTRANSMITTER_RELEASE_CYCLE	0.05	>=0.20	SLC12A5 (4.8)	SLITRK1 (3.9)	SERINC1 (3.0)	FSTL5 (2.5)	PKIB (1.9)	SPOCK1 (1.6)	SPAG4 (1.4)	ENSG00000253302 (1.4)	ENSG00000250341 (1.2)	ENSG00000226497 (1.1)
Hepcidin_all	MP:0002826	tonic seizures	0.05	>=0.20	ANO3 (4.4)	SLC12A5 (3.8)	FSTL5 (3.1)	ENSG00000226497 (2.4)	CDH22 (2.3)	FAM181B (2.1)	PRCP (2.1)	SERINC1 (1.8)	WWOX (1.8)	HSPA13 (1.7)
Hepcidin_all	GO:0031984	organelle subcompartment	0.05	>=0.20	HSPA13 (4.2)	ENSG00000250341 (2.5)	PRCP (1.9)	ENSG00000256193 (1.4)	ERGIC3 (1.3)	BPI (1.2)	FER1L4 (1.1)	SERINC1 (0.9)	ENSG00000248329 (0.8)	SPAG4 (0.7)
Hepcidin_all	GO:0000725	recombinational repair	0.05	>=0.20	CEP250 (3.1)	C20orf152 (2.8)	C11orf82 (2.3)	ZNF438 (2.2)	MCPH1 (2.1)	WWOX (2.0)	PHF20 (1.8)	ENSG00000245832 (1.6)	UBE2V2 (1.6)	STAU2 (1.2)
Hepcidin_all	ENSG00000198625	MDM4 PPI subnetwork	0.05	>=0.20	PHF20 (3.9)	NCOA5 (2.8)	MCPH1 (2.5)	C11orf82 (2.2)	SCRIB (2.1)	RBM12 (2.1)	CPNE1 (2.1)	C20orf152 (2.1)	STAU2 (2.1)	EPPK1 (2.0)
Hepcidin_all	ENSG00000137642	SORL1 PPI subnetwork	0.05	>=0.20	CLRN3 (6.4)	EPPK1 (1.9)	WWOX (1.6)	FSTL5 (1.5)	C20orf152 (1.1)	CEP250 (1.1)	LRRK1 (1.0)	ENSG00000226497 (1.0)	RICTOR (1.0)	FER1L4 (0.8)
Hepcidin_all	MP:0008502	increased IgG3 level	0.05	>=0.20	CD40 (4.5)	PKIB (2.0)	OSMR (2.0)	TMBIM4 (1.9)	PRCP (1.8)	ENSG00000250341 (1.3)	ERGIC3 (1.3)	LRRK1 (1.2)	FER1L4 (1.1)	ABCC13 (0.9)
Hepcidin_all	ENSG00000117480	FAAH PPI subnetwork	0.05	>=0.20	PRCP (2.6)	HSPA13 (1.9)	PALLD (1.8)	CLRN3 (1.7)	EPPK1 (1.5)	TMBIM4 (1.5)	RDH10 (1.4)	ABCC13 (1.2)	RPL7 (1.2)	RICTOR (1.1)
Hepcidin_all	REACTOME_RECRUITMENT_OF_NUMA_TO_MITOTIC_CENTROSOMES	REACTOME_RECRUITMENT_OF_NUMA_TO_MITOTIC_CENTROSOMES	0.05	>=0.20	C11orf82 (3.3)	NFS1 (2.1)	HSF2 (1.9)	RBM39 (1.6)	FER1L4 (1.6)	LRRK1 (1.6)	MCPH1 (1.6)	ENSG00000256193 (1.2)	EML6 (1.0)	FAM181B (0.9)
Hepcidin_all	MP:0000243	myoclonus	0.05	>=0.20	SLC12A5 (3.1)	CDH22 (2.6)	ENSG00000256193 (2.3)	KCNIP1 (2.3)	EML6 (1.9)	SERINC1 (1.9)	ANO3 (1.6)	FSTL5 (1.6)	HSF2 (1.5)	LRRK1 (1.5)
Hepcidin_all	MP:0008133	decreased Peyer's patch number	0.05	>=0.20	CD40 (2.8)	OSMR (2.6)	LRRK1 (2.1)	ENSG00000248329 (1.8)	ABCC13 (1.4)	PKIB (1.3)	ENSG00000256193 (1.2)	ENSG00000253302 (1.2)	PALLD (1.1)	CPNE1 (0.8)
Hepcidin_all	ENSG00000084674	APOB PPI subnetwork	0.05	>=0.20	HSPA13 (5.1)	ERGIC3 (1.7)	EML6 (1.6)	FSTL5 (1.2)	WWOX (1.0)	BPI (0.9)	ENSG00000248329 (0.9)	NCOA5 (0.9)	ROMO1 (0.8)	SERINC1 (0.8)
Hepcidin_all	GO:0015631	tubulin binding	0.05	>=0.20	C11orf82 (2.3)	RICTOR (2.3)	STAU2 (2.2)	CEP250 (2.0)	PHF20 (2.0)	SERINC1 (1.7)	SPOCK1 (1.7)	MCPH1 (1.7)	SCRIB (1.6)	HSF2 (1.5)
Hepcidin_all	MP:0001363	increased anxiety-related response	0.05	>=0.20	KCNIP1 (3.6)	CDH22 (3.4)	SLC12A5 (3.2)	SPOCK1 (2.7)	FSTL5 (2.4)	ANO3 (2.3)	SLITRK1 (2.3)	ENSG00000248329 (1.9)	CALN1 (1.6)	EML6 (1.4)
Hepcidin_all	ENSG00000115241	PPM1G PPI subnetwork	0.05	>=0.20	ERGIC3 (2.8)	ANO3 (2.4)	EML6 (2.0)	ENSG00000248329 (1.7)	ENSG00000256193 (1.7)	HSF2 (1.6)	ENSG00000226497 (1.4)	HSPA13 (1.4)	ENSG00000245832 (1.3)	SCRIB (1.3)
Hepcidin_all	GO:0031227	intrinsic to endoplasmic reticulum membrane	0.05	>=0.20	HSPA13 (5.0)	ERGIC3 (3.7)	TMBIM4 (3.5)	SERINC1 (3.1)	PRCP (2.2)	SPAG4 (1.5)	FER1L4 (1.5)	RBM39 (1.2)	SCAND1 (1.2)	CDH22 (1.2)
Hepcidin_all	ENSG00000183305	MAGEA2B PPI subnetwork	0.05	>=0.20	ABCC13 (2.4)	MCPH1 (2.0)	UBE2V2 (2.0)	SCRIB (2.0)	SERINC1 (1.8)	ZNF438 (1.7)	SLITRK1 (1.4)	NFS1 (1.3)	HSPA13 (1.1)	WWOX (1.1)
Hepcidin_all	GO:0045022	early endosome to late endosome transport	0.05	>=0.20	ENSG00000226497 (3.4)	STAU2 (3.1)	ZNF438 (2.1)	ENSG00000248329 (2.1)	SCRIB (1.5)	WWOX (1.5)	ENSG00000253302 (1.5)	UBE2V2 (1.2)	RPL7 (1.2)	TMBIM4 (1.2)
Hepcidin_all	ENSG00000100714	MTHFD1 PPI subnetwork	0.05	>=0.20	ERGIC3 (2.7)	PALLD (1.8)	SCRIB (1.8)	RPL7 (1.4)	CLRN3 (1.4)	ENSG00000226497 (0.9)	FAM181B (0.8)	HSF2 (0.8)	ABCC13 (0.7)	UBE2V2 (0.7)
Hepcidin_all	GO:0005231	excitatory extracellular ligand-gated ion channel activity	0.05	>=0.20	SLITRK1 (4.3)	KCNIP1 (4.2)	CALN1 (3.4)	FSTL5 (2.8)	EML6 (2.0)	FAM181B (1.6)	GDF5 (1.6)	SLC12A5 (1.5)	ENSG00000226497 (1.4)	ENSG00000253302 (1.4)
Hepcidin_all	ENSG00000128595	CALU PPI subnetwork	0.05	>=0.20	HSPA13 (4.9)	SERINC1 (3.1)	PRCP (2.8)	SLITRK1 (2.5)	ERGIC3 (2.1)	SPOCK1 (1.9)	SLC12A5 (1.4)	CD40 (1.3)	CDH22 (1.2)	WWOX (1.1)
Hepcidin_all	GO:0000724	double-strand break repair via homologous recombination	0.05	>=0.20	CEP250 (3.1)	C20orf152 (2.7)	C11orf82 (2.3)	ZNF438 (2.1)	MCPH1 (2.1)	WWOX (2.0)	PHF20 (1.8)	UBE2V2 (1.6)	ENSG00000245832 (1.4)	STAU2 (1.2)
Hepcidin_all	ENSG00000170606	HSPA4 PPI subnetwork	0.05	>=0.20	HSPA13 (3.2)	SLITRK1 (1.9)	SCRIB (1.9)	NCOA5 (1.6)	ENSG00000245832 (1.6)	ABCC13 (1.5)	FER1L4 (1.4)	STAU2 (1.4)	ERGIC3 (1.4)	SPAG4 (1.4)
Hepcidin_all	GO:0005254	chloride channel activity	0.05	>=0.20	SLC12A5 (4.4)	FSTL5 (3.7)	PKIB (2.8)	CALN1 (2.7)	CLRN3 (2.7)	SLITRK1 (2.2)	KCNIP1 (1.8)	ABCC13 (1.6)	HSPA13 (1.5)	ANO3 (1.4)
Hepcidin_all	GO:0042383	sarcolemma	0.05	>=0.20	PALLD (2.5)	EML6 (1.9)	CDH22 (1.8)	HSF2 (1.5)	ENSG00000256193 (1.3)	FSTL5 (1.3)	ENSG00000250341 (1.1)	SERINC1 (1.0)	KCNIP1 (0.9)	BPI (0.8)
Hepcidin_all	GO:0051098	regulation of binding	0.05	>=0.20	ENSG00000245832 (3.6)	C20orf152 (2.1)	HSF2 (1.9)	ENSG00000250341 (1.7)	MCPH1 (1.6)	RBM39 (1.4)	RICTOR (1.2)	ENSG00000226497 (1.2)	ENSG00000256193 (1.1)	BPI (0.9)
Hepcidin_all	GO:0032814	regulation of natural killer cell activation	0.05	>=0.20	ZNF438 (2.7)	LRRK1 (2.6)	ENSG00000245832 (1.9)	CD40 (1.9)	TMBIM4 (1.6)	PRCP (1.6)	KCNIP1 (1.5)	ENSG00000250341 (1.3)	ABCC13 (1.0)	CPNE1 (0.9)
Hepcidin_all	GO:0042770	signal transduction in response to DNA damage	0.05	>=0.20	TMBIM4 (2.3)	SCAND1 (2.1)	HSF2 (2.0)	ENSG00000253302 (1.9)	GDF5 (1.5)	SCRIB (1.5)	ENSG00000245832 (1.4)	C20orf152 (1.3)	RPL7 (1.2)	WWOX (1.1)
Hepcidin_all	ENSG00000149554	CHEK1 PPI subnetwork	0.05	>=0.20	C11orf82 (3.6)	MCPH1 (3.5)	CEP250 (1.5)	EPPK1 (1.2)	ANO3 (1.1)	ENSG00000253302 (1.1)	SCRIB (1.1)	FER1L4 (1.0)	UBE2V2 (1.0)	SLITRK1 (0.9)
Hepcidin_all	ENSG00000101096	NFATC2 PPI subnetwork	0.05	>=0.20	SLC12A5 (2.0)	CALN1 (1.5)	SERINC1 (1.3)	SCRIB (1.2)	UBE2V2 (1.2)	ENSG00000256193 (1.1)	ENSG00000253302 (1.1)	FSTL5 (1.0)	SLITRK1 (1.0)	RPL7 (0.8)
Hepcidin_all	ENSG00000197561	ELANE PPI subnetwork	0.05	>=0.20	BPI (8.0)	OSMR (4.0)	SPAG4 (2.1)	FER1L4 (1.6)	ENSG00000226497 (1.5)	EML6 (1.5)	CALN1 (1.5)	TMBIM4 (1.1)	PRCP (1.0)	ERGIC3 (1.0)
Hepcidin_all	ENSG00000087258	GNAO1 PPI subnetwork	0.05	>=0.20	CALN1 (3.0)	PKIB (2.5)	EML6 (2.2)	SLC12A5 (2.0)	CDH22 (2.0)	FSTL5 (2.0)	SPOCK1 (1.8)	KCNIP1 (1.5)	ENSG00000245832 (1.4)	RPL7 (1.3)
Hepcidin_all	ENSG00000138413	IDH1 PPI subnetwork	0.05	>=0.20	UBE2V2 (3.8)	HSPA13 (2.3)	NFS1 (2.3)	SERINC1 (1.4)	CEP250 (1.3)	ABCC13 (1.3)	C20orf152 (1.2)	SLC12A5 (1.1)	GDF5 (1.0)	ENSG00000226497 (1.0)
Hepcidin_all	ENSG00000212645	ENSG00000212645 PPI subnetwork	0.05	>=0.20	RPL7 (2.6)	HSPA13 (2.4)	SERINC1 (2.1)	CEP250 (2.1)	TMBIM4 (2.0)	SCRIB (1.9)	ENSG00000245832 (1.8)	ZNF438 (1.6)	OSMR (1.4)	CLRN3 (1.0)
Hepcidin_all	REACTOME_INCRETIN_SYNTHESIS_SECRETION_AND_INACTIVATION	REACTOME_INCRETIN_SYNTHESIS_SECRETION_AND_INACTIVATION	0.05	>=0.20	FSTL5 (2.9)	HSPA13 (2.2)	WWOX (1.9)	SPOCK1 (1.8)	PKIB (1.7)	EPPK1 (1.6)	CLRN3 (1.6)	EML6 (1.5)	ENSG00000256193 (1.4)	ENSG00000250341 (1.3)
Hepcidin_all	MP:0001399	hyperactivity	0.05	>=0.20	SLITRK1 (4.0)	SLC12A5 (3.4)	CALN1 (3.4)	KCNIP1 (3.3)	FSTL5 (2.4)	SPOCK1 (2.3)	EML6 (2.1)	CDH22 (1.9)	CLRN3 (1.7)	FAM181B (1.7)
Hepcidin_all	ENSG00000137497	NUMA1 PPI subnetwork	0.05	>=0.20	CPNE1 (4.3)	RBM39 (3.7)	STAU2 (2.4)	ERGIC3 (2.2)	SCAND1 (2.2)	RICTOR (2.0)	PHF20 (1.7)	UBE2V2 (1.7)	FER1L4 (1.7)	CALN1 (1.4)
Hepcidin_all	GO:0008023	transcription elongation factor complex	0.05	>=0.20	MCPH1 (4.7)	ENSG00000250341 (2.8)	RBM12 (2.6)	PHF20 (2.3)	NFS1 (1.5)	CPNE1 (1.3)	SPAG4 (1.2)	ENSG00000256193 (1.2)	RBM39 (1.1)	UBE2V2 (1.1)
Hepcidin_all	ENSG00000173674	EIF1AX PPI subnetwork	0.05	>=0.20	UBE2V2 (2.7)	RPL7 (2.1)	RBM39 (2.1)	RBM12 (1.7)	SCRIB (1.3)	PALLD (1.2)	CPNE1 (1.1)	SERINC1 (1.1)	NCOA5 (1.0)	ANO3 (0.8)
Hepcidin_all	GO:0032816	positive regulation of natural killer cell activation	0.05	>=0.20	ZNF438 (2.4)	LRRK1 (2.3)	TMBIM4 (1.7)	CD40 (1.7)	KCNIP1 (1.5)	PRCP (1.5)	ENSG00000250341 (1.4)	ENSG00000245832 (1.3)	ABCC13 (1.1)	ENSG00000226497 (1.1)
Hepcidin_all	GO:0000086	G2/M transition of mitotic cell cycle	0.05	>=0.20	CEP250 (4.0)	C11orf82 (3.1)	STAU2 (2.1)	FER1L4 (1.9)	RPL7 (1.9)	SCRIB (1.7)	HSF2 (1.6)	ZNF438 (1.6)	PHF20 (1.6)	MCPH1 (1.6)
Hepcidin_all	GO:0043130	ubiquitin binding	0.05	>=0.20	SERINC1 (2.8)	STAU2 (2.1)	PHF20 (2.0)	SCRIB (1.8)	HSF2 (1.8)	MCPH1 (1.8)	UBE2V2 (1.3)	EML6 (1.3)	CPNE1 (1.1)	CDH22 (1.0)
Hepcidin_all	MP:0004835	abnormal miniature endplate potential	0.05	>=0.20	CALN1 (2.6)	GDF5 (2.1)	FSTL5 (1.7)	TMBIM4 (1.7)	SPOCK1 (1.6)	ENSG00000248329 (1.6)	ANO3 (1.4)	SLITRK1 (1.4)	ENSG00000226497 (1.2)	CDH22 (1.2)
Hepcidin_all	KEGG_CARDIAC_MUSCLE_CONTRACTION	KEGG_CARDIAC_MUSCLE_CONTRACTION	0.05	>=0.20	SLC12A5 (3.0)	ROMO1 (2.5)	PALLD (1.5)	C20orf152 (1.5)	CALN1 (1.5)	SCAND1 (1.1)	KCNIP1 (1.0)	ERGIC3 (0.9)	ENSG00000248329 (0.9)	SPOCK1 (0.8)
Hepcidin_all	KEGG_NEUROACTIVE_LIGAND_RECEPTOR_INTERACTION	KEGG_NEUROACTIVE_LIGAND_RECEPTOR_INTERACTION	0.05	>=0.20	FSTL5 (2.6)	CALN1 (2.6)	SLITRK1 (2.4)	ANO3 (2.4)	KCNIP1 (2.2)	SLC12A5 (2.2)	ENSG00000253302 (1.7)	FAM181B (1.7)	EML6 (1.5)	PKIB (1.4)
Hepcidin_all	GO:0017119	Golgi transport complex	0.05	>=0.20	EML6 (2.4)	WWOX (1.6)	HSPA13 (1.4)	ABCC13 (1.3)	MCPH1 (1.2)	SCAND1 (1.1)	PALLD (1.0)	ENSG00000256193 (1.0)	SERINC1 (0.8)	CDH22 (0.7)
Hepcidin_all	GO:0016592	mediator complex	0.05	>=0.20	RBM12 (2.1)	ENSG00000253302 (1.8)	RBM39 (1.8)	ZNF438 (1.7)	RICTOR (1.7)	NCOA5 (1.6)	RDH10 (1.5)	UBE2V2 (1.2)	HSF2 (1.2)	FER1L4 (1.2)
Hepcidin_all	ENSG00000148719	DNAJB12 PPI subnetwork	0.05	>=0.20	CLRN3 (2.6)	PRCP (2.6)	RDH10 (1.8)	ENSG00000245832 (1.5)	TMBIM4 (1.4)	ENSG00000253302 (1.4)	SPOCK1 (1.3)	HSPA13 (1.2)	ABCC13 (1.2)	STAU2 (1.2)
Hepcidin_all	REACTOME_NEF_MEDIATED_DOWNREGULATION_OF_MHC_CLASS_I_COMPLEX_CELL_SURFACE_EXPRESSION	REACTOME_NEF_MEDIATED_DOWNREGULATION_OF_MHC_CLASS_I_COMPLEX_CELL_SURFACE_EXPRESSION	0.05	>=0.20	FAM181B (2.2)	NCOA5 (1.8)	KCNIP1 (1.8)	ENSG00000248329 (1.8)	WWOX (1.5)	SCAND1 (1.4)	CALN1 (1.3)	CPNE1 (1.2)	OSMR (1.0)	CDH22 (0.9)
Hepcidin_all	MP:0003733	abnormal retinal inner nuclear layer morphology	0.05	>=0.20	RDH10 (3.5)	FAM181B (3.0)	CDH22 (2.6)	FSTL5 (2.6)	EML6 (1.9)	SPAG4 (1.9)	ENSG00000250341 (1.8)	KCNIP1 (1.8)	SLC12A5 (1.7)	OSMR (1.5)
Hepcidin_all	GO:0014020	primary neural tube formation	0.05	>=0.20	ENSG00000245832 (3.3)	ENSG00000248329 (2.1)	PALLD (1.8)	ENSG00000256193 (1.6)	GDF5 (1.5)	EPPK1 (1.4)	ABCC13 (1.3)	RICTOR (1.3)	HSF2 (1.3)	SCRIB (1.1)
Hepcidin_all	ENSG00000005007	UPF1 PPI subnetwork	0.05	>=0.20	UBE2V2 (4.1)	RBM39 (3.6)	RBM12 (3.1)	SCRIB (3.0)	NCOA5 (2.4)	CPNE1 (2.0)	FER1L4 (1.7)	RPL7 (1.5)	NFS1 (1.5)	ROMO1 (1.4)
Hepcidin_all	ENSG00000140740	UQCRC2 PPI subnetwork	0.05	>=0.20	ROMO1 (3.5)	NFS1 (2.7)	PRCP (2.5)	GDF5 (1.9)	UBE2V2 (1.5)	SCAND1 (1.4)	STAU2 (1.2)	SCRIB (1.1)	TMBIM4 (1.0)	RPL7 (1.0)
Hepcidin_all	GO:0010469	regulation of receptor activity	0.05	>=0.20	ENSG00000250341 (2.6)	KCNIP1 (2.2)	ERGIC3 (2.1)	CALN1 (2.0)	CDH22 (1.8)	EML6 (1.7)	SLITRK1 (1.6)	FER1L4 (1.6)	ENSG00000226497 (1.5)	BPI (1.2)
Hepcidin_all	GO:0030176	integral to endoplasmic reticulum membrane	0.05	>=0.20	HSPA13 (5.3)	ERGIC3 (4.0)	TMBIM4 (3.7)	SERINC1 (3.6)	PRCP (1.9)	RBM39 (1.5)	FER1L4 (1.3)	SPAG4 (1.3)	OSMR (1.2)	SCAND1 (1.1)
Hepcidin_all	ENSG00000129990	SYT5 PPI subnetwork	0.05	>=0.20	SLC12A5 (4.5)	EML6 (3.0)	SPOCK1 (2.6)	ANO3 (1.9)	FER1L4 (1.9)	CDH22 (1.9)	CPNE1 (1.9)	CALN1 (1.8)	STAU2 (1.8)	SLITRK1 (1.8)
Hepcidin_all	GO:0004576	oligosaccharyl transferase activity	0.05	>=0.20	HSPA13 (6.3)	ERGIC3 (5.3)	TMBIM4 (3.6)	PRCP (2.6)	MCPH1 (2.2)	CPNE1 (1.7)	SERINC1 (1.7)	ROMO1 (1.3)	C20orf152 (1.2)	ENSG00000226497 (1.1)
Hepcidin_all	GO:0019233	sensory perception of pain	0.05	>=0.20	ANO3 (2.9)	KCNIP1 (2.3)	ENSG00000256193 (2.2)	ABCC13 (2.1)	FAM181B (2.0)	ENSG00000248329 (1.7)	SLITRK1 (1.5)	CDH22 (1.5)	SLC12A5 (1.4)	STAU2 (1.3)
Hepcidin_all	MP:0001529	abnormal vocalization	0.05	>=0.20	ENSG00000245832 (3.3)	ENSG00000253302 (2.4)	ENSG00000250341 (2.4)	KCNIP1 (1.9)	CALN1 (1.8)	ENSG00000248329 (1.6)	ABCC13 (1.5)	SLC12A5 (1.2)	FAM181B (1.0)	HSF2 (1.0)
Hepcidin_all	ENSG00000129083	COPB1 PPI subnetwork	0.05	>=0.20	HSPA13 (2.4)	UBE2V2 (2.3)	CPNE1 (2.1)	SCAND1 (1.9)	NFS1 (1.7)	ROMO1 (1.7)	SPAG4 (1.3)	LRRK1 (1.2)	ENSG00000248329 (1.1)	SLC12A5 (0.9)
Hepcidin_all	MP:0002574	increased vertical activity	0.05	>=0.20	SLITRK1 (4.2)	KCNIP1 (3.0)	STAU2 (2.6)	WWOX (2.0)	EML6 (1.8)	ENSG00000256193 (1.8)	UBE2V2 (1.7)	RICTOR (1.6)	FSTL5 (1.4)	FAM181B (1.4)
Hepcidin_all	ENSG00000101199	ARFGAP1 PPI subnetwork	0.05	>=0.20	HSPA13 (3.1)	ERGIC3 (2.7)	SERINC1 (2.5)	SCAND1 (2.1)	CPNE1 (1.8)	TMBIM4 (1.8)	NCOA5 (1.7)	RBM39 (1.2)	UBE2V2 (1.2)	SLITRK1 (1.1)
Hepcidin_all	ENSG00000126432	PRDX5 PPI subnetwork	0.05	>=0.20	ENSG00000256193 (2.1)	FER1L4 (1.9)	CEP250 (1.4)	ENSG00000226497 (1.4)	UBE2V2 (1.0)	ERGIC3 (1.0)	CALN1 (1.0)	ZNF438 (0.9)	ABCC13 (0.7)	SPAG4 (0.7)
Hepcidin_all	ENSG00000157766	ACAN PPI subnetwork	0.05	>=0.20	BPI (4.1)	SPOCK1 (2.2)	OSMR (1.9)	ENSG00000248329 (1.8)	GDF5 (1.6)	ENSG00000250341 (1.5)	ENSG00000226497 (1.4)	ZNF438 (1.3)	CLRN3 (1.1)	RDH10 (0.9)
Hepcidin_all	ENSG00000166971	AKTIP PPI subnetwork	0.05	>=0.20	SCRIB (1.8)	ENSG00000226497 (1.8)	C11orf82 (1.7)	ABCC13 (1.7)	EML6 (1.6)	WWOX (1.6)	STAU2 (1.4)	HSPA13 (1.2)	EPPK1 (1.1)	GDF5 (1.0)
Hepcidin_all	GO:0010498	proteasomal protein catabolic process	0.05	>=0.20	HSPA13 (2.8)	TMBIM4 (2.6)	ENSG00000245832 (2.5)	SCAND1 (2.2)	EML6 (2.2)	HSF2 (1.7)	ROMO1 (1.6)	ENSG00000253302 (1.5)	SERINC1 (1.5)	ERGIC3 (1.4)
Hepcidin_all	MP:0000864	abnormal cerebellum vermis morphology	0.05	>=0.20	CDH22 (2.7)	FSTL5 (2.7)	SLC12A5 (2.0)	PKIB (1.9)	ENSG00000250341 (1.9)	FAM181B (1.5)	ENSG00000226497 (1.5)	C20orf152 (1.4)	PHF20 (1.3)	KCNIP1 (1.2)
Hepcidin_all	ENSG00000174175	SELP PPI subnetwork	0.05	>=0.20	BPI (3.7)	ENSG00000253302 (3.1)	ENSG00000250341 (1.8)	FER1L4 (1.7)	CPNE1 (1.6)	CLRN3 (1.6)	OSMR (1.3)	SERINC1 (1.2)	PRCP (1.1)	RDH10 (1.0)
Hepcidin_all	MP:0005104	abnormal tarsal bone morphology	0.05	>=0.20	GDF5 (3.9)	OSMR (2.5)	ENSG00000256193 (2.2)	WWOX (2.1)	FAM181B (1.7)	MCPH1 (1.6)	BPI (1.6)	PHF20 (1.5)	EML6 (1.3)	RDH10 (1.0)
Hepcidin_all	ENSG00000171867	PRNP PPI subnetwork	0.05	>=0.20	HSPA13 (3.7)	SLITRK1 (3.4)	ERGIC3 (3.2)	SPOCK1 (3.2)	SERINC1 (2.4)	SLC12A5 (2.1)	FAM181B (2.0)	WWOX (1.8)	KCNIP1 (1.7)	PRCP (1.3)
Hepcidin_all	ENSG00000102109	PCSK1N PPI subnetwork	0.05	>=0.20	SLC12A5 (4.5)	EML6 (2.8)	SPOCK1 (2.3)	STAU2 (2.2)	SLITRK1 (2.0)	CALN1 (1.9)	FER1L4 (1.8)	ANO3 (1.7)	FSTL5 (1.6)	CDH22 (1.4)
Hepcidin_all	ENSG00000114698	PLSCR4 PPI subnetwork	0.05	>=0.20	NCOA5 (3.1)	ZNF438 (3.0)	SCAND1 (2.9)	RBM39 (2.9)	ERGIC3 (2.1)	HSPA13 (1.5)	CPNE1 (1.4)	ENSG00000253302 (1.3)	UBE2V2 (1.1)	CLRN3 (0.7)
Hepcidin_all	MP:0003728	abnormal retinal photoreceptor layer morphology	0.05	>=0.20	FSTL5 (2.9)	ENSG00000250341 (2.3)	RDH10 (2.0)	C20orf152 (1.8)	MCPH1 (1.5)	SERINC1 (1.5)	ENSG00000226497 (1.4)	SLC12A5 (1.4)	ANO3 (1.0)	EML6 (1.0)
Hepcidin_all	ENSG00000133895	MEN1 PPI subnetwork	0.05	>=0.20	NCOA5 (2.9)	MCPH1 (2.7)	RBM12 (1.9)	PHF20 (1.8)	OSMR (1.6)	ENSG00000250341 (1.5)	SCRIB (1.4)	C11orf82 (1.3)	HSF2 (1.2)	CD40 (1.1)
Hepcidin_all	ENSG00000091127	PUS7 PPI subnetwork	0.05	>=0.20	NCOA5 (2.2)	UBE2V2 (2.1)	SCRIB (1.9)	RPL7 (1.8)	NFS1 (1.8)	PHF20 (1.8)	CALN1 (1.6)	RBM12 (1.4)	PALLD (1.4)	RBM39 (1.3)
Hepcidin_all	ENSG00000147853	AK3 PPI subnetwork	0.05	>=0.20	ENSG00000245832 (2.5)	ROMO1 (2.5)	ERGIC3 (1.6)	LRRK1 (1.6)	KCNIP1 (1.5)	RPL7 (1.5)	TMBIM4 (1.4)	NFS1 (1.3)	PALLD (1.2)	FER1L4 (1.2)
Hepcidin_all	ENSG00000131368	MRPS25 PPI subnetwork	0.05	>=0.20	PRCP (2.3)	CLRN3 (2.2)	HSPA13 (2.2)	TMBIM4 (1.5)	RDH10 (1.3)	ENSG00000253302 (1.2)	ENSG00000245832 (1.2)	ABCC13 (1.0)	SCAND1 (0.9)	ERGIC3 (0.9)
Hepcidin_all	REACTOME_BILE_ACID_AND_BILE_SALT_METABOLISM	REACTOME_BILE_ACID_AND_BILE_SALT_METABOLISM	0.05	>=0.20	ENSG00000248329 (2.4)	ENSG00000245832 (1.7)	NFS1 (1.6)	CALN1 (1.4)	ENSG00000250341 (1.2)	PALLD (1.1)	ZNF438 (1.0)	CD40 (0.9)	LRRK1 (0.6)	CLRN3 (0.6)
Hepcidin_all	KEGG_OLFACTORY_TRANSDUCTION	KEGG_OLFACTORY_TRANSDUCTION	0.05	>=0.20	ENSG00000253302 (4.5)	ENSG00000245832 (3.1)	FSTL5 (2.9)	ENSG00000250341 (1.7)	SPOCK1 (1.5)	CLRN3 (1.4)	EML6 (1.2)	LRRK1 (1.1)	PKIB (1.1)	SLC12A5 (0.8)
Hepcidin_all	MP:0002724	enhanced wound healing	0.05	>=0.20	OSMR (3.8)	ENSG00000250341 (2.2)	ENSG00000226497 (2.1)	PALLD (1.9)	LRRK1 (1.9)	CPNE1 (1.7)	GDF5 (1.2)	CD40 (1.1)	ENSG00000253302 (1.1)	UBE2V2 (0.9)
Hepcidin_all	MP:0002543	brachyphalangia	0.06	>=0.20	ENSG00000256193 (3.4)	WWOX (3.0)	FAM181B (2.6)	CLRN3 (2.3)	OSMR (1.9)	GDF5 (1.6)	CPNE1 (1.1)	LRRK1 (1.0)	CALN1 (1.0)	ZNF438 (0.9)
Hepcidin_all	ENSG00000106355	LSM5 PPI subnetwork	0.06	>=0.20	ROMO1 (3.1)	CPNE1 (2.8)	RBM12 (2.8)	CEP250 (2.6)	PHF20 (2.2)	NCOA5 (1.9)	NFS1 (1.9)	MCPH1 (1.8)	ERGIC3 (1.6)	RBM39 (1.4)
Hepcidin_all	GO:0019212	phosphatase inhibitor activity	0.06	>=0.20	ANO3 (2.7)	CDH22 (2.3)	KCNIP1 (2.0)	SLITRK1 (1.6)	CLRN3 (1.3)	SLC12A5 (1.3)	FER1L4 (1.3)	NCOA5 (1.1)	ENSG00000245832 (1.1)	UBE2V2 (1.1)
Hepcidin_all	ENSG00000149428	HYOU1 PPI subnetwork	0.06	>=0.20	HSPA13 (4.5)	ERGIC3 (3.4)	PRCP (3.1)	SERINC1 (1.9)	FAM181B (1.9)	SPOCK1 (1.7)	SLITRK1 (1.5)	HSF2 (1.5)	OSMR (1.3)	RBM39 (1.1)
Hepcidin_all	MP:0001961	abnormal reflex	0.06	>=0.20	SLITRK1 (3.5)	FAM181B (2.9)	KCNIP1 (2.8)	FSTL5 (2.5)	ENSG00000256193 (2.2)	CALN1 (2.0)	SLC12A5 (1.9)	UBE2V2 (1.5)	CDH22 (1.5)	STAU2 (1.4)
Hepcidin_all	ENSG00000164163	ABCE1 PPI subnetwork	0.06	>=0.20	UBE2V2 (2.9)	CDH22 (1.5)	RBM39 (1.5)	BPI (1.3)	OSMR (1.3)	SPAG4 (1.2)	RPL7 (1.0)	ERGIC3 (1.0)	SCAND1 (1.0)	ENSG00000250341 (1.0)
Hepcidin_all	MP:0001417	decreased exploration in new environment	0.06	>=0.20	SLITRK1 (2.6)	PKIB (2.3)	SPOCK1 (2.3)	KCNIP1 (2.2)	CALN1 (1.7)	ANO3 (1.7)	CDH22 (1.6)	SLC12A5 (1.4)	WWOX (1.4)	EML6 (1.3)
Hepcidin_all	ENSG00000065485	PDIA5 PPI subnetwork	0.06	>=0.20	PRCP (2.4)	CLRN3 (2.3)	RDH10 (1.8)	ENSG00000253302 (1.7)	HSPA13 (1.6)	TMBIM4 (1.5)	STAU2 (1.5)	ENSG00000245832 (1.3)	ABCC13 (1.2)	FER1L4 (1.0)
Hepcidin_all	GO:0005253	anion channel activity	0.06	>=0.20	SLC12A5 (4.4)	FSTL5 (3.7)	CLRN3 (2.9)	PKIB (2.7)	CALN1 (2.6)	SLITRK1 (2.1)	ABCC13 (2.1)	HSPA13 (1.6)	ENSG00000226497 (1.5)	KCNIP1 (1.5)
Hepcidin_all	MP:0005558	decreased creatinine clearance	0.06	>=0.20	WWOX (2.1)	CLRN3 (1.9)	RICTOR (1.8)	ENSG00000248329 (1.5)	ENSG00000226497 (1.4)	CALN1 (1.2)	EML6 (1.1)	PKIB (1.1)	SCAND1 (1.1)	FSTL5 (1.0)
Hepcidin_all	GO:2000104	negative regulation of DNA-dependent DNA replication	0.06	>=0.20	WWOX (3.7)	ENSG00000250341 (2.3)	STAU2 (2.1)	CALN1 (2.0)	CEP250 (2.0)	C20orf152 (1.9)	RPL7 (1.9)	MCPH1 (1.7)	PHF20 (1.5)	FER1L4 (1.4)
Hepcidin_all	ENSG00000145781	COMMD10 PPI subnetwork	0.06	>=0.20	ERGIC3 (3.1)	SCAND1 (2.6)	CD40 (2.5)	LRRK1 (1.7)	FSTL5 (1.6)	ROMO1 (1.3)	PRCP (1.2)	ENSG00000253302 (1.2)	SLITRK1 (1.0)	CDH22 (1.0)
Hepcidin_all	REACTOME_NEURONAL_SYSTEM	REACTOME_NEURONAL_SYSTEM	0.06	>=0.20	SLC12A5 (5.2)	KCNIP1 (3.7)	CDH22 (3.1)	SLITRK1 (3.1)	SPOCK1 (3.0)	CALN1 (3.0)	FSTL5 (3.0)	ANO3 (2.2)	ENSG00000256193 (2.0)	STAU2 (1.4)
Hepcidin_all	ENSG00000175390	EIF3F PPI subnetwork	0.06	>=0.20	RBM39 (2.3)	RPL7 (1.8)	SCRIB (1.8)	UBE2V2 (1.8)	SERINC1 (1.7)	CPNE1 (1.6)	PALLD (1.5)	PHF20 (1.4)	RICTOR (1.3)	MCPH1 (1.2)
Hepcidin_all	GO:0042734	presynaptic membrane	0.06	>=0.20	SLC12A5 (5.2)	FSTL5 (4.7)	KCNIP1 (3.6)	SPOCK1 (3.5)	SLITRK1 (3.2)	PKIB (2.7)	CDH22 (2.4)	CALN1 (2.3)	STAU2 (1.3)	PRCP (1.2)
Hepcidin_all	REACTOME_RIBOSOMAL_SCANNING_AND_START_CODON_RECOGNITION	REACTOME_RIBOSOMAL_SCANNING_AND_START_CODON_RECOGNITION	0.06	>=0.20	RBM39 (2.9)	RPL7 (2.4)	UBE2V2 (2.0)	CPNE1 (1.7)	RBM12 (1.4)	SPAG4 (1.3)	ERGIC3 (1.2)	SCRIB (1.0)	PHF20 (0.9)	SCAND1 (0.8)
Hepcidin_all	ENSG00000119139	TJP2 PPI subnetwork	0.06	>=0.20	EPPK1 (3.5)	CPNE1 (2.2)	STAU2 (1.9)	SCRIB (1.7)	LRRK1 (1.6)	SERINC1 (1.4)	ANO3 (1.4)	PKIB (1.3)	HSF2 (1.2)	RDH10 (1.2)
Hepcidin_all	MP:0001395	bidirectional circling	0.06	>=0.20	FAM181B (4.5)	ZNF438 (2.3)	CALN1 (1.8)	PALLD (1.6)	KCNIP1 (1.5)	ENSG00000245832 (1.4)	PRCP (1.4)	ENSG00000226497 (1.1)	WWOX (1.0)	UBE2V2 (1.0)
Hepcidin_all	ENSG00000107282	APBA1 PPI subnetwork	0.06	>=0.20	SLC12A5 (3.3)	FSTL5 (3.2)	ANO3 (2.5)	CDH22 (2.4)	FAM181B (2.1)	KCNIP1 (1.9)	SLITRK1 (1.8)	ENSG00000226497 (1.6)	HSPA13 (1.4)	CPNE1 (1.2)
Hepcidin_all	MP:0003216	absence seizures	0.06	>=0.20	SLC12A5 (4.4)	CDH22 (3.3)	CALN1 (2.8)	KCNIP1 (2.2)	FSTL5 (2.1)	ENSG00000256193 (1.9)	SLITRK1 (1.7)	EML6 (1.5)	FAM181B (1.4)	WWOX (1.0)
Hepcidin_all	GO:0000175	3'-5'-exoribonuclease activity	0.06	>=0.20	UBE2V2 (3.0)	LRRK1 (1.6)	EML6 (1.6)	MCPH1 (1.6)	NFS1 (1.5)	RICTOR (1.2)	SCAND1 (1.1)	SCRIB (1.0)	TMBIM4 (1.0)	ZNF438 (1.0)
Hepcidin_all	GO:0035825	reciprocal DNA recombination	0.06	>=0.20	ENSG00000226497 (3.9)	CEP250 (2.9)	STAU2 (2.1)	WWOX (2.0)	C11orf82 (1.8)	CALN1 (1.4)	ENSG00000253302 (1.2)	UBE2V2 (1.2)	RICTOR (1.1)	SCRIB (1.0)
Hepcidin_all	GO:0007131	reciprocal meiotic recombination	0.06	>=0.20	ENSG00000226497 (3.9)	CEP250 (2.9)	STAU2 (2.1)	WWOX (2.0)	C11orf82 (1.8)	CALN1 (1.4)	ENSG00000253302 (1.2)	UBE2V2 (1.2)	RICTOR (1.1)	SCRIB (1.0)
Hepcidin_all	ENSG00000154710	RABGEF1 PPI subnetwork	0.06	>=0.20	ENSG00000245832 (3.1)	SERINC1 (2.0)	MCPH1 (1.9)	UBE2V2 (1.9)	PHF20 (1.7)	STAU2 (1.7)	CEP250 (1.4)	EML6 (1.4)	GDF5 (1.1)	SLITRK1 (1.1)
Hepcidin_all	ENSG00000158169	FANCC PPI subnetwork	0.06	>=0.20	RPL7 (2.3)	SCRIB (1.7)	BPI (1.7)	CEP250 (1.7)	FER1L4 (1.5)	RBM12 (1.4)	C11orf82 (1.4)	STAU2 (1.0)	RBM39 (1.0)	PALLD (1.0)
Hepcidin_all	REACTOME_REGULATION_OF_GENE_EXPRESSION_IN_BETA_CELLS	REACTOME_REGULATION_OF_GENE_EXPRESSION_IN_BETA_CELLS	0.06	>=0.20	KCNIP1 (3.7)	CLRN3 (3.0)	FSTL5 (2.4)	CDH22 (2.4)	SPOCK1 (2.2)	ENSG00000248329 (1.5)	WWOX (1.3)	EPPK1 (1.0)	ENSG00000250341 (0.9)	RDH10 (0.9)
Hepcidin_all	REACTOME_TRANSLATION_INITIATION_COMPLEX_FORMATION	REACTOME_TRANSLATION_INITIATION_COMPLEX_FORMATION	0.06	>=0.20	RPL7 (2.6)	RBM39 (2.3)	UBE2V2 (2.1)	CPNE1 (1.7)	RBM12 (1.5)	ERGIC3 (1.4)	SCRIB (1.3)	SPAG4 (1.2)	PHF20 (0.9)	OSMR (0.9)
Hepcidin_all	ENSG00000113327	GABRG2 PPI subnetwork	0.06	>=0.20	SLC12A5 (4.6)	CALN1 (3.8)	ANO3 (3.3)	SLITRK1 (3.0)	FSTL5 (2.7)	EML6 (2.2)	WWOX (1.9)	SPOCK1 (1.5)	CDH22 (1.3)	ENSG00000253302 (1.3)
Hepcidin_all	KEGG_GLYCOSPHINGOLIPID_BIOSYNTHESIS_GANGLIO_SERIES	KEGG_GLYCOSPHINGOLIPID_BIOSYNTHESIS_GANGLIO_SERIES	0.06	>=0.20	PRCP (2.5)	C20orf152 (2.0)	ERGIC3 (1.8)	ZNF438 (1.7)	TMBIM4 (1.5)	FAM181B (1.5)	CD40 (1.4)	KCNIP1 (1.4)	SLITRK1 (1.4)	HSPA13 (1.2)
Hepcidin_all	MP:0011501	increased glomerular capsule space	0.06	>=0.20	OSMR (3.0)	TMBIM4 (1.7)	ENSG00000248329 (1.7)	FSTL5 (1.7)	CLRN3 (1.4)	GDF5 (1.4)	PALLD (1.3)	RICTOR (1.2)	ENSG00000250341 (1.1)	LRRK1 (1.1)
Hepcidin_all	MP:0004756	abnormal proximal convoluted tubule morphology	0.06	>=0.20	ENSG00000250341 (3.1)	WWOX (3.0)	CLRN3 (2.4)	RICTOR (1.9)	OSMR (1.6)	TMBIM4 (1.2)	ENSG00000226497 (0.9)	CALN1 (0.9)	RDH10 (0.8)	SPOCK1 (0.7)
Hepcidin_all	MP:0001883	mammary adenocarcinoma	0.06	>=0.20	UBE2V2 (2.8)	HSF2 (2.6)	CALN1 (2.1)	C11orf82 (1.9)	CEP250 (1.6)	RPL7 (1.3)	TMBIM4 (1.2)	SCRIB (1.1)	RICTOR (1.1)	FER1L4 (1.0)
Hepcidin_all	ENSG00000164076	CAMKV PPI subnetwork	0.06	>=0.20	SLC12A5 (4.5)	EML6 (3.0)	SPOCK1 (2.3)	STAU2 (2.1)	CALN1 (2.0)	FER1L4 (1.8)	CDH22 (1.7)	CPNE1 (1.6)	FSTL5 (1.5)	SLITRK1 (1.5)
Hepcidin_all	REACTOME_ION_CHANNEL_TRANSPORT	REACTOME_ION_CHANNEL_TRANSPORT	0.06	>=0.20	SLC12A5 (4.9)	FSTL5 (4.4)	CALN1 (3.6)	SLITRK1 (2.8)	EML6 (2.2)	WWOX (1.9)	KCNIP1 (1.9)	HSPA13 (1.5)	ANO3 (1.5)	PKIB (1.4)
Hepcidin_all	GO:0006278	RNA-dependent DNA replication	0.06	>=0.20	MCPH1 (4.9)	C20orf152 (4.4)	WWOX (3.7)	ENSG00000250341 (2.9)	UBE2V2 (2.5)	STAU2 (2.4)	RPL7 (1.8)	PHF20 (1.7)	CPNE1 (1.6)	ABCC13 (1.5)
Hepcidin_all	MP:0000876	Purkinje cell degeneration	0.06	>=0.20	PRCP (2.9)	SERINC1 (2.8)	ERGIC3 (2.6)	WWOX (2.2)	SPOCK1 (2.1)	HSF2 (1.6)	SLITRK1 (1.5)	HSPA13 (1.4)	CDH22 (1.3)	FSTL5 (1.3)
Hepcidin_all	ENSG00000147082	CCNB3 PPI subnetwork	0.06	>=0.20	C11orf82 (3.6)	STAU2 (2.2)	RPL7 (2.1)	PALLD (1.4)	SPOCK1 (1.3)	RDH10 (1.3)	LRRK1 (1.2)	BPI (1.2)	ZNF438 (1.1)	CALN1 (1.0)
Hepcidin_all	MP:0005503	abnormal tendon morphology	0.06	>=0.20	SPOCK1 (4.0)	OSMR (2.3)	ENSG00000248329 (2.0)	LRRK1 (1.6)	GDF5 (1.3)	ENSG00000256193 (1.0)	CLRN3 (1.0)	ENSG00000250341 (1.0)	PRCP (1.0)	PALLD (0.9)
Hepcidin_all	ENSG00000110799	VWF PPI subnetwork	0.06	>=0.20	HSPA13 (2.7)	RPL7 (1.8)	EML6 (1.8)	OSMR (1.8)	HSF2 (1.2)	ENSG00000256193 (1.2)	WWOX (1.0)	ENSG00000226497 (0.9)	PRCP (0.9)	ENSG00000245832 (0.8)
Hepcidin_all	GO:0045980	negative regulation of nucleotide metabolic process	0.06	>=0.20	CALN1 (2.9)	KCNIP1 (2.5)	ANO3 (2.3)	EML6 (2.1)	ENSG00000226497 (2.1)	CLRN3 (2.0)	PKIB (1.9)	ABCC13 (1.5)	SPOCK1 (1.5)	ENSG00000248329 (1.4)
Hepcidin_all	GO:0042461	photoreceptor cell development	0.06	>=0.20	FSTL5 (3.2)	C20orf152 (3.0)	SPAG4 (2.2)	ENSG00000250341 (2.2)	FER1L4 (2.0)	RDH10 (1.7)	CDH22 (1.7)	EML6 (1.7)	WWOX (1.6)	KCNIP1 (1.3)
Hepcidin_all	ENSG00000132692	BCAN PPI subnetwork	0.06	>=0.20	BPI (5.1)	SPOCK1 (2.8)	ZNF438 (2.2)	ENSG00000248329 (1.8)	OSMR (1.5)	CLRN3 (1.3)	FAM181B (1.3)	EML6 (1.3)	EPPK1 (1.3)	LRRK1 (0.9)
Hepcidin_all	GO:0007212	dopamine receptor signaling pathway	0.06	>=0.20	ANO3 (4.4)	ENSG00000248329 (3.5)	ENSG00000250341 (2.5)	ABCC13 (1.8)	CALN1 (1.7)	ENSG00000253302 (1.6)	CLRN3 (1.3)	EPPK1 (1.2)	SLC12A5 (1.2)	FSTL5 (1.1)
Hepcidin_all	ENSG00000155329	ZCCHC10 PPI subnetwork	0.06	>=0.20	NCOA5 (2.3)	UBE2V2 (2.0)	RBM39 (1.9)	SCRIB (1.7)	ENSG00000256193 (1.7)	CALN1 (1.2)	C20orf152 (1.2)	ENSG00000226497 (1.1)	MCPH1 (0.8)	ABCC13 (0.8)
Hepcidin_all	ENSG00000181656	GPR88 PPI subnetwork	0.06	>=0.20	NCOA5 (2.6)	RBM12 (2.5)	RBM39 (1.8)	LRRK1 (1.5)	ENSG00000256193 (1.5)	SCRIB (1.4)	ZNF438 (1.2)	HSF2 (1.1)	CEP250 (1.1)	STAU2 (1.0)
Hepcidin_all	GO:0042104	positive regulation of activated T cell proliferation	0.06	>=0.20	ENSG00000226497 (2.2)	C20orf152 (2.1)	ENSG00000248329 (1.6)	SPOCK1 (1.2)	EML6 (1.2)	CD40 (1.2)	FER1L4 (1.1)	KCNIP1 (1.1)	ENSG00000245832 (0.9)	CPNE1 (0.9)
Hepcidin_all	ENSG00000138758	SEPT11 PPI subnetwork	0.06	>=0.20	SLC12A5 (4.3)	EML6 (3.0)	SPOCK1 (2.6)	FER1L4 (2.3)	CPNE1 (2.1)	ANO3 (2.0)	CDH22 (2.0)	STAU2 (2.0)	SLITRK1 (1.7)	CALN1 (1.5)
Hepcidin_all	ENSG00000106682	EIF4H PPI subnetwork	0.06	>=0.20	ERGIC3 (2.7)	UBE2V2 (2.6)	RPL7 (2.4)	RBM39 (2.2)	PHF20 (1.8)	CPNE1 (1.7)	MCPH1 (1.6)	SCAND1 (1.6)	ABCC13 (1.5)	RDH10 (1.4)
Hepcidin_all	ENSG00000144597	EAF1 PPI subnetwork	0.06	>=0.20	SCAND1 (3.9)	NCOA5 (3.1)	ZNF438 (3.1)	RBM39 (2.2)	ERGIC3 (1.6)	SLITRK1 (1.6)	WWOX (1.6)	CPNE1 (1.1)	ENSG00000253302 (0.8)	SPAG4 (0.7)
Hepcidin_all	GO:0032964	collagen biosynthetic process	0.06	>=0.20	BPI (2.6)	LRRK1 (2.6)	FSTL5 (2.1)	EPPK1 (1.8)	PKIB (1.6)	CALN1 (1.5)	FER1L4 (1.3)	HSF2 (1.2)	SPOCK1 (1.2)	OSMR (1.1)
Hepcidin_all	GO:0004435	phosphatidylinositol phospholipase C activity	0.06	>=0.20	EML6 (2.6)	PALLD (2.4)	BPI (2.2)	ANO3 (2.0)	SLC12A5 (1.9)	CDH22 (1.9)	ENSG00000256193 (1.8)	STAU2 (1.7)	SPOCK1 (1.7)	FSTL5 (1.5)
Hepcidin_all	ENSG00000165630	PRPF18 PPI subnetwork	0.06	>=0.20	NFS1 (3.4)	CEP250 (2.5)	RBM12 (2.4)	PHF20 (2.3)	SERINC1 (2.1)	RBM39 (2.1)	CPNE1 (2.0)	SCAND1 (1.9)	MCPH1 (1.8)	ERGIC3 (1.7)
Hepcidin_all	MP:0002467	impaired neutrophil phagocytosis	0.06	>=0.20	BPI (3.7)	ENSG00000226497 (1.7)	CD40 (1.7)	ZNF438 (1.6)	PRCP (1.5)	LRRK1 (1.0)	ENSG00000248329 (1.0)	ENSG00000250341 (1.0)	HSPA13 (0.8)	GDF5 (0.8)
Hepcidin_all	GO:0010332	response to gamma radiation	0.06	>=0.20	GDF5 (2.2)	CALN1 (2.1)	ENSG00000226497 (2.1)	TMBIM4 (1.9)	OSMR (1.7)	STAU2 (1.5)	C20orf152 (1.2)	WWOX (1.1)	PHF20 (1.1)	CD40 (1.1)
Hepcidin_all	GO:0021871	forebrain regionalization	0.06	>=0.20	ZNF438 (1.7)	SPOCK1 (1.6)	CDH22 (1.4)	RDH10 (1.3)	CLRN3 (1.3)	SPAG4 (1.2)	FSTL5 (1.0)	FER1L4 (1.0)	ENSG00000250341 (0.9)	ENSG00000226497 (0.9)
Hepcidin_all	GO:0045687	positive regulation of glial cell differentiation	0.06	>=0.20	FAM181B (3.4)	ENSG00000245832 (2.9)	RDH10 (2.4)	ZNF438 (2.3)	SPOCK1 (2.0)	CDH22 (1.9)	ENSG00000253302 (1.5)	SLITRK1 (1.5)	FER1L4 (1.3)	SERINC1 (1.2)
Hepcidin_all	GO:0031301	integral to organelle membrane	0.06	>=0.20	HSPA13 (4.6)	TMBIM4 (4.0)	ERGIC3 (3.6)	SERINC1 (3.1)	PRCP (2.5)	SPAG4 (2.2)	KCNIP1 (1.5)	FER1L4 (1.3)	NFS1 (1.2)	SCAND1 (1.0)
Hepcidin_all	ENSG00000130164	LDLR PPI subnetwork	0.06	>=0.20	HSPA13 (2.4)	ENSG00000226497 (2.0)	ENSG00000248329 (1.8)	CALN1 (1.6)	EML6 (1.5)	ERGIC3 (1.4)	CEP250 (1.1)	PKIB (1.1)	FSTL5 (1.0)	WWOX (0.9)
Hepcidin_all	ENSG00000205659	LIN52 PPI subnetwork	0.06	>=0.20	CEP250 (3.5)	C11orf82 (3.0)	ERGIC3 (2.4)	FER1L4 (2.1)	ENSG00000226497 (2.1)	STAU2 (2.1)	UBE2V2 (1.9)	HSF2 (1.7)	EML6 (1.5)	C20orf152 (1.3)
Hepcidin_all	REACTOME_DIABETES_PATHWAYS	REACTOME_DIABETES_PATHWAYS	0.06	>=0.20	HSPA13 (7.2)	ERGIC3 (2.1)	OSMR (1.6)	SPOCK1 (1.5)	TMBIM4 (1.2)	SERINC1 (1.1)	BPI (1.0)	FSTL5 (1.0)	ENSG00000256193 (0.8)	ROMO1 (0.7)
Hepcidin_all	ENSG00000100321	SYNGR1 PPI subnetwork	0.06	>=0.20	SLC12A5 (3.6)	ANO3 (2.9)	SPOCK1 (2.7)	CDH22 (2.4)	KCNIP1 (1.9)	SLITRK1 (1.7)	CALN1 (1.6)	SERINC1 (1.4)	FAM181B (1.4)	STAU2 (1.0)
Hepcidin_all	ENSG00000173349	SFT2D3 PPI subnetwork	0.06	>=0.20	TMBIM4 (3.3)	HSPA13 (3.2)	RBM39 (3.2)	ERGIC3 (2.5)	EML6 (2.2)	SERINC1 (2.2)	WWOX (1.6)	SCAND1 (1.5)	SPAG4 (1.4)	ENSG00000248329 (1.2)
Hepcidin_all	MP:0006254	thin cerebral cortex	0.06	>=0.20	CDH22 (2.9)	OSMR (2.8)	RICTOR (2.7)	FAM181B (2.6)	UBE2V2 (1.8)	ENSG00000253302 (1.6)	ZNF438 (1.6)	ENSG00000248329 (1.5)	MCPH1 (1.5)	FSTL5 (1.2)
Hepcidin_all	REACTOME_NEUROTRANSMITTER_RECEPTOR_BINDING_AND_DOWNSTREAM_TRANSMISSION_IN_THE__POSTSYNAPTIC_CELL	REACTOME_NEUROTRANSMITTER_RECEPTOR_BINDING_AND_DOWNSTREAM_TRANSMISSION_IN_THE__POSTSYNAPTIC_CELL	0.06	>=0.20	SLC12A5 (4.8)	SLITRK1 (3.5)	CALN1 (3.4)	FSTL5 (3.3)	KCNIP1 (3.1)	ANO3 (2.9)	CDH22 (2.3)	SPOCK1 (2.0)	STAU2 (1.6)	PKIB (1.2)
Hepcidin_all	ENSG00000115361	ACADL PPI subnetwork	0.06	>=0.20	RPL7 (3.6)	PRCP (3.0)	NFS1 (2.7)	RBM39 (2.0)	CDH22 (1.9)	RDH10 (1.6)	GDF5 (1.6)	BPI (1.4)	CALN1 (1.3)	SLC12A5 (1.3)
Hepcidin_all	GO:0051983	regulation of chromosome segregation	0.06	>=0.20	ENSG00000245832 (2.8)	C11orf82 (2.7)	ENSG00000250341 (2.0)	ENSG00000253302 (1.9)	RBM39 (1.3)	LRRK1 (1.2)	UBE2V2 (1.0)	SLITRK1 (1.0)	HSPA13 (1.0)	KCNIP1 (0.8)
Hepcidin_all	GO:0030803	negative regulation of cyclic nucleotide biosynthetic process	0.06	>=0.20	CALN1 (2.7)	KCNIP1 (2.5)	EML6 (2.3)	ANO3 (2.3)	ENSG00000226497 (2.1)	CLRN3 (1.7)	PKIB (1.6)	SPOCK1 (1.5)	ENSG00000248329 (1.4)	ABCC13 (1.3)
Hepcidin_all	GO:0030800	negative regulation of cyclic nucleotide metabolic process	0.06	>=0.20	CALN1 (2.7)	KCNIP1 (2.5)	EML6 (2.3)	ANO3 (2.3)	ENSG00000226497 (2.1)	CLRN3 (1.7)	PKIB (1.6)	SPOCK1 (1.5)	ENSG00000248329 (1.4)	ABCC13 (1.3)
Hepcidin_all	GO:0030809	negative regulation of nucleotide biosynthetic process	0.06	>=0.20	CALN1 (2.7)	KCNIP1 (2.5)	EML6 (2.3)	ANO3 (2.3)	ENSG00000226497 (2.1)	CLRN3 (1.7)	PKIB (1.6)	SPOCK1 (1.5)	ENSG00000248329 (1.4)	ABCC13 (1.3)
Hepcidin_all	MP:0003354	astrocytosis	0.06	>=0.20	SERINC1 (3.4)	PRCP (2.5)	ERGIC3 (2.1)	HSPA13 (2.0)	SLITRK1 (1.6)	ENSG00000250341 (1.4)	ZNF438 (1.3)	ANO3 (1.2)	ENSG00000256193 (1.0)	WWOX (1.0)
Hepcidin_all	GO:0006284	base-excision repair	0.06	>=0.20	CEP250 (3.1)	ENSG00000250341 (2.7)	WWOX (2.6)	MCPH1 (2.4)	ENSG00000245832 (2.1)	SCRIB (1.3)	PHF20 (1.2)	ABCC13 (1.2)	C11orf82 (1.2)	C20orf152 (1.1)
Hepcidin_all	MP:0003560	osteoarthritis	0.06	>=0.20	GDF5 (3.8)	OSMR (3.7)	SPOCK1 (2.8)	LRRK1 (2.6)	ERGIC3 (1.3)	PALLD (1.2)	TMBIM4 (1.0)	ENSG00000226497 (0.9)	EPPK1 (0.9)	ENSG00000248329 (0.9)
Hepcidin_all	ENSG00000132432	SEC61G PPI subnetwork	0.06	>=0.20	HSPA13 (3.1)	C20orf152 (2.7)	UBE2V2 (1.9)	SERINC1 (1.9)	ERGIC3 (1.8)	TMBIM4 (1.8)	STAU2 (1.7)	ENSG00000250341 (1.1)	FSTL5 (0.8)	WWOX (0.8)
Hepcidin_all	MP:0008438	abnormal cutaneous collagen fibril morphology	0.06	>=0.20	SPOCK1 (2.9)	ENSG00000226497 (1.8)	ENSG00000248329 (1.8)	OSMR (1.5)	ERGIC3 (1.3)	PALLD (1.2)	HSPA13 (1.0)	ENSG00000256193 (1.0)	CLRN3 (0.9)	PRCP (0.9)
Hepcidin_all	GO:0032412	regulation of ion transmembrane transporter activity	0.06	>=0.20	CDH22 (2.5)	STAU2 (2.0)	ENSG00000248329 (1.8)	ENSG00000256193 (1.7)	C20orf152 (1.7)	SLC12A5 (1.5)	EML6 (1.5)	KCNIP1 (1.5)	ANO3 (1.4)	RPL7 (1.3)
Hepcidin_all	GO:0031225	anchored to membrane	0.06	>=0.20	BPI (3.7)	EPPK1 (3.1)	KCNIP1 (3.1)	SLITRK1 (3.0)	SPOCK1 (1.8)	FSTL5 (1.8)	OSMR (1.7)	CLRN3 (1.3)	CALN1 (1.2)	SERINC1 (1.1)
Hepcidin_all	REACTOME_CELL:CELL_JUNCTION_ORGANIZATION	REACTOME_CELL:CELL_JUNCTION_ORGANIZATION	0.06	>=0.20	EPPK1 (3.6)	ENSG00000248329 (2.7)	RDH10 (2.3)	KCNIP1 (2.1)	CLRN3 (2.0)	SLITRK1 (1.9)	ENSG00000256193 (1.5)	ENSG00000245832 (1.5)	SPOCK1 (1.3)	PKIB (1.2)
Hepcidin_all	MP:0004200	decreased fetal size	0.06	>=0.20	GDF5 (3.0)	HSPA13 (2.2)	RBM12 (1.9)	NCOA5 (1.9)	EPPK1 (1.8)	RBM39 (1.6)	PALLD (1.6)	ENSG00000226497 (1.6)	RDH10 (1.5)	SCRIB (1.4)
Hepcidin_all	MP:0002988	decreased urine osmolality	0.06	>=0.20	CLRN3 (2.7)	EML6 (2.2)	ENSG00000248329 (2.0)	OSMR (1.7)	FAM181B (1.4)	TMBIM4 (1.3)	SERINC1 (1.1)	PALLD (1.1)	SPOCK1 (0.8)	PRCP (0.8)
Hepcidin_all	MP:0005236	abnormal olfactory nerve morphology	0.06	>=0.20	FSTL5 (4.7)	SPOCK1 (3.2)	CDH22 (3.0)	ENSG00000250341 (1.9)	PALLD (1.8)	CALN1 (1.8)	ENSG00000256193 (1.7)	KCNIP1 (1.6)	ZNF438 (1.5)	PHF20 (1.5)
Hepcidin_all	ENSG00000108424	KPNB1 PPI subnetwork	0.06	>=0.20	RBM12 (3.5)	PHF20 (2.2)	NCOA5 (2.1)	SCRIB (1.9)	CPNE1 (1.6)	RPL7 (1.4)	UBE2V2 (1.3)	RBM39 (1.2)	BPI (1.0)	NFS1 (1.0)
Hepcidin_all	ENSG00000159164	SV2A PPI subnetwork	0.06	>=0.20	SLC12A5 (4.4)	EML6 (3.2)	FER1L4 (2.3)	SPOCK1 (2.2)	STAU2 (2.1)	CALN1 (1.9)	ANO3 (1.8)	SLITRK1 (1.8)	CPNE1 (1.6)	CDH22 (1.6)
Hepcidin_all	GO:0032880	regulation of protein localization	0.06	>=0.20	RICTOR (2.3)	RDH10 (1.9)	ZNF438 (1.7)	PHF20 (1.5)	CDH22 (1.4)	FSTL5 (1.3)	GDF5 (1.2)	CD40 (1.2)	ENSG00000248329 (1.0)	STAU2 (1.0)
Hepcidin_all	ENSG00000151067	CACNA1C PPI subnetwork	0.06	>=0.20	SLC12A5 (2.9)	SPOCK1 (2.1)	ENSG00000248329 (2.0)	PKIB (1.9)	STAU2 (1.8)	PALLD (1.8)	ANO3 (1.6)	CDH22 (1.6)	SLITRK1 (1.4)	FSTL5 (1.3)
Hepcidin_all	ENSG00000044574	HSPA5 PPI subnetwork	0.06	>=0.20	SERINC1 (3.1)	HSPA13 (2.9)	HSF2 (2.4)	ERGIC3 (2.4)	RPL7 (1.5)	EPPK1 (1.4)	NCOA5 (1.3)	RBM12 (1.1)	ANO3 (1.0)	TMBIM4 (1.0)
Hepcidin_all	GO:0005048	signal sequence binding	0.06	>=0.20	HSPA13 (3.7)	TMBIM4 (2.6)	NFS1 (2.4)	CPNE1 (1.9)	ERGIC3 (1.6)	SPOCK1 (1.4)	ANO3 (1.4)	RPL7 (1.3)	FER1L4 (1.2)	EML6 (1.1)
Hepcidin_all	ENSG00000115274	INO80B PPI subnetwork	0.06	>=0.20	NCOA5 (5.1)	ZNF438 (3.0)	RBM39 (2.9)	SCAND1 (2.8)	CEP250 (2.4)	CPNE1 (2.2)	MCPH1 (2.1)	RICTOR (1.4)	NFS1 (1.4)	SLITRK1 (1.3)
Hepcidin_all	GO:0051183	vitamin transporter activity	0.06	>=0.20	CLRN3 (1.8)	ABCC13 (1.6)	TMBIM4 (1.5)	SCRIB (1.5)	FER1L4 (1.4)	EML6 (1.2)	CDH22 (1.0)	NFS1 (1.0)	HSPA13 (0.9)	ENSG00000245832 (0.7)
Hepcidin_all	GO:0034399	nuclear periphery	0.06	>=0.20	NCOA5 (3.1)	RBM12 (2.9)	RBM39 (2.2)	SCRIB (1.8)	CPNE1 (1.6)	FER1L4 (1.4)	C11orf82 (1.3)	MCPH1 (1.2)	ZNF438 (1.0)	SPOCK1 (1.0)
Hepcidin_all	GO:0030553	cGMP binding	0.06	>=0.20	EML6 (2.4)	RDH10 (2.3)	ANO3 (2.2)	CLRN3 (2.0)	ENSG00000250341 (1.6)	ABCC13 (1.3)	BPI (1.2)	SLC12A5 (1.2)	CALN1 (1.1)	ENSG00000256193 (1.0)
Hepcidin_all	GO:0030670	phagocytic vesicle membrane	0.06	>=0.20	BPI (4.3)	CD40 (1.8)	CLRN3 (1.5)	EPPK1 (1.4)	HSPA13 (1.3)	PHF20 (1.3)	RDH10 (1.3)	SERINC1 (1.3)	LRRK1 (1.2)	ABCC13 (1.1)
Hepcidin_all	GO:0030551	cyclic nucleotide binding	0.06	>=0.20	EML6 (2.9)	ENSG00000250341 (2.2)	SLC12A5 (2.2)	ANO3 (2.0)	ABCC13 (1.9)	CLRN3 (1.8)	FSTL5 (1.6)	RDH10 (1.5)	FER1L4 (1.2)	STAU2 (1.0)
Hepcidin_all	ENSG00000003436	TFPI PPI subnetwork	0.06	>=0.20	BPI (9.0)	LRRK1 (2.5)	EPPK1 (2.2)	PALLD (1.7)	SPAG4 (1.4)	ANO3 (1.4)	FAM181B (1.3)	PKIB (1.2)	CLRN3 (1.1)	ZNF438 (0.9)
Hepcidin_all	MP:0001454	abnormal cued conditioning behavior	0.06	>=0.20	SPOCK1 (3.6)	KCNIP1 (3.3)	FAM181B (2.2)	CDH22 (2.2)	CALN1 (2.1)	EML6 (2.1)	ANO3 (1.9)	SLC12A5 (1.5)	FER1L4 (1.2)	ENSG00000248329 (1.1)
Hepcidin_all	ENSG00000187778	MCRS1 PPI subnetwork	0.06	>=0.20	NCOA5 (3.2)	CPNE1 (3.1)	RBM39 (3.0)	RICTOR (3.0)	SCAND1 (2.7)	NFS1 (2.2)	CEP250 (1.9)	MCPH1 (1.8)	C20orf152 (1.6)	ZNF438 (1.5)
Hepcidin_all	ENSG00000204390	HSPA1L PPI subnetwork	0.06	>=0.20	CD40 (3.3)	RPL7 (2.8)	EPPK1 (2.0)	SCRIB (1.9)	RICTOR (1.9)	SERINC1 (1.9)	NCOA5 (1.6)	HSF2 (1.4)	ENSG00000250341 (1.4)	OSMR (1.2)
Hepcidin_all	ENSG00000076554	TPD52 PPI subnetwork	0.06	>=0.20	SLC12A5 (4.3)	ANO3 (2.9)	EML6 (2.7)	FER1L4 (2.6)	CPNE1 (2.4)	STAU2 (2.1)	ABCC13 (2.0)	CDH22 (1.7)	SPOCK1 (1.6)	PHF20 (1.6)
Hepcidin_all	MP:0002168	other aberrant phenotype	0.06	>=0.20	ENSG00000248329 (2.0)	SPOCK1 (1.9)	PRCP (1.7)	SCRIB (1.5)	ENSG00000250341 (1.4)	PALLD (1.2)	ENSG00000256193 (1.2)	WWOX (1.1)	FER1L4 (1.0)	RDH10 (0.9)
Hepcidin_all	MP:0002945	abnormal inhibitory postsynaptic currents	0.06	>=0.20	SLC12A5 (5.8)	KCNIP1 (5.2)	FSTL5 (3.6)	CALN1 (3.3)	SLITRK1 (3.1)	ENSG00000256193 (2.3)	ANO3 (2.2)	FAM181B (2.1)	SPOCK1 (2.0)	EML6 (1.7)
Hepcidin_all	GO:0016331	morphogenesis of embryonic epithelium	0.07	>=0.20	EPPK1 (2.2)	CPNE1 (1.7)	HSF2 (1.5)	FAM181B (1.4)	SCRIB (1.4)	ZNF438 (1.3)	RICTOR (1.3)	ENSG00000248329 (1.3)	LRRK1 (1.3)	RDH10 (1.3)
Hepcidin_all	ENSG00000131100	ATP6V1E1 PPI subnetwork	0.07	>=0.20	SERINC1 (3.7)	STAU2 (2.4)	ZNF438 (2.3)	UBE2V2 (2.1)	MCPH1 (2.0)	RICTOR (2.0)	ABCC13 (1.8)	FAM181B (1.8)	TMBIM4 (1.5)	RPL7 (1.4)
Hepcidin_all	GO:0031016	pancreas development	0.07	>=0.20	RPL7 (3.0)	ROMO1 (2.9)	CLRN3 (1.9)	EPPK1 (1.7)	ENSG00000250341 (1.7)	PKIB (1.6)	SPOCK1 (1.6)	KCNIP1 (1.5)	FSTL5 (1.5)	RBM39 (1.3)
Hepcidin_all	GO:0031018	endocrine pancreas development	0.07	>=0.20	RPL7 (3.4)	ROMO1 (2.9)	ENSG00000250341 (2.7)	PKIB (2.0)	KCNIP1 (1.6)	CLRN3 (1.5)	RBM39 (1.2)	CDH22 (1.2)	EPPK1 (1.1)	FSTL5 (1.0)
Hepcidin_all	ENSG00000170296	GABARAP PPI subnetwork	0.07	>=0.20	STAU2 (2.2)	SLC12A5 (2.0)	UBE2V2 (1.9)	SERINC1 (1.9)	SCAND1 (1.9)	ERGIC3 (1.8)	ENSG00000245832 (1.3)	WWOX (1.3)	CALN1 (1.2)	C20orf152 (1.2)
Hepcidin_all	GO:0008635	activation of cysteine-type endopeptidase activity involved in apoptotic process by cytochrome c	0.07	>=0.20	C20orf152 (1.9)	TMBIM4 (1.5)	CLRN3 (1.3)	ENSG00000226497 (0.9)	NCOA5 (0.9)	EPPK1 (0.8)	PRCP (0.7)	FAM181B (0.7)	ABCC13 (0.7)	KCNIP1 (0.6)
Hepcidin_all	GO:0032728	positive regulation of interferon-beta production	0.07	>=0.20	MCPH1 (3.8)	ENSG00000250341 (2.7)	ZNF438 (2.1)	ENSG00000248329 (1.7)	ENSG00000256193 (1.5)	C20orf152 (1.2)	ENSG00000245832 (1.1)	EML6 (0.8)	BPI (0.7)	PKIB (0.7)
Hepcidin_all	ENSG00000163288	GABRB1 PPI subnetwork	0.07	>=0.20	FSTL5 (5.7)	SLC12A5 (4.6)	ANO3 (3.5)	SLITRK1 (3.4)	ENSG00000256193 (2.1)	EML6 (1.9)	ABCC13 (1.7)	CALN1 (1.5)	ENSG00000226497 (1.5)	HSPA13 (1.4)
Hepcidin_all	ENSG00000196975	ANXA4 PPI subnetwork	0.07	>=0.20	CLRN3 (6.1)	ERGIC3 (2.3)	PALLD (1.9)	EPPK1 (1.8)	TMBIM4 (1.5)	SCAND1 (1.4)	STAU2 (1.4)	RBM39 (1.3)	HSF2 (1.0)	ENSG00000250341 (0.8)
Hepcidin_all	GO:0008509	anion transmembrane transporter activity	0.07	>=0.20	CLRN3 (4.2)	SLC12A5 (3.4)	FSTL5 (2.5)	ABCC13 (2.1)	CDH22 (1.6)	RDH10 (1.6)	SLITRK1 (1.5)	KCNIP1 (1.5)	OSMR (1.5)	CALN1 (1.4)
Hepcidin_all	ENSG00000165702	GFI1B PPI subnetwork	0.07	>=0.20	SPOCK1 (2.4)	CDH22 (2.3)	ENSG00000256193 (2.3)	ENSG00000248329 (2.0)	SCRIB (1.7)	UBE2V2 (1.7)	CEP250 (1.0)	SERINC1 (0.9)	RDH10 (0.8)	PALLD (0.7)
Hepcidin_all	GO:0044259	multicellular organismal macromolecule metabolic process	0.07	>=0.20	BPI (4.7)	CLRN3 (1.9)	SPOCK1 (1.8)	LRRK1 (1.7)	EPPK1 (1.5)	ERGIC3 (1.5)	OSMR (1.5)	ENSG00000226497 (1.3)	FSTL5 (1.0)	ZNF438 (1.0)
Hepcidin_all	GO:0030672	synaptic vesicle membrane	0.07	>=0.20	SLC12A5 (6.3)	SLITRK1 (3.0)	FSTL5 (2.8)	SPOCK1 (2.3)	WWOX (2.2)	CDH22 (2.0)	CALN1 (1.6)	ANO3 (1.3)	KCNIP1 (1.3)	STAU2 (1.2)
Hepcidin_all	GO:0042166	acetylcholine binding	0.07	>=0.20	FSTL5 (2.8)	CALN1 (1.6)	EML6 (1.4)	GDF5 (1.4)	C20orf152 (1.2)	MCPH1 (1.1)	SCRIB (1.0)	CLRN3 (1.0)	ZNF438 (0.9)	ENSG00000226497 (0.9)
Hepcidin_all	ENSG00000084463	WBP11 PPI subnetwork	0.07	>=0.20	ANO3 (4.0)	NCOA5 (3.9)	RBM39 (2.8)	ENSG00000256193 (2.7)	RBM12 (2.7)	HSF2 (1.7)	C20orf152 (1.7)	ZNF438 (1.6)	PALLD (1.1)	CPNE1 (1.0)
Hepcidin_all	MP:0004813	absent linear vestibular evoked potential	0.07	>=0.20	CDH22 (2.9)	FAM181B (2.6)	ZNF438 (1.9)	CALN1 (1.4)	ENSG00000256193 (1.3)	LRRK1 (1.0)	ENSG00000226497 (1.0)	EML6 (0.9)	WWOX (0.9)	BPI (0.9)
Hepcidin_all	ENSG00000198959	TGM2 PPI subnetwork	0.07	>=0.20	PALLD (2.3)	CPNE1 (1.3)	NCOA5 (1.2)	EPPK1 (1.1)	OSMR (1.0)	SERINC1 (0.9)	SPOCK1 (0.7)	BPI (0.6)	ENSG00000256193 (0.6)	ENSG00000226497 (0.6)
Hepcidin_all	GO:0018279	protein N-linked glycosylation via asparagine	0.07	>=0.20	HSPA13 (5.9)	ERGIC3 (4.0)	ENSG00000250341 (2.6)	TMBIM4 (2.5)	PRCP (2.2)	SPAG4 (1.5)	EML6 (1.2)	FER1L4 (1.1)	ROMO1 (1.0)	ENSG00000256193 (1.0)
Hepcidin_all	GO:0018196	peptidyl-asparagine modification	0.07	>=0.20	HSPA13 (5.9)	ERGIC3 (4.0)	ENSG00000250341 (2.6)	TMBIM4 (2.5)	PRCP (2.2)	SPAG4 (1.5)	EML6 (1.2)	FER1L4 (1.1)	ROMO1 (1.0)	ENSG00000256193 (1.0)
Hepcidin_all	GO:0007017	microtubule-based process	0.07	>=0.20	C11orf82 (2.5)	ENSG00000245832 (2.3)	HSF2 (1.8)	CEP250 (1.6)	RICTOR (1.3)	MCPH1 (1.2)	SLITRK1 (1.2)	STAU2 (1.1)	RBM39 (1.0)	SCRIB (1.0)
Hepcidin_all	MP:0004028	chromosome breakage	0.07	>=0.20	C11orf82 (3.8)	CEP250 (2.7)	SCRIB (2.0)	FER1L4 (1.6)	EPPK1 (1.3)	LRRK1 (1.3)	ENSG00000250341 (1.3)	ABCC13 (1.1)	RPL7 (1.0)	ENSG00000253302 (1.0)
Hepcidin_all	ENSG00000115866	DARS PPI subnetwork	0.07	>=0.20	ERGIC3 (1.8)	HSPA13 (1.5)	UBE2V2 (1.5)	EPPK1 (1.4)	ENSG00000250341 (1.4)	SCRIB (1.2)	SPAG4 (1.1)	TMBIM4 (1.1)	PALLD (1.0)	ABCC13 (0.8)
Hepcidin_all	ENSG00000126226	PCID2 PPI subnetwork	0.07	>=0.20	NCOA5 (3.1)	RBM12 (3.0)	CPNE1 (3.0)	ROMO1 (3.0)	CEP250 (2.5)	MCPH1 (2.5)	UBE2V2 (2.0)	ENSG00000245832 (1.8)	SCAND1 (1.8)	ERGIC3 (1.7)
Hepcidin_all	ENSG00000197299	BLM PPI subnetwork	0.07	>=0.20	C11orf82 (4.7)	MCPH1 (2.9)	WWOX (2.3)	CEP250 (2.2)	UBE2V2 (1.9)	STAU2 (1.8)	PHF20 (1.8)	CALN1 (1.2)	FER1L4 (1.1)	RBM12 (1.0)
Hepcidin_all	GO:0030815	negative regulation of cAMP metabolic process	0.07	>=0.20	CALN1 (2.7)	KCNIP1 (2.6)	EML6 (2.4)	ANO3 (2.3)	ENSG00000226497 (1.8)	PKIB (1.6)	SPOCK1 (1.5)	ENSG00000248329 (1.4)	ABCC13 (1.2)	FAM181B (1.2)
Hepcidin_all	GO:0030818	negative regulation of cAMP biosynthetic process	0.07	>=0.20	CALN1 (2.7)	KCNIP1 (2.6)	EML6 (2.4)	ANO3 (2.3)	ENSG00000226497 (1.8)	PKIB (1.6)	SPOCK1 (1.5)	ENSG00000248329 (1.4)	ABCC13 (1.2)	FAM181B (1.2)
Hepcidin_all	GO:0048592	eye morphogenesis	0.07	>=0.20	RDH10 (2.7)	ENSG00000248329 (2.6)	ENSG00000250341 (2.3)	WWOX (2.1)	CDH22 (2.1)	FSTL5 (1.9)	KCNIP1 (1.7)	EPPK1 (1.1)	TMBIM4 (1.1)	GDF5 (0.9)
Hepcidin_all	ENSG00000101150	TPD52L2 PPI subnetwork	0.07	>=0.20	SLC12A5 (4.4)	ANO3 (3.3)	EML6 (2.8)	FER1L4 (2.6)	STAU2 (2.4)	CPNE1 (2.2)	CDH22 (1.9)	ABCC13 (1.7)	SPOCK1 (1.7)	PHF20 (1.6)
Hepcidin_all	ENSG00000114686	MRPL3 PPI subnetwork	0.07	>=0.20	LRRK1 (2.5)	ROMO1 (2.3)	NFS1 (2.0)	SCAND1 (1.8)	STAU2 (1.4)	SCRIB (1.4)	CEP250 (1.1)	TMBIM4 (1.0)	CPNE1 (0.9)	PKIB (0.8)
Hepcidin_all	ENSG00000139219	COL2A1 PPI subnetwork	0.07	>=0.20	GDF5 (5.5)	SPOCK1 (3.2)	OSMR (3.0)	ERGIC3 (1.4)	MCPH1 (1.2)	PALLD (1.1)	RBM39 (0.8)	EPPK1 (0.8)	EML6 (0.7)	BPI (0.7)
Hepcidin_all	ENSG00000157873	TNFRSF14 PPI subnetwork	0.07	>=0.20	SCAND1 (2.9)	HSPA13 (2.8)	TMBIM4 (1.9)	ROMO1 (1.9)	SCRIB (1.5)	ERGIC3 (1.5)	CPNE1 (1.4)	ENSG00000250341 (1.2)	CD40 (1.0)	HSF2 (0.9)
Hepcidin_all	GO:0050906	detection of stimulus involved in sensory perception	0.07	>=0.20	ENSG00000253302 (3.4)	ENSG00000250341 (2.8)	ENSG00000245832 (2.4)	ENSG00000256193 (1.3)	SPOCK1 (1.2)	ABCC13 (1.1)	RDH10 (1.0)	C20orf152 (1.0)	FSTL5 (1.0)	KCNIP1 (0.6)
Hepcidin_all	MP:0003702	abnormal chromosome morphology	0.07	>=0.20	C11orf82 (4.0)	RBM39 (2.1)	C20orf152 (1.7)	UBE2V2 (1.7)	MCPH1 (1.6)	STAU2 (1.2)	SCRIB (1.2)	ENSG00000256193 (1.1)	LRRK1 (1.0)	SCAND1 (1.0)
Hepcidin_all	ENSG00000188419	CHM PPI subnetwork	0.07	>=0.20	SERINC1 (2.5)	KCNIP1 (2.3)	FSTL5 (2.1)	EPPK1 (2.0)	UBE2V2 (1.8)	RBM39 (1.8)	ABCC13 (1.6)	RPL7 (1.1)	TMBIM4 (1.1)	ZNF438 (1.0)
Hepcidin_all	ENSG00000178607	ERN1 PPI subnetwork	0.07	>=0.20	RPL7 (2.2)	HSPA13 (2.2)	SCRIB (2.1)	CEP250 (2.0)	SERINC1 (2.0)	TMBIM4 (2.0)	ENSG00000245832 (1.9)	OSMR (1.4)	ZNF438 (1.3)	MCPH1 (1.0)
Hepcidin_all	REACTOME_CLASS_A1_RHODOPSIN:LIKE_RECEPTORS	REACTOME_CLASS_A1_RHODOPSIN:LIKE_RECEPTORS	0.07	>=0.20	CD40 (2.0)	PKIB (1.6)	ANO3 (1.4)	ENSG00000248329 (1.3)	ENSG00000253302 (1.2)	FSTL5 (1.1)	FAM181B (1.1)	CDH22 (1.0)	OSMR (1.0)	ENSG00000256193 (1.0)
Hepcidin_all	GO:0006661	phosphatidylinositol biosynthetic process	0.07	>=0.20	TMBIM4 (3.3)	ERGIC3 (2.3)	ENSG00000226497 (2.2)	NFS1 (2.1)	ENSG00000250341 (1.7)	HSPA13 (1.7)	PRCP (1.7)	STAU2 (1.4)	SCAND1 (1.3)	ANO3 (1.3)
Hepcidin_all	ENSG00000163554	SPTA1 PPI subnetwork	0.07	>=0.20	PALLD (2.7)	EPPK1 (1.8)	CD40 (1.6)	WWOX (1.5)	PKIB (1.4)	FER1L4 (1.4)	ENSG00000226497 (1.2)	ENSG00000245832 (1.1)	ENSG00000248329 (1.1)	LRRK1 (1.0)
Hepcidin_all	GO:0016796	exonuclease activity, active with either ribo- or deoxyribonucleic acids and producing 5'-phosphomonoesters	0.07	>=0.20	UBE2V2 (2.5)	C11orf82 (2.2)	TMBIM4 (1.4)	ZNF438 (1.3)	RICTOR (1.3)	MCPH1 (1.2)	EML6 (1.1)	CALN1 (1.1)	NFS1 (1.1)	OSMR (1.0)
Hepcidin_all	GO:0022898	regulation of transmembrane transporter activity	0.07	>=0.20	CDH22 (2.3)	C20orf152 (2.0)	STAU2 (1.9)	RPL7 (1.8)	ENSG00000248329 (1.7)	SLC12A5 (1.6)	ENSG00000256193 (1.5)	ENSG00000250341 (1.5)	KCNIP1 (1.5)	EML6 (1.5)
Hepcidin_all	GO:0004221	ubiquitin thiolesterase activity	0.07	>=0.20	RICTOR (2.9)	WWOX (2.1)	UBE2V2 (1.9)	HSF2 (1.6)	PHF20 (1.6)	ZNF438 (1.3)	CALN1 (1.1)	C11orf82 (0.9)	RBM39 (0.8)	SCRIB (0.8)
Hepcidin_all	ENSG00000169783	LINGO1 PPI subnetwork	0.07	>=0.20	HSPA13 (4.5)	ERGIC3 (3.3)	SERINC1 (2.7)	PRCP (2.4)	SLITRK1 (2.1)	FAM181B (1.8)	SPOCK1 (1.4)	SLC12A5 (1.2)	WWOX (1.2)	OSMR (1.1)
Hepcidin_all	ENSG00000100167	SEPT3 PPI subnetwork	0.07	>=0.20	SLC12A5 (4.3)	EML6 (3.5)	ANO3 (2.2)	CPNE1 (2.0)	FER1L4 (1.9)	SPOCK1 (1.9)	STAU2 (1.9)	PHF20 (1.7)	CALN1 (1.6)	SERINC1 (1.5)
Hepcidin_all	ENSG00000172732	MUS81 PPI subnetwork	0.07	>=0.20	C11orf82 (2.8)	CEP250 (2.0)	ENSG00000245832 (1.9)	MCPH1 (1.8)	ENSG00000253302 (1.6)	ZNF438 (1.6)	RPL7 (1.2)	NCOA5 (1.1)	HSPA13 (1.1)	OSMR (0.8)
Hepcidin_all	ENSG00000123685	BATF3 PPI subnetwork	0.07	>=0.20	BPI (2.3)	CALN1 (2.0)	WWOX (1.4)	PKIB (1.4)	ZNF438 (1.2)	RBM39 (1.2)	SCAND1 (1.2)	TMBIM4 (1.1)	ABCC13 (0.8)	PALLD (0.7)
Hepcidin_all	MP:0008866	chromosomal instability	0.07	>=0.20	C11orf82 (4.6)	CEP250 (3.0)	ENSG00000226497 (2.5)	WWOX (2.2)	STAU2 (2.2)	MCPH1 (1.7)	ABCC13 (1.6)	FER1L4 (1.2)	SPAG4 (1.2)	ZNF438 (1.1)
Hepcidin_all	ENSG00000134376	CRB1 PPI subnetwork	0.07	>=0.20	EPPK1 (2.6)	SCRIB (2.0)	ENSG00000250341 (1.9)	ENSG00000256193 (1.8)	RDH10 (1.7)	ROMO1 (1.6)	STAU2 (1.6)	SCAND1 (1.4)	CPNE1 (1.4)	LRRK1 (1.2)
Hepcidin_all	ENSG00000082014	SMARCD3 PPI subnetwork	0.07	>=0.20	FER1L4 (3.1)	RBM12 (3.1)	NCOA5 (2.7)	FAM181B (1.9)	ANO3 (1.8)	SLITRK1 (1.5)	ERGIC3 (1.4)	CALN1 (1.4)	ENSG00000226497 (1.3)	SCRIB (1.3)
Hepcidin_all	GO:0051082	unfolded protein binding	0.07	>=0.20	HSPA13 (5.0)	ERGIC3 (2.6)	SERINC1 (2.2)	FSTL5 (1.4)	UBE2V2 (1.3)	NFS1 (1.1)	TMBIM4 (1.1)	WWOX (1.0)	PHF20 (0.9)	ANO3 (0.8)
Hepcidin_all	MP:0004966	abnormal inner cell mass proliferation	0.07	>=0.20	UBE2V2 (3.7)	C11orf82 (3.0)	STAU2 (2.8)	SCRIB (2.0)	RPL7 (2.0)	MCPH1 (1.9)	RBM39 (1.6)	CLRN3 (1.4)	RDH10 (1.4)	CEP250 (1.2)
Hepcidin_all	ENSG00000139998	RAB15 PPI subnetwork	0.07	>=0.20	SLC12A5 (4.6)	EML6 (2.9)	SPOCK1 (2.2)	STAU2 (2.1)	CALN1 (2.0)	ANO3 (1.7)	SLITRK1 (1.7)	FER1L4 (1.5)	PHF20 (1.5)	FSTL5 (1.5)
Hepcidin_all	MP:0008528	polycystic kidney	0.07	>=0.20	ENSG00000248329 (2.4)	RDH10 (2.3)	TMBIM4 (2.2)	ABCC13 (2.2)	GDF5 (2.1)	FAM181B (1.9)	CEP250 (1.3)	ENSG00000226497 (1.1)	SPOCK1 (1.0)	EML6 (1.0)
Hepcidin_all	ENSG00000125354	SEPT6 PPI subnetwork	0.07	>=0.20	SLC12A5 (3.7)	FER1L4 (3.5)	ANO3 (2.8)	EML6 (2.8)	CPNE1 (2.2)	STAU2 (1.9)	SPOCK1 (1.5)	SLITRK1 (1.5)	BPI (1.3)	GDF5 (1.3)
Hepcidin_all	GO:0008278	cohesin complex	0.07	>=0.20	C11orf82 (3.0)	CALN1 (2.0)	RPL7 (1.4)	RBM12 (1.3)	CEP250 (1.3)	LRRK1 (1.1)	RBM39 (1.1)	ENSG00000253302 (1.0)	SCRIB (0.9)	MCPH1 (0.9)
Hepcidin_all	GO:0046641	positive regulation of alpha-beta T cell proliferation	0.07	>=0.20	ZNF438 (3.0)	LRRK1 (3.0)	CD40 (2.4)	CALN1 (1.9)	C20orf152 (1.6)	ENSG00000250341 (1.2)	TMBIM4 (1.2)	PKIB (1.0)	FER1L4 (1.0)	MCPH1 (0.9)
Hepcidin_all	REACTOME_TRAF6_MEDIATED_NF:KB_ACTIVATION	REACTOME_TRAF6_MEDIATED_NF:KB_ACTIVATION	0.07	>=0.20	CD40 (3.6)	BPI (2.4)	CDH22 (1.5)	CPNE1 (1.5)	ZNF438 (1.4)	NCOA5 (1.4)	LRRK1 (1.3)	MCPH1 (1.1)	PKIB (1.0)	OSMR (1.0)
Hepcidin_all	ENSG00000136560	TANK PPI subnetwork	0.07	>=0.20	CD40 (2.6)	HSPA13 (2.5)	C20orf152 (1.8)	TMBIM4 (1.6)	MCPH1 (1.4)	NCOA5 (1.3)	ENSG00000248329 (1.2)	GDF5 (1.0)	UBE2V2 (0.8)	ABCC13 (0.8)
Hepcidin_all	GO:0022836	gated channel activity	0.07	>=0.20	KCNIP1 (4.1)	SLITRK1 (3.4)	SLC12A5 (3.3)	FSTL5 (3.1)	ANO3 (3.0)	CALN1 (2.7)	SPOCK1 (2.3)	PKIB (2.1)	CDH22 (2.1)	ENSG00000256193 (1.8)
Hepcidin_all	GO:0002576	platelet degranulation	0.07	>=0.20	OSMR (1.8)	EML6 (1.3)	ENSG00000256193 (1.1)	SPAG4 (1.1)	ERGIC3 (1.1)	PRCP (1.1)	SPOCK1 (1.0)	CPNE1 (1.0)	ENSG00000226497 (1.0)	HSPA13 (1.0)
Hepcidin_all	GO:0051313	attachment of spindle microtubules to chromosome	0.07	>=0.20	C11orf82 (2.9)	ENSG00000245832 (2.5)	C20orf152 (2.0)	UBE2V2 (1.4)	ZNF438 (1.0)	RPL7 (1.0)	LRRK1 (1.0)	SLITRK1 (0.9)	ENSG00000253302 (0.7)	SPOCK1 (0.7)
Hepcidin_all	GO:0090329	regulation of DNA-dependent DNA replication	0.07	>=0.20	WWOX (4.5)	ENSG00000250341 (2.9)	RPL7 (2.8)	CEP250 (2.3)	C20orf152 (1.8)	UBE2V2 (1.8)	MCPH1 (1.7)	RBM39 (1.6)	CALN1 (1.6)	LRRK1 (1.6)
Hepcidin_all	GO:0021915	neural tube development	0.07	>=0.20	EPPK1 (2.0)	ZNF438 (1.8)	PALLD (1.8)	ENSG00000245832 (1.7)	ENSG00000248329 (1.7)	RICTOR (1.5)	FAM181B (1.4)	HSF2 (1.4)	ENSG00000256193 (1.2)	SCRIB (1.1)
Hepcidin_all	GO:0043394	proteoglycan binding	0.07	>=0.20	ENSG00000248329 (3.1)	SPOCK1 (2.7)	EPPK1 (2.0)	PALLD (2.0)	SLITRK1 (1.8)	BPI (1.6)	ANO3 (1.4)	PRCP (1.1)	ERGIC3 (1.0)	FSTL5 (1.0)
Hepcidin_all	MP:0001922	reduced male fertility	0.07	>=0.20	FAM181B (2.3)	SCRIB (2.0)	WWOX (1.7)	SLITRK1 (1.4)	PALLD (1.3)	CEP250 (1.3)	RICTOR (1.2)	CALN1 (1.1)	PRCP (1.1)	TMBIM4 (1.1)
Hepcidin_all	GO:0016363	nuclear matrix	0.07	>=0.20	NCOA5 (3.2)	RBM12 (2.6)	RBM39 (2.4)	CPNE1 (1.8)	SCRIB (1.6)	FER1L4 (1.5)	C11orf82 (1.1)	ZNF438 (1.1)	RICTOR (1.1)	MCPH1 (1.0)
Hepcidin_all	GO:0000070	mitotic sister chromatid segregation	0.07	>=0.20	C11orf82 (3.6)	ABCC13 (1.4)	RBM39 (1.3)	ENSG00000256193 (1.2)	ENSG00000250341 (1.2)	STAU2 (1.2)	SPAG4 (1.2)	RPL7 (1.2)	ENSG00000253302 (1.1)	EML6 (1.0)
Hepcidin_all	ENSG00000140988	RPS2 PPI subnetwork	0.07	>=0.20	RPL7 (3.8)	RBM12 (3.2)	NCOA5 (2.0)	ROMO1 (1.9)	UBE2V2 (1.7)	RBM39 (1.6)	PHF20 (1.3)	ENSG00000256193 (1.2)	OSMR (1.0)	SPOCK1 (1.0)
Hepcidin_all	ENSG00000139970	RTN1 PPI subnetwork	0.07	>=0.20	SLC12A5 (3.6)	STAU2 (2.7)	SLITRK1 (2.7)	UBE2V2 (2.4)	SERINC1 (1.9)	SPOCK1 (1.8)	FSTL5 (1.7)	WWOX (1.7)	GDF5 (1.5)	CDH22 (1.5)
Hepcidin_all	GO:0030662	coated vesicle membrane	0.07	>=0.20	SLC12A5 (3.8)	FSTL5 (2.9)	SLITRK1 (2.6)	HSPA13 (2.3)	EML6 (2.1)	WWOX (1.9)	KCNIP1 (1.8)	SPOCK1 (1.7)	CDH22 (1.7)	ENSG00000226497 (1.0)
Hepcidin_all	MP:0005192	increased motor neuron number	0.07	>=0.20	CDH22 (3.0)	SLITRK1 (2.6)	ZNF438 (2.3)	TMBIM4 (2.0)	KCNIP1 (1.9)	SCRIB (1.8)	FAM181B (1.5)	WWOX (1.5)	ENSG00000226497 (1.2)	C20orf152 (1.2)
Hepcidin_all	GO:0015872	dopamine transport	0.07	>=0.20	ABCC13 (3.6)	ENSG00000245832 (2.3)	ANO3 (2.2)	ENSG00000256193 (2.1)	EML6 (2.0)	FER1L4 (1.8)	ENSG00000253302 (1.6)	SLC12A5 (1.4)	SPAG4 (1.3)	SERINC1 (1.1)
Hepcidin_all	MP:0005065	abnormal neutrophil morphology	0.07	>=0.20	BPI (7.3)	ZNF438 (3.0)	OSMR (2.5)	ENSG00000253302 (1.6)	ABCC13 (1.5)	ENSG00000256193 (1.4)	MCPH1 (1.4)	FSTL5 (1.2)	RBM12 (1.1)	C20orf152 (1.0)
Hepcidin_all	MP:0004502	decreased incidence of chemically-induced tumors	0.07	>=0.20	GDF5 (2.2)	RICTOR (2.0)	CD40 (1.9)	OSMR (1.8)	ABCC13 (1.6)	RDH10 (1.5)	ERGIC3 (1.3)	CEP250 (1.3)	ENSG00000226497 (1.3)	FER1L4 (1.1)
Hepcidin_all	ENSG00000042832	TG PPI subnetwork	0.07	>=0.20	HSPA13 (5.6)	ERGIC3 (3.0)	HSF2 (2.1)	WWOX (2.0)	PRCP (1.6)	EML6 (1.5)	ENSG00000226497 (1.2)	ZNF438 (1.1)	TMBIM4 (0.9)	ENSG00000245832 (0.8)
Hepcidin_all	MP:0003215	renal interstitial fibrosis	0.07	>=0.20	EML6 (2.7)	OSMR (2.5)	CLRN3 (2.2)	ERGIC3 (2.2)	HSPA13 (2.2)	TMBIM4 (2.1)	C20orf152 (1.7)	SPOCK1 (1.7)	SERINC1 (1.5)	NFS1 (1.3)
Hepcidin_all	GO:0050798	activated T cell proliferation	0.07	>=0.20	ENSG00000226497 (2.5)	ENSG00000245832 (1.7)	ABCC13 (1.3)	ENSG00000248329 (1.2)	CD40 (1.1)	C20orf152 (1.1)	KCNIP1 (1.0)	MCPH1 (0.9)	EML6 (0.9)	FER1L4 (0.8)
Hepcidin_all	ENSG00000071794	HLTF PPI subnetwork	0.07	>=0.20	C11orf82 (4.7)	HSF2 (3.4)	STAU2 (2.7)	MCPH1 (2.6)	CEP250 (1.7)	ENSG00000253302 (1.6)	SCRIB (1.6)	TMBIM4 (1.5)	RBM39 (1.2)	UBE2V2 (1.2)
Hepcidin_all	ENSG00000124788	ATXN1 PPI subnetwork	0.07	>=0.20	NCOA5 (2.7)	C20orf152 (1.7)	LRRK1 (1.6)	SLITRK1 (1.6)	SPOCK1 (1.5)	RICTOR (1.2)	WWOX (1.2)	ENSG00000256193 (1.2)	SCRIB (1.1)	PHF20 (1.1)
Hepcidin_all	MP:0001404	no spontaneous movement	0.07	>=0.20	FAM181B (4.3)	KCNIP1 (2.5)	ENSG00000256193 (2.4)	SLITRK1 (2.2)	SCRIB (2.0)	CDH22 (1.7)	GDF5 (1.4)	ABCC13 (1.2)	ERGIC3 (1.0)	CALN1 (0.9)
Hepcidin_all	ENSG00000113649	TCERG1 PPI subnetwork	0.07	>=0.20	NCOA5 (2.5)	CEP250 (2.5)	SCRIB (2.4)	RBM39 (2.3)	RBM12 (2.0)	ENSG00000256193 (1.2)	ENSG00000248329 (1.1)	HSPA13 (1.1)	PALLD (1.1)	BPI (0.9)
Hepcidin_all	GO:0051350	negative regulation of lyase activity	0.07	>=0.20	CALN1 (2.7)	EML6 (2.7)	KCNIP1 (2.7)	PKIB (2.4)	ENSG00000226497 (2.2)	ANO3 (1.7)	SPOCK1 (1.5)	FSTL5 (1.1)	FAM181B (1.1)	ABCC13 (0.9)
Hepcidin_all	MP:0006092	abnormal olfactory neuron morphology	0.07	>=0.20	ENSG00000245832 (3.0)	FAM181B (2.4)	ENSG00000248329 (2.0)	KCNIP1 (2.0)	ABCC13 (2.0)	PKIB (1.9)	ZNF438 (1.9)	SLITRK1 (1.7)	ANO3 (1.4)	SPOCK1 (1.4)
Hepcidin_all	ENSG00000108671	PSMD11 PPI subnetwork	0.07	>=0.20	UBE2V2 (2.9)	ROMO1 (2.1)	SCAND1 (1.6)	CPNE1 (1.4)	TMBIM4 (1.2)	MCPH1 (1.2)	HSF2 (1.1)	FSTL5 (1.0)	HSPA13 (0.9)	OSMR (0.8)
Hepcidin_all	ENSG00000154096	THY1 PPI subnetwork	0.07	>=0.20	HSPA13 (4.8)	ERGIC3 (3.1)	PRCP (2.7)	SERINC1 (2.7)	FAM181B (2.3)	SLITRK1 (1.9)	WWOX (1.6)	SPOCK1 (1.4)	HSF2 (1.1)	CD40 (1.0)
Hepcidin_all	GO:0007004	telomere maintenance via telomerase	0.07	>=0.20	MCPH1 (5.0)	C20orf152 (4.5)	WWOX (3.6)	ENSG00000250341 (2.8)	UBE2V2 (2.4)	STAU2 (2.3)	CPNE1 (1.8)	PHF20 (1.7)	ABCC13 (1.5)	SPAG4 (1.4)
Hepcidin_all	MP:0009254	disorganized pancreatic islets	0.07	>=0.20	KCNIP1 (4.2)	CDH22 (2.8)	WWOX (1.9)	SPOCK1 (1.3)	ENSG00000248329 (1.2)	ENSG00000256193 (1.2)	FAM181B (1.2)	FER1L4 (1.1)	LRRK1 (1.0)	ENSG00000253302 (0.9)
Hepcidin_all	ENSG00000184432	COPB2 PPI subnetwork	0.07	>=0.20	ERGIC3 (3.7)	HSPA13 (3.1)	UBE2V2 (3.1)	SPAG4 (2.0)	CPNE1 (1.7)	NFS1 (1.2)	SERINC1 (1.1)	HSF2 (1.0)	TMBIM4 (0.8)	MCPH1 (0.8)
Hepcidin_all	ENSG00000147649	MTDH PPI subnetwork	0.07	>=0.20	PRCP (2.4)	CLRN3 (2.3)	RDH10 (2.0)	SPOCK1 (1.8)	TMBIM4 (1.6)	ENSG00000245832 (1.4)	ENSG00000253302 (1.4)	ABCC13 (1.3)	ZNF438 (1.3)	OSMR (1.2)
Hepcidin_all	MP:0005403	abnormal nerve conduction	0.07	>=0.20	SLITRK1 (2.9)	ENSG00000256193 (2.4)	CEP250 (2.0)	HSPA13 (1.8)	FSTL5 (1.8)	ANO3 (1.7)	ENSG00000253302 (1.7)	SPOCK1 (1.7)	SLC12A5 (1.6)	PRCP (1.4)
Hepcidin_all	ENSG00000038274	MAT2B PPI subnetwork	0.07	>=0.20	SLC12A5 (4.5)	EML6 (3.1)	SPOCK1 (2.2)	STAU2 (2.0)	CALN1 (2.0)	FER1L4 (1.7)	ANO3 (1.7)	SLITRK1 (1.6)	FSTL5 (1.5)	KCNIP1 (1.4)
Hepcidin_all	ENSG00000121031	ENSG00000121031 PPI subnetwork	0.07	>=0.20	CEP250 (3.0)	RBM39 (2.9)	PHF20 (2.5)	SCRIB (2.5)	CPNE1 (2.2)	NCOA5 (2.1)	EPPK1 (2.1)	RBM12 (1.6)	RPL7 (1.4)	C11orf82 (1.3)
Hepcidin_all	ENSG00000182326	C1S PPI subnetwork	0.07	>=0.20	OSMR (3.6)	SPAG4 (1.6)	RDH10 (1.6)	KCNIP1 (1.0)	TMBIM4 (0.9)	ENSG00000226497 (0.9)	ERGIC3 (0.9)	SPOCK1 (0.7)	HSPA13 (0.7)	ENSG00000256193 (0.6)
Hepcidin_all	GO:0015108	chloride transmembrane transporter activity	0.07	>=0.20	EPPK1 (2.4)	CLRN3 (1.8)	RICTOR (1.7)	SERINC1 (1.6)	FSTL5 (1.5)	ERGIC3 (1.4)	SCRIB (1.3)	OSMR (1.0)	BPI (0.9)	ENSG00000256193 (0.8)
Hepcidin_all	MP:0006054	spinal hemorrhage	0.07	>=0.20	FER1L4 (2.7)	HSPA13 (2.2)	RICTOR (1.9)	TMBIM4 (1.7)	ZNF438 (1.7)	PRCP (1.3)	ENSG00000250341 (1.3)	OSMR (1.2)	SPOCK1 (1.1)	WWOX (1.0)
Hepcidin_all	GO:0031069	hair follicle morphogenesis	0.07	>=0.20	ENSG00000253302 (2.1)	GDF5 (2.0)	ENSG00000250341 (1.9)	WWOX (1.3)	ABCC13 (1.2)	ENSG00000248329 (1.1)	ENSG00000245832 (0.9)	SLITRK1 (0.8)	OSMR (0.8)	SPAG4 (0.6)
Hepcidin_all	ENSG00000139182	CLSTN3 PPI subnetwork	0.07	>=0.20	HSPA13 (5.0)	ERGIC3 (3.1)	PRCP (2.6)	SERINC1 (2.3)	FAM181B (2.1)	SLITRK1 (2.0)	WWOX (1.4)	SPOCK1 (1.4)	OSMR (1.3)	HSF2 (1.2)
Hepcidin_all	GO:0042462	eye photoreceptor cell development	0.08	>=0.20	FSTL5 (3.5)	C20orf152 (3.0)	FER1L4 (2.2)	SPAG4 (2.0)	CDH22 (1.6)	ENSG00000226497 (1.6)	ENSG00000250341 (1.6)	WWOX (1.5)	EML6 (1.5)	ABCC13 (1.4)
Hepcidin_all	ENSG00000172534	HCFC1 PPI subnetwork	0.08	>=0.20	SCRIB (2.5)	NCOA5 (2.4)	MCPH1 (2.1)	RBM39 (1.9)	HSF2 (1.6)	CPNE1 (1.5)	FER1L4 (1.4)	SCAND1 (1.3)	WWOX (1.2)	PALLD (1.0)
Hepcidin_all	KEGG_P53_SIGNALING_PATHWAY	KEGG_P53_SIGNALING_PATHWAY	0.08	>=0.20	C11orf82 (4.5)	SCRIB (3.6)	RDH10 (2.5)	LRRK1 (2.1)	C20orf152 (1.8)	ANO3 (1.8)	PALLD (1.6)	EPPK1 (1.6)	TMBIM4 (1.5)	KCNIP1 (1.0)
Hepcidin_all	ENSG00000168066	SF1 PPI subnetwork	0.08	>=0.20	RBM12 (2.6)	RBM39 (2.4)	ANO3 (2.4)	ENSG00000256193 (2.2)	CEP250 (2.1)	RPL7 (2.0)	NCOA5 (1.9)	ENSG00000245832 (1.4)	ZNF438 (1.4)	STAU2 (1.1)
Hepcidin_all	GO:0051932	synaptic transmission, GABAergic	0.08	>=0.20	KCNIP1 (3.9)	ENSG00000256193 (3.6)	PKIB (2.8)	SLC12A5 (2.4)	ANO3 (2.2)	CALN1 (2.1)	ENSG00000253302 (2.0)	FSTL5 (2.0)	STAU2 (1.6)	FER1L4 (1.5)
Hepcidin_all	GO:0050840	extracellular matrix binding	0.08	>=0.20	PALLD (2.5)	OSMR (2.2)	SLITRK1 (2.0)	SERINC1 (1.3)	SPOCK1 (1.2)	C20orf152 (1.2)	CPNE1 (1.2)	EPPK1 (1.0)	NFS1 (0.8)	KCNIP1 (0.8)
Hepcidin_all	GO:0006220	pyrimidine nucleotide metabolic process	0.08	>=0.20	TMBIM4 (1.7)	WWOX (1.6)	SPAG4 (1.4)	ENSG00000253302 (1.4)	ANO3 (1.3)	STAU2 (1.3)	NFS1 (1.1)	MCPH1 (1.1)	ENSG00000226497 (1.0)	FSTL5 (0.9)
Hepcidin_all	ENSG00000173660	UQCRH PPI subnetwork	0.08	>=0.20	ROMO1 (4.2)	NFS1 (2.7)	SCAND1 (2.7)	PRCP (1.8)	SCRIB (1.6)	PKIB (1.1)	UBE2V2 (0.9)	STAU2 (0.9)	CPNE1 (0.9)	EPPK1 (0.8)
Hepcidin_all	MP:0006358	absent pinna reflex	0.08	>=0.20	FAM181B (2.1)	ZNF438 (2.0)	EML6 (1.4)	WWOX (1.4)	CLRN3 (1.3)	ENSG00000250341 (1.3)	PALLD (1.3)	CALN1 (1.2)	FER1L4 (1.0)	RICTOR (1.0)
Hepcidin_all	MP:0001525	impaired balance	0.08	>=0.20	SERINC1 (3.1)	CDH22 (3.1)	SPOCK1 (2.8)	FAM181B (2.1)	CLRN3 (2.0)	SLC12A5 (1.9)	KCNIP1 (1.8)	CALN1 (1.8)	ENSG00000250341 (1.7)	PRCP (1.7)
Hepcidin_all	MP:0000947	convulsive seizures	0.08	>=0.20	SLC12A5 (5.0)	SLITRK1 (3.8)	SPOCK1 (2.9)	ANO3 (2.8)	WWOX (2.6)	C20orf152 (2.3)	EML6 (1.7)	CALN1 (1.7)	FSTL5 (1.7)	CDH22 (1.5)
Hepcidin_all	MP:0002957	intestinal adenocarcinoma	0.08	>=0.20	CEP250 (3.1)	CLRN3 (1.9)	C11orf82 (1.8)	ABCC13 (1.6)	PHF20 (1.5)	MCPH1 (1.3)	FAM181B (1.2)	CALN1 (1.1)	OSMR (1.1)	WWOX (0.9)
Hepcidin_all	ENSG00000189308	LIN54 PPI subnetwork	0.08	>=0.20	C11orf82 (2.8)	CEP250 (2.5)	FER1L4 (2.3)	STAU2 (2.2)	ENSG00000226497 (1.9)	ERGIC3 (1.9)	UBE2V2 (1.8)	HSF2 (1.5)	SERINC1 (1.5)	C20orf152 (1.4)
Hepcidin_all	ENSG00000143771	CNIH4 PPI subnetwork	0.08	>=0.20	HSPA13 (2.9)	ERGIC3 (2.4)	TMBIM4 (2.3)	SCAND1 (2.0)	C20orf152 (1.7)	ENSG00000250341 (1.4)	ENSG00000248329 (1.1)	ENSG00000226497 (1.1)	SERINC1 (1.0)	RBM39 (1.0)
Hepcidin_all	GO:0032201	telomere maintenance via semi-conservative replication	0.08	>=0.20	WWOX (3.2)	ENSG00000250341 (3.0)	CEP250 (2.5)	C11orf82 (2.2)	PHF20 (1.8)	HSF2 (1.7)	CALN1 (1.7)	ABCC13 (1.7)	PKIB (1.5)	SCRIB (1.1)
Hepcidin_all	GO:0046006	regulation of activated T cell proliferation	0.08	>=0.20	ENSG00000226497 (2.1)	ENSG00000245832 (2.0)	EML6 (1.8)	CD40 (1.4)	FER1L4 (1.4)	ENSG00000248329 (1.3)	TMBIM4 (1.0)	KCNIP1 (1.0)	C20orf152 (1.0)	MCPH1 (0.9)
Hepcidin_all	ENSG00000183814	LIN9 PPI subnetwork	0.08	>=0.20	C11orf82 (2.8)	CEP250 (2.7)	FER1L4 (2.4)	SERINC1 (2.3)	UBE2V2 (2.2)	ENSG00000226497 (2.1)	ERGIC3 (2.0)	STAU2 (1.9)	HSF2 (1.9)	C20orf152 (1.5)
Hepcidin_all	GO:0050654	chondroitin sulfate proteoglycan metabolic process	0.08	>=0.20	ENSG00000248329 (3.5)	CALN1 (1.9)	LRRK1 (1.8)	KCNIP1 (1.7)	ENSG00000245832 (1.4)	ENSG00000250341 (1.4)	HSPA13 (1.4)	UBE2V2 (1.3)	ENSG00000226497 (1.3)	SERINC1 (1.2)
Hepcidin_all	GO:0019898	extrinsic to membrane	0.08	>=0.20	SPOCK1 (2.1)	ENSG00000248329 (1.9)	WWOX (1.9)	KCNIP1 (1.7)	CDH22 (1.6)	CALN1 (1.4)	ENSG00000250341 (1.3)	ENSG00000226497 (1.3)	CLRN3 (1.3)	PHF20 (1.1)
Hepcidin_all	ENSG00000108296	CWC25 PPI subnetwork	0.08	>=0.20	SCAND1 (3.0)	RBM39 (2.0)	PHF20 (1.8)	NCOA5 (1.8)	HSF2 (1.7)	SERINC1 (1.5)	MCPH1 (1.3)	ERGIC3 (1.2)	CEP250 (1.2)	ENSG00000245832 (1.2)
Hepcidin_all	ENSG00000164086	DUSP7 PPI subnetwork	0.08	>=0.20	ENSG00000245832 (3.1)	C20orf152 (1.7)	PHF20 (1.4)	SLITRK1 (1.3)	NFS1 (1.2)	EML6 (1.0)	LRRK1 (1.0)	ANO3 (1.0)	BPI (1.0)	ENSG00000256193 (0.9)
Hepcidin_all	GO:0006505	GPI anchor metabolic process	0.08	>=0.20	TMBIM4 (3.3)	NFS1 (2.4)	ERGIC3 (2.3)	SCAND1 (2.1)	ENSG00000250341 (1.7)	ROMO1 (1.6)	ENSG00000226497 (1.5)	SPAG4 (1.5)	PRCP (1.5)	C20orf152 (1.4)
Hepcidin_all	ENSG00000152268	ENSG00000152268 PPI subnetwork	0.08	>=0.20	HSPA13 (4.4)	ERGIC3 (3.7)	PRCP (2.5)	SERINC1 (2.1)	SLITRK1 (2.1)	SPOCK1 (1.6)	WWOX (1.5)	FAM181B (1.5)	OSMR (1.4)	CD40 (1.2)
Hepcidin_all	ENSG00000125814	NAPB PPI subnetwork	0.08	>=0.20	SLC12A5 (4.5)	EML6 (2.8)	SPOCK1 (2.7)	FER1L4 (2.5)	SLITRK1 (2.1)	STAU2 (1.8)	CPNE1 (1.8)	ANO3 (1.8)	CDH22 (1.7)	BPI (1.5)
Hepcidin_all	ENSG00000185236	RAB11B PPI subnetwork	0.08	>=0.20	ERGIC3 (3.9)	HSPA13 (3.5)	SERINC1 (3.3)	TMBIM4 (2.7)	RBM39 (2.4)	SCAND1 (2.0)	ZNF438 (1.6)	NCOA5 (1.4)	CPNE1 (1.4)	ENSG00000245832 (1.1)
Hepcidin_all	GO:0006900	membrane budding	0.08	>=0.20	HSPA13 (3.6)	ENSG00000245832 (1.9)	CPNE1 (1.7)	ABCC13 (1.7)	ERGIC3 (1.5)	SCAND1 (1.3)	ROMO1 (1.2)	SLITRK1 (1.1)	FSTL5 (1.0)	ZNF438 (0.8)
Hepcidin_all	ENSG00000102977	ACD PPI subnetwork	0.08	>=0.20	WWOX (2.4)	STAU2 (1.9)	MCPH1 (1.8)	CPNE1 (1.4)	CALN1 (1.3)	ENSG00000256193 (1.2)	FER1L4 (1.1)	CDH22 (1.1)	PHF20 (1.0)	NCOA5 (0.9)
Hepcidin_all	ENSG00000215440	NPEPL1 PPI subnetwork	0.08	>=0.20	SCAND1 (4.1)	ERGIC3 (3.1)	TMBIM4 (2.4)	SERINC1 (2.2)	HSPA13 (1.6)	ROMO1 (1.6)	C20orf152 (1.5)	PHF20 (1.5)	CPNE1 (1.4)	NCOA5 (1.4)
Hepcidin_all	REACTOME_ACTIVATION_OF_THE_MRNA_UPON_BINDING_OF_THE_CAP:BINDING_COMPLEX_AND_EIFS_AND_SUBSEQUENT_BINDING_TO_43S	REACTOME_ACTIVATION_OF_THE_MRNA_UPON_BINDING_OF_THE_CAP:BINDING_COMPLEX_AND_EIFS_AND_SUBSEQUENT_BINDING_TO_43S	0.08	>=0.20	RPL7 (2.5)	UBE2V2 (2.3)	RBM39 (2.2)	CPNE1 (1.8)	SCRIB (1.5)	ERGIC3 (1.3)	SPAG4 (1.3)	RBM12 (1.2)	MCPH1 (1.1)	PHF20 (1.0)
Hepcidin_all	GO:0015807	L-amino acid transport	0.08	>=0.20	CLRN3 (2.3)	BPI (2.1)	ENSG00000248329 (2.1)	CALN1 (2.1)	KCNIP1 (2.0)	FAM181B (1.7)	HSPA13 (1.6)	SLITRK1 (1.6)	CDH22 (1.4)	ENSG00000250341 (1.2)
Hepcidin_all	GO:0031300	intrinsic to organelle membrane	0.08	>=0.20	HSPA13 (4.5)	TMBIM4 (3.9)	ERGIC3 (3.4)	SERINC1 (2.9)	PRCP (2.6)	SPAG4 (2.3)	FER1L4 (1.5)	NFS1 (1.5)	KCNIP1 (1.4)	ENSG00000248329 (1.1)
Hepcidin_all	ENSG00000206283	PFDN6 PPI subnetwork	0.08	>=0.20	SCAND1 (3.0)	PHF20 (2.1)	NFS1 (1.8)	C11orf82 (1.7)	FER1L4 (1.7)	RBM39 (1.7)	UBE2V2 (1.5)	STAU2 (1.4)	CPNE1 (1.4)	SCRIB (1.3)
Hepcidin_all	ENSG00000204220	PFDN6 PPI subnetwork	0.08	>=0.20	SCAND1 (3.0)	PHF20 (2.1)	NFS1 (1.8)	C11orf82 (1.7)	FER1L4 (1.7)	RBM39 (1.7)	UBE2V2 (1.5)	STAU2 (1.4)	CPNE1 (1.4)	SCRIB (1.3)
Hepcidin_all	ENSG00000206211	ENSG00000206211 PPI subnetwork	0.08	>=0.20	SCAND1 (3.0)	PHF20 (2.1)	NFS1 (1.8)	C11orf82 (1.7)	FER1L4 (1.7)	RBM39 (1.7)	UBE2V2 (1.5)	STAU2 (1.4)	CPNE1 (1.4)	SCRIB (1.3)
Hepcidin_all	ENSG00000105486	LIG1 PPI subnetwork	0.08	>=0.20	C11orf82 (2.8)	RICTOR (2.1)	CEP250 (1.6)	CALN1 (1.4)	ENSG00000253302 (1.4)	SCRIB (1.0)	WWOX (1.0)	MCPH1 (0.8)	GDF5 (0.8)	BPI (0.7)
Hepcidin_all	GO:0043161	proteasomal ubiquitin-dependent protein catabolic process	0.08	>=0.20	HSPA13 (2.7)	TMBIM4 (2.5)	ENSG00000245832 (2.4)	SCAND1 (2.4)	EML6 (2.2)	HSF2 (1.7)	ROMO1 (1.7)	ENSG00000253302 (1.4)	SERINC1 (1.4)	ERGIC3 (1.3)
Hepcidin_all	ENSG00000182054	IDH2 PPI subnetwork	0.08	>=0.20	UBE2V2 (3.5)	NFS1 (2.3)	CEP250 (2.0)	HSPA13 (1.7)	C20orf152 (1.4)	SPAG4 (1.3)	CLRN3 (1.3)	GDF5 (1.2)	SLC12A5 (1.2)	FSTL5 (1.2)
Hepcidin_all	ENSG00000116903	EXOC8 PPI subnetwork	0.08	>=0.20	SCAND1 (2.3)	MCPH1 (2.0)	SLC12A5 (1.6)	ENSG00000226497 (1.2)	RICTOR (1.1)	SLITRK1 (1.1)	CPNE1 (1.0)	UBE2V2 (0.9)	PRCP (0.9)	SPOCK1 (0.9)
Hepcidin_all	ENSG00000213023	SYT3 PPI subnetwork	0.08	>=0.20	SLC12A5 (3.8)	FSTL5 (3.1)	SPOCK1 (3.0)	SLITRK1 (2.5)	PKIB (2.0)	SPAG4 (1.8)	SERINC1 (1.8)	WWOX (1.4)	CDH22 (1.3)	ENSG00000250341 (1.2)
Hepcidin_all	MP:0002910	abnormal excitatory postsynaptic currents	0.08	>=0.20	SLC12A5 (5.3)	CALN1 (3.8)	KCNIP1 (3.8)	CDH22 (3.5)	SPOCK1 (3.5)	FAM181B (2.5)	SLITRK1 (2.0)	FSTL5 (2.0)	PKIB (1.4)	ANO3 (1.3)
Hepcidin_all	GO:0004540	ribonuclease activity	0.08	>=0.20	ZNF438 (2.1)	RBM12 (1.9)	UBE2V2 (1.9)	MCPH1 (1.6)	BPI (1.6)	SPAG4 (1.2)	RICTOR (1.0)	FER1L4 (1.0)	NFS1 (1.0)	LRRK1 (1.0)
Hepcidin_all	ENSG00000165023	DIRAS2 PPI subnetwork	0.08	>=0.20	SLC12A5 (4.1)	EML6 (2.9)	SPOCK1 (2.3)	STAU2 (2.2)	CALN1 (2.1)	FER1L4 (1.9)	SLITRK1 (1.6)	CDH22 (1.5)	ANO3 (1.5)	RBM39 (1.4)
Hepcidin_all	MP:0009766	increased sensitivity to xenobiotic induced morbidity/mortality	0.08	>=0.20	CD40 (2.4)	ENSG00000226497 (2.3)	LRRK1 (2.1)	BPI (1.8)	FSTL5 (1.7)	HSPA13 (1.4)	CALN1 (1.4)	KCNIP1 (1.3)	ANO3 (1.3)	ERGIC3 (1.2)
Hepcidin_all	MP:0004066	abnormal primitive node morphology	0.08	>=0.20	ENSG00000248329 (2.5)	ENSG00000245832 (2.2)	EML6 (2.2)	NFS1 (1.4)	ABCC13 (1.3)	FSTL5 (1.3)	CPNE1 (1.3)	FAM181B (1.3)	SPAG4 (1.2)	CLRN3 (1.1)
Hepcidin_all	MP:0002741	small olfactory bulb	0.08	>=0.20	KCNIP1 (2.5)	CDH22 (2.3)	FER1L4 (1.9)	ENSG00000256193 (1.9)	SPAG4 (1.4)	CALN1 (1.4)	SPOCK1 (1.3)	FSTL5 (1.3)	FAM181B (1.2)	WWOX (1.1)
Hepcidin_all	ENSG00000087302	C14orf166 PPI subnetwork	0.08	>=0.20	SLC12A5 (4.2)	EML6 (3.1)	SPOCK1 (2.6)	STAU2 (2.3)	ANO3 (2.1)	FER1L4 (1.9)	CALN1 (1.7)	UBE2V2 (1.7)	SLITRK1 (1.7)	PHF20 (1.6)
Hepcidin_all	GO:0015238	drug transmembrane transporter activity	0.08	>=0.20	CLRN3 (4.0)	TMBIM4 (3.0)	ABCC13 (2.8)	SPAG4 (2.7)	PRCP (2.4)	CDH22 (1.9)	NFS1 (1.7)	ERGIC3 (1.2)	EPPK1 (1.1)	LRRK1 (1.1)
Hepcidin_all	ENSG00000168040	FADD PPI subnetwork	0.08	>=0.20	CD40 (2.8)	OSMR (2.8)	MCPH1 (2.0)	SERINC1 (1.9)	FER1L4 (1.7)	SCRIB (1.4)	SPAG4 (1.3)	C11orf82 (1.2)	ZNF438 (1.2)	GDF5 (1.1)
Hepcidin_all	MP:0000351	increased cell proliferation	0.08	>=0.20	CLRN3 (2.6)	C20orf152 (2.3)	LRRK1 (2.3)	ENSG00000226497 (2.1)	SCRIB (2.0)	C11orf82 (1.9)	OSMR (1.8)	GDF5 (1.4)	EPPK1 (1.4)	PKIB (1.3)
Hepcidin_all	ENSG00000142039	CCDC97 PPI subnetwork	0.08	>=0.20	ANO3 (3.1)	ENSG00000256193 (2.8)	NCOA5 (2.2)	RBM12 (2.1)	WWOX (2.0)	PALLD (1.9)	PHF20 (1.9)	FSTL5 (1.3)	PKIB (1.2)	FER1L4 (1.1)
Hepcidin_all	GO:0051899	membrane depolarization	0.08	>=0.20	SLITRK1 (2.8)	FSTL5 (2.6)	CDH22 (2.2)	SPOCK1 (2.1)	KCNIP1 (2.0)	CALN1 (1.8)	SLC12A5 (1.7)	ENSG00000226497 (1.3)	FER1L4 (1.2)	STAU2 (1.2)
Hepcidin_all	GO:0006457	protein folding	0.08	>=0.20	HSPA13 (4.1)	ERGIC3 (3.1)	TMBIM4 (1.6)	WWOX (1.1)	ENSG00000226497 (1.0)	UBE2V2 (0.9)	PKIB (0.9)	CALN1 (0.9)	HSF2 (0.8)	SPAG4 (0.8)
Hepcidin_all	MP:0009757	impaired behavioral response to morphine	0.08	>=0.20	ANO3 (4.4)	EML6 (3.5)	ENSG00000256193 (3.1)	FER1L4 (2.7)	KCNIP1 (2.5)	ENSG00000245832 (2.2)	ABCC13 (1.9)	SPAG4 (1.7)	SPOCK1 (1.6)	SLC12A5 (1.3)
Hepcidin_all	ENSG00000205531	NAP1L4 PPI subnetwork	0.08	>=0.20	FAM181B (1.8)	SPAG4 (1.5)	FER1L4 (1.5)	ENSG00000226497 (1.4)	SLITRK1 (1.4)	KCNIP1 (1.4)	SLC12A5 (1.4)	SPOCK1 (1.1)	CDH22 (1.1)	PRCP (0.9)
Hepcidin_all	GO:0043395	heparan sulfate proteoglycan binding	0.08	>=0.20	ENSG00000248329 (2.2)	BPI (2.1)	SPOCK1 (1.7)	OSMR (1.5)	EPPK1 (1.3)	KCNIP1 (1.2)	SLITRK1 (1.2)	TMBIM4 (1.1)	ANO3 (1.0)	WWOX (1.0)
Hepcidin_all	MP:0002578	impaired ability to fire action potentials	0.08	>=0.20	KCNIP1 (4.3)	SLITRK1 (4.2)	ENSG00000256193 (3.7)	SLC12A5 (3.2)	FSTL5 (3.1)	EML6 (2.5)	WWOX (2.0)	SPOCK1 (1.7)	CALN1 (1.6)	FAM181B (1.2)
Hepcidin_all	ENSG00000111653	ING4 PPI subnetwork	0.08	>=0.20	NCOA5 (2.8)	SCRIB (1.8)	SCAND1 (1.8)	CPNE1 (1.4)	ERGIC3 (1.4)	ZNF438 (1.3)	ENSG00000226497 (1.3)	ENSG00000256193 (1.1)	RBM12 (1.1)	EPPK1 (1.0)
Hepcidin_all	ENSG00000099917	MED15 PPI subnetwork	0.08	>=0.20	RDH10 (3.0)	RICTOR (2.9)	SCRIB (2.6)	HSF2 (2.2)	NCOA5 (2.0)	ZNF438 (1.8)	RBM12 (1.6)	CDH22 (1.5)	PHF20 (1.2)	LRRK1 (1.0)
Hepcidin_all	GO:0060134	prepulse inhibition	0.08	>=0.20	FSTL5 (3.0)	FER1L4 (2.9)	KCNIP1 (2.2)	ENSG00000256193 (2.2)	SPAG4 (2.0)	SLITRK1 (1.7)	SLC12A5 (1.7)	ANO3 (1.6)	CALN1 (1.4)	ENSG00000253302 (1.3)
Hepcidin_all	GO:0032648	regulation of interferon-beta production	0.08	>=0.20	MCPH1 (3.0)	ENSG00000250341 (2.8)	ENSG00000256193 (1.9)	ZNF438 (1.9)	ENSG00000245832 (1.5)	LRRK1 (1.5)	ENSG00000248329 (1.4)	C20orf152 (1.1)	NCOA5 (0.8)	TMBIM4 (0.7)
Hepcidin_all	ENSG00000133030	MPRIP PPI subnetwork	0.08	>=0.20	EPPK1 (5.0)	PALLD (2.5)	RBM39 (1.9)	RPL7 (1.7)	SCRIB (1.6)	SLITRK1 (1.5)	ABCC13 (1.5)	ENSG00000245832 (1.5)	SERINC1 (1.3)	LRRK1 (1.2)
Hepcidin_all	ENSG00000188223	LIN37 PPI subnetwork	0.08	>=0.20	C11orf82 (3.1)	STAU2 (2.4)	CEP250 (2.2)	UBE2V2 (2.1)	FER1L4 (1.8)	ERGIC3 (1.6)	HSF2 (1.5)	C20orf152 (1.5)	ABCC13 (1.5)	ENSG00000226497 (1.5)
Hepcidin_all	GO:0007631	feeding behavior	0.08	>=0.20	KCNIP1 (2.6)	ENSG00000253302 (1.9)	EML6 (1.8)	FSTL5 (1.8)	ABCC13 (1.6)	FAM181B (1.5)	CDH22 (1.3)	PKIB (1.3)	FER1L4 (1.2)	ANO3 (1.1)
Hepcidin_all	REACTOME_ACETYLCHOLINE_NEUROTRANSMITTER_RELEASE_CYCLE	REACTOME_ACETYLCHOLINE_NEUROTRANSMITTER_RELEASE_CYCLE	0.08	>=0.20	SLC12A5 (5.1)	FSTL5 (4.8)	SLITRK1 (3.8)	C20orf152 (2.7)	SPOCK1 (2.3)	ENSG00000226497 (2.1)	CALN1 (2.1)	SERINC1 (1.9)	ENSG00000253302 (1.8)	CDH22 (1.6)
Hepcidin_all	MP:0004100	abnormal spinal cord interneuron morphology	0.08	>=0.20	FAM181B (2.9)	KCNIP1 (2.6)	CDH22 (2.5)	SPOCK1 (2.4)	FSTL5 (2.2)	WWOX (2.0)	ZNF438 (1.7)	SLITRK1 (1.2)	ENSG00000256193 (1.1)	C20orf152 (0.9)
Hepcidin_all	ENSG00000105514	RAB3D PPI subnetwork	0.08	>=0.20	SLC12A5 (4.5)	EML6 (3.0)	SPOCK1 (2.5)	STAU2 (2.3)	ANO3 (2.1)	CPNE1 (2.0)	SLITRK1 (1.8)	FER1L4 (1.8)	CDH22 (1.8)	CALN1 (1.8)
Hepcidin_all	MP:0004994	abnormal brain wave pattern	0.08	>=0.20	SLC12A5 (5.1)	KCNIP1 (4.2)	CDH22 (3.1)	SLITRK1 (2.4)	ENSG00000256193 (2.4)	FSTL5 (2.2)	SPOCK1 (2.0)	ANO3 (1.9)	CALN1 (1.9)	SERINC1 (1.5)
Hepcidin_all	ENSG00000163462	TRIM46 PPI subnetwork	0.08	>=0.20	SLC12A5 (4.6)	EML6 (3.0)	CALN1 (2.1)	STAU2 (2.1)	SPOCK1 (2.1)	ANO3 (2.0)	SLITRK1 (1.8)	FER1L4 (1.6)	CDH22 (1.6)	FSTL5 (1.5)
Hepcidin_all	GO:0022834	ligand-gated channel activity	0.08	>=0.20	KCNIP1 (4.0)	SLC12A5 (3.8)	SLITRK1 (3.7)	CALN1 (3.5)	FSTL5 (3.1)	EML6 (2.6)	PKIB (2.2)	ANO3 (1.8)	ENSG00000256193 (1.7)	SPOCK1 (1.3)
Hepcidin_all	GO:0015276	ligand-gated ion channel activity	0.08	>=0.20	KCNIP1 (4.0)	SLC12A5 (3.8)	SLITRK1 (3.7)	CALN1 (3.5)	FSTL5 (3.1)	EML6 (2.6)	PKIB (2.2)	ANO3 (1.8)	ENSG00000256193 (1.7)	SPOCK1 (1.3)
Hepcidin_all	ENSG00000108828	VAT1 PPI subnetwork	0.08	>=0.20	SLC12A5 (4.7)	EML6 (2.9)	SPOCK1 (2.3)	CALN1 (2.3)	STAU2 (2.0)	ANO3 (1.8)	CDH22 (1.7)	SLITRK1 (1.7)	FER1L4 (1.7)	RBM39 (1.4)
Hepcidin_all	MP:0003384	abnormal ventral body wall morphology	0.08	>=0.20	RDH10 (2.5)	FAM181B (2.4)	HSF2 (2.1)	PKIB (1.9)	CLRN3 (1.9)	ENSG00000248329 (1.8)	GDF5 (1.8)	PRCP (1.7)	OSMR (1.5)	ABCC13 (1.2)
Hepcidin_all	ENSG00000139116	KIF21A PPI subnetwork	0.08	>=0.20	SLC12A5 (4.4)	EML6 (3.2)	CALN1 (2.6)	SPOCK1 (2.3)	STAU2 (2.1)	FER1L4 (2.1)	ANO3 (1.7)	CDH22 (1.5)	PHF20 (1.4)	UBE2V2 (1.4)
Hepcidin_all	GO:0006487	protein N-linked glycosylation	0.08	>=0.20	HSPA13 (5.7)	ERGIC3 (4.1)	TMBIM4 (2.6)	PRCP (2.3)	ENSG00000250341 (2.1)	SPAG4 (1.7)	EML6 (1.2)	FER1L4 (1.1)	ROMO1 (0.9)	SCAND1 (0.9)
Hepcidin_all	ENSG00000150672	DLG2 PPI subnetwork	0.08	>=0.20	CALN1 (3.6)	SLITRK1 (3.5)	ANO3 (3.2)	CDH22 (3.1)	SLC12A5 (2.9)	SPOCK1 (2.4)	ENSG00000253302 (1.6)	KCNIP1 (1.5)	STAU2 (1.4)	ENSG00000248329 (1.1)
Hepcidin_all	GO:0050962	detection of light stimulus involved in sensory perception	0.08	>=0.20	ENSG00000250341 (6.9)	ENSG00000245832 (2.3)	C20orf152 (1.4)	STAU2 (1.2)	ENSG00000226497 (1.2)	ENSG00000256193 (1.1)	CDH22 (1.1)	RDH10 (1.1)	SLC12A5 (0.9)	ABCC13 (0.8)
Hepcidin_all	GO:0050908	detection of light stimulus involved in visual perception	0.08	>=0.20	ENSG00000250341 (6.9)	ENSG00000245832 (2.3)	C20orf152 (1.4)	STAU2 (1.2)	ENSG00000226497 (1.2)	ENSG00000256193 (1.1)	CDH22 (1.1)	RDH10 (1.1)	SLC12A5 (0.9)	ABCC13 (0.8)
Hepcidin_all	ENSG00000162924	REL PPI subnetwork	0.08	>=0.20	CD40 (3.0)	OSMR (2.4)	HSPA13 (2.0)	ENSG00000250341 (1.6)	PHF20 (1.4)	NCOA5 (1.2)	C20orf152 (1.2)	ENSG00000226497 (1.1)	RBM12 (1.1)	FSTL5 (1.0)
Hepcidin_all	ENSG00000184702	SEPT5 PPI subnetwork	0.08	>=0.20	SLC12A5 (3.9)	EML6 (2.7)	FER1L4 (2.6)	CPNE1 (2.4)	ANO3 (2.4)	STAU2 (2.4)	PHF20 (1.9)	SPOCK1 (1.8)	SLITRK1 (1.6)	CDH22 (1.5)
Hepcidin_all	ENSG00000133318	RTN3 PPI subnetwork	0.08	>=0.20	SLC12A5 (3.8)	FER1L4 (2.6)	EML6 (2.5)	ABCC13 (2.2)	SPOCK1 (2.2)	STAU2 (2.2)	CDH22 (1.9)	ANO3 (1.9)	PHF20 (1.8)	FSTL5 (1.4)
Hepcidin_all	ENSG00000132646	PCNA PPI subnetwork	0.08	>=0.20	C11orf82 (4.5)	CEP250 (3.0)	SCRIB (2.4)	HSF2 (1.7)	WWOX (1.7)	PHF20 (1.5)	MCPH1 (1.1)	RPL7 (1.0)	RICTOR (0.8)	FAM181B (0.6)
Hepcidin_all	MP:0003690	abnormal glial cell physiology	0.08	>=0.20	C20orf152 (2.8)	CALN1 (1.8)	FSTL5 (1.7)	LRRK1 (1.5)	ZNF438 (1.4)	PRCP (1.2)	CDH22 (1.2)	ABCC13 (1.1)	ENSG00000253302 (1.1)	SLC12A5 (0.9)
Hepcidin_all	GO:0035148	tube formation	0.08	>=0.20	ENSG00000248329 (2.1)	RICTOR (1.9)	HSF2 (1.7)	ENSG00000245832 (1.7)	EPPK1 (1.7)	CPNE1 (1.3)	ZNF438 (1.3)	RDH10 (1.3)	LRRK1 (1.3)	FAM181B (1.2)
Hepcidin_all	ENSG00000147044	CASK PPI subnetwork	0.08	>=0.20	SLC12A5 (2.9)	CDH22 (2.6)	SLITRK1 (2.3)	STAU2 (2.3)	SPOCK1 (2.2)	CALN1 (2.2)	FER1L4 (1.7)	FSTL5 (1.7)	KCNIP1 (1.4)	SPAG4 (1.2)
Hepcidin_all	ENSG00000125447	GGA3 PPI subnetwork	0.08	>=0.20	ENSG00000245832 (2.6)	SERINC1 (2.2)	ENSG00000248329 (1.9)	C20orf152 (1.4)	SCRIB (1.2)	STAU2 (1.2)	KCNIP1 (1.1)	HSPA13 (1.0)	RICTOR (1.0)	MCPH1 (1.0)
Hepcidin_all	ENSG00000166266	CUL5 PPI subnetwork	0.08	>=0.20	STAU2 (4.1)	ROMO1 (2.8)	UBE2V2 (2.8)	RPL7 (2.2)	SCAND1 (2.1)	RBM39 (1.9)	ERGIC3 (1.4)	RDH10 (1.3)	SERINC1 (0.9)	SPOCK1 (0.9)
Hepcidin_all	GO:0004222	metalloendopeptidase activity	0.08	>=0.20	SPOCK1 (2.7)	NFS1 (2.1)	ENSG00000250341 (1.7)	BPI (1.6)	ZNF438 (1.5)	EPPK1 (1.3)	CDH22 (1.3)	CLRN3 (1.1)	OSMR (1.1)	MCPH1 (0.9)
Hepcidin_all	GO:0032204	regulation of telomere maintenance	0.08	>=0.20	MCPH1 (3.1)	STAU2 (2.7)	WWOX (2.1)	C20orf152 (2.0)	RPL7 (1.6)	CPNE1 (1.5)	ENSG00000250341 (1.4)	UBE2V2 (1.2)	ENSG00000226497 (1.2)	SCAND1 (0.9)
Hepcidin_all	ENSG00000025772	TOMM34 PPI subnetwork	0.08	>=0.20	SLC12A5 (4.4)	EML6 (2.6)	SPOCK1 (2.5)	STAU2 (2.1)	FER1L4 (2.1)	ANO3 (2.0)	SLITRK1 (1.9)	CDH22 (1.7)	CPNE1 (1.7)	CALN1 (1.6)
Hepcidin_all	MP:0000953	abnormal oligodendrocyte morphology	0.08	>=0.20	FAM181B (4.9)	SLITRK1 (3.3)	KCNIP1 (2.2)	ZNF438 (1.4)	CDH22 (1.3)	WWOX (1.1)	ENSG00000256193 (1.0)	SLC12A5 (1.0)	ENSG00000248329 (0.8)	ENSG00000226497 (0.7)
Hepcidin_all	ENSG00000171497	PPID PPI subnetwork	0.08	>=0.20	UBE2V2 (3.6)	SCRIB (1.7)	C20orf152 (1.5)	STAU2 (1.5)	FAM181B (1.3)	FSTL5 (1.2)	GDF5 (1.2)	SCAND1 (1.1)	CPNE1 (1.0)	HSF2 (1.0)
Hepcidin_all	GO:0015893	drug transport	0.08	>=0.20	CLRN3 (4.5)	TMBIM4 (2.7)	ENSG00000250341 (2.2)	SPAG4 (2.1)	CDH22 (2.0)	ENSG00000226497 (1.5)	LRRK1 (1.4)	ENSG00000253302 (1.3)	PRCP (1.3)	ABCC13 (1.2)
Hepcidin_all	MP:0002919	enhanced paired-pulse facilitation	0.08	>=0.20	SLC12A5 (4.6)	SLITRK1 (3.3)	CALN1 (3.2)	KCNIP1 (2.9)	CDH22 (2.8)	FAM181B (2.6)	C20orf152 (2.5)	SPOCK1 (2.0)	UBE2V2 (1.6)	WWOX (1.5)
Hepcidin_all	ENSG00000167658	EEF2 PPI subnetwork	0.08	>=0.20	RPL7 (3.0)	SERINC1 (2.0)	RBM12 (1.6)	CPNE1 (1.6)	HSF2 (1.5)	EPPK1 (1.3)	FSTL5 (1.2)	ROMO1 (1.2)	ERGIC3 (1.2)	SCRIB (1.0)
Hepcidin_all	GO:0008630	DNA damage response, signal transduction resulting in induction of apoptosis	0.08	>=0.20	ENSG00000226497 (1.8)	ENSG00000245832 (1.6)	SCRIB (1.4)	C20orf152 (1.4)	EPPK1 (1.3)	WWOX (1.3)	HSF2 (1.3)	OSMR (1.3)	CALN1 (1.2)	C11orf82 (1.1)
Hepcidin_all	ENSG00000008869	HEATR5B PPI subnetwork	0.08	>=0.20	SLC12A5 (4.5)	EML6 (3.0)	SPOCK1 (2.2)	CALN1 (2.1)	STAU2 (2.0)	FER1L4 (1.8)	ANO3 (1.7)	CDH22 (1.7)	SLITRK1 (1.6)	UBE2V2 (1.3)
Hepcidin_all	GO:0004089	carbonate dehydratase activity	0.08	>=0.20	ABCC13 (3.3)	CLRN3 (2.6)	PKIB (2.6)	SPAG4 (2.4)	ENSG00000250341 (1.9)	ENSG00000253302 (1.8)	GDF5 (1.7)	SLC12A5 (1.1)	WWOX (1.0)	ANO3 (1.0)
Hepcidin_all	MP:0008875	abnormal xenobiotic pharmacokinetics	0.08	>=0.20	FSTL5 (2.3)	CLRN3 (1.9)	SLC12A5 (1.8)	CALN1 (1.7)	EPPK1 (1.3)	PKIB (1.2)	CDH22 (1.2)	EML6 (1.0)	NFS1 (0.9)	SERINC1 (0.8)
Hepcidin_all	GO:0005086	ARF guanyl-nucleotide exchange factor activity	0.08	>=0.20	RICTOR (2.7)	FER1L4 (2.7)	SLC12A5 (2.0)	CDH22 (2.0)	STAU2 (1.7)	RDH10 (1.6)	SLITRK1 (1.6)	RPL7 (1.5)	LRRK1 (1.4)	EML6 (1.2)
Hepcidin_all	ENSG00000117000	RLF PPI subnetwork	0.08	>=0.20	EPPK1 (2.6)	HSF2 (1.9)	SCRIB (1.6)	SPOCK1 (1.6)	CALN1 (1.5)	EML6 (1.4)	RICTOR (1.1)	MCPH1 (0.9)	KCNIP1 (0.9)	SPAG4 (0.8)
Hepcidin_all	GO:0009582	detection of abiotic stimulus	0.08	>=0.20	RDH10 (3.2)	ABCC13 (2.7)	FSTL5 (2.1)	ENSG00000250341 (2.0)	ENSG00000245832 (1.8)	ENSG00000226497 (1.7)	SLC12A5 (1.2)	PRCP (1.1)	C20orf152 (0.9)	KCNIP1 (0.8)
Hepcidin_all	ENSG00000114942	EEF1B2 PPI subnetwork	0.08	>=0.20	ERGIC3 (2.6)	NCOA5 (2.2)	RPL7 (1.9)	SPOCK1 (1.6)	CPNE1 (1.6)	SCAND1 (1.6)	SERINC1 (1.4)	HSPA13 (1.3)	NFS1 (1.3)	ENSG00000245832 (1.2)
Hepcidin_all	ENSG00000143801	PSEN2 PPI subnetwork	0.08	>=0.20	FAM181B (2.6)	PALLD (2.4)	TMBIM4 (2.0)	STAU2 (1.9)	KCNIP1 (1.8)	RBM12 (1.3)	EPPK1 (1.3)	CLRN3 (1.3)	ENSG00000226497 (1.2)	SCAND1 (1.1)
Hepcidin_all	GO:0010824	regulation of centrosome duplication	0.09	>=0.20	EML6 (1.9)	C11orf82 (1.8)	STAU2 (1.5)	HSF2 (1.4)	CDH22 (1.4)	FSTL5 (1.4)	MCPH1 (1.3)	CEP250 (1.1)	UBE2V2 (1.1)	ANO3 (1.0)
Hepcidin_all	ENSG00000077721	UBE2A PPI subnetwork	0.09	>=0.20	CEP250 (2.2)	MCPH1 (1.9)	UBE2V2 (1.8)	C11orf82 (1.6)	SCAND1 (1.4)	RBM12 (1.1)	C20orf152 (1.0)	RBM39 (1.0)	HSPA13 (1.0)	ROMO1 (0.8)
Hepcidin_all	GO:0035145	exon-exon junction complex	0.09	>=0.20	CDH22 (2.0)	UBE2V2 (1.9)	NCOA5 (1.8)	SCRIB (1.7)	RPL7 (1.5)	SPOCK1 (1.2)	ZNF438 (1.2)	RBM39 (1.1)	ENSG00000245832 (1.1)	RICTOR (1.1)
Hepcidin_all	ENSG00000107581	EIF3A PPI subnetwork	0.09	>=0.20	UBE2V2 (2.4)	RPL7 (2.1)	RBM39 (2.0)	PHF20 (1.9)	NCOA5 (1.9)	RBM12 (1.7)	SCRIB (1.5)	OSMR (1.3)	SERINC1 (0.8)	SCAND1 (0.8)
Hepcidin_all	GO:0031280	negative regulation of cyclase activity	0.09	>=0.20	EML6 (2.7)	CALN1 (2.7)	KCNIP1 (2.7)	PKIB (2.4)	ENSG00000226497 (2.1)	ANO3 (1.7)	SPOCK1 (1.6)	FAM181B (1.2)	FSTL5 (1.2)	ENSG00000245832 (0.9)
Hepcidin_all	GO:0007194	negative regulation of adenylate cyclase activity	0.09	>=0.20	EML6 (2.7)	CALN1 (2.7)	KCNIP1 (2.7)	PKIB (2.4)	ENSG00000226497 (2.1)	ANO3 (1.7)	SPOCK1 (1.6)	FAM181B (1.2)	FSTL5 (1.2)	ENSG00000245832 (0.9)
Hepcidin_all	ENSG00000139618	BRCA2 PPI subnetwork	0.09	>=0.20	C11orf82 (3.2)	RICTOR (1.8)	ENSG00000250341 (1.8)	SCAND1 (1.5)	FAM181B (1.4)	ENSG00000245832 (1.3)	UBE2V2 (1.1)	ENSG00000226497 (1.1)	NCOA5 (0.9)	PALLD (0.9)
Hepcidin_all	MP:0005012	decreased eosinophil cell number	0.09	>=0.20	BPI (4.4)	CLRN3 (1.6)	ENSG00000248329 (1.5)	ENSG00000226497 (1.3)	ENSG00000250341 (1.3)	TMBIM4 (1.1)	ZNF438 (1.0)	RDH10 (1.0)	GDF5 (0.8)	OSMR (0.8)
Hepcidin_all	ENSG00000170847	ENSG00000170847 PPI subnetwork	0.09	>=0.20	RPL7 (4.1)	RBM12 (2.1)	RBM39 (2.0)	SCRIB (1.8)	SERINC1 (1.7)	ENSG00000256193 (1.5)	NCOA5 (1.5)	ERGIC3 (1.4)	UBE2V2 (1.3)	ROMO1 (1.3)
Hepcidin_all	ENSG00000173534	ENSG00000173534 PPI subnetwork	0.09	>=0.20	RPL7 (4.1)	RBM12 (2.1)	RBM39 (2.0)	SCRIB (1.8)	SERINC1 (1.7)	ENSG00000256193 (1.5)	NCOA5 (1.5)	ERGIC3 (1.4)	UBE2V2 (1.3)	ROMO1 (1.3)
Hepcidin_all	ENSG00000149182	ARFGAP2 PPI subnetwork	0.09	>=0.20	HSPA13 (4.5)	ERGIC3 (3.0)	TMBIM4 (3.0)	SCAND1 (1.8)	CDH22 (1.6)	SERINC1 (1.5)	CPNE1 (1.4)	ROMO1 (1.4)	UBE2V2 (1.0)	MCPH1 (0.9)
Hepcidin_all	ENSG00000132604	TERF2 PPI subnetwork	0.09	>=0.20	WWOX (3.3)	MCPH1 (3.0)	STAU2 (2.1)	C11orf82 (2.0)	PHF20 (1.6)	C20orf152 (1.6)	RPL7 (1.2)	CALN1 (1.2)	FER1L4 (1.1)	ENSG00000256193 (1.0)
Hepcidin_all	MP:0005167	abnormal blood-brain barrier function	0.09	>=0.20	ABCC13 (2.8)	PRCP (2.7)	CDH22 (2.6)	KCNIP1 (2.5)	CD40 (1.8)	RDH10 (1.7)	SLC12A5 (1.6)	CALN1 (1.3)	CLRN3 (1.2)	SPAG4 (1.1)
Hepcidin_all	GO:0032481	positive regulation of type I interferon production	0.09	>=0.20	MCPH1 (3.2)	ENSG00000250341 (3.1)	ZNF438 (1.7)	C20orf152 (1.5)	ENSG00000248329 (1.5)	EML6 (1.0)	PKIB (1.0)	ENSG00000256193 (1.0)	BPI (0.6)	LRRK1 (0.5)
Hepcidin_all	ENSG00000129354	AP1M2 PPI subnetwork	0.09	>=0.20	OSMR (2.8)	CALN1 (2.0)	FAM181B (1.7)	ENSG00000245832 (1.7)	ENSG00000248329 (1.4)	KCNIP1 (1.3)	CLRN3 (1.3)	SERINC1 (1.1)	CDH22 (1.1)	PRCP (1.1)
Hepcidin_all	ENSG00000147677	EIF3H PPI subnetwork	0.09	>=0.20	RBM39 (2.3)	SCAND1 (2.1)	ERGIC3 (2.1)	RPL7 (1.7)	RBM12 (1.7)	CPNE1 (1.6)	UBE2V2 (1.6)	ABCC13 (1.2)	OSMR (1.0)	ROMO1 (1.0)
Hepcidin_all	GO:0072331	signal transduction by p53 class mediator	0.09	>=0.20	TMBIM4 (2.5)	HSF2 (2.3)	SCAND1 (2.1)	C20orf152 (1.7)	ENSG00000253302 (1.7)	SCRIB (1.7)	ENSG00000245832 (1.6)	GDF5 (1.3)	RPL7 (1.3)	UBE2V2 (1.2)
Hepcidin_all	GO:0010952	positive regulation of peptidase activity	0.09	>=0.20	TMBIM4 (2.4)	ENSG00000250341 (2.2)	OSMR (1.9)	MCPH1 (1.2)	ENSG00000226497 (1.1)	LRRK1 (1.1)	FSTL5 (1.1)	CALN1 (1.0)	RDH10 (0.9)	RICTOR (0.9)
Hepcidin_all	GO:0000930	gamma-tubulin complex	0.09	>=0.20	SCAND1 (2.5)	CEP250 (2.3)	ENSG00000250341 (2.2)	ROMO1 (2.2)	HSF2 (2.1)	C11orf82 (2.0)	C20orf152 (1.9)	ENSG00000226497 (1.7)	ZNF438 (1.6)	NFS1 (1.3)
Hepcidin_all	ENSG00000100241	SBF1 PPI subnetwork	0.09	>=0.20	SLC12A5 (4.3)	EML6 (3.0)	CALN1 (2.3)	SPOCK1 (2.2)	FER1L4 (2.1)	STAU2 (2.1)	ANO3 (1.8)	CDH22 (1.5)	CPNE1 (1.5)	KCNIP1 (1.3)
Hepcidin_all	GO:0043687	post-translational protein modification	0.09	>=0.20	HSPA13 (5.2)	ERGIC3 (4.6)	TMBIM4 (3.0)	PRCP (2.6)	ENSG00000250341 (2.6)	SPAG4 (1.7)	CPNE1 (1.7)	ROMO1 (1.2)	SCAND1 (1.2)	SERINC1 (1.2)
Hepcidin_all	MP:0011093	complete embryonic lethality at implantation	0.09	>=0.20	HSPA13 (2.8)	FER1L4 (2.0)	BPI (1.8)	NCOA5 (1.6)	CALN1 (1.4)	LRRK1 (1.4)	ENSG00000226497 (1.3)	ZNF438 (1.2)	HSF2 (1.1)	RBM39 (1.1)
Hepcidin_all	GO:0033865	nucleoside bisphosphate metabolic process	0.09	>=0.20	WWOX (1.6)	EML6 (1.6)	CLRN3 (1.3)	ENSG00000253302 (1.3)	LRRK1 (1.0)	ENSG00000245832 (0.8)	NFS1 (0.8)	PRCP (0.8)	ZNF438 (0.8)	SPAG4 (0.7)
Hepcidin_all	GO:0031398	positive regulation of protein ubiquitination	0.09	>=0.20	ROMO1 (2.2)	SCAND1 (2.2)	ENSG00000253302 (1.6)	UBE2V2 (1.6)	TMBIM4 (1.4)	CALN1 (1.4)	HSPA13 (1.3)	HSF2 (1.1)	FSTL5 (0.9)	ENSG00000245832 (0.8)
Hepcidin_all	MP:0003409	decreased width of hypertrophic chondrocyte zone	0.09	>=0.20	GDF5 (2.3)	LRRK1 (2.0)	OSMR (1.7)	ERGIC3 (1.6)	EML6 (1.5)	SPOCK1 (1.4)	CLRN3 (1.2)	CALN1 (1.1)	WWOX (1.0)	SLITRK1 (1.0)
Hepcidin_all	KEGG_PURINE_METABOLISM	KEGG_PURINE_METABOLISM	0.09	>=0.20	NFS1 (1.9)	OSMR (1.7)	SPAG4 (1.5)	ANO3 (1.5)	PHF20 (1.5)	ABCC13 (1.3)	TMBIM4 (1.2)	FSTL5 (1.1)	WWOX (1.0)	CALN1 (1.0)
Hepcidin_all	MP:0003063	increased coping response	0.09	>=0.20	ANO3 (5.2)	KCNIP1 (2.9)	FSTL5 (2.2)	ENSG00000248329 (2.0)	FAM181B (1.7)	GDF5 (1.6)	ENSG00000245832 (1.5)	CLRN3 (1.5)	SPOCK1 (1.3)	SLC12A5 (1.0)
Hepcidin_all	ENSG00000179262	RAD23A PPI subnetwork	0.09	>=0.20	C20orf152 (3.5)	SERINC1 (2.7)	HSF2 (1.9)	SCRIB (1.5)	CEP250 (1.4)	SPOCK1 (1.3)	PALLD (0.9)	SCAND1 (0.9)	NCOA5 (0.9)	LRRK1 (0.8)
Hepcidin_all	ENSG00000106211	HSPB1 PPI subnetwork	0.09	>=0.20	PALLD (3.3)	HSPA13 (2.2)	EPPK1 (2.0)	NCOA5 (1.9)	SCRIB (1.6)	RPL7 (1.2)	SPOCK1 (0.7)	ENSG00000226497 (0.7)	CPNE1 (0.7)	NFS1 (0.7)
Hepcidin_all	MP:0004765	decreased brainstem auditory evoked potential	0.09	>=0.20	CDH22 (1.8)	ENSG00000248329 (1.6)	SPOCK1 (1.4)	EML6 (1.3)	RDH10 (1.2)	FAM181B (1.1)	SLITRK1 (1.1)	CPNE1 (1.0)	RICTOR (1.0)	ENSG00000250341 (0.9)
Hepcidin_all	MP:0008280	male germ cell apoptosis	0.09	>=0.20	ZNF438 (1.9)	HSF2 (1.8)	PHF20 (1.3)	RICTOR (1.2)	C11orf82 (1.2)	SERINC1 (0.9)	SCRIB (0.9)	WWOX (0.9)	ENSG00000256193 (0.9)	C20orf152 (0.9)
Hepcidin_all	ENSG00000131143	COX4I1 PPI subnetwork	0.09	>=0.20	ROMO1 (6.9)	SCAND1 (3.6)	NFS1 (3.2)	ERGIC3 (1.8)	CLRN3 (1.7)	TMBIM4 (1.5)	PKIB (1.3)	STAU2 (1.2)	SLITRK1 (0.9)	CPNE1 (0.8)
Hepcidin_all	ENSG00000174446	SNAPC5 PPI subnetwork	0.09	>=0.20	UBE2V2 (3.1)	MCPH1 (2.9)	ROMO1 (2.5)	ZNF438 (1.7)	FER1L4 (1.2)	RDH10 (1.1)	ENSG00000256193 (1.1)	PHF20 (1.1)	TMBIM4 (1.0)	RBM12 (1.0)
Hepcidin_all	ENSG00000197249	SERPINA1 PPI subnetwork	0.09	>=0.20	BPI (6.9)	HSPA13 (3.5)	SPAG4 (1.4)	ERGIC3 (1.3)	ENSG00000226497 (1.3)	CDH22 (1.2)	MCPH1 (0.8)	ENSG00000245832 (0.8)	EPPK1 (0.7)	ENSG00000250341 (0.6)
Hepcidin_all	ENSG00000069974	RAB27A PPI subnetwork	0.09	>=0.20	SLITRK1 (2.1)	CDH22 (1.9)	UBE2V2 (1.7)	PKIB (1.7)	SLC12A5 (1.6)	SERINC1 (1.5)	FAM181B (1.4)	KCNIP1 (1.3)	EPPK1 (1.0)	PHF20 (1.0)
Hepcidin_all	GO:0030901	midbrain development	0.09	>=0.20	C20orf152 (2.4)	FAM181B (2.0)	MCPH1 (1.8)	ENSG00000250341 (1.7)	ROMO1 (1.4)	CDH22 (1.3)	ENSG00000245832 (1.2)	RDH10 (1.2)	PRCP (1.1)	ENSG00000253302 (1.1)
Hepcidin_all	GO:0005234	extracellular-glutamate-gated ion channel activity	0.09	>=0.20	KCNIP1 (6.5)	SLITRK1 (5.9)	CALN1 (3.8)	CDH22 (3.2)	FAM181B (2.7)	SPOCK1 (2.3)	ANO3 (2.1)	SLC12A5 (2.1)	ENSG00000226497 (1.9)	FSTL5 (1.7)
Hepcidin_all	REACTOME_REGULATION_OF_INSULIN_SECRETION_BY_ACETYLCHOLINE	REACTOME_REGULATION_OF_INSULIN_SECRETION_BY_ACETYLCHOLINE	0.09	>=0.20	FAM181B (1.9)	EML6 (1.8)	SCAND1 (1.6)	KCNIP1 (1.6)	ANO3 (1.5)	GDF5 (1.4)	C20orf152 (1.4)	PHF20 (1.4)	BPI (1.3)	CLRN3 (1.1)
Hepcidin_all	ENSG00000115760	BIRC6 PPI subnetwork	0.09	>=0.20	SLC12A5 (4.4)	ANO3 (3.4)	FER1L4 (2.9)	CPNE1 (2.6)	EML6 (2.3)	STAU2 (2.3)	PHF20 (1.8)	SPOCK1 (1.6)	ABCC13 (1.3)	CDH22 (1.3)
Hepcidin_all	ENSG00000159023	EPB41 PPI subnetwork	0.09	>=0.20	ROMO1 (4.1)	SCAND1 (2.0)	TMBIM4 (2.0)	ERGIC3 (1.8)	RPL7 (1.7)	CPNE1 (1.6)	CEP250 (1.6)	NFS1 (1.4)	SERINC1 (1.3)	UBE2V2 (1.2)
Hepcidin_all	ENSG00000133740	E2F5 PPI subnetwork	0.09	>=0.20	C11orf82 (3.2)	CEP250 (1.8)	HSF2 (1.8)	ENSG00000226497 (1.8)	SCRIB (1.7)	MCPH1 (1.6)	C20orf152 (1.5)	FER1L4 (1.4)	ABCC13 (1.3)	OSMR (1.3)
Hepcidin_all	GO:0030120	vesicle coat	0.09	>=0.20	HSPA13 (2.7)	SCAND1 (2.0)	SLITRK1 (1.8)	FSTL5 (1.5)	ENSG00000245832 (1.4)	RBM12 (1.2)	ENSG00000248329 (1.0)	EML6 (0.9)	CPNE1 (0.8)	PALLD (0.8)
Hepcidin_all	MP:0002206	abnormal CNS synaptic transmission	0.09	>=0.20	SLC12A5 (5.8)	CDH22 (3.2)	SPOCK1 (3.1)	CALN1 (2.9)	FSTL5 (2.8)	KCNIP1 (2.8)	SLITRK1 (2.8)	ANO3 (2.0)	PKIB (1.7)	EML6 (1.3)
Hepcidin_all	REACTOME_SYNTHESIS_OF_SUBSTRATES_IN_N:GLYCAN_BIOSYTHESIS	REACTOME_SYNTHESIS_OF_SUBSTRATES_IN_N:GLYCAN_BIOSYTHESIS	0.09	>=0.20	HSPA13 (3.4)	TMBIM4 (2.4)	SCAND1 (1.9)	UBE2V2 (1.7)	ERGIC3 (1.6)	SPAG4 (1.6)	RDH10 (1.3)	OSMR (1.3)	ROMO1 (1.0)	CPNE1 (1.0)
Hepcidin_all	ENSG00000100353	EIF3D PPI subnetwork	0.09	>=0.20	RBM39 (2.4)	CPNE1 (2.2)	RPL7 (2.1)	UBE2V2 (1.6)	SCRIB (1.3)	NCOA5 (1.3)	RBM12 (1.2)	SPAG4 (1.0)	RDH10 (1.0)	ERGIC3 (1.0)
Hepcidin_all	GO:0005200	structural constituent of cytoskeleton	0.09	>=0.20	EPPK1 (2.7)	ENSG00000248329 (1.6)	SLC12A5 (1.4)	PALLD (1.4)	ENSG00000256193 (1.1)	SLITRK1 (0.9)	CALN1 (0.9)	CDH22 (0.8)	FER1L4 (0.8)	LRRK1 (0.8)
Hepcidin_all	GO:0021511	spinal cord patterning	0.09	>=0.20	CDH22 (2.3)	WWOX (2.2)	ENSG00000250341 (1.7)	ZNF438 (1.7)	FAM181B (1.5)	ENSG00000245832 (1.3)	ENSG00000253302 (1.1)	KCNIP1 (0.9)	CEP250 (0.9)	FSTL5 (0.8)
Hepcidin_all	GO:0046474	glycerophospholipid biosynthetic process	0.09	>=0.20	TMBIM4 (3.0)	ERGIC3 (2.4)	ENSG00000226497 (2.2)	STAU2 (2.2)	PRCP (1.9)	ENSG00000250341 (1.8)	NFS1 (1.7)	SCRIB (1.3)	HSPA13 (1.3)	ANO3 (1.0)
Hepcidin_all	ENSG00000159259	CHAF1B PPI subnetwork	0.09	>=0.20	C11orf82 (2.6)	SERINC1 (1.7)	NCOA5 (1.6)	PHF20 (1.6)	PKIB (1.4)	WWOX (1.1)	ENSG00000256193 (1.0)	CEP250 (1.0)	SLC12A5 (1.0)	HSF2 (0.9)
Hepcidin_all	ENSG00000198722	UNC13B PPI subnetwork	0.09	>=0.20	SLC12A5 (3.8)	SLITRK1 (3.3)	FSTL5 (2.8)	UBE2V2 (2.2)	SERINC1 (2.1)	SPAG4 (2.0)	ENSG00000226497 (1.7)	CDH22 (1.6)	STAU2 (1.4)	ENSG00000245832 (1.3)
Hepcidin_all	GO:0007215	glutamate receptor signaling pathway	0.09	>=0.20	SLITRK1 (3.9)	KCNIP1 (3.2)	CALN1 (3.2)	ENSG00000226497 (3.1)	CDH22 (2.7)	SPOCK1 (2.7)	ENSG00000250341 (2.6)	FSTL5 (2.1)	ENSG00000253302 (1.7)	SLC12A5 (1.7)
Hepcidin_all	GO:0006297	nucleotide-excision repair, DNA gap filling	0.09	>=0.20	CEP250 (2.9)	ENSG00000250341 (2.2)	WWOX (2.0)	C11orf82 (2.0)	ZNF438 (1.8)	ENSG00000245832 (1.8)	PHF20 (1.7)	HSF2 (1.6)	CALN1 (1.5)	ABCC13 (1.3)
Hepcidin_all	MP:0004113	abnormal aortic arch morphology	0.09	>=0.20	RICTOR (2.8)	HSF2 (2.1)	RPL7 (2.1)	FAM181B (1.7)	PKIB (1.5)	ENSG00000253302 (1.5)	MCPH1 (1.3)	BPI (1.3)	ABCC13 (1.2)	OSMR (1.2)
Hepcidin_all	GO:0044419	interspecies interaction between organisms	0.09	>=0.20	RBM39 (3.5)	NCOA5 (3.4)	CPNE1 (2.3)	RPL7 (2.2)	TMBIM4 (1.6)	SCAND1 (1.6)	LRRK1 (1.6)	RICTOR (1.5)	FER1L4 (1.4)	PHF20 (1.3)
Hepcidin_all	ENSG00000124422	USP22 PPI subnetwork	0.09	>=0.20	SCAND1 (3.0)	SCRIB (3.0)	MCPH1 (2.3)	CPNE1 (2.2)	HSF2 (2.2)	C20orf152 (2.0)	UBE2V2 (1.9)	RDH10 (1.3)	ROMO1 (1.3)	HSPA13 (1.2)
Hepcidin_all	GO:0042119	neutrophil activation	0.09	>=0.20	BPI (6.1)	ABCC13 (2.6)	LRRK1 (2.1)	ENSG00000226497 (2.0)	FER1L4 (1.5)	TMBIM4 (1.0)	UBE2V2 (0.9)	EPPK1 (0.8)	SERINC1 (0.7)	ENSG00000245832 (0.7)
Hepcidin_all	MP:0004965	inner cell mass degeneration	0.09	>=0.20	UBE2V2 (3.5)	STAU2 (3.0)	RPL7 (2.3)	RICTOR (2.2)	ENSG00000250341 (2.1)	C11orf82 (2.1)	RBM39 (1.9)	CEP250 (1.8)	SCRIB (1.7)	ENSG00000253302 (1.3)
Hepcidin_all	GO:0012507	ER to Golgi transport vesicle membrane	0.09	>=0.20	HSPA13 (4.2)	EML6 (2.0)	ERGIC3 (1.3)	ENSG00000245832 (1.2)	ENSG00000226497 (1.2)	RDH10 (1.1)	FAM181B (1.1)	NFS1 (1.1)	HSF2 (0.9)	ABCC13 (0.9)
Hepcidin_all	GO:0032620	interleukin-17 production	0.09	>=0.20	ABCC13 (3.0)	ZNF438 (2.7)	PRCP (1.7)	LRRK1 (1.6)	C20orf152 (1.5)	CD40 (1.4)	ENSG00000248329 (1.2)	ENSG00000253302 (1.1)	ENSG00000226497 (1.0)	NCOA5 (0.9)
Hepcidin_all	GO:0032660	regulation of interleukin-17 production	0.09	>=0.20	ABCC13 (3.0)	ZNF438 (2.7)	PRCP (1.7)	LRRK1 (1.6)	C20orf152 (1.5)	CD40 (1.4)	ENSG00000248329 (1.2)	ENSG00000253302 (1.1)	ENSG00000226497 (1.0)	NCOA5 (0.9)
Hepcidin_all	GO:0051937	catecholamine transport	0.09	>=0.20	ABCC13 (2.4)	ENSG00000253302 (2.0)	EML6 (2.0)	ENSG00000256193 (1.7)	FER1L4 (1.6)	FSTL5 (1.6)	ENSG00000248329 (1.6)	PKIB (1.5)	KCNIP1 (1.2)	WWOX (1.2)
Hepcidin_all	ENSG00000140694	PARN PPI subnetwork	0.09	>=0.20	UBE2V2 (4.6)	SCRIB (3.3)	RPL7 (2.6)	RBM12 (2.6)	STAU2 (2.4)	ENSG00000256193 (1.3)	RBM39 (1.0)	NCOA5 (0.9)	SLC12A5 (0.8)	HSF2 (0.7)
Hepcidin_all	ENSG00000065427	KARS PPI subnetwork	0.09	>=0.20	ABCC13 (2.1)	UBE2V2 (1.3)	CPNE1 (1.1)	ROMO1 (1.0)	SPOCK1 (1.0)	HSPA13 (0.9)	MCPH1 (0.9)	RICTOR (0.8)	ENSG00000250341 (0.8)	RPL7 (0.8)
Hepcidin_all	REACTOME_UNWINDING_OF_DNA	REACTOME_UNWINDING_OF_DNA	0.09	>=0.20	C11orf82 (4.4)	CEP250 (2.7)	WWOX (2.2)	SCRIB (1.6)	PKIB (1.4)	RICTOR (1.1)	CALN1 (1.1)	STAU2 (0.7)	MCPH1 (0.7)	ANO3 (0.6)
Hepcidin_all	ENSG00000067704	IARS2 PPI subnetwork	0.09	>=0.20	ERGIC3 (2.4)	CPNE1 (2.4)	STAU2 (2.2)	HSPA13 (2.2)	CALN1 (1.8)	WWOX (1.6)	CLRN3 (1.4)	SCAND1 (1.2)	CEP250 (1.1)	RBM39 (1.1)
Hepcidin_all	GO:0051260	protein homooligomerization	0.09	>=0.20	BPI (2.9)	EML6 (2.6)	CLRN3 (1.8)	STAU2 (1.7)	RICTOR (1.7)	NFS1 (1.3)	EPPK1 (1.2)	RBM39 (1.1)	ENSG00000250341 (1.1)	CALN1 (1.0)
Hepcidin_all	ENSG00000102871	TRADD PPI subnetwork	0.09	>=0.20	EPPK1 (3.3)	CD40 (2.1)	NFS1 (2.0)	SERINC1 (1.7)	ENSG00000226497 (1.4)	MCPH1 (1.4)	SLITRK1 (1.2)	OSMR (1.0)	SCRIB (1.0)	ABCC13 (0.9)
Hepcidin_all	ENSG00000180104	EXOC3 PPI subnetwork	0.09	>=0.20	SERINC1 (2.5)	SLITRK1 (1.8)	PHF20 (1.3)	CALN1 (1.3)	ENSG00000253302 (1.2)	SLC12A5 (1.1)	HSF2 (1.1)	HSPA13 (0.9)	UBE2V2 (0.9)	RBM12 (0.8)
Hepcidin_all	GO:0016896	exoribonuclease activity, producing 5'-phosphomonoesters	0.09	>=0.20	UBE2V2 (3.3)	LRRK1 (1.5)	NFS1 (1.5)	EML6 (1.4)	RBM12 (1.4)	SCAND1 (1.2)	RICTOR (1.2)	SCRIB (1.1)	MCPH1 (1.1)	CPNE1 (0.9)
Hepcidin_all	GO:0009312	oligosaccharide biosynthetic process	0.09	>=0.20	TMBIM4 (3.0)	HSPA13 (2.9)	PRCP (1.7)	SPAG4 (1.7)	ERGIC3 (1.7)	CALN1 (1.5)	NFS1 (1.1)	SERINC1 (1.0)	EML6 (0.8)	SCAND1 (0.8)
Hepcidin_all	ENSG00000214026	MRPL23 PPI subnetwork	0.09	>=0.20	LRRK1 (2.4)	NFS1 (2.2)	CPNE1 (1.5)	ROMO1 (1.0)	SCRIB (1.0)	FER1L4 (0.9)	STAU2 (0.9)	RDH10 (0.9)	RICTOR (0.8)	TMBIM4 (0.8)
Hepcidin_all	ENSG00000206466	GABBR1 PPI subnetwork	0.09	>=0.20	HSPA13 (3.7)	SLITRK1 (3.4)	SLC12A5 (3.0)	SPOCK1 (2.1)	FSTL5 (1.8)	SERINC1 (1.7)	EML6 (1.6)	PRCP (1.5)	FAM181B (1.3)	WWOX (1.3)
Hepcidin_all	ENSG00000206511	GABBR1 PPI subnetwork	0.09	>=0.20	HSPA13 (3.7)	SLITRK1 (3.4)	SLC12A5 (3.0)	SPOCK1 (2.1)	FSTL5 (1.8)	SERINC1 (1.7)	EML6 (1.6)	PRCP (1.5)	FAM181B (1.3)	WWOX (1.3)
Hepcidin_all	ENSG00000204681	GABBR1 PPI subnetwork	0.09	>=0.20	HSPA13 (3.7)	SLITRK1 (3.4)	SLC12A5 (3.0)	SPOCK1 (2.1)	FSTL5 (1.8)	SERINC1 (1.7)	EML6 (1.6)	PRCP (1.5)	FAM181B (1.3)	WWOX (1.3)
Hepcidin_all	ENSG00000006740	ARHGAP44 PPI subnetwork	0.09	>=0.20	SLC12A5 (4.3)	EML6 (3.2)	SPOCK1 (2.1)	CALN1 (1.9)	ANO3 (1.9)	SLITRK1 (1.9)	FER1L4 (1.8)	STAU2 (1.8)	CPNE1 (1.6)	CDH22 (1.6)
Hepcidin_all	GO:0048475	coated membrane	0.09	>=0.20	HSPA13 (2.1)	SLITRK1 (1.9)	FSTL5 (1.6)	ENSG00000245832 (1.5)	SCAND1 (1.4)	RBM12 (1.2)	CPNE1 (1.1)	NCOA5 (1.0)	PRCP (0.9)	EML6 (0.9)
Hepcidin_all	GO:0030117	membrane coat	0.09	>=0.20	HSPA13 (2.1)	SLITRK1 (1.9)	FSTL5 (1.6)	ENSG00000245832 (1.5)	SCAND1 (1.4)	RBM12 (1.2)	CPNE1 (1.1)	NCOA5 (1.0)	PRCP (0.9)	EML6 (0.9)
Hepcidin_all	GO:0019002	GMP binding	0.09	>=0.20	RDH10 (2.5)	EML6 (2.2)	ANO3 (2.1)	CLRN3 (2.1)	ENSG00000250341 (1.3)	ABCC13 (1.3)	SLC12A5 (1.2)	BPI (1.1)	HSPA13 (1.1)	STAU2 (1.1)
Hepcidin_all	MP:0006069	abnormal retinal neuronal layer morphology	0.09	>=0.20	KCNIP1 (3.2)	RDH10 (2.4)	PALLD (2.1)	SLC12A5 (2.0)	FSTL5 (1.6)	ZNF438 (1.3)	HSPA13 (1.2)	SERINC1 (1.1)	ERGIC3 (1.1)	BPI (0.9)
Hepcidin_all	ENSG00000164402	SEPT8 PPI subnetwork	0.09	>=0.20	SLC12A5 (4.4)	EML6 (2.8)	SPOCK1 (2.6)	FER1L4 (2.5)	ANO3 (2.1)	STAU2 (2.1)	CPNE1 (2.0)	CDH22 (1.8)	SLITRK1 (1.7)	FSTL5 (1.4)
Hepcidin_all	ENSG00000108387	SEPT4 PPI subnetwork	0.09	>=0.20	SLC12A5 (4.3)	FER1L4 (2.7)	EML6 (2.5)	ANO3 (2.5)	STAU2 (2.4)	SPOCK1 (2.0)	CPNE1 (1.9)	CDH22 (1.8)	FSTL5 (1.8)	PHF20 (1.4)
Hepcidin_all	GO:0008237	metallopeptidase activity	0.09	>=0.20	NFS1 (2.2)	SPOCK1 (1.9)	CLRN3 (1.9)	ENSG00000250341 (1.9)	ABCC13 (1.5)	RPL7 (1.3)	ERGIC3 (1.2)	ZNF438 (1.2)	OSMR (1.2)	BPI (1.0)
Hepcidin_all	GO:0051259	protein oligomerization	0.09	>=0.20	BPI (2.4)	RICTOR (2.0)	CLRN3 (1.9)	PRCP (1.4)	EML6 (1.4)	FER1L4 (1.3)	SLITRK1 (1.3)	NFS1 (1.3)	FSTL5 (1.3)	STAU2 (1.2)
Hepcidin_all	MP:0001312	abnormal cornea morphology	0.09	>=0.20	GDF5 (2.9)	PALLD (2.7)	FAM181B (2.0)	RDH10 (2.0)	FSTL5 (2.0)	TMBIM4 (1.9)	SPOCK1 (1.8)	CLRN3 (1.3)	ENSG00000248329 (1.2)	WWOX (1.0)
Hepcidin_all	KEGG_CALCIUM_SIGNALING_PATHWAY	KEGG_CALCIUM_SIGNALING_PATHWAY	0.09	>=0.20	SLC12A5 (3.7)	ANO3 (3.6)	CDH22 (2.3)	CALN1 (1.8)	EML6 (1.6)	KCNIP1 (1.5)	SPOCK1 (1.4)	GDF5 (1.4)	ENSG00000253302 (0.8)	FSTL5 (0.8)
Hepcidin_all	MP:0009937	abnormal neuron differentiation	0.09	>=0.20	FAM181B (4.2)	RDH10 (1.9)	CDH22 (1.7)	FSTL5 (1.7)	SLITRK1 (1.6)	SCRIB (1.2)	OSMR (1.1)	ENSG00000256193 (1.1)	SPOCK1 (1.0)	SERINC1 (1.0)
Hepcidin_all	ENSG00000088367	EPB41L1 PPI subnetwork	0.09	>=0.20	CALN1 (2.3)	FAM181B (2.3)	ANO3 (2.0)	PHF20 (1.8)	PALLD (1.8)	EPPK1 (1.5)	RBM12 (1.5)	STAU2 (1.4)	SLITRK1 (1.3)	UBE2V2 (1.3)
Hepcidin_all	ENSG00000073910	FRY PPI subnetwork	0.09	>=0.20	NCOA5 (2.0)	UBE2V2 (1.9)	STAU2 (1.9)	MCPH1 (1.5)	RBM12 (1.5)	SCRIB (1.4)	WWOX (1.2)	NFS1 (1.1)	LRRK1 (1.0)	EML6 (1.0)
Hepcidin_all	GO:0035249	synaptic transmission, glutamatergic	0.09	>=0.20	ENSG00000256193 (4.1)	SLITRK1 (3.8)	KCNIP1 (3.5)	CDH22 (2.8)	EML6 (2.7)	SPOCK1 (2.0)	STAU2 (1.9)	ENSG00000250341 (1.8)	SLC12A5 (1.6)	PKIB (1.4)
Hepcidin_all	ENSG00000084733	RAB10 PPI subnetwork	0.09	>=0.20	SLC12A5 (3.5)	FER1L4 (3.1)	ANO3 (2.7)	EML6 (2.2)	FSTL5 (2.1)	SPOCK1 (1.9)	ABCC13 (1.9)	CDH22 (1.8)	PKIB (1.7)	STAU2 (1.6)
Hepcidin_all	ENSG00000132464	ENAM PPI subnetwork	0.09	>=0.20	ENSG00000248329 (2.6)	SPOCK1 (2.6)	SERINC1 (2.5)	ERGIC3 (2.3)	TMBIM4 (2.0)	PRCP (1.3)	HSPA13 (1.1)	MCPH1 (0.9)	CPNE1 (0.9)	RPL7 (0.9)
Hepcidin_all	ENSG00000105726	ATP13A1 PPI subnetwork	0.09	>=0.20	HSPA13 (4.9)	TMBIM4 (3.7)	SERINC1 (2.6)	ENSG00000253302 (2.0)	SCAND1 (1.2)	MCPH1 (1.1)	UBE2V2 (1.1)	WWOX (1.1)	SLITRK1 (1.1)	RBM39 (0.8)
Hepcidin_all	GO:0040008	regulation of growth	0.09	>=0.20	GDF5 (2.3)	BPI (2.1)	OSMR (2.0)	RDH10 (1.8)	SPOCK1 (1.7)	PALLD (1.6)	SCRIB (1.4)	RPL7 (1.3)	ZNF438 (0.8)	TMBIM4 (0.8)
Hepcidin_all	ENSG00000116717	GADD45A PPI subnetwork	0.09	>=0.20	FER1L4 (1.8)	C11orf82 (1.7)	LRRK1 (1.6)	ZNF438 (1.5)	PALLD (1.5)	ENSG00000256193 (1.4)	CALN1 (1.4)	SCRIB (1.4)	RDH10 (1.4)	GDF5 (1.2)
Hepcidin_all	ENSG00000186230	ZNF749 PPI subnetwork	0.09	>=0.20	ENSG00000245832 (3.3)	MCPH1 (3.1)	UBE2V2 (2.7)	RICTOR (1.8)	STAU2 (1.6)	RPL7 (1.5)	SERINC1 (1.4)	C20orf152 (1.4)	EML6 (1.2)	PRCP (1.2)
Hepcidin_all	MP:0001513	limb grasping	0.09	>=0.20	SLITRK1 (3.5)	FSTL5 (2.8)	KCNIP1 (2.6)	SERINC1 (1.9)	RICTOR (1.8)	CALN1 (1.6)	SLC12A5 (1.5)	SPOCK1 (1.4)	ENSG00000256193 (1.3)	ENSG00000250341 (1.3)
Hepcidin_all	REACTOME_RESOLUTION_OF_AP_SITES_VIA_THE_MULTIPLE:NUCLEOTIDE_PATCH_REPLACEMENT_PATHWAY	REACTOME_RESOLUTION_OF_AP_SITES_VIA_THE_MULTIPLE:NUCLEOTIDE_PATCH_REPLACEMENT_PATHWAY	0.09	>=0.20	WWOX (3.1)	C11orf82 (2.1)	CEP250 (1.9)	SCRIB (1.7)	CALN1 (1.2)	ENSG00000250341 (1.0)	PHF20 (1.0)	FER1L4 (0.9)	MCPH1 (0.9)	HSF2 (0.8)
Hepcidin_all	REACTOME_REMOVAL_OF_DNA_PATCH_CONTAINING_ABASIC_RESIDUE	REACTOME_REMOVAL_OF_DNA_PATCH_CONTAINING_ABASIC_RESIDUE	0.09	>=0.20	WWOX (3.1)	C11orf82 (2.1)	CEP250 (1.9)	SCRIB (1.7)	CALN1 (1.2)	ENSG00000250341 (1.0)	PHF20 (1.0)	FER1L4 (0.9)	MCPH1 (0.9)	HSF2 (0.8)
Hepcidin_all	MP:0001433	polyphagia	0.09	>=0.20	CLRN3 (3.3)	KCNIP1 (2.6)	ANO3 (1.5)	PKIB (1.5)	EML6 (1.4)	ZNF438 (1.1)	ENSG00000250341 (1.1)	FSTL5 (1.0)	ENSG00000245832 (1.0)	FAM181B (0.8)
Hepcidin_all	ENSG00000129282	MRM1 PPI subnetwork	0.09	>=0.20	STAU2 (2.1)	LRRK1 (1.8)	FER1L4 (1.8)	SCAND1 (1.6)	NCOA5 (1.5)	MCPH1 (1.4)	ROMO1 (1.3)	NFS1 (1.2)	ENSG00000245832 (1.1)	UBE2V2 (0.9)
Hepcidin_all	ENSG00000172020	GAP43 PPI subnetwork	0.09	>=0.20	SLC12A5 (2.2)	FSTL5 (1.9)	CDH22 (1.6)	ANO3 (1.5)	SERINC1 (1.4)	CALN1 (1.3)	FAM181B (1.3)	KCNIP1 (1.2)	ZNF438 (1.2)	SLITRK1 (1.1)
Hepcidin_all	MP:0001191	abnormal skin condition	0.09	>=0.20	EPPK1 (2.7)	PRCP (1.3)	SCRIB (1.3)	ENSG00000248329 (1.2)	ANO3 (1.1)	OSMR (0.9)	CD40 (0.8)	ENSG00000250341 (0.7)	FAM181B (0.6)	GDF5 (0.5)
Hepcidin_all	GO:0044456	synapse part	0.09	>=0.20	SLC12A5 (5.2)	CALN1 (3.6)	SLITRK1 (3.6)	SPOCK1 (3.3)	KCNIP1 (2.7)	CDH22 (2.5)	FSTL5 (2.5)	ANO3 (2.2)	EML6 (1.6)	PKIB (1.6)
Hepcidin_all	MP:0002401	abnormal lymphopoiesis	0.09	>=0.20	CEP250 (2.8)	RDH10 (2.4)	ZNF438 (2.0)	BPI (1.9)	EML6 (1.9)	ENSG00000253302 (1.6)	SPAG4 (1.3)	WWOX (1.3)	CPNE1 (1.1)	ERGIC3 (1.0)
Hepcidin_all	ENSG00000134333	LDHA PPI subnetwork	0.09	>=0.20	FAM181B (2.3)	SPAG4 (2.3)	NFS1 (1.9)	SLC12A5 (1.7)	HSF2 (1.5)	SERINC1 (1.5)	SPOCK1 (1.5)	ENSG00000248329 (1.4)	FER1L4 (1.3)	PRCP (1.3)
Hepcidin_all	MP:0001792	impaired wound healing	0.09	>=0.20	OSMR (3.6)	EPPK1 (2.6)	PALLD (2.6)	CPNE1 (2.2)	CLRN3 (1.8)	FER1L4 (1.4)	NFS1 (1.3)	ERGIC3 (1.3)	LRRK1 (1.1)	WWOX (0.8)
Hepcidin_all	MP:0008267	abnormal hippocampus CA3 region morphology	0.1	>=0.20	SLITRK1 (2.9)	FSTL5 (2.7)	KCNIP1 (2.5)	FAM181B (2.4)	GDF5 (2.0)	CEP250 (1.9)	RBM12 (1.7)	ERGIC3 (1.7)	SERINC1 (1.7)	ENSG00000226497 (1.6)
Hepcidin_all	GO:0006892	post-Golgi vesicle-mediated transport	0.1	>=0.20	SCAND1 (2.0)	LRRK1 (1.4)	ENSG00000245832 (1.3)	TMBIM4 (1.3)	ENSG00000226497 (1.2)	CLRN3 (1.2)	SLITRK1 (1.1)	ENSG00000250341 (1.1)	CALN1 (1.0)	EML6 (1.0)
Hepcidin_all	ENSG00000134453	RBM17 PPI subnetwork	0.1	>=0.20	RBM39 (2.1)	SCAND1 (2.0)	RBM12 (1.8)	SPOCK1 (1.7)	CEP250 (1.7)	NCOA5 (1.6)	ENSG00000253302 (1.5)	ENSG00000245832 (1.4)	SCRIB (1.4)	CPNE1 (1.4)
Hepcidin_all	GO:0043202	lysosomal lumen	0.1	>=0.20	ERGIC3 (3.1)	PRCP (2.7)	SERINC1 (2.4)	TMBIM4 (1.8)	CD40 (1.5)	PKIB (1.5)	LRRK1 (1.4)	HSF2 (1.2)	ABCC13 (1.1)	CDH22 (1.1)
Hepcidin_all	MP:0003205	testicular atrophy	0.1	>=0.20	PHF20 (2.0)	WWOX (1.9)	ZNF438 (1.8)	PKIB (1.6)	SLITRK1 (1.4)	SCRIB (1.4)	MCPH1 (1.3)	C11orf82 (1.3)	ABCC13 (1.2)	HSF2 (1.1)
Hepcidin_all	REACTOME_SEROTONIN_NEUROTRANSMITTER_RELEASE_CYCLE	REACTOME_SEROTONIN_NEUROTRANSMITTER_RELEASE_CYCLE	0.1	>=0.20	SLC12A5 (4.8)	SLITRK1 (3.0)	FSTL5 (2.9)	SERINC1 (2.0)	SPOCK1 (1.9)	UBE2V2 (1.5)	EML6 (1.5)	CLRN3 (1.3)	ENSG00000226497 (1.1)	STAU2 (1.1)
Hepcidin_all	REACTOME_DOPAMINE_NEUROTRANSMITTER_RELEASE_CYCLE	REACTOME_DOPAMINE_NEUROTRANSMITTER_RELEASE_CYCLE	0.1	>=0.20	SLC12A5 (4.8)	SLITRK1 (3.0)	FSTL5 (2.9)	SERINC1 (2.0)	SPOCK1 (1.9)	UBE2V2 (1.5)	EML6 (1.5)	CLRN3 (1.3)	ENSG00000226497 (1.1)	STAU2 (1.1)
Hepcidin_all	MP:0005425	increased macrophage cell number	0.1	>=0.20	CD40 (2.8)	LRRK1 (2.7)	PRCP (1.9)	BPI (1.6)	CEP250 (1.4)	WWOX (1.2)	PKIB (1.2)	SPAG4 (1.1)	FAM181B (1.0)	OSMR (0.9)
Hepcidin_all	ENSG00000008988	RPS20 PPI subnetwork	0.1	>=0.20	RPL7 (3.6)	RBM39 (1.9)	ROMO1 (1.8)	RBM12 (1.8)	UBE2V2 (1.8)	ENSG00000256193 (1.7)	RICTOR (1.7)	SERINC1 (1.4)	NCOA5 (1.3)	ERGIC3 (1.2)
Hepcidin_all	GO:0032409	regulation of transporter activity	0.1	>=0.20	CDH22 (2.1)	C20orf152 (2.1)	SLC12A5 (1.8)	STAU2 (1.7)	FSTL5 (1.6)	ENSG00000248329 (1.6)	RPL7 (1.5)	PKIB (1.5)	ENSG00000250341 (1.4)	CALN1 (1.4)
Hepcidin_all	ENSG00000134086	VHL PPI subnetwork	0.1	>=0.20	ROMO1 (3.8)	UBE2V2 (3.2)	SCAND1 (2.4)	TMBIM4 (2.4)	RPL7 (1.9)	ERGIC3 (1.7)	CPNE1 (1.6)	SERINC1 (1.3)	OSMR (1.3)	FER1L4 (1.2)
Hepcidin_all	ENSG00000167005	NUDT21 PPI subnetwork	0.1	>=0.20	RBM12 (4.1)	RBM39 (3.7)	NCOA5 (3.2)	ROMO1 (2.1)	SCAND1 (1.9)	RPL7 (1.7)	ENSG00000256193 (1.5)	UBE2V2 (1.4)	ANO3 (1.2)	CPNE1 (1.1)
Hepcidin_all	GO:0009101	glycoprotein biosynthetic process	0.1	>=0.20	HSPA13 (4.6)	ERGIC3 (3.7)	PRCP (2.5)	ENSG00000250341 (2.2)	TMBIM4 (2.1)	ENSG00000248329 (1.5)	SERINC1 (1.5)	ENSG00000256193 (1.4)	CLRN3 (1.2)	CALN1 (0.9)
Hepcidin_all	MP:0000755	hindlimb paralysis	0.1	>=0.20	ERGIC3 (3.1)	SLITRK1 (2.6)	SERINC1 (2.1)	FAM181B (1.9)	HSPA13 (1.7)	FSTL5 (1.6)	PRCP (1.4)	ZNF438 (1.4)	TMBIM4 (1.3)	SPOCK1 (1.1)
Hepcidin_all	ENSG00000076944	STXBP2 PPI subnetwork	0.1	>=0.20	SPAG4 (2.6)	STAU2 (2.3)	UBE2V2 (2.1)	LRRK1 (1.6)	BPI (1.5)	CEP250 (1.4)	ENSG00000245832 (1.4)	FSTL5 (1.2)	WWOX (1.2)	SCAND1 (1.1)
Hepcidin_all	MP:0008565	decreased interferon-beta secretion	0.1	>=0.20	TMBIM4 (2.7)	ENSG00000250341 (2.2)	ENSG00000245832 (2.0)	CD40 (1.8)	OSMR (1.4)	MCPH1 (1.4)	PKIB (1.2)	ENSG00000253302 (1.1)	RICTOR (0.8)	HSPA13 (0.7)
Hepcidin_all	GO:0000289	nuclear-transcribed mRNA poly(A) tail shortening	0.1	>=0.20	MCPH1 (4.8)	ENSG00000245832 (2.5)	RPL7 (2.3)	NCOA5 (2.2)	ABCC13 (1.9)	HSF2 (1.6)	RBM39 (1.6)	RBM12 (1.5)	UBE2V2 (1.4)	STAU2 (1.2)
Hepcidin_all	GO:0045745	positive regulation of G-protein coupled receptor protein signaling pathway	0.1	>=0.20	ENSG00000245832 (3.7)	ENSG00000226497 (2.1)	ENSG00000256193 (1.9)	EML6 (1.7)	FSTL5 (1.4)	ENSG00000253302 (1.2)	ANO3 (1.2)	SPOCK1 (0.8)	SLITRK1 (0.7)	C20orf152 (0.7)
Hepcidin_all	GO:0031123	RNA 3'-end processing	0.1	>=0.20	RBM39 (4.0)	MCPH1 (4.0)	RBM12 (3.3)	RPL7 (2.8)	HSF2 (2.4)	NCOA5 (2.3)	UBE2V2 (1.9)	ENSG00000245832 (1.8)	ENSG00000253302 (1.2)	SCRIB (1.0)
Hepcidin_all	GO:0030659	cytoplasmic vesicle membrane	0.1	>=0.20	SLC12A5 (3.0)	FSTL5 (2.7)	SLITRK1 (2.6)	KCNIP1 (2.4)	SPOCK1 (2.0)	HSPA13 (1.9)	WWOX (1.8)	EML6 (1.7)	PRCP (1.5)	SERINC1 (1.5)
Hepcidin_all	ENSG00000137337	MDC1 PPI subnetwork	0.1	>=0.20	CEP250 (3.3)	C20orf152 (3.2)	C11orf82 (3.1)	MCPH1 (2.8)	STAU2 (2.3)	WWOX (1.8)	SCRIB (1.7)	PHF20 (1.6)	RPL7 (1.6)	ENSG00000250341 (1.4)
Hepcidin_all	ENSG00000206385	ENSG00000206385 PPI subnetwork	0.1	>=0.20	CEP250 (3.3)	C20orf152 (3.2)	C11orf82 (3.1)	MCPH1 (2.8)	STAU2 (2.3)	WWOX (1.8)	SCRIB (1.7)	PHF20 (1.6)	RPL7 (1.6)	ENSG00000250341 (1.4)
Hepcidin_all	MP:0002887	decreased susceptibility to pharmacologically induced seizures	0.1	>=0.20	KCNIP1 (3.3)	CDH22 (3.3)	FSTL5 (2.5)	CALN1 (2.0)	ENSG00000248329 (1.9)	SLITRK1 (1.9)	PALLD (1.8)	SPOCK1 (1.8)	SERINC1 (1.8)	SLC12A5 (1.5)
Hepcidin_all	ENSG00000106400	ZNHIT1 PPI subnetwork	0.1	>=0.20	NCOA5 (3.3)	RBM39 (2.8)	SCAND1 (2.7)	ZNF438 (2.6)	ERGIC3 (2.3)	CPNE1 (1.8)	HSPA13 (1.4)	ENSG00000253302 (1.1)	UBE2V2 (1.0)	SERINC1 (0.9)
Hepcidin_all	GO:0007200	phospholipase C-activating G-protein coupled receptor signaling pathway	0.1	>=0.20	ENSG00000256193 (3.4)	ENSG00000226497 (2.7)	ANO3 (2.2)	ABCC13 (1.8)	ENSG00000250341 (1.8)	FSTL5 (1.5)	FAM181B (1.2)	ENSG00000248329 (1.0)	SLC12A5 (1.0)	ENSG00000253302 (1.0)
Hepcidin_all	GO:0015267	channel activity	0.1	>=0.20	KCNIP1 (4.1)	SLC12A5 (3.1)	SLITRK1 (2.8)	FSTL5 (2.7)	CALN1 (2.5)	ANO3 (2.4)	SPOCK1 (2.3)	CDH22 (2.1)	PKIB (1.7)	ENSG00000256193 (1.5)
Hepcidin_all	GO:0022803	passive transmembrane transporter activity	0.1	>=0.20	KCNIP1 (4.1)	SLC12A5 (3.1)	SLITRK1 (2.8)	FSTL5 (2.7)	CALN1 (2.5)	ANO3 (2.4)	SPOCK1 (2.3)	CDH22 (2.1)	PKIB (1.7)	ENSG00000256193 (1.5)
Hepcidin_all	GO:0072509	divalent inorganic cation transmembrane transporter activity	0.1	>=0.20	ERGIC3 (2.1)	TMBIM4 (2.0)	CDH22 (1.8)	SLC12A5 (1.5)	SCAND1 (1.5)	UBE2V2 (1.5)	SERINC1 (1.4)	CLRN3 (1.4)	KCNIP1 (1.3)	HSPA13 (1.3)
Hepcidin_all	GO:0015012	heparan sulfate proteoglycan biosynthetic process	0.1	>=0.20	PRCP (2.6)	ABCC13 (2.4)	ENSG00000256193 (2.4)	PHF20 (1.7)	RBM39 (1.3)	ENSG00000248329 (1.3)	FER1L4 (1.2)	MCPH1 (1.1)	ERGIC3 (1.0)	BPI (1.0)
Hepcidin_all	MP:0001523	impaired righting response	0.1	>=0.20	SLC12A5 (4.2)	CALN1 (4.1)	KCNIP1 (3.3)	FAM181B (2.9)	CDH22 (2.6)	FSTL5 (2.4)	SLITRK1 (1.9)	PKIB (1.8)	SPOCK1 (1.8)	ENSG00000226497 (1.6)
Hepcidin_all	REACTOME_UNFOLDED_PROTEIN_RESPONSE	REACTOME_UNFOLDED_PROTEIN_RESPONSE	0.1	>=0.20	HSPA13 (7.7)	CEP250 (1.7)	ERGIC3 (1.7)	OSMR (1.2)	CALN1 (1.1)	WWOX (1.1)	EML6 (1.1)	SCAND1 (1.0)	RBM39 (0.8)	FER1L4 (0.7)
Hepcidin_all	GO:0004970	ionotropic glutamate receptor activity	0.1	>=0.20	KCNIP1 (6.6)	SLITRK1 (6.0)	CALN1 (3.6)	CDH22 (3.0)	FAM181B (2.6)	SPOCK1 (2.2)	ANO3 (2.1)	ENSG00000226497 (2.1)	FSTL5 (1.7)	SLC12A5 (1.6)
Hepcidin_all	GO:0015114	phosphate ion transmembrane transporter activity	0.1	>=0.20	CLRN3 (4.8)	ABCC13 (2.2)	EPPK1 (2.2)	C20orf152 (1.5)	ENSG00000253302 (1.4)	OSMR (1.4)	ENSG00000250341 (1.3)	CDH22 (1.2)	ENSG00000256193 (1.0)	SLC12A5 (0.9)
Hepcidin_all	GO:0048169	regulation of long-term neuronal synaptic plasticity	0.1	>=0.20	CALN1 (4.8)	SLC12A5 (2.5)	ANO3 (2.4)	FSTL5 (2.3)	SLITRK1 (2.1)	CDH22 (1.7)	KCNIP1 (1.6)	FER1L4 (1.4)	SPOCK1 (1.2)	ENSG00000250341 (1.0)
Hepcidin_all	ENSG00000162613	FUBP1 PPI subnetwork	0.1	>=0.20	SLC12A5 (4.0)	FER1L4 (3.9)	ANO3 (2.9)	EML6 (2.7)	ABCC13 (2.4)	CALN1 (2.2)	CPNE1 (2.0)	SPOCK1 (1.9)	FSTL5 (1.6)	RBM39 (1.5)
Hepcidin_all	GO:0005801	cis-Golgi network	0.1	>=0.20	HSPA13 (3.5)	TMBIM4 (2.7)	UBE2V2 (2.2)	SPOCK1 (1.2)	ROMO1 (1.2)	PALLD (1.1)	FSTL5 (1.0)	WWOX (1.0)	SERINC1 (0.8)	CDH22 (0.6)
Hepcidin_all	REACTOME_ACTIVATION_OF_THE_AP:1_FAMILY_OF_TRANSCRIPTION_FACTORS	REACTOME_ACTIVATION_OF_THE_AP:1_FAMILY_OF_TRANSCRIPTION_FACTORS	0.1	>=0.20	EML6 (2.4)	WWOX (2.0)	SERINC1 (1.4)	SLITRK1 (1.1)	RPL7 (1.1)	CLRN3 (1.1)	PHF20 (1.0)	PKIB (1.0)	BPI (0.8)	STAU2 (0.8)
Hepcidin_all	MP:0003031	acidosis	0.1	>=0.20	CLRN3 (2.9)	ENSG00000250341 (2.0)	ENSG00000253302 (1.8)	KCNIP1 (1.6)	ABCC13 (1.5)	GDF5 (1.3)	TMBIM4 (1.1)	ENSG00000248329 (1.1)	CD40 (1.1)	ERGIC3 (0.9)
Hepcidin_all	GO:0008299	isoprenoid biosynthetic process	0.1	>=0.20	MCPH1 (2.1)	CLRN3 (2.0)	EML6 (1.5)	ABCC13 (1.4)	TMBIM4 (1.3)	PKIB (1.2)	ENSG00000245832 (1.2)	UBE2V2 (1.0)	FSTL5 (0.9)	SPAG4 (0.9)
Hepcidin_all	ENSG00000121390	PSPC1 PPI subnetwork	0.1	>=0.20	ANO3 (3.4)	NCOA5 (3.0)	RBM12 (2.4)	RBM39 (2.3)	ZNF438 (1.6)	ENSG00000256193 (1.6)	WWOX (1.5)	PKIB (1.5)	CPNE1 (1.3)	HSF2 (1.2)
Hepcidin_all	GO:0009100	glycoprotein metabolic process	0.1	>=0.20	HSPA13 (4.4)	ERGIC3 (3.9)	PRCP (2.5)	TMBIM4 (2.2)	ENSG00000250341 (2.1)	ENSG00000248329 (1.9)	SERINC1 (1.5)	CALN1 (1.2)	ENSG00000256193 (1.1)	SPAG4 (1.1)
Hepcidin_all	GO:0008514	organic anion transmembrane transporter activity	0.1	>=0.20	CLRN3 (3.7)	NFS1 (2.0)	PALLD (1.7)	FSTL5 (1.4)	SLITRK1 (1.3)	ENSG00000226497 (1.1)	ENSG00000250341 (1.1)	ABCC13 (1.0)	TMBIM4 (0.6)	ENSG00000245832 (0.6)
Hepcidin_all	GO:0030897	HOPS complex	0.1	>=0.20	STAU2 (2.1)	MCPH1 (2.0)	WWOX (1.9)	ENSG00000248329 (1.8)	NFS1 (1.7)	ERGIC3 (1.5)	PHF20 (1.3)	EPPK1 (1.2)	ENSG00000250341 (1.2)	LRRK1 (0.8)
Hepcidin_all	MP:0000774	decreased brain size	0.1	>=0.20	FAM181B (3.1)	ENSG00000256193 (2.8)	KCNIP1 (2.5)	OSMR (2.0)	RICTOR (1.9)	WWOX (1.4)	RBM12 (1.4)	ENSG00000250341 (1.4)	SERINC1 (1.3)	SLITRK1 (1.2)
Hepcidin_all	ENSG00000198523	PLN PPI subnetwork	0.1	>=0.20	PALLD (2.6)	RICTOR (1.8)	CLRN3 (1.4)	ENSG00000256193 (1.3)	MCPH1 (1.1)	ZNF438 (0.9)	HSF2 (0.8)	SPOCK1 (0.7)	KCNIP1 (0.7)	SLC12A5 (0.6)
Hepcidin_all	ENSG00000172977	KAT5 PPI subnetwork	0.1	>=0.20	NCOA5 (3.3)	SCAND1 (2.4)	ZNF438 (2.2)	SLITRK1 (1.9)	RBM39 (1.8)	RICTOR (1.6)	ENSG00000256193 (1.2)	HSPA13 (1.2)	SCRIB (1.2)	CPNE1 (1.2)
Hepcidin_all	GO:0071248	cellular response to metal ion	0.1	>=0.20	CALN1 (2.1)	FER1L4 (1.9)	EML6 (1.7)	GDF5 (1.6)	ENSG00000226497 (1.6)	BPI (1.3)	CLRN3 (1.2)	RPL7 (1.1)	CDH22 (0.9)	SPOCK1 (0.7)
Hepcidin_all	ENSG00000147601	TERF1 PPI subnetwork	0.1	>=0.20	WWOX (2.5)	MCPH1 (2.5)	STAU2 (2.5)	CPNE1 (2.0)	CLRN3 (1.7)	PHF20 (1.7)	FER1L4 (1.3)	SCRIB (1.3)	ENSG00000256193 (1.2)	RBM39 (1.2)
Hepcidin_all	REACTOME_ZINC_TRANSPORTERS	REACTOME_ZINC_TRANSPORTERS	0.1	>=0.20	PRCP (2.8)	SERINC1 (2.5)	HSPA13 (2.1)	OSMR (1.9)	ENSG00000245832 (1.8)	TMBIM4 (1.7)	ENSG00000253302 (1.5)	ENSG00000250341 (1.5)	UBE2V2 (1.4)	CDH22 (1.4)
Hepcidin_all	ENSG00000197586	ENTPD6 PPI subnetwork	0.1	>=0.20	NFS1 (3.2)	ERGIC3 (2.4)	C20orf152 (2.0)	SCAND1 (2.0)	TMBIM4 (1.8)	RBM39 (1.7)	BPI (1.4)	SERINC1 (1.3)	HSPA13 (1.2)	CLRN3 (1.1)
Hepcidin_all	GO:0009416	response to light stimulus	0.1	>=0.20	ENSG00000250341 (2.6)	RDH10 (2.1)	FSTL5 (1.9)	SLC12A5 (1.6)	GDF5 (1.5)	CDH22 (1.1)	CALN1 (1.1)	ENSG00000245832 (1.1)	MCPH1 (1.1)	SPAG4 (1.1)
Hepcidin_all	MP:0008027	abnormal spinal cord white matter morphology	0.1	>=0.20	FAM181B (3.0)	ZNF438 (3.0)	SLITRK1 (1.7)	ENSG00000250341 (1.7)	SERINC1 (1.2)	ENSG00000245832 (1.2)	RPL7 (1.2)	PRCP (1.1)	FSTL5 (1.1)	HSPA13 (0.9)
Hepcidin_all	GO:0060271	cilium morphogenesis	0.1	>=0.20	WWOX (2.0)	EML6 (1.8)	FER1L4 (1.2)	STAU2 (1.2)	ENSG00000226497 (1.1)	ENSG00000256193 (1.1)	SPAG4 (1.1)	CEP250 (1.0)	NCOA5 (1.0)	ANO3 (0.9)
Hepcidin_all	ENSG00000153140	CETN3 PPI subnetwork	0.1	>=0.20	C11orf82 (2.8)	CPNE1 (2.7)	TMBIM4 (2.2)	UBE2V2 (2.1)	NFS1 (1.6)	PHF20 (1.6)	NCOA5 (1.5)	HSF2 (1.4)	HSPA13 (1.3)	RBM12 (1.2)
Hepcidin_all	GO:0010576	metalloenzyme regulator activity	0.1	>=0.20	SPOCK1 (3.7)	RDH10 (2.2)	OSMR (2.0)	LRRK1 (1.4)	GDF5 (1.4)	ENSG00000253302 (1.4)	FAM181B (1.3)	CALN1 (1.3)	SLITRK1 (1.3)	CLRN3 (1.3)
Hepcidin_all	GO:0005775	vacuolar lumen	0.1	>=0.20	ERGIC3 (3.2)	PRCP (3.0)	SERINC1 (2.4)	TMBIM4 (1.9)	CD40 (1.8)	LRRK1 (1.6)	PKIB (1.4)	ABCC13 (1.3)	CDH22 (1.0)	HSPA13 (1.0)
Hepcidin_all	ENSG00000140451	PIF1 PPI subnetwork	0.1	>=0.20	C11orf82 (3.5)	MCPH1 (2.3)	WWOX (2.0)	ENSG00000253302 (2.0)	CEP250 (1.7)	EML6 (1.6)	STAU2 (1.6)	ERGIC3 (1.4)	SPAG4 (0.9)	PHF20 (0.9)
Hepcidin_all	ENSG00000089169	RPH3A PPI subnetwork	0.1	>=0.20	SLC12A5 (3.9)	EML6 (2.5)	STAU2 (2.4)	CDH22 (2.2)	FER1L4 (2.1)	ANO3 (2.1)	FSTL5 (1.9)	SLITRK1 (1.7)	PKIB (1.6)	SPOCK1 (1.6)
Hepcidin_all	GO:0002711	positive regulation of T cell mediated immunity	0.1	>=0.20	C20orf152 (3.9)	ENSG00000226497 (2.1)	ZNF438 (1.9)	CD40 (1.9)	ENSG00000248329 (1.9)	HSF2 (1.4)	KCNIP1 (1.1)	ABCC13 (1.0)	CEP250 (1.0)	TMBIM4 (0.9)
Hepcidin_all	GO:0006261	DNA-dependent DNA replication	0.1	>=0.20	WWOX (3.0)	CEP250 (2.7)	C11orf82 (2.7)	ENSG00000250341 (2.2)	SCRIB (2.0)	CALN1 (1.6)	PHF20 (1.6)	MCPH1 (1.6)	HSF2 (1.3)	PKIB (1.1)
Hepcidin_all	GO:0001964	startle response	0.1	>=0.20	KCNIP1 (3.0)	SLITRK1 (2.7)	FER1L4 (2.5)	FSTL5 (2.5)	ENSG00000256193 (2.2)	CALN1 (2.1)	SLC12A5 (1.9)	ANO3 (1.7)	ENSG00000253302 (1.6)	ENSG00000226497 (1.3)
Hepcidin_all	ENSG00000102804	TSC22D1 PPI subnetwork	0.1	>=0.20	ROMO1 (2.7)	SCRIB (2.6)	CPNE1 (2.6)	HSPA13 (2.3)	SERINC1 (1.7)	ABCC13 (1.6)	RPL7 (1.6)	MCPH1 (1.4)	NFS1 (1.3)	WWOX (1.2)
Hepcidin_all	ENSG00000183735	TBK1 PPI subnetwork	0.1	>=0.20	NCOA5 (3.0)	C20orf152 (2.4)	CD40 (2.2)	ABCC13 (1.9)	ERGIC3 (1.8)	SERINC1 (1.6)	RBM39 (1.1)	RPL7 (1.1)	OSMR (1.1)	HSF2 (1.0)
Hepcidin_all	ENSG00000121858	TNFSF10 PPI subnetwork	0.1	>=0.20	MCPH1 (4.4)	OSMR (3.2)	RICTOR (1.9)	ENSG00000226497 (1.7)	PRCP (1.6)	HSF2 (1.6)	RDH10 (1.5)	CD40 (1.4)	C11orf82 (1.3)	FSTL5 (1.3)
Hepcidin_all	GO:0045202	synapse	0.1	>=0.20	SLC12A5 (5.0)	CALN1 (3.6)	SLITRK1 (3.6)	SPOCK1 (3.2)	CDH22 (2.8)	KCNIP1 (2.8)	FSTL5 (2.6)	ANO3 (2.1)	FAM181B (1.9)	STAU2 (1.8)
Hepcidin_all	MP:0000685	abnormal immune system morphology	0.1	>=0.20	CD40 (6.1)	OSMR (2.6)	LRRK1 (1.9)	ABCC13 (1.4)	ENSG00000253302 (1.3)	PALLD (1.2)	GDF5 (1.1)	RICTOR (0.8)	ENSG00000226497 (0.8)	ERGIC3 (0.8)
Hepcidin_all	GO:0016862	intramolecular oxidoreductase activity, interconverting keto- and enol-groups	0.1	>=0.20	HSPA13 (5.0)	ERGIC3 (3.7)	PRCP (2.4)	SPOCK1 (1.9)	EML6 (1.6)	HSF2 (1.5)	ENSG00000226497 (1.3)	ENSG00000256193 (1.2)	ENSG00000248329 (1.0)	WWOX (1.0)
Hepcidin_all	GO:0032200	telomere organization	0.1	>=0.20	WWOX (3.5)	MCPH1 (3.5)	CEP250 (2.8)	PHF20 (2.1)	C11orf82 (2.0)	ABCC13 (1.5)	C20orf152 (1.3)	ENSG00000250341 (1.2)	PKIB (1.0)	PRCP (1.0)
Hepcidin_all	ENSG00000116754	SRSF11 PPI subnetwork	0.1	>=0.20	RBM12 (3.8)	RBM39 (3.3)	NCOA5 (2.6)	RPL7 (2.3)	UBE2V2 (2.2)	ROMO1 (2.1)	SCAND1 (1.8)	CPNE1 (1.5)	HSF2 (1.3)	ENSG00000256193 (1.2)
Hepcidin_all	ENSG00000170581	STAT2 PPI subnetwork	0.1	>=0.20	RBM12 (2.1)	OSMR (1.6)	NCOA5 (1.5)	PALLD (1.5)	PHF20 (1.3)	LRRK1 (1.3)	SERINC1 (1.0)	STAU2 (1.0)	RBM39 (0.9)	TMBIM4 (0.9)
Hepcidin_all	ENSG00000100401	RANGAP1 PPI subnetwork	0.1	>=0.20	C11orf82 (5.7)	RBM39 (1.9)	CPNE1 (1.8)	MCPH1 (1.5)	HSPA13 (1.4)	RBM12 (1.4)	NCOA5 (1.1)	PHF20 (1.0)	CEP250 (0.8)	HSF2 (0.7)
Hepcidin_all	GO:0022838	substrate-specific channel activity	0.1	>=0.20	KCNIP1 (4.1)	SLC12A5 (3.1)	SLITRK1 (2.9)	FSTL5 (2.7)	CALN1 (2.6)	ANO3 (2.5)	SPOCK1 (2.2)	CDH22 (2.1)	PKIB (1.7)	ENSG00000256193 (1.6)
Hepcidin_all	ENSG00000124614	RPS10 PPI subnetwork	0.1	>=0.20	RPL7 (3.3)	ERGIC3 (2.2)	ROMO1 (2.0)	UBE2V2 (1.7)	RBM39 (1.4)	RBM12 (1.1)	RICTOR (1.1)	PALLD (1.0)	OSMR (0.9)	FAM181B (0.8)
Hepcidin_all	ENSG00000108826	MRPL27 PPI subnetwork	0.1	>=0.20	NFS1 (2.6)	NCOA5 (2.4)	SCAND1 (2.2)	ROMO1 (2.1)	ENSG00000245832 (2.1)	RPL7 (1.8)	RBM12 (1.8)	CPNE1 (1.6)	MCPH1 (1.4)	RBM39 (1.1)
Hepcidin_all	MP:0005341	decreased susceptibility to atherosclerosis	0.1	>=0.20	ENSG00000250341 (2.1)	BPI (1.8)	CEP250 (1.7)	OSMR (1.5)	CALN1 (1.5)	LRRK1 (1.5)	PKIB (1.3)	C20orf152 (1.2)	RBM12 (1.0)	ENSG00000256193 (1.0)
Hepcidin_all	ENSG00000165868	HSPA12A PPI subnetwork	0.1	>=0.20	SLC12A5 (4.2)	EML6 (3.1)	SPOCK1 (2.4)	CALN1 (2.2)	FER1L4 (2.2)	STAU2 (2.1)	CDH22 (1.8)	CPNE1 (1.6)	ANO3 (1.5)	SLITRK1 (1.5)
Hepcidin_all	REACTOME_LYSOSOME_VESICLE_BIOGENESIS	REACTOME_LYSOSOME_VESICLE_BIOGENESIS	0.1	>=0.20	ENSG00000248329 (2.3)	TMBIM4 (2.3)	CALN1 (1.8)	ERGIC3 (1.6)	SCAND1 (1.5)	SERINC1 (1.4)	C20orf152 (1.2)	SLC12A5 (1.1)	SPOCK1 (1.1)	PRCP (1.1)
Hepcidin_all	GO:0042026	protein refolding	0.1	>=0.20	HSF2 (2.8)	C20orf152 (2.8)	ABCC13 (1.7)	RPL7 (1.5)	FAM181B (1.2)	UBE2V2 (1.0)	NCOA5 (1.0)	TMBIM4 (1.0)	SERINC1 (1.0)	ENSG00000226497 (1.0)
Hepcidin_all	ENSG00000143093	FAM40A PPI subnetwork	0.1	>=0.20	ANO3 (2.4)	HSF2 (2.4)	EPPK1 (1.8)	ENSG00000226497 (1.7)	RBM39 (1.7)	STAU2 (1.5)	CPNE1 (1.4)	GDF5 (1.2)	SPOCK1 (1.1)	MCPH1 (1.0)
Hepcidin_all	ENSG00000105011	ASF1B PPI subnetwork	0.1	>=0.20	C11orf82 (3.4)	CEP250 (2.5)	SCRIB (2.4)	RBM39 (2.1)	UBE2V2 (1.9)	PHF20 (1.5)	FER1L4 (1.0)	HSF2 (1.0)	WWOX (0.9)	ERGIC3 (0.9)
Hepcidin_all	ENSG00000013583	HEBP1 PPI subnetwork	0.1	>=0.20	ENSG00000245832 (2.3)	HSF2 (1.9)	LRRK1 (1.8)	NFS1 (1.8)	PRCP (1.7)	PALLD (1.4)	KCNIP1 (1.4)	RPL7 (1.3)	ERGIC3 (1.3)	MCPH1 (1.3)
Hepcidin_all	GO:0015079	potassium ion transmembrane transporter activity	0.1	>=0.20	KCNIP1 (3.0)	CDH22 (2.6)	ENSG00000256193 (2.5)	SLITRK1 (2.5)	SPOCK1 (2.4)	SLC12A5 (1.9)	PKIB (1.7)	FAM181B (1.5)	CALN1 (1.4)	ANO3 (1.3)
Hepcidin_all	GO:0000723	telomere maintenance	0.1	>=0.20	WWOX (3.5)	MCPH1 (3.5)	CEP250 (2.7)	PHF20 (2.1)	C11orf82 (2.0)	ABCC13 (1.5)	ENSG00000250341 (1.4)	C20orf152 (1.3)	PKIB (1.1)	PRCP (1.0)
Hepcidin_all	GO:0031055	chromatin remodeling at centromere	0.1	>=0.20	C11orf82 (3.1)	ENSG00000226497 (1.3)	CALN1 (1.2)	ABCC13 (1.2)	MCPH1 (1.0)	FER1L4 (0.8)	CDH22 (0.8)	STAU2 (0.7)	HSPA13 (0.7)	ENSG00000256193 (0.6)
Hepcidin_all	GO:0008211	glucocorticoid metabolic process	0.1	>=0.20	ENSG00000256193 (2.6)	CALN1 (2.3)	ABCC13 (2.3)	ENSG00000226497 (2.2)	PKIB (2.0)	CLRN3 (1.5)	ENSG00000248329 (1.0)	CDH22 (1.0)	ERGIC3 (1.0)	EML6 (0.9)
Hepcidin_all	ENSG00000180817	PPA1 PPI subnetwork	0.1	>=0.20	BPI (2.8)	NCOA5 (2.4)	STAU2 (2.3)	PRCP (1.4)	FSTL5 (1.3)	PHF20 (1.3)	HSPA13 (1.2)	ERGIC3 (1.1)	RBM12 (1.0)	CPNE1 (0.9)
Hepcidin_all	ENSG00000169213	RAB3B PPI subnetwork	0.1	>=0.20	SLC12A5 (4.5)	EML6 (2.5)	SLITRK1 (2.2)	ANO3 (2.1)	FER1L4 (2.0)	STAU2 (2.0)	CPNE1 (1.9)	SPOCK1 (1.8)	PHF20 (1.7)	CALN1 (1.7)
Hepcidin_all	MP:0000029	abnormal malleus morphology	0.1	>=0.20	PALLD (2.9)	FAM181B (2.5)	ABCC13 (2.4)	GDF5 (2.3)	OSMR (1.9)	ENSG00000250341 (1.5)	SPOCK1 (1.5)	KCNIP1 (1.4)	RDH10 (1.3)	RPL7 (1.2)
Hepcidin_all	GO:0005267	potassium channel activity	0.1	>=0.20	ENSG00000256193 (3.2)	KCNIP1 (3.1)	SPOCK1 (2.9)	SLITRK1 (2.7)	CDH22 (2.7)	PKIB (1.7)	ANO3 (1.6)	SLC12A5 (1.4)	FAM181B (1.2)	CALN1 (1.2)
Hepcidin_all	GO:0015850	organic alcohol transport	0.1	>=0.20	FER1L4 (2.6)	ABCC13 (2.5)	EML6 (2.3)	ENSG00000253302 (2.1)	ENSG00000248329 (2.0)	FSTL5 (1.7)	SPAG4 (1.7)	ENSG00000245832 (1.3)	CLRN3 (1.2)	EPPK1 (1.0)
Hepcidin_all	MP:0002906	increased susceptibility to pharmacologically induced seizures	0.1	>=0.20	SLC12A5 (4.9)	ANO3 (3.9)	FSTL5 (3.1)	SPOCK1 (3.0)	KCNIP1 (2.8)	CALN1 (2.5)	SLITRK1 (2.5)	CDH22 (2.3)	FAM181B (2.2)	EML6 (2.0)
Hepcidin_all	GO:0010950	positive regulation of endopeptidase activity	0.1	>=0.20	TMBIM4 (2.4)	ENSG00000250341 (2.0)	OSMR (1.4)	C20orf152 (1.2)	FSTL5 (1.2)	MCPH1 (1.1)	RDH10 (0.9)	ENSG00000226497 (0.9)	ROMO1 (0.8)	CEP250 (0.8)
Hepcidin_all	GO:0060041	retina development in camera-type eye	0.1	>=0.20	ENSG00000250341 (3.7)	RDH10 (2.4)	WWOX (2.4)	FSTL5 (2.0)	KCNIP1 (1.3)	EML6 (1.2)	CLRN3 (1.1)	PKIB (1.0)	SLC12A5 (0.8)	ENSG00000248329 (0.8)
Hepcidin_all	ENSG00000072803	FBXW11 PPI subnetwork	0.1	>=0.20	CD40 (3.0)	SLITRK1 (2.2)	C20orf152 (1.7)	ENSG00000250341 (1.7)	HSF2 (1.5)	ZNF438 (1.5)	RDH10 (1.4)	KCNIP1 (1.2)	LRRK1 (1.2)	CDH22 (1.1)
Hepcidin_all	ENSG00000104852	SNRNP70 PPI subnetwork	0.1	>=0.20	RBM12 (4.3)	RBM39 (3.9)	NCOA5 (3.6)	ROMO1 (2.2)	RPL7 (2.2)	CPNE1 (1.8)	CEP250 (1.7)	SCAND1 (1.6)	UBE2V2 (1.5)	PHF20 (1.2)
Hepcidin_all	ENSG00000114270	COL7A1 PPI subnetwork	0.1	>=0.20	EPPK1 (3.5)	SPOCK1 (2.8)	PALLD (2.7)	LRRK1 (2.0)	ENSG00000226497 (1.8)	OSMR (1.4)	SCRIB (1.4)	GDF5 (1.3)	MCPH1 (1.2)	CDH22 (1.1)
Hepcidin_all	GO:0004930	G-protein coupled receptor activity	0.1	>=0.20	ENSG00000253302 (2.4)	CDH22 (1.8)	FSTL5 (1.8)	KCNIP1 (1.7)	ANO3 (1.5)	ENSG00000245832 (1.4)	ENSG00000256193 (1.3)	SERINC1 (1.2)	PKIB (1.2)	FAM181B (1.2)
Hepcidin_all	ENSG00000163918	RFC4 PPI subnetwork	0.1	>=0.20	C11orf82 (3.6)	PHF20 (2.1)	SCRIB (2.1)	CEP250 (2.1)	WWOX (1.6)	CALN1 (1.5)	SPAG4 (1.1)	PKIB (0.9)	HSF2 (0.9)	FER1L4 (0.9)
Hepcidin_all	GO:0010948	negative regulation of cell cycle process	0.1	>=0.20	CEP250 (2.8)	C11orf82 (2.7)	C20orf152 (2.4)	MCPH1 (2.1)	WWOX (2.1)	RBM39 (1.9)	ENSG00000253302 (1.9)	UBE2V2 (1.8)	HSF2 (1.7)	ZNF438 (1.4)
Hepcidin_all	MP:0003632	abnormal nervous system morphology	0.1	>=0.20	FAM181B (3.5)	SLITRK1 (3.0)	PRCP (2.8)	MCPH1 (2.3)	KCNIP1 (2.2)	WWOX (2.1)	ENSG00000253302 (1.7)	C20orf152 (1.6)	RDH10 (1.5)	ERGIC3 (1.5)
Hepcidin_all	GO:0000922	spindle pole	0.1	>=0.20	C11orf82 (5.3)	CEP250 (1.8)	MCPH1 (1.6)	LRRK1 (1.2)	UBE2V2 (1.0)	STAU2 (0.9)	EML6 (0.8)	RICTOR (0.7)	CALN1 (0.6)	ANO3 (0.5)
Hepcidin_all	GO:0007193	adenylate cyclase-inhibiting G-protein coupled receptor signaling pathway	0.1	>=0.20	PKIB (3.0)	EML6 (2.7)	CALN1 (2.5)	ANO3 (2.0)	ABCC13 (1.7)	KCNIP1 (1.7)	SPOCK1 (1.5)	ENSG00000226497 (1.5)	ENSG00000245832 (1.3)	CDH22 (0.8)
Hepcidin_all	GO:0046488	phosphatidylinositol metabolic process	0.1	>=0.20	TMBIM4 (3.3)	ENSG00000226497 (2.2)	NFS1 (2.1)	ANO3 (1.9)	STAU2 (1.7)	PRCP (1.4)	ERGIC3 (1.3)	SCAND1 (1.2)	ENSG00000250341 (1.1)	HSPA13 (1.0)
Hepcidin_all	ENSG00000168172	HOOK3 PPI subnetwork	0.1	>=0.20	SLC12A5 (4.2)	EML6 (3.0)	SPOCK1 (2.7)	FER1L4 (2.5)	SLITRK1 (2.1)	ANO3 (2.1)	CPNE1 (1.8)	PHF20 (1.8)	BPI (1.7)	CALN1 (1.7)
Hepcidin_all	GO:0005216	ion channel activity	0.1	>=0.20	KCNIP1 (4.1)	SLC12A5 (3.1)	SLITRK1 (3.0)	FSTL5 (2.7)	CALN1 (2.7)	ANO3 (2.6)	SPOCK1 (2.3)	CDH22 (2.1)	PKIB (1.8)	ENSG00000256193 (1.6)
Hepcidin_all	MP:0005402	abnormal action potential	0.1	>=0.20	SLC12A5 (3.9)	FSTL5 (3.3)	SLITRK1 (2.9)	ANO3 (2.4)	KCNIP1 (2.3)	CALN1 (2.2)	ENSG00000245832 (2.0)	EML6 (1.8)	LRRK1 (1.3)	RICTOR (1.3)
Hepcidin_all	REACTOME_ACTIVATION_OF_CHAPERONES_BY_IRE1ALPHA	REACTOME_ACTIVATION_OF_CHAPERONES_BY_IRE1ALPHA	0.1	>=0.20	HSPA13 (7.2)	ERGIC3 (2.2)	CEP250 (1.9)	EML6 (1.1)	FER1L4 (0.9)	ABCC13 (0.8)	BPI (0.8)	CPNE1 (0.8)	CALN1 (0.7)	RDH10 (0.6)
Hepcidin_all	GO:0008066	glutamate receptor activity	0.1	>=0.20	KCNIP1 (6.0)	SLITRK1 (4.9)	CALN1 (4.4)	SPOCK1 (3.5)	CDH22 (3.5)	SLC12A5 (3.2)	FSTL5 (2.4)	FAM181B (1.9)	ANO3 (1.9)	ENSG00000226497 (1.7)
Hepcidin_all	GO:0002675	positive regulation of acute inflammatory response	0.11	>=0.20	ENSG00000256193 (2.1)	ANO3 (1.9)	EML6 (1.8)	ENSG00000248329 (1.6)	KCNIP1 (1.3)	ENSG00000253302 (1.2)	CD40 (1.1)	ABCC13 (1.1)	OSMR (1.0)	PKIB (1.0)
Hepcidin_all	REACTOME_PRESYNAPTIC_NICOTINIC_ACETYLCHOLINE_RECEPTORS	REACTOME_PRESYNAPTIC_NICOTINIC_ACETYLCHOLINE_RECEPTORS	0.11	>=0.20	FSTL5 (1.6)	CALN1 (1.5)	GDF5 (1.3)	ENSG00000226497 (1.3)	SCRIB (1.3)	TMBIM4 (1.1)	ABCC13 (1.0)	SLITRK1 (1.0)	C20orf152 (0.8)	WWOX (0.7)
Hepcidin_all	GO:0043297	apical junction assembly	0.11	>=0.20	ENSG00000248329 (3.7)	ENSG00000245832 (3.4)	EPPK1 (2.2)	STAU2 (1.6)	ENSG00000250341 (1.2)	CDH22 (1.2)	ENSG00000226497 (1.1)	CPNE1 (1.1)	CLRN3 (1.0)	WWOX (1.0)
Hepcidin_all	REACTOME_SMOOTH_MUSCLE_CONTRACTION	REACTOME_SMOOTH_MUSCLE_CONTRACTION	0.11	>=0.20	PALLD (5.2)	EPPK1 (2.7)	RPL7 (1.2)	OSMR (1.1)	ENSG00000248329 (1.0)	RICTOR (1.0)	CLRN3 (0.9)	SPOCK1 (0.9)	ENSG00000250341 (0.8)	KCNIP1 (0.7)
Hepcidin_all	GO:0072529	pyrimidine-containing compound catabolic process	0.11	>=0.20	ABCC13 (1.8)	MCPH1 (1.8)	ENSG00000248329 (1.4)	BPI (1.4)	TMBIM4 (1.1)	ENSG00000245832 (1.1)	ENSG00000250341 (1.0)	UBE2V2 (0.9)	FSTL5 (0.8)	CLRN3 (0.8)
Hepcidin_all	GO:0044450	microtubule organizing center part	0.11	>=0.20	C11orf82 (3.5)	CEP250 (2.0)	HSF2 (1.6)	MCPH1 (1.4)	SPAG4 (1.3)	ZNF438 (1.3)	WWOX (1.1)	CDH22 (1.0)	PHF20 (0.8)	EML6 (0.8)
Hepcidin_all	GO:0030315	T-tubule	0.11	>=0.20	FSTL5 (2.2)	ENSG00000256193 (2.0)	PALLD (1.9)	CDH22 (1.7)	ENSG00000250341 (1.7)	GDF5 (1.4)	ENSG00000248329 (1.4)	HSF2 (1.3)	PKIB (1.3)	EML6 (1.3)
Hepcidin_all	GO:0006501	C-terminal protein lipidation	0.11	>=0.20	TMBIM4 (3.4)	ERGIC3 (3.0)	SCAND1 (2.7)	NFS1 (2.4)	SPAG4 (1.9)	ENSG00000250341 (1.7)	HSPA13 (1.6)	CPNE1 (1.6)	ROMO1 (1.5)	PRCP (1.5)
Hepcidin_all	GO:0071356	cellular response to tumor necrosis factor	0.11	>=0.20	ENSG00000250341 (2.4)	BPI (2.1)	C20orf152 (1.9)	ENSG00000226497 (1.8)	TMBIM4 (1.4)	ENSG00000248329 (1.4)	CD40 (1.2)	ABCC13 (1.2)	EPPK1 (1.1)	OSMR (1.1)
Hepcidin_all	MP:0009546	absent gastric milk in neonates	0.11	>=0.20	CDH22 (2.6)	ENSG00000253302 (1.9)	GDF5 (1.8)	SERINC1 (1.8)	CALN1 (1.7)	EPPK1 (1.5)	SLC12A5 (1.5)	ABCC13 (1.4)	SPOCK1 (1.4)	FAM181B (1.4)
Hepcidin_all	MP:0005590	increased vasodilation	0.11	>=0.20	PRCP (2.1)	SERINC1 (1.5)	EML6 (1.5)	ENSG00000250341 (1.2)	PALLD (1.2)	OSMR (1.1)	CD40 (1.0)	TMBIM4 (1.0)	HSPA13 (0.9)	SPAG4 (0.8)
Hepcidin_all	MP:0005202	lethargy	0.11	>=0.20	CLRN3 (2.9)	ENSG00000248329 (2.9)	SERINC1 (2.1)	SPOCK1 (2.1)	ENSG00000256193 (1.9)	GDF5 (1.9)	TMBIM4 (1.8)	ENSG00000250341 (1.8)	OSMR (1.7)	RPL7 (1.6)
Hepcidin_all	GO:0006544	glycine metabolic process	0.11	>=0.20	WWOX (3.6)	ABCC13 (3.0)	SPAG4 (1.7)	ENSG00000245832 (1.3)	ENSG00000250341 (1.3)	ZNF438 (1.3)	ENSG00000248329 (1.2)	FER1L4 (1.2)	BPI (1.0)	C20orf152 (0.9)
Hepcidin_all	GO:0072332	signal transduction by p53 class mediator resulting in induction of apoptosis	0.11	>=0.20	ENSG00000226497 (2.3)	SCRIB (2.0)	ABCC13 (1.8)	C20orf152 (1.7)	LRRK1 (1.5)	EPPK1 (1.5)	HSF2 (1.4)	RICTOR (1.2)	OSMR (1.1)	STAU2 (1.0)
Hepcidin_all	GO:0008207	C21-steroid hormone metabolic process	0.11	>=0.20	ENSG00000256193 (2.3)	FER1L4 (1.9)	SPAG4 (1.8)	ENSG00000245832 (1.7)	CALN1 (1.4)	LRRK1 (1.3)	EML6 (1.1)	PKIB (1.0)	C20orf152 (0.9)	ABCC13 (0.9)
Hepcidin_all	GO:0022890	inorganic cation transmembrane transporter activity	0.11	>=0.20	SLC12A5 (2.6)	CDH22 (2.4)	KCNIP1 (2.3)	CLRN3 (1.8)	ROMO1 (1.6)	NFS1 (1.5)	SERINC1 (1.4)	SLITRK1 (1.3)	PRCP (1.3)	ENSG00000250341 (1.1)
Hepcidin_all	ENSG00000173418	NAA20 PPI subnetwork	0.11	>=0.20	UBE2V2 (2.4)	TMBIM4 (1.9)	ENSG00000226497 (1.7)	HSF2 (1.6)	PHF20 (1.5)	ANO3 (1.5)	ENSG00000256193 (1.4)	RICTOR (1.1)	SPOCK1 (0.9)	CPNE1 (0.8)
Hepcidin_all	ENSG00000091409	ITGA6 PPI subnetwork	0.11	>=0.20	ERGIC3 (2.2)	LRRK1 (1.7)	EPPK1 (1.6)	EML6 (1.6)	SCRIB (1.5)	SERINC1 (1.5)	PRCP (1.4)	TMBIM4 (1.1)	FER1L4 (1.1)	ENSG00000250341 (1.1)
Hepcidin_all	GO:0051169	nuclear transport	0.11	>=0.20	RBM39 (2.7)	UBE2V2 (2.0)	NCOA5 (2.0)	ENSG00000245832 (1.9)	ZNF438 (1.7)	PHF20 (1.6)	ENSG00000253302 (1.6)	RBM12 (1.3)	RPL7 (1.0)	ENSG00000248329 (1.0)
Hepcidin_all	ENSG00000106665	CLIP2 PPI subnetwork	0.11	>=0.20	ENSG00000245832 (1.9)	HSF2 (1.8)	SLITRK1 (1.8)	SPOCK1 (1.7)	FAM181B (1.5)	SPAG4 (1.3)	ENSG00000248329 (1.2)	GDF5 (1.2)	CALN1 (1.2)	STAU2 (1.1)
Hepcidin_all	GO:0004112	cyclic-nucleotide phosphodiesterase activity	0.11	>=0.20	ANO3 (2.8)	SPOCK1 (2.5)	PHF20 (2.1)	ABCC13 (1.9)	RDH10 (1.8)	ENSG00000248329 (1.7)	FSTL5 (1.7)	CLRN3 (1.4)	SLC12A5 (1.2)	OSMR (1.2)
Hepcidin_all	GO:0032608	interferon-beta production	0.11	>=0.20	MCPH1 (2.7)	ENSG00000250341 (2.5)	ENSG00000256193 (2.3)	ZNF438 (1.6)	ENSG00000248329 (1.5)	ENSG00000245832 (1.2)	LRRK1 (1.2)	C20orf152 (1.1)	NCOA5 (0.9)	PHF20 (0.8)
Hepcidin_all	ENSG00000115252	PDE1A PPI subnetwork	0.11	>=0.20	SLC12A5 (4.4)	EML6 (2.9)	CALN1 (2.2)	STAU2 (2.0)	ANO3 (2.0)	SPOCK1 (2.0)	FER1L4 (1.8)	UBE2V2 (1.7)	CPNE1 (1.6)	SERINC1 (1.5)
Hepcidin_all	GO:0051298	centrosome duplication	0.11	>=0.20	C11orf82 (2.2)	MCPH1 (2.2)	ZNF438 (1.7)	CEP250 (1.6)	HSF2 (1.1)	STAU2 (1.1)	PHF20 (0.9)	ENSG00000256193 (0.8)	EML6 (0.7)	ENSG00000253302 (0.6)
Hepcidin_all	GO:0045665	negative regulation of neuron differentiation	0.11	>=0.20	FAM181B (6.1)	WWOX (2.7)	HSF2 (1.9)	FSTL5 (1.4)	RDH10 (1.3)	PALLD (1.3)	ZNF438 (1.2)	CDH22 (1.1)	KCNIP1 (1.1)	ABCC13 (1.0)
Hepcidin_all	GO:0008180	signalosome	0.11	>=0.20	STAU2 (2.1)	ENSG00000248329 (2.1)	BPI (1.7)	NFS1 (1.6)	ERGIC3 (1.6)	RBM39 (1.2)	HSPA13 (1.1)	SPOCK1 (1.1)	C20orf152 (1.1)	ENSG00000226497 (0.9)
Hepcidin_all	REACTOME_NEUROTRANSMITTER_RELEASE_CYCLE	REACTOME_NEUROTRANSMITTER_RELEASE_CYCLE	0.11	>=0.20	SLC12A5 (6.3)	FSTL5 (2.8)	CALN1 (2.7)	SERINC1 (2.3)	CDH22 (2.2)	CLRN3 (2.0)	SPOCK1 (1.9)	SLITRK1 (1.8)	ENSG00000226497 (1.8)	KCNIP1 (1.6)
Hepcidin_all	GO:0006486	protein glycosylation	0.11	>=0.20	HSPA13 (4.8)	ERGIC3 (3.7)	TMBIM4 (2.3)	PRCP (2.3)	ENSG00000250341 (2.1)	CLRN3 (1.7)	SPAG4 (1.3)	ENSG00000256193 (1.3)	SERINC1 (1.1)	FER1L4 (1.1)
Hepcidin_all	GO:0043413	macromolecule glycosylation	0.11	>=0.20	HSPA13 (4.8)	ERGIC3 (3.7)	TMBIM4 (2.3)	PRCP (2.3)	ENSG00000250341 (2.1)	CLRN3 (1.7)	SPAG4 (1.3)	ENSG00000256193 (1.3)	SERINC1 (1.1)	FER1L4 (1.1)
Hepcidin_all	REACTOME_CGMP_EFFECTS	REACTOME_CGMP_EFFECTS	0.11	>=0.20	CLRN3 (2.8)	ABCC13 (2.7)	ANO3 (2.5)	EPPK1 (2.2)	SPOCK1 (1.7)	CDH22 (1.6)	EML6 (1.5)	SLC12A5 (1.3)	PALLD (1.1)	CALN1 (1.1)
Hepcidin_all	GO:0007052	mitotic spindle organization	0.11	>=0.20	C11orf82 (2.8)	MCPH1 (2.8)	RBM39 (2.4)	C20orf152 (1.9)	ENSG00000245832 (1.8)	RPL7 (1.6)	CEP250 (1.4)	SPAG4 (1.2)	SLITRK1 (1.0)	HSPA13 (1.0)
Hepcidin_all	GO:0070830	tight junction assembly	0.11	>=0.20	ENSG00000245832 (3.4)	ENSG00000248329 (3.0)	EPPK1 (2.1)	STAU2 (2.0)	ENSG00000226497 (1.4)	WWOX (1.2)	CPNE1 (1.2)	ENSG00000250341 (1.1)	RICTOR (1.0)	CDH22 (1.0)
Hepcidin_all	GO:0006336	DNA replication-independent nucleosome assembly	0.11	>=0.20	C11orf82 (3.0)	ABCC13 (1.6)	CALN1 (1.4)	MCPH1 (1.4)	ENSG00000226497 (1.2)	SLITRK1 (0.7)	SPAG4 (0.7)	FER1L4 (0.7)	UBE2V2 (0.6)	STAU2 (0.6)
Hepcidin_all	GO:0034080	CenH3-containing nucleosome assembly at centromere	0.11	>=0.20	C11orf82 (3.0)	ABCC13 (1.6)	CALN1 (1.4)	MCPH1 (1.4)	ENSG00000226497 (1.2)	SLITRK1 (0.7)	SPAG4 (0.7)	FER1L4 (0.7)	UBE2V2 (0.6)	STAU2 (0.6)
Hepcidin_all	GO:0034724	DNA replication-independent nucleosome organization	0.11	>=0.20	C11orf82 (3.0)	ABCC13 (1.6)	CALN1 (1.4)	MCPH1 (1.4)	ENSG00000226497 (1.2)	SLITRK1 (0.7)	SPAG4 (0.7)	FER1L4 (0.7)	UBE2V2 (0.6)	STAU2 (0.6)
Hepcidin_all	GO:0031012	extracellular matrix	0.11	>=0.20	SPOCK1 (2.4)	GDF5 (2.2)	OSMR (2.0)	PALLD (1.7)	ENSG00000248329 (1.3)	ERGIC3 (1.3)	BPI (1.3)	KCNIP1 (1.2)	LRRK1 (1.1)	ENSG00000226497 (1.1)
Hepcidin_all	ENSG00000128524	ATP6V1F PPI subnetwork	0.11	>=0.20	UBE2V2 (3.3)	STAU2 (2.3)	SCAND1 (2.0)	SERINC1 (1.5)	RPL7 (1.4)	ZNF438 (1.3)	FSTL5 (1.3)	SLC12A5 (1.3)	ENSG00000245832 (1.2)	CDH22 (1.0)
Hepcidin_all	GO:0015926	glucosidase activity	0.11	>=0.20	WWOX (2.8)	BPI (2.6)	PRCP (2.1)	CLRN3 (2.0)	ERGIC3 (1.7)	HSPA13 (1.5)	SPAG4 (1.2)	TMBIM4 (1.1)	SCRIB (1.1)	EML6 (0.9)
Hepcidin_all	GO:0008656	cysteine-type endopeptidase activator activity involved in apoptotic process	0.11	>=0.20	FSTL5 (2.1)	MCPH1 (2.0)	C11orf82 (1.8)	ENSG00000226497 (1.7)	CALN1 (1.7)	TMBIM4 (1.6)	SCRIB (1.5)	ENSG00000250341 (1.3)	STAU2 (1.3)	ROMO1 (1.2)
Hepcidin_all	GO:0045454	cell redox homeostasis	0.11	>=0.20	HSPA13 (2.5)	TMBIM4 (2.0)	PRCP (1.9)	ERGIC3 (1.7)	PKIB (1.2)	SPOCK1 (1.2)	BPI (1.1)	HSF2 (1.0)	C20orf152 (0.9)	WWOX (0.9)
Hepcidin_all	ENSG00000004700	RECQL PPI subnetwork	0.11	>=0.20	C11orf82 (4.3)	CEP250 (3.6)	PHF20 (2.5)	MCPH1 (1.7)	SCRIB (1.5)	C20orf152 (1.3)	EML6 (1.3)	ENSG00000250341 (1.2)	STAU2 (1.1)	RBM39 (0.9)
Hepcidin_all	GO:0044304	main axon	0.11	>=0.20	SPOCK1 (5.1)	SLC12A5 (4.3)	CALN1 (3.0)	FSTL5 (2.0)	SLITRK1 (1.9)	ANO3 (1.9)	CDH22 (1.6)	STAU2 (1.3)	KCNIP1 (1.2)	ENSG00000256193 (1.1)
Hepcidin_all	ENSG00000100567	PSMA3 PPI subnetwork	0.11	>=0.20	TMBIM4 (2.1)	HSPA13 (1.7)	CPNE1 (1.7)	UBE2V2 (1.7)	ROMO1 (1.6)	SCAND1 (1.4)	GDF5 (1.2)	HSF2 (1.2)	FSTL5 (1.2)	ENSG00000253302 (1.1)
Hepcidin_all	GO:0015669	gas transport	0.11	>=0.20	ENSG00000256193 (4.3)	ENSG00000250341 (1.6)	HSF2 (1.5)	ENSG00000226497 (1.5)	C20orf152 (1.5)	GDF5 (1.5)	ENSG00000253302 (1.4)	ENSG00000248329 (1.4)	FSTL5 (1.2)	KCNIP1 (1.0)
Hepcidin_all	GO:0003014	renal system process	0.11	>=0.20	CALN1 (3.1)	EML6 (2.7)	ENSG00000248329 (2.2)	ENSG00000253302 (2.2)	CLRN3 (2.1)	ABCC13 (2.0)	C20orf152 (1.8)	EPPK1 (1.1)	NFS1 (0.9)	ENSG00000250341 (0.8)
Hepcidin_all	ENSG00000187239	FNBP1 PPI subnetwork	0.11	>=0.20	SLC12A5 (4.5)	FER1L4 (3.3)	EML6 (3.1)	SPOCK1 (2.2)	ABCC13 (2.1)	FSTL5 (1.9)	CALN1 (1.9)	CPNE1 (1.7)	ANO3 (1.6)	PHF20 (1.5)
Hepcidin_all	GO:0015804	neutral amino acid transport	0.11	>=0.20	CALN1 (3.4)	CLRN3 (2.8)	ENSG00000250341 (1.8)	HSPA13 (1.7)	KCNIP1 (1.4)	ENSG00000245832 (1.4)	ENSG00000253302 (1.4)	ABCC13 (1.1)	PRCP (1.1)	SLC12A5 (0.9)
Hepcidin_all	GO:0006040	amino sugar metabolic process	0.11	>=0.20	ENSG00000248329 (2.5)	ENSG00000250341 (2.0)	CLRN3 (2.0)	PRCP (2.0)	CALN1 (1.8)	ABCC13 (1.7)	ERGIC3 (1.3)	HSPA13 (1.3)	ENSG00000256193 (1.3)	CDH22 (1.0)
Hepcidin_all	ENSG00000137547	MRPL15 PPI subnetwork	0.11	>=0.20	STAU2 (2.2)	LRRK1 (1.7)	ROMO1 (1.6)	FER1L4 (1.6)	MCPH1 (1.5)	NFS1 (1.4)	NCOA5 (1.4)	SCRIB (1.3)	SCAND1 (1.2)	RBM12 (1.0)
Hepcidin_all	ENSG00000116830	TTF2 PPI subnetwork	0.11	>=0.20	C11orf82 (3.2)	RBM39 (3.1)	MCPH1 (2.6)	ERGIC3 (2.1)	ABCC13 (2.0)	CPNE1 (2.0)	CALN1 (1.8)	CEP250 (1.7)	SERINC1 (1.6)	NCOA5 (1.6)
Hepcidin_all	MP:0009907	decreased tongue size	0.11	>=0.20	ENSG00000256193 (4.6)	GDF5 (3.0)	PALLD (2.3)	RDH10 (2.2)	OSMR (1.5)	ENSG00000226497 (1.3)	PKIB (1.2)	STAU2 (1.2)	SCRIB (1.1)	NFS1 (1.0)
Hepcidin_all	ENSG00000184203	PPP1R2 PPI subnetwork	0.11	>=0.20	HSPA13 (4.8)	ERGIC3 (3.7)	PRCP (2.5)	SLITRK1 (2.1)	SPOCK1 (1.9)	SERINC1 (1.9)	CPNE1 (1.8)	HSF2 (1.5)	ENSG00000245832 (1.3)	FAM181B (1.3)
Hepcidin_all	ENSG00000187558	ENSG00000187558 PPI subnetwork	0.11	>=0.20	HSPA13 (4.8)	ERGIC3 (3.7)	PRCP (2.5)	SLITRK1 (2.1)	SPOCK1 (1.9)	SERINC1 (1.9)	CPNE1 (1.8)	HSF2 (1.5)	ENSG00000245832 (1.3)	FAM181B (1.3)
Hepcidin_all	ENSG00000100297	MCM5 PPI subnetwork	0.11	>=0.20	C11orf82 (4.9)	HSF2 (1.5)	CEP250 (1.5)	WWOX (1.3)	MCPH1 (1.1)	SCRIB (1.0)	ANO3 (1.0)	FAM181B (1.0)	ZNF438 (0.9)	UBE2V2 (0.8)
Hepcidin_all	GO:0043198	dendritic shaft	0.11	>=0.20	KCNIP1 (3.0)	ANO3 (2.4)	STAU2 (2.2)	SLC12A5 (2.1)	SLITRK1 (2.1)	CALN1 (2.1)	ENSG00000256193 (1.8)	ERGIC3 (1.7)	PALLD (1.6)	CDH22 (1.5)
Hepcidin_all	GO:0006913	nucleocytoplasmic transport	0.11	>=0.20	RBM39 (2.6)	UBE2V2 (2.1)	NCOA5 (1.9)	ENSG00000245832 (1.9)	PHF20 (1.6)	ZNF438 (1.6)	ENSG00000253302 (1.6)	RBM12 (1.4)	RPL7 (1.0)	SCRIB (1.0)
Hepcidin_all	REACTOME_REGULATION_OF_BETA:CELL_DEVELOPMENT	REACTOME_REGULATION_OF_BETA:CELL_DEVELOPMENT	0.11	>=0.20	KCNIP1 (2.6)	CLRN3 (2.5)	CDH22 (2.4)	SPOCK1 (1.9)	FSTL5 (1.6)	WWOX (1.5)	ENSG00000250341 (1.3)	RDH10 (1.2)	EPPK1 (1.1)	PKIB (1.0)
Hepcidin_all	MP:0003043	hypoalgesia	0.11	>=0.20	KCNIP1 (3.8)	ANO3 (2.8)	CLRN3 (2.5)	RDH10 (2.0)	SLITRK1 (1.9)	FSTL5 (1.8)	FAM181B (1.4)	RPL7 (1.2)	SLC12A5 (1.0)	FER1L4 (0.9)
Hepcidin_all	GO:0010833	telomere maintenance via telomere lengthening	0.11	>=0.20	WWOX (3.8)	MCPH1 (2.9)	CEP250 (2.7)	ENSG00000250341 (2.4)	C20orf152 (2.2)	C11orf82 (2.1)	ABCC13 (2.0)	PHF20 (1.9)	PKIB (1.3)	HSF2 (1.1)
Hepcidin_all	GO:0019905	syntaxin binding	0.11	>=0.20	SLC12A5 (3.5)	SERINC1 (2.7)	SLITRK1 (2.4)	SPOCK1 (2.2)	EML6 (2.1)	CALN1 (1.9)	ENSG00000226497 (1.8)	FSTL5 (1.8)	WWOX (1.7)	GDF5 (1.5)
Hepcidin_all	GO:0007600	sensory perception	0.11	>=0.20	FSTL5 (3.0)	ENSG00000250341 (2.0)	EML6 (1.8)	RDH10 (1.7)	ABCC13 (1.4)	SLC12A5 (1.3)	KCNIP1 (1.2)	ENSG00000248329 (1.0)	SPOCK1 (1.0)	ENSG00000253302 (1.0)
Hepcidin_all	GO:0033017	sarcoplasmic reticulum membrane	0.11	>=0.20	STAU2 (1.9)	ANO3 (1.8)	SLC12A5 (1.5)	CLRN3 (1.1)	FSTL5 (1.1)	PKIB (1.1)	PALLD (1.0)	CALN1 (1.0)	ENSG00000245832 (0.9)	EML6 (0.9)
Hepcidin_all	ENSG00000164330	EBF1 PPI subnetwork	0.11	>=0.20	LRRK1 (2.5)	ENSG00000250341 (2.4)	GDF5 (2.3)	SLITRK1 (2.2)	RICTOR (1.9)	PHF20 (1.5)	C20orf152 (1.4)	SCRIB (1.3)	ENSG00000248329 (1.3)	CEP250 (1.1)
Hepcidin_all	ENSG00000088833	NSFL1C PPI subnetwork	0.11	>=0.20	HSPA13 (3.0)	UBE2V2 (2.0)	SERINC1 (1.8)	ENSG00000256193 (1.5)	STAU2 (1.5)	RBM39 (1.5)	HSF2 (1.3)	FSTL5 (1.1)	SCRIB (1.0)	EML6 (1.0)
Hepcidin_all	ENSG00000096717	SIRT1 PPI subnetwork	0.11	>=0.20	RICTOR (3.3)	EPPK1 (2.1)	NCOA5 (1.7)	ERGIC3 (1.5)	C20orf152 (1.5)	FER1L4 (1.5)	CALN1 (1.2)	ABCC13 (1.1)	ENSG00000250341 (1.0)	ENSG00000256193 (1.0)
Hepcidin_all	GO:0070507	regulation of microtubule cytoskeleton organization	0.11	>=0.20	FSTL5 (2.8)	STAU2 (2.6)	C11orf82 (2.4)	HSF2 (2.3)	ABCC13 (1.8)	SLITRK1 (1.5)	CEP250 (1.4)	MCPH1 (1.2)	HSPA13 (1.1)	UBE2V2 (1.1)
Hepcidin_all	ENSG00000168918	INPP5D PPI subnetwork	0.11	>=0.20	PRCP (2.2)	RPL7 (1.5)	CLRN3 (1.4)	BPI (1.1)	ENSG00000245832 (1.1)	CD40 (1.0)	ZNF438 (1.0)	ENSG00000250341 (1.0)	CEP250 (1.0)	ENSG00000248329 (0.9)
Hepcidin_all	MP:0002066	abnormal motor capabilities/coordination/movement	0.11	>=0.20	SLITRK1 (3.5)	FSTL5 (2.6)	SLC12A5 (2.4)	CDH22 (2.3)	SERINC1 (2.0)	WWOX (2.0)	CEP250 (1.8)	SPOCK1 (1.7)	PKIB (1.7)	CALN1 (1.6)
Hepcidin_all	ENSG00000079841	RIMS1 PPI subnetwork	0.11	>=0.20	SLC12A5 (3.7)	CDH22 (2.3)	SERINC1 (2.2)	SPOCK1 (2.0)	PKIB (1.8)	FSTL5 (1.5)	CLRN3 (1.3)	SLITRK1 (1.2)	NCOA5 (1.1)	UBE2V2 (1.0)
Hepcidin_all	GO:0031396	regulation of protein ubiquitination	0.11	>=0.20	SCAND1 (2.6)	ROMO1 (2.1)	UBE2V2 (2.0)	TMBIM4 (1.9)	HSF2 (1.4)	HSPA13 (1.2)	ERGIC3 (1.0)	STAU2 (0.7)	CALN1 (0.7)	C11orf82 (0.7)
Hepcidin_all	GO:0006942	regulation of striated muscle contraction	0.11	>=0.20	ENSG00000256193 (2.5)	CDH22 (1.7)	ENSG00000253302 (1.3)	CALN1 (1.3)	PALLD (1.2)	SPOCK1 (1.0)	GDF5 (1.0)	ENSG00000226497 (0.9)	FER1L4 (0.9)	TMBIM4 (0.8)
Hepcidin_all	GO:0004114	3',5'-cyclic-nucleotide phosphodiesterase activity	0.11	>=0.20	ANO3 (2.5)	SPOCK1 (2.3)	ABCC13 (2.2)	PHF20 (2.1)	RDH10 (1.8)	ENSG00000248329 (1.8)	FSTL5 (1.7)	CLRN3 (1.6)	OSMR (1.2)	SLC12A5 (1.2)
Hepcidin_all	MP:0008540	abnormal cerebrum morphology	0.11	>=0.20	FAM181B (2.4)	SPAG4 (2.1)	WWOX (1.7)	CEP250 (1.4)	ZNF438 (1.4)	KCNIP1 (1.4)	PRCP (1.2)	CDH22 (1.1)	ENSG00000250341 (1.0)	ANO3 (0.9)
Hepcidin_all	GO:0007126	meiosis	0.11	>=0.20	ENSG00000226497 (2.9)	CEP250 (2.0)	C11orf82 (2.0)	ZNF438 (1.5)	STAU2 (1.3)	CALN1 (1.2)	C20orf152 (1.1)	UBE2V2 (1.1)	HSF2 (1.0)	RPL7 (1.0)
Hepcidin_all	GO:0051327	M phase of meiotic cell cycle	0.11	>=0.20	ENSG00000226497 (2.9)	CEP250 (2.0)	C11orf82 (2.0)	ZNF438 (1.5)	STAU2 (1.3)	CALN1 (1.2)	C20orf152 (1.1)	UBE2V2 (1.1)	HSF2 (1.0)	RPL7 (1.0)
Hepcidin_all	GO:0002294	CD4-positive, alpha-beta T cell differentiation involved in immune response	0.11	>=0.20	CD40 (3.0)	LRRK1 (2.3)	ENSG00000250341 (2.0)	MCPH1 (1.7)	ZNF438 (1.5)	RICTOR (1.4)	HSF2 (1.2)	PKIB (1.1)	STAU2 (1.0)	CALN1 (1.0)
Hepcidin_all	GO:0042093	T-helper cell differentiation	0.11	>=0.20	CD40 (3.0)	LRRK1 (2.3)	ENSG00000250341 (2.0)	MCPH1 (1.7)	ZNF438 (1.5)	RICTOR (1.4)	HSF2 (1.2)	PKIB (1.1)	STAU2 (1.0)	CALN1 (1.0)
Hepcidin_all	MP:0000160	kyphosis	0.11	>=0.20	SPOCK1 (2.6)	GDF5 (2.5)	OSMR (2.1)	ENSG00000248329 (1.5)	CALN1 (1.2)	RICTOR (1.1)	SLITRK1 (1.0)	WWOX (1.0)	PALLD (1.0)	LRRK1 (0.9)
Hepcidin_all	REACTOME_ENDOGENOUS_STEROLS	REACTOME_ENDOGENOUS_STEROLS	0.11	>=0.20	CALN1 (2.8)	ENSG00000245832 (1.9)	ENSG00000248329 (1.7)	C20orf152 (1.7)	BPI (1.3)	ENSG00000250341 (1.2)	ZNF438 (1.1)	ANO3 (1.1)	TMBIM4 (1.0)	CD40 (1.0)
Hepcidin_all	ENSG00000087245	MMP2 PPI subnetwork	0.11	>=0.20	OSMR (4.8)	GDF5 (2.1)	RDH10 (2.1)	SLITRK1 (1.8)	SPOCK1 (1.5)	CALN1 (1.5)	BPI (1.1)	ENSG00000253302 (1.0)	KCNIP1 (1.0)	RPL7 (0.8)
Hepcidin_all	ENSG00000122126	OCRL PPI subnetwork	0.11	>=0.20	RBM39 (2.5)	KCNIP1 (1.9)	PKIB (1.7)	ENSG00000256193 (1.6)	EML6 (1.2)	HSPA13 (1.2)	FSTL5 (1.2)	SLITRK1 (1.1)	SCAND1 (1.1)	SERINC1 (1.0)
Hepcidin_all	ENSG00000176788	BASP1 PPI subnetwork	0.11	>=0.20	SLC12A5 (4.2)	EML6 (3.2)	CALN1 (2.3)	FER1L4 (2.1)	SPOCK1 (2.0)	ANO3 (2.0)	STAU2 (1.9)	CPNE1 (1.5)	CDH22 (1.4)	UBE2V2 (1.3)
Hepcidin_all	MP:0001899	absent long term depression	0.11	>=0.20	KCNIP1 (4.0)	CALN1 (2.7)	EML6 (2.6)	ANO3 (2.3)	SLC12A5 (2.2)	FSTL5 (2.1)	RICTOR (2.0)	PKIB (1.9)	FAM181B (1.7)	SLITRK1 (1.6)
Hepcidin_all	MP:0002546	mydriasis	0.11	>=0.20	FSTL5 (4.8)	RDH10 (2.9)	PALLD (2.2)	SPOCK1 (2.0)	EML6 (1.8)	ENSG00000226497 (1.6)	BPI (1.2)	CLRN3 (1.2)	TMBIM4 (1.1)	GDF5 (0.9)
Hepcidin_all	GO:0051603	proteolysis involved in cellular protein catabolic process	0.11	>=0.20	RICTOR (2.1)	HSF2 (2.0)	HSPA13 (2.0)	EML6 (1.9)	SERINC1 (1.7)	TMBIM4 (1.6)	ENSG00000245832 (1.6)	SCAND1 (1.5)	CPNE1 (1.4)	RBM39 (1.2)
Hepcidin_all	GO:0051018	protein kinase A binding	0.11	>=0.20	ANO3 (2.5)	CALN1 (2.0)	ENSG00000245832 (2.0)	SPAG4 (1.7)	SLC12A5 (1.6)	RBM12 (1.4)	SERINC1 (1.2)	CLRN3 (1.2)	EPPK1 (1.1)	HSF2 (1.1)
Hepcidin_all	ENSG00000166848	TERF2IP PPI subnetwork	0.11	>=0.20	WWOX (3.5)	STAU2 (2.2)	PHF20 (2.0)	MCPH1 (1.7)	C20orf152 (1.6)	CEP250 (1.3)	C11orf82 (1.2)	ENSG00000256193 (1.1)	RPL7 (1.1)	CPNE1 (1.1)
Hepcidin_all	GO:0044257	cellular protein catabolic process	0.11	>=0.20	RICTOR (2.2)	HSPA13 (2.0)	HSF2 (2.0)	SERINC1 (1.9)	EML6 (1.8)	TMBIM4 (1.8)	ENSG00000245832 (1.6)	SCAND1 (1.5)	CPNE1 (1.4)	RBM39 (1.4)
Hepcidin_all	REACTOME_BIOSYNTHESIS_OF_THE_N:GLYCAN_PRECURSOR_DOLICHOL_LIPID:LINKED_OLIGOSACCHARIDE_LLO_AND_TRANSFER_TO_A_NASCENT_PROTEIN	REACTOME_BIOSYNTHESIS_OF_THE_N:GLYCAN_PRECURSOR_DOLICHOL_LIPID:LINKED_OLIGOSACCHARIDE_LLO_AND_TRANSFER_TO_A_NASCENT_PROTEIN	0.11	>=0.20	HSPA13 (4.2)	TMBIM4 (3.6)	PRCP (1.7)	ERGIC3 (1.6)	NFS1 (1.4)	SPAG4 (1.3)	CPNE1 (1.2)	RDH10 (1.2)	SERINC1 (1.1)	SCAND1 (1.1)
Hepcidin_all	ENSG00000149968	MMP3 PPI subnetwork	0.11	>=0.20	OSMR (4.8)	GDF5 (3.3)	ENSG00000248329 (2.0)	ENSG00000253302 (1.7)	SPOCK1 (1.7)	FAM181B (1.6)	CALN1 (1.5)	SLITRK1 (1.4)	RDH10 (1.4)	ANO3 (1.2)
Hepcidin_all	ENSG00000139318	DUSP6 PPI subnetwork	0.11	>=0.20	ENSG00000226497 (2.2)	ENSG00000245832 (1.7)	RBM12 (1.5)	STAU2 (1.3)	ENSG00000256193 (1.1)	ROMO1 (1.1)	EML6 (1.0)	BPI (0.9)	PHF20 (0.9)	ABCC13 (0.9)
Hepcidin_all	ENSG00000123124	WWP1 PPI subnetwork	0.11	>=0.20	RBM39 (2.3)	ENSG00000226497 (2.0)	FAM181B (1.9)	SERINC1 (1.8)	RBM12 (1.7)	SCAND1 (1.6)	TMBIM4 (1.1)	ENSG00000256193 (1.1)	SCRIB (1.1)	ERGIC3 (0.9)
Hepcidin_all	ENSG00000130522	JUND PPI subnetwork	0.11	>=0.20	WWOX (2.4)	HSF2 (2.4)	PKIB (2.1)	SERINC1 (1.6)	CALN1 (1.5)	RBM39 (1.2)	ENSG00000253302 (1.2)	UBE2V2 (1.1)	OSMR (1.1)	SCRIB (0.9)
Hepcidin_all	ENSG00000117906	RCN2 PPI subnetwork	0.11	>=0.20	HSPA13 (4.2)	SLITRK1 (2.1)	ERGIC3 (1.8)	CDH22 (1.7)	WWOX (1.7)	SERINC1 (1.5)	FAM181B (1.4)	KCNIP1 (1.4)	CD40 (1.3)	PRCP (1.3)
Hepcidin_all	MP:0002575	increased circulating ketone body level	0.11	>=0.20	ENSG00000245832 (2.5)	MCPH1 (1.9)	SPOCK1 (1.8)	CLRN3 (1.6)	HSF2 (1.2)	NFS1 (1.2)	PALLD (1.1)	EPPK1 (1.1)	FSTL5 (1.0)	ENSG00000250341 (1.0)
Hepcidin_all	GO:0030665	clathrin coated vesicle membrane	0.12	>=0.20	SLC12A5 (5.1)	FSTL5 (2.9)	SLITRK1 (2.6)	SPOCK1 (2.1)	WWOX (2.1)	KCNIP1 (1.9)	CDH22 (1.7)	CALN1 (1.4)	EML6 (1.4)	ENSG00000248329 (1.3)
Hepcidin_all	GO:0044433	cytoplasmic vesicle part	0.12	>=0.20	SLC12A5 (2.8)	FSTL5 (2.2)	SLITRK1 (2.2)	SPOCK1 (2.1)	KCNIP1 (2.1)	HSPA13 (2.0)	EML6 (1.8)	CDH22 (1.7)	SERINC1 (1.7)	PRCP (1.6)
Hepcidin_all	ENSG00000036257	CUL3 PPI subnetwork	0.12	>=0.20	MCPH1 (2.6)	HSF2 (2.5)	ZNF438 (2.0)	C20orf152 (1.7)	ENSG00000245832 (1.4)	RICTOR (1.3)	CEP250 (1.1)	ROMO1 (0.9)	WWOX (0.8)	SERINC1 (0.8)
Hepcidin_all	MP:0003044	impaired basement membrane formation	0.12	>=0.20	SPAG4 (3.1)	OSMR (2.3)	HSPA13 (2.0)	FER1L4 (2.0)	ENSG00000250341 (1.5)	FAM181B (1.4)	SLITRK1 (1.3)	SPOCK1 (1.3)	EPPK1 (1.2)	PRCP (1.2)
Hepcidin_all	ENSG00000125740	FOSB PPI subnetwork	0.12	>=0.20	MCPH1 (2.1)	ZNF438 (2.0)	RICTOR (1.2)	TMBIM4 (1.2)	SCAND1 (1.1)	GDF5 (1.1)	CLRN3 (1.1)	ENSG00000256193 (1.1)	ROMO1 (1.0)	OSMR (1.0)
Hepcidin_all	ENSG00000105404	RABAC1 PPI subnetwork	0.12	>=0.20	TMBIM4 (2.3)	ENSG00000226497 (2.1)	SERINC1 (1.7)	HSPA13 (1.4)	STAU2 (1.4)	MCPH1 (1.3)	UBE2V2 (1.2)	EML6 (1.0)	SLITRK1 (0.8)	ZNF438 (0.8)
Hepcidin_all	GO:0000139	Golgi membrane	0.12	>=0.20	HSPA13 (5.0)	SERINC1 (2.8)	TMBIM4 (2.2)	PRCP (2.2)	SLITRK1 (2.0)	KCNIP1 (2.0)	ERGIC3 (1.7)	ENSG00000248329 (1.0)	LRRK1 (1.0)	SPOCK1 (0.9)
Hepcidin_all	GO:0042578	phosphoric ester hydrolase activity	0.12	>=0.20	SLC12A5 (2.0)	STAU2 (1.9)	RDH10 (1.8)	EML6 (1.7)	FSTL5 (1.6)	CLRN3 (1.3)	ANO3 (1.2)	SPOCK1 (1.1)	PHF20 (1.1)	CPNE1 (0.9)
Hepcidin_all	ENSG00000188021	UBQLN2 PPI subnetwork	0.12	>=0.20	STAU2 (2.8)	HSPA13 (2.4)	ERGIC3 (2.0)	UBE2V2 (1.9)	FER1L4 (1.7)	SERINC1 (1.7)	KCNIP1 (1.4)	MCPH1 (1.2)	TMBIM4 (1.1)	SPAG4 (1.1)
Hepcidin_all	ENSG00000137486	ARRB1 PPI subnetwork	0.12	>=0.20	NCOA5 (2.6)	C20orf152 (2.4)	PHF20 (2.3)	CPNE1 (1.9)	RBM39 (1.9)	RPL7 (1.8)	ENSG00000250341 (1.7)	ENSG00000253302 (1.7)	BPI (1.7)	SCAND1 (1.6)
Hepcidin_all	MP:0003052	omphalocele	0.12	>=0.20	CLRN3 (2.2)	HSF2 (2.2)	ENSG00000248329 (2.1)	GDF5 (1.9)	ERGIC3 (1.8)	PALLD (1.7)	SERINC1 (1.4)	SCAND1 (1.4)	ABCC13 (1.1)	ENSG00000256193 (1.1)
Hepcidin_all	ENSG00000132589	FLOT2 PPI subnetwork	0.12	>=0.20	CLRN3 (3.7)	ENSG00000253302 (1.5)	PRCP (1.4)	TMBIM4 (1.4)	RICTOR (1.3)	PALLD (1.2)	ENSG00000250341 (1.1)	ZNF438 (1.1)	FSTL5 (0.6)	ENSG00000226497 (0.6)
Hepcidin_all	MP:0008789	abnormal olfactory epithelium morphology	0.12	>=0.20	FAM181B (2.3)	FSTL5 (1.8)	PALLD (1.6)	WWOX (1.5)	MCPH1 (1.4)	ENSG00000248329 (1.4)	GDF5 (1.3)	RDH10 (1.2)	ANO3 (1.0)	EML6 (1.0)
Hepcidin_all	ENSG00000092098	RNF31 PPI subnetwork	0.12	>=0.20	CD40 (2.3)	GDF5 (1.7)	NCOA5 (1.5)	CPNE1 (1.4)	OSMR (1.3)	ENSG00000256193 (1.3)	FSTL5 (1.1)	ENSG00000226497 (1.1)	NFS1 (1.1)	ENSG00000245832 (0.9)
Hepcidin_all	ENSG00000179036	ENSG00000179036 PPI subnetwork	0.12	>=0.20	UBE2V2 (2.8)	SLC12A5 (2.4)	SERINC1 (2.2)	SLITRK1 (2.2)	PHF20 (1.8)	STAU2 (1.6)	FSTL5 (1.5)	PKIB (1.2)	CD40 (1.0)	EML6 (0.9)
Hepcidin_all	ENSG00000084073	ZMPSTE24 PPI subnetwork	0.12	>=0.20	HSPA13 (3.0)	TMBIM4 (2.4)	UBE2V2 (2.3)	ENSG00000226497 (2.0)	PRCP (1.5)	FSTL5 (1.0)	SERINC1 (1.0)	ABCC13 (1.0)	FER1L4 (0.9)	CLRN3 (0.9)
Hepcidin_all	GO:0008633	activation of pro-apoptotic gene products	0.12	>=0.20	LRRK1 (2.5)	MCPH1 (2.4)	SCAND1 (1.6)	ENSG00000226497 (1.3)	C20orf152 (1.2)	PHF20 (1.1)	RICTOR (1.0)	SPAG4 (1.0)	ENSG00000253302 (0.9)	CEP250 (0.9)
Hepcidin_all	GO:0046873	metal ion transmembrane transporter activity	0.12	>=0.20	KCNIP1 (3.3)	SLC12A5 (3.1)	CDH22 (2.9)	ENSG00000250341 (1.6)	CLRN3 (1.6)	FAM181B (1.6)	SLITRK1 (1.5)	SERINC1 (1.4)	CALN1 (1.3)	FSTL5 (1.2)
Hepcidin_all	ENSG00000157349	DDX19B PPI subnetwork	0.12	>=0.20	MCPH1 (2.6)	ENSG00000245832 (2.3)	RBM39 (2.2)	ABCC13 (1.8)	RPL7 (1.8)	EML6 (1.6)	ENSG00000256193 (1.6)	ENSG00000250341 (1.5)	SERINC1 (1.4)	NFS1 (1.4)
Hepcidin_all	REACTOME_GLYCOSPHINGOLIPID_METABOLISM	REACTOME_GLYCOSPHINGOLIPID_METABOLISM	0.12	>=0.20	PRCP (4.3)	ERGIC3 (3.6)	ZNF438 (2.1)	TMBIM4 (2.0)	SCAND1 (1.9)	SPAG4 (1.8)	CLRN3 (1.5)	SERINC1 (1.4)	C20orf152 (1.1)	HSF2 (1.0)
Hepcidin_all	GO:0071436	sodium ion export	0.12	>=0.20	FAM181B (2.2)	KCNIP1 (2.0)	CALN1 (1.8)	C20orf152 (1.7)	TMBIM4 (1.6)	ENSG00000253302 (1.5)	ABCC13 (1.4)	SLC12A5 (1.4)	ENSG00000248329 (1.3)	CDH22 (1.2)
Hepcidin_all	MP:0009745	abnormal behavioral response to xenobiotic	0.12	>=0.20	SLC12A5 (5.1)	ANO3 (3.4)	KCNIP1 (3.0)	CALN1 (2.5)	SLITRK1 (2.5)	FSTL5 (2.2)	EML6 (2.0)	CDH22 (0.9)	ENSG00000250341 (0.9)	FAM181B (0.8)
Hepcidin_all	GO:0045823	positive regulation of heart contraction	0.12	>=0.20	CDH22 (2.5)	ENSG00000253302 (2.3)	ENSG00000250341 (2.3)	ENSG00000248329 (2.3)	ABCC13 (1.8)	FAM181B (1.6)	FER1L4 (1.5)	KCNIP1 (1.4)	ZNF438 (1.1)	PALLD (0.9)
Hepcidin_all	MP:0000787	abnormal telencephalon morphology	0.12	>=0.20	FAM181B (3.0)	FSTL5 (2.2)	PALLD (1.8)	ANO3 (1.7)	CDH22 (1.7)	WWOX (1.6)	PHF20 (1.4)	BPI (1.3)	LRRK1 (1.2)	MCPH1 (1.1)
Hepcidin_all	ENSG00000166478	ZNF143 PPI subnetwork	0.12	>=0.20	MCPH1 (3.7)	UBE2V2 (3.1)	ROMO1 (2.7)	NFS1 (1.6)	RDH10 (1.5)	ENSG00000256193 (1.4)	C20orf152 (1.3)	PHF20 (1.1)	FER1L4 (1.0)	CPNE1 (1.0)
Hepcidin_all	KEGG_PROTEIN_EXPORT	KEGG_PROTEIN_EXPORT	0.12	>=0.20	HSPA13 (7.3)	ERGIC3 (3.6)	SERINC1 (3.4)	TMBIM4 (2.5)	ROMO1 (1.6)	SPAG4 (1.4)	RDH10 (1.1)	FER1L4 (1.0)	HSF2 (0.9)	WWOX (0.9)
Hepcidin_all	MP:0000890	thin cerebellar molecular layer	0.12	>=0.20	CDH22 (3.9)	SPOCK1 (3.9)	KCNIP1 (2.9)	CALN1 (2.6)	SLC12A5 (2.3)	PKIB (2.3)	FSTL5 (2.1)	SLITRK1 (2.1)	ENSG00000253302 (2.0)	MCPH1 (1.2)
Hepcidin_all	MP:0004736	abnormal distortion product otoacoustic emission	0.12	>=0.20	SPOCK1 (3.4)	SLITRK1 (2.5)	KCNIP1 (2.3)	ENSG00000256193 (1.6)	EML6 (1.5)	SLC12A5 (1.4)	CDH22 (1.2)	RDH10 (1.1)	ANO3 (1.1)	MCPH1 (1.1)
Hepcidin_all	ENSG00000020922	MRE11A PPI subnetwork	0.12	>=0.20	C11orf82 (3.8)	CEP250 (2.7)	MCPH1 (1.9)	WWOX (1.5)	RBM39 (1.5)	CPNE1 (1.2)	RBM12 (1.2)	PHF20 (1.1)	CALN1 (0.9)	FER1L4 (0.8)
Hepcidin_all	KEGG_GLYCOSPHINGOLIPID_BIOSYNTHESIS_GLOBO_SERIES	KEGG_GLYCOSPHINGOLIPID_BIOSYNTHESIS_GLOBO_SERIES	0.12	>=0.20	PRCP (4.0)	ENSG00000248329 (3.0)	FAM181B (2.6)	CLRN3 (2.6)	ENSG00000256193 (2.6)	ERGIC3 (2.1)	KCNIP1 (1.7)	SLITRK1 (1.6)	FER1L4 (1.4)	SPAG4 (1.4)
Hepcidin_all	GO:0007091	mitotic metaphase/anaphase transition	0.12	>=0.20	RBM39 (2.7)	C11orf82 (2.3)	CEP250 (2.0)	RICTOR (1.4)	RPL7 (1.3)	C20orf152 (1.2)	UBE2V2 (1.2)	STAU2 (1.2)	MCPH1 (1.1)	LRRK1 (1.1)
Hepcidin_all	ENSG00000184489	PTP4A3 PPI subnetwork	0.12	>=0.20	HSPA13 (3.6)	SERINC1 (2.4)	UBE2V2 (2.4)	NFS1 (2.0)	MCPH1 (2.0)	SCRIB (1.8)	ABCC13 (1.5)	HSF2 (1.0)	STAU2 (0.9)	RBM12 (0.8)
Hepcidin_all	GO:0006891	intra-Golgi vesicle-mediated transport	0.12	>=0.20	ENSG00000226497 (2.4)	ENSG00000256193 (2.0)	HSPA13 (1.8)	EML6 (1.6)	TMBIM4 (0.9)	ZNF438 (0.7)	CLRN3 (0.7)	RICTOR (0.6)	ENSG00000250341 (0.5)	CALN1 (0.5)
Hepcidin_all	GO:0032400	melanosome localization	0.12	>=0.20	ENSG00000226497 (2.4)	STAU2 (2.0)	LRRK1 (1.7)	MCPH1 (1.6)	UBE2V2 (1.4)	C20orf152 (1.3)	WWOX (1.0)	NFS1 (0.9)	SLC12A5 (0.9)	GDF5 (0.8)
Hepcidin_all	ENSG00000198018	ENTPD7 PPI subnetwork	0.12	>=0.20	TMBIM4 (4.1)	SCAND1 (3.2)	ERGIC3 (2.5)	SERINC1 (2.0)	STAU2 (1.9)	UBE2V2 (1.8)	ENSG00000226497 (1.7)	MCPH1 (1.5)	SLITRK1 (1.4)	SPOCK1 (1.3)
Hepcidin_all	KEGG_SULFUR_METABOLISM	KEGG_SULFUR_METABOLISM	0.12	>=0.20	ENSG00000248329 (2.4)	CLRN3 (1.8)	WWOX (1.7)	PRCP (1.6)	HSPA13 (1.6)	ENSG00000253302 (1.4)	ZNF438 (1.4)	TMBIM4 (1.3)	CALN1 (1.1)	KCNIP1 (1.1)
Hepcidin_all	ENSG00000169896	ITGAM PPI subnetwork	0.12	>=0.20	BPI (6.1)	SPAG4 (3.2)	OSMR (2.2)	PRCP (1.9)	LRRK1 (1.6)	FER1L4 (1.6)	CD40 (1.2)	HSF2 (0.9)	ABCC13 (0.9)	SPOCK1 (0.9)
Hepcidin_all	REACTOME_ASPARAGINE_N:LINKED_GLYCOSYLATION	REACTOME_ASPARAGINE_N:LINKED_GLYCOSYLATION	0.12	>=0.20	HSPA13 (7.0)	ERGIC3 (3.9)	TMBIM4 (2.4)	PRCP (2.2)	ENSG00000250341 (1.6)	SPAG4 (1.3)	SERINC1 (1.1)	ROMO1 (1.0)	FER1L4 (0.9)	CPNE1 (0.9)
Hepcidin_all	REACTOME_ADHERENS_JUNCTIONS_INTERACTIONS	REACTOME_ADHERENS_JUNCTIONS_INTERACTIONS	0.12	>=0.20	SLITRK1 (3.6)	EPPK1 (2.9)	KCNIP1 (2.4)	ENSG00000256193 (2.3)	SPOCK1 (2.2)	RDH10 (1.9)	PKIB (1.9)	PALLD (1.8)	ENSG00000248329 (1.7)	FSTL5 (1.5)
Hepcidin_all	GO:0002474	antigen processing and presentation of peptide antigen via MHC class I	0.12	>=0.20	ROMO1 (2.4)	ENSG00000245832 (2.2)	TMBIM4 (2.2)	ERGIC3 (2.0)	SCAND1 (1.8)	ABCC13 (1.8)	HSPA13 (1.7)	HSF2 (1.4)	CPNE1 (1.4)	FSTL5 (1.2)
Hepcidin_all	GO:0019941	modification-dependent protein catabolic process	0.12	>=0.20	HSF2 (2.1)	RICTOR (2.1)	EML6 (1.9)	HSPA13 (1.8)	ENSG00000245832 (1.6)	SERINC1 (1.6)	SCAND1 (1.5)	CPNE1 (1.5)	TMBIM4 (1.4)	UBE2V2 (1.1)
Hepcidin_all	GO:0019208	phosphatase regulator activity	0.12	>=0.20	ANO3 (2.7)	MCPH1 (2.2)	CLRN3 (1.6)	FAM181B (1.6)	SPOCK1 (1.5)	NCOA5 (1.2)	ENSG00000253302 (1.2)	SCAND1 (1.1)	PHF20 (1.1)	ZNF438 (1.1)
Hepcidin_all	MP:0005553	increased circulating creatinine level	0.12	>=0.20	CLRN3 (3.3)	OSMR (2.1)	RICTOR (2.0)	EML6 (1.9)	ENSG00000248329 (1.7)	SPOCK1 (1.7)	PALLD (1.0)	EPPK1 (1.0)	TMBIM4 (1.0)	ERGIC3 (0.8)
Hepcidin_all	GO:0007030	Golgi organization	0.12	>=0.20	HSPA13 (2.3)	ZNF438 (1.9)	ENSG00000226497 (1.6)	RPL7 (1.2)	TMBIM4 (1.1)	ENSG00000250341 (0.8)	WWOX (0.7)	ENSG00000256193 (0.6)	CDH22 (0.6)	BPI (0.6)
Hepcidin_all	GO:0019888	protein phosphatase regulator activity	0.12	>=0.20	MCPH1 (2.5)	ANO3 (2.3)	CLRN3 (1.5)	NCOA5 (1.5)	SLITRK1 (1.3)	KCNIP1 (1.3)	PHF20 (1.2)	UBE2V2 (1.1)	ENSG00000253302 (1.1)	SCAND1 (1.0)
Hepcidin_all	GO:0055102	lipase inhibitor activity	0.12	>=0.20	BPI (3.7)	LRRK1 (2.7)	CDH22 (2.3)	SLC12A5 (1.9)	FSTL5 (1.6)	PKIB (1.5)	SPOCK1 (1.4)	PALLD (1.1)	GDF5 (0.9)	EPPK1 (0.9)
Hepcidin_all	GO:0015939	pantothenate metabolic process	0.12	>=0.20	ZNF438 (2.1)	LRRK1 (2.0)	ENSG00000245832 (1.5)	TMBIM4 (1.3)	SPAG4 (1.1)	ENSG00000250341 (1.0)	ABCC13 (1.0)	EPPK1 (0.8)	ENSG00000226497 (0.7)	UBE2V2 (0.6)
Hepcidin_all	ENSG00000165916	PSMC3 PPI subnetwork	0.12	>=0.20	UBE2V2 (2.5)	ROMO1 (2.3)	HSPA13 (2.3)	CPNE1 (1.9)	FSTL5 (1.6)	SCAND1 (1.4)	OSMR (1.3)	TMBIM4 (1.3)	HSF2 (1.1)	SCRIB (1.0)
Hepcidin_all	GO:0000819	sister chromatid segregation	0.12	>=0.20	C11orf82 (3.7)	RBM39 (1.5)	ABCC13 (1.4)	ENSG00000256193 (1.3)	RPL7 (1.3)	SPAG4 (1.2)	STAU2 (1.1)	ENSG00000253302 (1.1)	UBE2V2 (1.0)	ENSG00000250341 (0.9)
Hepcidin_all	ENSG00000198517	MAFK PPI subnetwork	0.12	>=0.20	TMBIM4 (2.0)	HSPA13 (2.0)	GDF5 (1.8)	CD40 (1.4)	ABCC13 (1.2)	ZNF438 (0.9)	ENSG00000250341 (0.9)	C11orf82 (0.9)	RBM39 (0.8)	PKIB (0.7)
Hepcidin_all	KEGG_DRUG_METABOLISM_OTHER_ENZYMES	KEGG_DRUG_METABOLISM_OTHER_ENZYMES	0.12	>=0.20	CLRN3 (2.1)	CEP250 (1.8)	ENSG00000248329 (1.6)	NFS1 (1.5)	ABCC13 (1.4)	FSTL5 (1.1)	BPI (1.0)	WWOX (0.9)	EPPK1 (0.8)	C11orf82 (0.6)
Hepcidin_all	ENSG00000177879	AP3S1 PPI subnetwork	0.12	>=0.20	TMBIM4 (3.2)	SERINC1 (2.1)	ENSG00000248329 (2.0)	C20orf152 (2.0)	WWOX (1.9)	GDF5 (1.8)	NFS1 (1.6)	ERGIC3 (1.5)	ENSG00000226497 (1.5)	OSMR (1.5)
Hepcidin_all	MP:0008874	decreased physiological sensitivity to xenobiotic	0.12	>=0.20	OSMR (2.7)	BPI (2.6)	FSTL5 (2.5)	CALN1 (2.0)	LRRK1 (1.7)	CLRN3 (1.6)	ENSG00000245832 (1.4)	FER1L4 (1.1)	CD40 (1.1)	ENSG00000253302 (1.1)
Hepcidin_all	MP:0003731	abnormal retinal outer nuclear layer morphology	0.12	>=0.20	C20orf152 (2.8)	ENSG00000250341 (2.5)	RDH10 (2.4)	CEP250 (2.1)	SPAG4 (1.7)	ENSG00000226497 (1.6)	WWOX (1.4)	FER1L4 (1.1)	ANO3 (0.9)	SERINC1 (0.9)
Hepcidin_all	MP:0002904	increased circulating parathyroid hormone level	0.12	>=0.20	CLRN3 (1.9)	PALLD (1.5)	ANO3 (1.3)	LRRK1 (1.0)	SLITRK1 (0.9)	ENSG00000248329 (0.9)	PKIB (0.8)	FSTL5 (0.8)	OSMR (0.7)	EML6 (0.7)
Hepcidin_all	ENSG00000160563	MED27 PPI subnetwork	0.12	>=0.20	NCOA5 (2.0)	SCRIB (2.0)	PHF20 (1.9)	RICTOR (1.8)	ZNF438 (1.7)	SCAND1 (1.7)	RBM12 (1.7)	HSF2 (1.5)	ROMO1 (1.3)	RDH10 (1.2)
Hepcidin_all	ENSG00000018236	CNTN1 PPI subnetwork	0.12	>=0.20	HSPA13 (4.0)	SLITRK1 (2.8)	SPOCK1 (2.4)	SERINC1 (2.3)	PRCP (2.3)	SLC12A5 (2.2)	KCNIP1 (1.9)	ERGIC3 (1.9)	FAM181B (1.7)	ENSG00000253302 (1.3)
Hepcidin_all	GO:0033365	protein localization to organelle	0.12	>=0.20	PHF20 (2.1)	RICTOR (1.9)	C20orf152 (1.7)	MCPH1 (1.7)	SCRIB (1.7)	NCOA5 (1.3)	RDH10 (1.3)	CPNE1 (1.2)	HSPA13 (1.1)	ANO3 (1.1)
Hepcidin_all	GO:0008328	ionotropic glutamate receptor complex	0.12	>=0.20	KCNIP1 (6.2)	SLITRK1 (4.7)	CDH22 (3.7)	CALN1 (3.4)	SLC12A5 (2.8)	ANO3 (2.7)	FAM181B (2.7)	SPOCK1 (2.0)	ENSG00000226497 (1.3)	FSTL5 (1.3)
Hepcidin_all	ENSG00000178028	DMAP1 PPI subnetwork	0.12	>=0.20	NCOA5 (3.4)	SCAND1 (2.8)	RBM39 (2.0)	ENSG00000226497 (1.6)	ENSG00000256193 (1.5)	ZNF438 (1.3)	CPNE1 (1.1)	ERGIC3 (1.1)	SLITRK1 (1.0)	CALN1 (0.7)
Hepcidin_all	GO:0045017	glycerolipid biosynthetic process	0.12	>=0.20	TMBIM4 (2.3)	SPAG4 (1.9)	ENSG00000226497 (1.7)	NFS1 (1.6)	STAU2 (1.5)	RDH10 (1.3)	ENSG00000250341 (1.3)	PRCP (1.1)	ENSG00000245832 (0.9)	ERGIC3 (0.9)
Hepcidin_all	ENSG00000067836	ROGDI PPI subnetwork	0.12	>=0.20	SLC12A5 (4.2)	EML6 (2.6)	SPOCK1 (2.6)	ANO3 (2.5)	FER1L4 (2.4)	CPNE1 (2.3)	SLITRK1 (2.0)	CALN1 (2.0)	STAU2 (1.6)	CDH22 (1.5)
Hepcidin_all	ENSG00000070961	ATP2B1 PPI subnetwork	0.12	>=0.20	SLC12A5 (4.0)	EML6 (2.8)	SPOCK1 (2.4)	STAU2 (2.0)	CALN1 (2.0)	CDH22 (1.6)	FER1L4 (1.6)	PHF20 (1.4)	ANO3 (1.4)	SLITRK1 (1.4)
Hepcidin_all	GO:0051225	spindle assembly	0.12	>=0.20	MCPH1 (3.9)	C11orf82 (1.9)	ABCC13 (1.4)	RICTOR (1.4)	ENSG00000245832 (1.1)	ENSG00000250341 (0.9)	UBE2V2 (0.8)	ZNF438 (0.7)	FER1L4 (0.7)	CEP250 (0.7)
Hepcidin_all	ENSG00000067369	TP53BP1 PPI subnetwork	0.12	>=0.20	C11orf82 (2.7)	SLC12A5 (2.6)	CEP250 (2.0)	SLITRK1 (1.9)	ANO3 (1.9)	CDH22 (1.3)	STAU2 (1.3)	PHF20 (1.2)	WWOX (1.2)	NCOA5 (1.0)
Hepcidin_all	ENSG00000071537	SEL1L PPI subnetwork	0.12	>=0.20	HSPA13 (6.1)	TMBIM4 (3.2)	SERINC1 (2.3)	ERGIC3 (2.0)	EML6 (1.8)	SCAND1 (1.4)	ENSG00000245832 (1.2)	FSTL5 (1.1)	SPOCK1 (1.0)	SCRIB (0.9)
Hepcidin_all	MP:0002912	abnormal excitatory postsynaptic potential	0.12	>=0.20	SLC12A5 (3.8)	ANO3 (3.5)	SPOCK1 (3.1)	CALN1 (3.0)	KCNIP1 (2.8)	EML6 (2.5)	CDH22 (2.3)	FAM181B (1.8)	SLITRK1 (1.7)	SERINC1 (1.1)
Hepcidin_all	GO:0045577	regulation of B cell differentiation	0.12	>=0.20	ENSG00000245832 (2.8)	CALN1 (2.1)	LRRK1 (1.8)	PRCP (1.8)	ZNF438 (1.6)	ENSG00000253302 (1.4)	CEP250 (1.2)	PKIB (1.1)	NCOA5 (1.0)	ENSG00000250341 (0.9)
Hepcidin_all	GO:0051321	meiotic cell cycle	0.12	>=0.20	ENSG00000226497 (2.8)	CEP250 (2.2)	C11orf82 (2.1)	ZNF438 (1.6)	STAU2 (1.3)	CALN1 (1.3)	HSF2 (1.1)	UBE2V2 (1.0)	C20orf152 (1.0)	RPL7 (0.9)
Hepcidin_all	MP:0000062	increased bone mineral density	0.12	>=0.20	ENSG00000226497 (1.7)	OSMR (1.7)	PKIB (1.6)	ENSG00000248329 (1.5)	SERINC1 (1.4)	PRCP (1.3)	RPL7 (1.2)	FSTL5 (1.2)	ENSG00000253302 (1.2)	ABCC13 (1.1)
Hepcidin_all	GO:0070588	calcium ion transmembrane transport	0.12	>=0.20	CALN1 (2.8)	SLC12A5 (2.3)	KCNIP1 (2.3)	ANO3 (2.0)	EML6 (1.9)	ENSG00000250341 (1.9)	ENSG00000226497 (1.8)	RPL7 (1.7)	STAU2 (1.4)	FSTL5 (1.4)
Hepcidin_all	MP:0010465	aberrant origin of the right subclavian artery	0.12	>=0.20	PALLD (3.6)	ENSG00000256193 (2.7)	HSF2 (2.5)	SPAG4 (2.1)	ZNF438 (1.8)	CDH22 (1.7)	PKIB (1.6)	HSPA13 (1.5)	CEP250 (1.5)	WWOX (1.4)
Hepcidin_all	ENSG00000147416	ATP6V1B2 PPI subnetwork	0.12	>=0.20	UBE2V2 (3.5)	HSF2 (2.2)	NFS1 (2.1)	C20orf152 (2.1)	SERINC1 (1.6)	STAU2 (1.5)	TMBIM4 (1.4)	RICTOR (1.3)	RPL7 (1.2)	SCAND1 (1.2)
Hepcidin_all	ENSG00000105939	ZC3HAV1 PPI subnetwork	0.12	>=0.20	RBM39 (3.4)	LRRK1 (2.4)	MCPH1 (1.9)	RPL7 (1.7)	SPAG4 (1.7)	RICTOR (1.4)	FAM181B (1.4)	RDH10 (1.3)	CEP250 (1.2)	PHF20 (1.0)
Hepcidin_all	GO:0022832	voltage-gated channel activity	0.12	>=0.20	KCNIP1 (3.7)	CDH22 (2.9)	SLITRK1 (2.7)	SPOCK1 (2.6)	ENSG00000256193 (2.6)	ANO3 (2.5)	SLC12A5 (2.3)	FSTL5 (2.0)	PKIB (1.7)	STAU2 (1.2)
Hepcidin_all	GO:0005244	voltage-gated ion channel activity	0.12	>=0.20	KCNIP1 (3.7)	CDH22 (2.9)	SLITRK1 (2.7)	SPOCK1 (2.6)	ENSG00000256193 (2.6)	ANO3 (2.5)	SLC12A5 (2.3)	FSTL5 (2.0)	PKIB (1.7)	STAU2 (1.2)
Hepcidin_all	MP:0005551	abnormal eye electrophysiology	0.12	>=0.20	RDH10 (3.4)	ENSG00000250341 (2.5)	EML6 (1.9)	FSTL5 (1.8)	SLC12A5 (1.6)	CDH22 (1.1)	TMBIM4 (1.1)	KCNIP1 (1.0)	WWOX (1.0)	SPAG4 (0.9)
Hepcidin_all	GO:0001558	regulation of cell growth	0.12	>=0.20	OSMR (2.3)	SPOCK1 (2.0)	GDF5 (2.0)	C20orf152 (1.9)	RPL7 (1.7)	CDH22 (1.7)	PALLD (1.6)	KCNIP1 (1.2)	ERGIC3 (1.1)	SLITRK1 (0.9)
Hepcidin_all	MP:0000633	abnormal pituitary gland morphology	0.12	>=0.20	ABCC13 (3.2)	WWOX (2.9)	PRCP (2.2)	FAM181B (2.2)	ENSG00000226497 (2.1)	ENSG00000248329 (2.0)	ENSG00000250341 (1.3)	SPOCK1 (1.2)	SLC12A5 (1.2)	MCPH1 (1.1)
Hepcidin_all	GO:0006406	mRNA export from nucleus	0.12	>=0.20	RBM39 (3.8)	RBM12 (2.6)	NCOA5 (2.5)	UBE2V2 (2.3)	SCRIB (1.8)	RPL7 (1.8)	ENSG00000245832 (1.6)	HSF2 (1.3)	WWOX (1.1)	BPI (1.0)
Hepcidin_all	REACTOME_TAK1_ACTIVATES_NFKB_BY_PHOSPHORYLATION_AND_ACTIVATION_OF_IKKS_COMPLEX	REACTOME_TAK1_ACTIVATES_NFKB_BY_PHOSPHORYLATION_AND_ACTIVATION_OF_IKKS_COMPLEX	0.12	>=0.20	CD40 (4.2)	BPI (2.0)	NCOA5 (1.6)	OSMR (1.5)	C20orf152 (1.2)	SCRIB (1.2)	LRRK1 (1.1)	FAM181B (1.1)	CPNE1 (1.0)	ENSG00000256193 (0.8)
Hepcidin_all	ENSG00000197170	PSMD12 PPI subnetwork	0.12	>=0.20	UBE2V2 (3.0)	SCAND1 (2.0)	TMBIM4 (1.9)	ROMO1 (1.9)	FSTL5 (1.6)	HSPA13 (1.3)	CPNE1 (1.2)	HSF2 (1.2)	GDF5 (1.1)	ANO3 (1.0)
Hepcidin_all	REACTOME_DEADENYLATION_OF_MRNA	REACTOME_DEADENYLATION_OF_MRNA	0.12	>=0.20	MCPH1 (4.2)	RBM12 (2.9)	NCOA5 (2.7)	RPL7 (2.2)	UBE2V2 (2.0)	HSF2 (1.9)	STAU2 (1.7)	RBM39 (1.7)	ABCC13 (1.3)	NFS1 (1.1)
Hepcidin_all	MP:0008597	decreased circulating interleukin-6 level	0.13	>=0.20	OSMR (4.1)	CD40 (2.6)	ABCC13 (2.0)	LRRK1 (2.0)	ENSG00000250341 (2.0)	PRCP (1.8)	RDH10 (1.6)	STAU2 (1.3)	CPNE1 (1.1)	ENSG00000253302 (0.7)
Hepcidin_all	GO:0008277	regulation of G-protein coupled receptor protein signaling pathway	0.13	>=0.20	ANO3 (2.3)	EML6 (1.8)	FSTL5 (1.7)	STAU2 (1.6)	CDH22 (1.4)	CEP250 (1.3)	ENSG00000248329 (1.3)	ENSG00000226497 (1.3)	KCNIP1 (1.2)	ABCC13 (1.2)
Hepcidin_all	ENSG00000198932	GPRASP1 PPI subnetwork	0.13	>=0.20	CLRN3 (2.2)	SPOCK1 (2.0)	KCNIP1 (1.6)	FER1L4 (1.6)	STAU2 (1.2)	ENSG00000248329 (1.2)	ENSG00000253302 (1.1)	ENSG00000256193 (1.1)	EML6 (1.1)	CDH22 (1.1)
Hepcidin_all	MP:0009414	skeletal muscle fiber necrosis	0.13	>=0.20	PALLD (2.1)	SCRIB (1.7)	SLITRK1 (1.4)	ANO3 (1.2)	HSF2 (1.1)	CLRN3 (1.1)	EPPK1 (0.9)	SERINC1 (0.9)	ENSG00000253302 (0.9)	GDF5 (0.9)
Hepcidin_all	GO:0006511	ubiquitin-dependent protein catabolic process	0.13	>=0.20	HSF2 (2.1)	RICTOR (2.1)	EML6 (1.9)	HSPA13 (1.8)	ENSG00000245832 (1.6)	SERINC1 (1.5)	SCAND1 (1.4)	CPNE1 (1.4)	TMBIM4 (1.4)	RBM39 (1.1)
Hepcidin_all	GO:0031575	mitotic cell cycle G1/S transition checkpoint	0.13	>=0.20	SCAND1 (3.1)	TMBIM4 (3.0)	ENSG00000253302 (2.2)	ROMO1 (2.0)	UBE2V2 (1.8)	ENSG00000245832 (1.7)	HSF2 (1.7)	C20orf152 (1.3)	GDF5 (1.2)	EPPK1 (1.2)
Hepcidin_all	MP:0002272	abnormal nervous system electrophysiology	0.13	>=0.20	KCNIP1 (6.0)	SLC12A5 (5.1)	CALN1 (3.7)	ANO3 (3.4)	ENSG00000256193 (3.1)	FSTL5 (2.8)	SLITRK1 (2.7)	SPOCK1 (2.6)	CDH22 (2.6)	FAM181B (1.8)
Hepcidin_all	GO:0006541	glutamine metabolic process	0.13	>=0.20	STAU2 (2.2)	LRRK1 (2.1)	ENSG00000250341 (1.9)	CPNE1 (1.7)	HSF2 (1.6)	ENSG00000256193 (1.6)	EPPK1 (1.5)	SCRIB (1.5)	SPAG4 (1.3)	NFS1 (1.3)
Hepcidin_all	ENSG00000009790	TRAF3IP3 PPI subnetwork	0.13	>=0.20	LRRK1 (2.9)	RICTOR (2.4)	GDF5 (2.1)	ANO3 (2.0)	SLITRK1 (1.9)	CPNE1 (1.7)	RBM39 (1.4)	ENSG00000250341 (1.3)	MCPH1 (1.1)	ENSG00000248329 (1.1)
Hepcidin_all	GO:0045786	negative regulation of cell cycle	0.13	>=0.20	C11orf82 (3.0)	HSF2 (2.7)	CEP250 (2.3)	RICTOR (1.8)	MCPH1 (1.4)	ZNF438 (1.3)	SCRIB (1.3)	ENSG00000253302 (1.2)	ENSG00000245832 (1.2)	UBE2V2 (1.2)
Hepcidin_all	ENSG00000155130	MARCKS PPI subnetwork	0.13	>=0.20	SLC12A5 (4.3)	SPOCK1 (2.6)	EML6 (2.5)	ANO3 (2.4)	STAU2 (2.0)	FER1L4 (1.9)	SLITRK1 (1.7)	GDF5 (1.7)	CPNE1 (1.7)	CALN1 (1.6)
Hepcidin_all	ENSG00000092330	TINF2 PPI subnetwork	0.13	>=0.20	WWOX (3.2)	C20orf152 (2.2)	STAU2 (2.2)	PHF20 (1.9)	MCPH1 (1.5)	CALN1 (1.4)	ENSG00000256193 (1.2)	RDH10 (1.1)	HSPA13 (1.0)	EML6 (0.8)
Hepcidin_all	REACTOME_DOUBLE:STRAND_BREAK_REPAIR	REACTOME_DOUBLE:STRAND_BREAK_REPAIR	0.13	>=0.20	C11orf82 (3.5)	CEP250 (3.2)	WWOX (2.2)	PHF20 (2.2)	STAU2 (2.1)	MCPH1 (2.0)	UBE2V2 (1.9)	C20orf152 (1.0)	SCRIB (0.8)	HSPA13 (0.7)
Hepcidin_all	MP:0005657	abnormal neural plate morphology	0.13	>=0.20	ENSG00000248329 (3.3)	RICTOR (1.8)	ZNF438 (1.8)	CDH22 (1.7)	SERINC1 (1.6)	ABCC13 (1.5)	GDF5 (1.3)	FAM181B (1.2)	HSPA13 (1.1)	RDH10 (1.1)
Hepcidin_all	ENSG00000108100	CCNY PPI subnetwork	0.13	>=0.20	RBM12 (3.2)	NCOA5 (2.8)	RBM39 (2.4)	STAU2 (2.1)	LRRK1 (1.9)	RPL7 (1.9)	MCPH1 (1.6)	SCRIB (1.4)	CPNE1 (1.1)	UBE2V2 (1.0)
Hepcidin_all	MP:0002914	abnormal endplate potential	0.13	>=0.20	SLITRK1 (2.3)	FSTL5 (2.0)	CALN1 (2.0)	CDH22 (1.6)	GDF5 (1.5)	TMBIM4 (1.5)	SCRIB (1.3)	SPOCK1 (1.3)	C20orf152 (1.3)	ENSG00000245832 (1.2)
Hepcidin_all	GO:0006836	neurotransmitter transport	0.13	>=0.20	SLC12A5 (3.4)	FSTL5 (3.2)	CDH22 (3.0)	CALN1 (2.3)	ENSG00000250341 (2.2)	EML6 (2.0)	CLRN3 (1.9)	ENSG00000226497 (1.8)	SERINC1 (1.8)	WWOX (1.6)
Hepcidin_all	ENSG00000120254	MTHFD1L PPI subnetwork	0.13	>=0.20	SLC12A5 (4.0)	FER1L4 (2.6)	EML6 (2.5)	ANO3 (2.4)	SPOCK1 (2.2)	CPNE1 (2.1)	STAU2 (1.8)	SLITRK1 (1.7)	CDH22 (1.6)	GDF5 (1.6)
Hepcidin_all	ENSG00000150459	SAP18 PPI subnetwork	0.13	>=0.20	PHF20 (3.5)	NCOA5 (2.8)	CPNE1 (2.5)	RBM12 (2.3)	CALN1 (1.8)	HSF2 (1.7)	SCAND1 (1.5)	FER1L4 (1.5)	ABCC13 (1.4)	PALLD (1.3)
Hepcidin_all	ENSG00000168539	CHRM1 PPI subnetwork	0.13	>=0.20	KCNIP1 (2.5)	PHF20 (1.9)	CALN1 (1.7)	ENSG00000248329 (1.5)	PKIB (1.4)	OSMR (1.4)	CLRN3 (1.3)	HSPA13 (1.2)	ANO3 (1.2)	ENSG00000250341 (1.1)
Hepcidin_all	GO:0006488	dolichol-linked oligosaccharide biosynthetic process	0.13	>=0.20	TMBIM4 (3.6)	HSPA13 (2.9)	ERGIC3 (2.2)	SPAG4 (1.6)	PRCP (1.5)	C20orf152 (1.4)	SCAND1 (1.3)	UBE2V2 (0.9)	CALN1 (0.9)	CPNE1 (0.9)
Hepcidin_all	MP:0001819	abnormal immune cell physiology	0.13	>=0.20	PKIB (2.9)	ZNF438 (2.2)	MCPH1 (1.6)	PRCP (1.5)	SERINC1 (1.3)	BPI (1.1)	ABCC13 (1.0)	EML6 (0.9)	HSPA13 (0.9)	SLITRK1 (0.9)
Hepcidin_all	GO:0043560	insulin receptor substrate binding	0.13	>=0.20	ENSG00000250341 (2.3)	LRRK1 (2.2)	ENSG00000245832 (1.8)	CDH22 (1.8)	BPI (1.8)	RICTOR (1.6)	ENSG00000226497 (1.5)	HSF2 (1.5)	ENSG00000253302 (1.3)	ENSG00000256193 (1.3)
Hepcidin_all	GO:0060198	clathrin sculpted vesicle	0.13	>=0.20	SLC12A5 (4.8)	FSTL5 (3.1)	CDH22 (2.4)	CALN1 (2.1)	SPOCK1 (1.8)	ENSG00000226497 (1.4)	KCNIP1 (1.4)	SERINC1 (1.3)	CLRN3 (1.3)	WWOX (1.2)
Hepcidin_all	REACTOME_DEFENSINS	REACTOME_DEFENSINS	0.13	>=0.20	BPI (5.6)	ANO3 (2.4)	CLRN3 (2.2)	CD40 (1.7)	ENSG00000253302 (1.6)	SPAG4 (1.0)	ZNF438 (0.9)	HSF2 (0.9)	MCPH1 (0.8)	ENSG00000248329 (0.8)
Hepcidin_all	MP:0005319	abnormal enzyme/ coenzyme level	0.13	>=0.20	WWOX (1.6)	TMBIM4 (1.5)	CLRN3 (1.2)	OSMR (1.2)	NFS1 (1.2)	CD40 (1.0)	BPI (0.8)	PHF20 (0.8)	ENSG00000248329 (0.8)	ENSG00000226497 (0.6)
Hepcidin_all	GO:0006405	RNA export from nucleus	0.13	>=0.20	RBM39 (3.9)	RBM12 (2.9)	NCOA5 (2.7)	RPL7 (2.6)	UBE2V2 (2.4)	SCRIB (1.6)	ENSG00000245832 (1.5)	ZNF438 (1.1)	BPI (1.0)	HSF2 (0.9)
Hepcidin_all	MP:0004190	abnormal direction of embryo turning	0.13	>=0.20	ENSG00000245832 (2.3)	ABCC13 (2.2)	ERGIC3 (2.0)	HSF2 (1.5)	RPL7 (1.5)	ENSG00000256193 (1.4)	STAU2 (1.2)	ENSG00000226497 (1.2)	TMBIM4 (1.2)	ENSG00000250341 (1.1)
Hepcidin_all	ENSG00000157087	ATP2B2 PPI subnetwork	0.13	>=0.20	HSPA13 (3.6)	ERGIC3 (2.4)	SERINC1 (2.4)	PRCP (2.3)	SPOCK1 (1.7)	FAM181B (1.4)	WWOX (1.3)	OSMR (1.2)	SLITRK1 (1.2)	EML6 (1.1)
Hepcidin_all	ENSG00000174851	YIF1A PPI subnetwork	0.13	>=0.20	SERINC1 (3.7)	HSPA13 (3.0)	EML6 (1.8)	ENSG00000226497 (1.8)	KCNIP1 (1.6)	TMBIM4 (1.4)	ERGIC3 (1.4)	SCAND1 (1.3)	UBE2V2 (1.1)	FSTL5 (1.1)
Hepcidin_all	ENSG00000167670	CHAF1A PPI subnetwork	0.13	>=0.20	NCOA5 (2.8)	C11orf82 (1.8)	WWOX (1.6)	SCRIB (1.6)	ENSG00000256193 (1.3)	FAM181B (1.3)	CEP250 (1.3)	SLC12A5 (1.2)	PKIB (1.2)	RBM12 (1.1)
Hepcidin_all	GO:0006919	activation of cysteine-type endopeptidase activity involved in apoptotic process	0.13	>=0.20	TMBIM4 (2.6)	MCPH1 (1.6)	RICTOR (1.6)	ENSG00000250341 (1.5)	C20orf152 (1.4)	CALN1 (1.1)	FSTL5 (1.1)	ZNF438 (1.0)	OSMR (0.9)	RDH10 (0.7)
Hepcidin_all	ENSG00000075426	FOSL2 PPI subnetwork	0.13	>=0.20	ZNF438 (2.2)	PKIB (1.5)	SCAND1 (1.3)	WWOX (1.3)	RBM39 (1.2)	CLRN3 (1.1)	RPL7 (1.0)	ABCC13 (0.9)	ENSG00000256193 (0.8)	ROMO1 (0.7)
Hepcidin_all	GO:0043632	modification-dependent macromolecule catabolic process	0.13	>=0.20	RICTOR (2.2)	HSF2 (2.1)	EML6 (1.9)	HSPA13 (1.8)	SERINC1 (1.6)	SCAND1 (1.5)	ENSG00000245832 (1.5)	CPNE1 (1.4)	TMBIM4 (1.3)	UBE2V2 (1.2)
Hepcidin_all	MP:0001526	abnormal placing response	0.13	>=0.20	ENSG00000248329 (3.4)	WWOX (3.1)	ZNF438 (1.7)	FAM181B (1.7)	SLITRK1 (1.5)	ERGIC3 (1.3)	CLRN3 (1.3)	STAU2 (1.1)	C20orf152 (0.9)	SPOCK1 (0.9)
Hepcidin_all	GO:0032589	neuron projection membrane	0.13	>=0.20	ANO3 (3.9)	CALN1 (3.8)	PALLD (2.1)	KCNIP1 (2.0)	CDH22 (1.8)	SLC12A5 (1.5)	CD40 (1.5)	FSTL5 (1.5)	LRRK1 (1.4)	SLITRK1 (1.3)
Hepcidin_all	GO:0006401	RNA catabolic process	0.13	>=0.20	MCPH1 (3.4)	UBE2V2 (2.9)	NCOA5 (2.0)	RPL7 (2.0)	RBM12 (2.0)	RICTOR (1.9)	HSF2 (1.4)	SCRIB (1.3)	RBM39 (1.2)	CALN1 (0.9)
Hepcidin_all	GO:0033059	cellular pigmentation	0.13	>=0.20	ENSG00000226497 (1.8)	ENSG00000256193 (1.8)	LRRK1 (1.5)	ZNF438 (1.4)	C20orf152 (1.2)	STAU2 (1.1)	SCAND1 (1.1)	NFS1 (1.1)	MCPH1 (1.0)	TMBIM4 (0.9)
Hepcidin_all	MP:0001554	increased circulating free fatty acid level	0.13	>=0.20	SLITRK1 (2.4)	ZNF438 (2.0)	PALLD (1.7)	SPAG4 (1.7)	ABCC13 (1.6)	ENSG00000245832 (1.5)	RBM39 (1.2)	HSF2 (1.2)	FER1L4 (1.1)	CLRN3 (1.1)
Hepcidin_all	GO:0006004	fucose metabolic process	0.13	>=0.20	ERGIC3 (3.0)	CLRN3 (2.7)	ENSG00000245832 (2.2)	FER1L4 (2.2)	SPAG4 (2.2)	PRCP (1.5)	C20orf152 (1.5)	ENSG00000248329 (1.4)	STAU2 (0.9)	TMBIM4 (0.9)
Hepcidin_all	GO:0007628	adult walking behavior	0.13	>=0.20	CALN1 (3.3)	ENSG00000256193 (2.3)	SLITRK1 (2.2)	WWOX (2.1)	KCNIP1 (2.1)	C20orf152 (2.0)	CDH22 (1.8)	SLC12A5 (1.8)	FSTL5 (1.7)	SPOCK1 (1.7)
Hepcidin_all	ENSG00000196872	C2orf55 PPI subnetwork	0.13	>=0.20	SLC12A5 (4.6)	EML6 (2.9)	SPOCK1 (2.3)	STAU2 (2.0)	CALN1 (2.0)	FER1L4 (1.9)	CDH22 (1.9)	ANO3 (1.6)	SLITRK1 (1.6)	UBE2V2 (1.4)
Hepcidin_all	GO:0019843	rRNA binding	0.13	>=0.20	TMBIM4 (2.5)	ENSG00000256193 (2.2)	RPL7 (1.9)	ROMO1 (1.5)	SCAND1 (1.3)	RICTOR (1.1)	RDH10 (1.1)	OSMR (0.9)	UBE2V2 (0.8)	GDF5 (0.7)
Hepcidin_all	GO:0044441	cilium part	0.13	>=0.20	ERGIC3 (1.8)	ABCC13 (1.2)	EML6 (1.0)	FSTL5 (1.0)	EPPK1 (1.0)	ENSG00000245832 (0.8)	NCOA5 (0.7)	ENSG00000250341 (0.7)	SLC12A5 (0.6)	CLRN3 (0.6)
Hepcidin_all	ENSG00000134444	KIAA1468 PPI subnetwork	0.13	>=0.20	SLC12A5 (4.6)	EML6 (2.7)	SPOCK1 (2.3)	CALN1 (2.0)	STAU2 (2.0)	FER1L4 (1.9)	CDH22 (1.9)	ANO3 (1.6)	SLITRK1 (1.5)	UBE2V2 (1.4)
Hepcidin_all	ENSG00000204301	NOTCH4 PPI subnetwork	0.13	>=0.20	WWOX (1.9)	ZNF438 (1.9)	SERINC1 (1.5)	FAM181B (1.4)	CDH22 (1.4)	NCOA5 (1.3)	PALLD (1.2)	RBM12 (1.1)	EPPK1 (1.1)	ENSG00000226497 (1.1)
Hepcidin_all	MP:0004981	decreased neuronal precursor cell number	0.13	>=0.20	FAM181B (2.9)	ANO3 (1.8)	PALLD (1.8)	ERGIC3 (1.6)	ABCC13 (1.6)	OSMR (1.3)	PKIB (1.3)	EML6 (1.1)	ENSG00000245832 (1.1)	ENSG00000226497 (1.1)
Hepcidin_all	GO:0051875	pigment granule localization	0.13	>=0.20	ENSG00000226497 (2.4)	STAU2 (2.0)	LRRK1 (1.6)	UBE2V2 (1.4)	MCPH1 (1.3)	WWOX (1.0)	ZNF438 (0.9)	NFS1 (0.9)	C20orf152 (0.9)	SLC12A5 (0.9)
Hepcidin_all	ENSG00000029363	BCLAF1 PPI subnetwork	0.13	>=0.20	RBM39 (3.8)	RBM12 (3.2)	SERINC1 (2.9)	PALLD (2.8)	RPL7 (2.7)	EPPK1 (2.6)	NCOA5 (2.6)	CEP250 (1.6)	ROMO1 (1.4)	CPNE1 (1.4)
Hepcidin_all	ENSG00000033050	ABCF2 PPI subnetwork	0.13	>=0.20	RPL7 (2.8)	MCPH1 (2.3)	UBE2V2 (2.1)	GDF5 (1.9)	PHF20 (1.7)	NFS1 (1.7)	FER1L4 (1.7)	ROMO1 (1.6)	STAU2 (1.5)	SPAG4 (1.4)
Hepcidin_all	MP:0001353	increased aggression towards mice	0.13	>=0.20	EML6 (2.9)	ENSG00000256193 (2.1)	KCNIP1 (2.0)	ANO3 (2.0)	ENSG00000250341 (1.5)	ABCC13 (1.1)	UBE2V2 (1.0)	SPOCK1 (0.9)	CD40 (0.8)	SLITRK1 (0.8)
Hepcidin_all	ENSG00000114841	DNAH1 PPI subnetwork	0.13	>=0.20	SLC12A5 (3.6)	SERINC1 (2.6)	STAU2 (2.1)	SPOCK1 (2.0)	CLRN3 (1.9)	UBE2V2 (1.7)	CALN1 (1.7)	SLITRK1 (1.4)	ENSG00000226497 (1.3)	WWOX (1.1)
Hepcidin_all	ENSG00000105926	MPP6 PPI subnetwork	0.13	>=0.20	UBE2V2 (2.6)	SCRIB (2.4)	FAM181B (2.2)	MCPH1 (2.1)	SCAND1 (1.9)	NFS1 (1.8)	PHF20 (1.8)	CEP250 (1.5)	CALN1 (1.1)	CDH22 (1.0)
Hepcidin_all	GO:0070085	glycosylation	0.13	>=0.20	HSPA13 (4.6)	ERGIC3 (3.5)	TMBIM4 (2.3)	ENSG00000250341 (2.2)	PRCP (2.2)	CLRN3 (1.9)	SPAG4 (1.2)	ENSG00000256193 (1.2)	SERINC1 (1.1)	FER1L4 (0.9)
Hepcidin_all	GO:0015296	anion:cation symporter activity	0.13	>=0.20	CDH22 (2.4)	CLRN3 (2.2)	OSMR (2.2)	SLC12A5 (2.0)	ABCC13 (1.8)	KCNIP1 (1.6)	SERINC1 (1.3)	ENSG00000253302 (1.3)	FAM181B (1.2)	RDH10 (0.9)
Hepcidin_all	GO:0006270	DNA-dependent DNA replication initiation	0.13	>=0.20	WWOX (3.0)	CEP250 (2.6)	C11orf82 (2.2)	PKIB (1.6)	HSF2 (1.5)	CALN1 (1.5)	MCPH1 (1.3)	SCRIB (1.3)	ENSG00000250341 (1.1)	SLITRK1 (1.1)
Hepcidin_all	ENSG00000124222	STX16 PPI subnetwork	0.13	>=0.20	SCAND1 (3.9)	ERGIC3 (3.5)	TMBIM4 (2.5)	SERINC1 (2.2)	HSPA13 (1.4)	ROMO1 (1.4)	GDF5 (1.3)	NCOA5 (1.3)	SLITRK1 (1.1)	CPNE1 (1.1)
Hepcidin_all	MP:0008111	abnormal granulocyte differentiation	0.13	>=0.20	BPI (4.3)	ENSG00000253302 (2.8)	CEP250 (1.7)	ABCC13 (1.7)	PRCP (1.6)	ZNF438 (1.4)	CPNE1 (1.2)	SLITRK1 (1.0)	CALN1 (0.8)	RBM12 (0.7)
Hepcidin_all	GO:0031201	SNARE complex	0.13	>=0.20	SLITRK1 (2.8)	SLC12A5 (1.8)	ENSG00000226497 (1.7)	WWOX (1.7)	FSTL5 (1.6)	SERINC1 (1.3)	GDF5 (1.1)	UBE2V2 (1.0)	PKIB (0.9)	C20orf152 (0.9)
Hepcidin_all	MP:0004024	aneuploidy	0.13	>=0.20	C11orf82 (3.7)	SCRIB (2.0)	SPAG4 (1.9)	SCAND1 (1.8)	CEP250 (1.7)	CPNE1 (1.4)	NCOA5 (1.2)	NFS1 (1.0)	RBM39 (1.0)	EML6 (1.0)
Hepcidin_all	GO:0032496	response to lipopolysaccharide	0.13	>=0.20	BPI (3.7)	ZNF438 (1.9)	CD40 (1.7)	OSMR (1.6)	ENSG00000256193 (1.3)	FER1L4 (1.3)	ENSG00000226497 (1.0)	TMBIM4 (1.0)	CLRN3 (0.9)	NFS1 (0.8)
Hepcidin_all	GO:0002673	regulation of acute inflammatory response	0.13	>=0.20	KCNIP1 (1.9)	ANO3 (1.6)	EML6 (1.4)	RDH10 (1.3)	ENSG00000256193 (1.3)	SPOCK1 (1.0)	LRRK1 (1.0)	FER1L4 (1.0)	OSMR (0.9)	CD40 (0.9)
Hepcidin_all	GO:0001916	positive regulation of T cell mediated cytotoxicity	0.13	>=0.20	C20orf152 (3.4)	ENSG00000226497 (2.3)	ZNF438 (1.9)	TMBIM4 (1.6)	GDF5 (1.5)	HSF2 (1.4)	CD40 (1.4)	ENSG00000248329 (1.3)	KCNIP1 (1.2)	PRCP (1.2)
Hepcidin_all	ENSG00000165637	VDAC2 PPI subnetwork	0.13	>=0.20	SPOCK1 (2.3)	PALLD (2.1)	ENSG00000248329 (1.7)	ENSG00000226497 (1.6)	ABCC13 (1.4)	ERGIC3 (1.1)	RPL7 (1.0)	ANO3 (0.9)	CLRN3 (0.9)	TMBIM4 (0.8)
Hepcidin_all	GO:0030312	external encapsulating structure	0.13	>=0.20	KCNIP1 (6.4)	SLITRK1 (5.8)	CALN1 (3.1)	FAM181B (2.6)	ENSG00000250341 (2.3)	ANO3 (2.1)	ENSG00000226497 (1.9)	CDH22 (1.9)	SPOCK1 (1.6)	FSTL5 (1.3)
Hepcidin_all	GO:0043094	cellular metabolic compound salvage	0.13	>=0.20	ABCC13 (3.1)	SPAG4 (2.9)	WWOX (2.5)	BPI (2.3)	ENSG00000248329 (2.0)	FER1L4 (1.7)	ENSG00000226497 (1.4)	NFS1 (1.0)	C20orf152 (0.9)	PRCP (0.8)
Hepcidin_all	ENSG00000133812	SBF2 PPI subnetwork	0.13	>=0.20	SLC12A5 (4.5)	EML6 (2.7)	SPOCK1 (2.3)	CALN1 (2.0)	STAU2 (2.0)	CDH22 (1.9)	FER1L4 (1.8)	ANO3 (1.7)	SLITRK1 (1.6)	UBE2V2 (1.4)
Hepcidin_all	ENSG00000015171	ZMYND11 PPI subnetwork	0.13	>=0.20	RPL7 (2.4)	NCOA5 (2.2)	ZNF438 (1.7)	EML6 (1.7)	RBM39 (1.6)	CEP250 (1.5)	RICTOR (1.5)	WWOX (1.3)	LRRK1 (1.3)	EPPK1 (1.1)
Hepcidin_all	MP:0004029	spontaneous chromosome breakage	0.13	>=0.20	CEP250 (3.0)	ENSG00000253302 (2.6)	ZNF438 (2.5)	UBE2V2 (2.3)	STAU2 (2.0)	RICTOR (1.7)	ENSG00000226497 (1.5)	HSF2 (1.4)	RDH10 (1.2)	C11orf82 (1.1)
Hepcidin_all	GO:0004745	retinol dehydrogenase activity	0.13	>=0.20	SPOCK1 (2.2)	ENSG00000253302 (1.4)	ENSG00000256193 (1.3)	EML6 (1.3)	TMBIM4 (1.2)	RDH10 (1.1)	RPL7 (1.1)	PRCP (1.1)	FER1L4 (1.0)	CLRN3 (1.0)
Hepcidin_all	ENSG00000089597	GANAB PPI subnetwork	0.13	>=0.20	HSPA13 (2.8)	RPL7 (2.1)	PRCP (1.7)	ENSG00000248329 (1.7)	EPPK1 (1.6)	NCOA5 (1.4)	CPNE1 (1.4)	WWOX (1.1)	SLC12A5 (1.0)	LRRK1 (1.0)
Hepcidin_all	ENSG00000171475	WIPF2 PPI subnetwork	0.13	>=0.20	ANO3 (2.8)	ENSG00000256193 (2.0)	NCOA5 (1.8)	BPI (1.6)	LRRK1 (1.6)	RBM12 (1.5)	FER1L4 (1.2)	WWOX (1.0)	RBM39 (1.0)	SCRIB (0.9)
Hepcidin_all	GO:0031497	chromatin assembly	0.13	>=0.20	ENSG00000226497 (2.6)	ENSG00000256193 (1.7)	ABCC13 (1.6)	NCOA5 (1.5)	C11orf82 (1.2)	SLITRK1 (1.1)	CALN1 (0.9)	HSPA13 (0.7)	FER1L4 (0.7)	WWOX (0.7)
Hepcidin_all	ENSG00000109320	NFKB1 PPI subnetwork	0.13	>=0.20	CD40 (4.7)	NCOA5 (3.0)	PHF20 (1.6)	OSMR (1.4)	RBM39 (1.2)	PKIB (1.1)	SCRIB (0.9)	RBM12 (0.9)	ABCC13 (0.9)	CPNE1 (0.8)
Hepcidin_all	ENSG00000128050	PAICS PPI subnetwork	0.13	>=0.20	SLC12A5 (3.6)	FER1L4 (2.6)	SPOCK1 (2.5)	ABCC13 (2.4)	CDH22 (2.2)	CPNE1 (2.1)	ANO3 (2.1)	FSTL5 (2.1)	EML6 (2.1)	GDF5 (1.9)
Hepcidin_all	REACTOME_GPCR_LIGAND_BINDING	REACTOME_GPCR_LIGAND_BINDING	0.13	>=0.20	CDH22 (2.3)	KCNIP1 (1.7)	CD40 (1.7)	FSTL5 (1.4)	PKIB (1.4)	FAM181B (1.3)	ENSG00000253302 (1.2)	ENSG00000256193 (1.1)	ENSG00000248329 (1.1)	PRCP (1.1)
Hepcidin_all	GO:0045005	maintenance of fidelity involved in DNA-dependent DNA replication	0.13	>=0.20	MCPH1 (2.5)	EML6 (2.3)	ABCC13 (2.1)	CEP250 (2.0)	C11orf82 (1.5)	ENSG00000226497 (1.4)	SCRIB (1.3)	WWOX (1.2)	ENSG00000250341 (1.1)	SLITRK1 (0.9)
Hepcidin_all	GO:0048193	Golgi vesicle transport	0.13	>=0.20	HSPA13 (2.8)	TMBIM4 (1.5)	SCAND1 (1.2)	EML6 (0.9)	WWOX (0.7)	ENSG00000256193 (0.7)	SLITRK1 (0.6)	ROMO1 (0.6)	STAU2 (0.6)	ENSG00000245832 (0.5)
Hepcidin_all	GO:0043280	positive regulation of cysteine-type endopeptidase activity involved in apoptotic process	0.13	>=0.20	TMBIM4 (2.5)	ENSG00000250341 (2.4)	RICTOR (1.3)	OSMR (1.3)	MCPH1 (1.3)	C20orf152 (1.3)	RDH10 (1.1)	FSTL5 (0.9)	ENSG00000226497 (0.8)	ROMO1 (0.7)
Hepcidin_all	GO:2001056	positive regulation of cysteine-type endopeptidase activity	0.13	>=0.20	TMBIM4 (2.5)	ENSG00000250341 (2.4)	RICTOR (1.3)	OSMR (1.3)	MCPH1 (1.3)	C20orf152 (1.3)	RDH10 (1.1)	FSTL5 (0.9)	ENSG00000226497 (0.8)	ROMO1 (0.7)
Hepcidin_all	ENSG00000105829	BET1 PPI subnetwork	0.13	>=0.20	HSPA13 (4.5)	ENSG00000248329 (1.4)	UBE2V2 (1.3)	SERINC1 (1.2)	NFS1 (1.1)	CPNE1 (1.0)	ROMO1 (0.9)	TMBIM4 (0.9)	FSTL5 (0.9)	ERGIC3 (0.8)
Hepcidin_all	GO:0051168	nuclear export	0.13	>=0.20	RBM39 (3.3)	RBM12 (2.5)	RPL7 (2.5)	NCOA5 (2.4)	UBE2V2 (2.1)	SCRIB (1.7)	ZNF438 (1.7)	CEP250 (1.6)	ENSG00000245832 (1.5)	ROMO1 (0.8)
Hepcidin_all	ENSG00000112379	KIAA1244 PPI subnetwork	0.13	>=0.20	SLC12A5 (4.6)	EML6 (2.9)	SPOCK1 (2.2)	STAU2 (2.0)	CDH22 (2.0)	CALN1 (1.9)	FER1L4 (1.9)	ANO3 (1.7)	SLITRK1 (1.5)	UBE2V2 (1.3)
Hepcidin_all	ENSG00000130520	LSM4 PPI subnetwork	0.13	>=0.20	CEP250 (3.2)	RBM12 (3.0)	NCOA5 (2.8)	CPNE1 (2.6)	ERGIC3 (2.2)	RBM39 (2.1)	SCAND1 (2.0)	ROMO1 (2.0)	MCPH1 (1.9)	NFS1 (1.9)
Hepcidin_all	GO:0021781	glial cell fate commitment	0.13	>=0.20	FAM181B (6.2)	KCNIP1 (2.9)	PKIB (1.8)	CDH22 (1.8)	WWOX (1.6)	HSF2 (1.5)	SLITRK1 (1.3)	ENSG00000226497 (1.2)	ZNF438 (1.0)	ENSG00000248329 (1.0)
Hepcidin_all	GO:0030288	outer membrane-bounded periplasmic space	0.13	>=0.20	KCNIP1 (6.7)	SLITRK1 (6.1)	CALN1 (3.4)	CDH22 (2.8)	FAM181B (2.7)	ANO3 (2.0)	SPOCK1 (1.9)	ENSG00000226497 (1.8)	ENSG00000250341 (1.7)	FSTL5 (1.7)
Hepcidin_all	GO:0042597	periplasmic space	0.13	>=0.20	KCNIP1 (6.7)	SLITRK1 (6.1)	CALN1 (3.4)	CDH22 (2.8)	FAM181B (2.7)	ANO3 (2.0)	SPOCK1 (1.9)	ENSG00000226497 (1.8)	ENSG00000250341 (1.7)	FSTL5 (1.7)
Hepcidin_all	ENSG00000100934	SEC23A PPI subnetwork	0.13	>=0.20	UBE2V2 (2.9)	HSPA13 (2.6)	SPAG4 (2.4)	ERGIC3 (2.0)	ROMO1 (1.9)	CPNE1 (1.9)	FER1L4 (1.7)	C20orf152 (1.3)	CEP250 (1.3)	SERINC1 (1.2)
Hepcidin_all	ENSG00000178982	EIF3K PPI subnetwork	0.13	>=0.20	RPL7 (2.3)	RBM39 (2.3)	CPNE1 (2.0)	RBM12 (1.8)	UBE2V2 (1.4)	C20orf152 (1.2)	ERGIC3 (1.2)	SPAG4 (0.9)	OSMR (0.9)	RDH10 (0.8)
Hepcidin_all	GO:0050804	regulation of synaptic transmission	0.13	>=0.20	CALN1 (4.0)	KCNIP1 (3.5)	SLITRK1 (3.2)	FSTL5 (2.6)	CDH22 (2.6)	SLC12A5 (2.5)	SPOCK1 (2.1)	FAM181B (1.9)	ANO3 (1.9)	STAU2 (1.8)
Hepcidin_all	ENSG00000132507	EIF5A PPI subnetwork	0.13	>=0.20	RPL7 (1.8)	BPI (1.6)	ENSG00000256193 (1.4)	PKIB (1.4)	FAM181B (1.2)	UBE2V2 (1.1)	ENSG00000226497 (1.1)	RBM39 (1.0)	PALLD (0.9)	RICTOR (0.8)
Hepcidin_all	GO:0048538	thymus development	0.13	>=0.20	ENSG00000256193 (1.6)	CALN1 (1.4)	ZNF438 (1.4)	C20orf152 (1.3)	WWOX (1.2)	PRCP (1.1)	HSF2 (1.1)	GDF5 (1.0)	UBE2V2 (1.0)	TMBIM4 (1.0)
Hepcidin_all	GO:0004861	cyclin-dependent protein kinase inhibitor activity	0.13	>=0.20	FAM181B (1.9)	SCRIB (1.7)	KCNIP1 (1.7)	LRRK1 (1.6)	RDH10 (1.6)	HSF2 (1.6)	SCAND1 (1.5)	ENSG00000256193 (1.3)	SERINC1 (1.3)	ZNF438 (1.2)
Hepcidin_all	ENSG00000079819	EPB41L2 PPI subnetwork	0.13	>=0.20	SLC12A5 (4.2)	ANO3 (3.4)	FER1L4 (3.2)	EML6 (2.6)	SPOCK1 (2.3)	CALN1 (2.2)	STAU2 (2.2)	CPNE1 (1.9)	KCNIP1 (1.8)	CDH22 (1.7)
Hepcidin_all	ENSG00000120251	GRIA2 PPI subnetwork	0.13	>=0.20	ANO3 (3.9)	KCNIP1 (3.3)	SLITRK1 (3.1)	CLRN3 (2.1)	ENSG00000226497 (1.8)	CALN1 (1.6)	FSTL5 (1.5)	EPPK1 (1.5)	RICTOR (1.4)	STAU2 (1.1)
Hepcidin_all	GO:0006260	DNA replication	0.13	>=0.20	C11orf82 (3.3)	CEP250 (2.8)	MCPH1 (2.6)	WWOX (2.5)	PHF20 (1.8)	SCRIB (1.6)	HSF2 (1.6)	C20orf152 (1.4)	ENSG00000250341 (1.4)	UBE2V2 (1.2)
Hepcidin_all	ENSG00000185122	HSF1 PPI subnetwork	0.13	>=0.20	SCRIB (3.6)	PHF20 (2.9)	FER1L4 (2.6)	UBE2V2 (1.9)	NCOA5 (1.9)	CPNE1 (1.7)	RBM39 (1.7)	STAU2 (1.6)	SCAND1 (1.6)	RBM12 (1.3)
Hepcidin_all	ENSG00000055332	EIF2AK2 PPI subnetwork	0.13	>=0.20	NCOA5 (2.4)	HSF2 (1.7)	ENSG00000245832 (1.7)	HSPA13 (1.6)	SCAND1 (1.6)	OSMR (1.6)	FER1L4 (1.5)	RBM39 (1.5)	CD40 (1.4)	RICTOR (1.3)
Hepcidin_all	GO:0005669	transcription factor TFIID complex	0.13	>=0.20	CPNE1 (2.9)	UBE2V2 (2.1)	SCRIB (1.9)	EPPK1 (1.8)	ERGIC3 (1.6)	C20orf152 (1.4)	ZNF438 (1.4)	HSF2 (1.4)	EML6 (1.2)	PHF20 (1.2)
Hepcidin_all	ENSG00000160803	UBQLN4 PPI subnetwork	0.13	>=0.20	SERINC1 (1.9)	PALLD (1.7)	KCNIP1 (1.7)	SPAG4 (1.3)	ENSG00000226497 (1.2)	PKIB (1.2)	FSTL5 (1.1)	SPOCK1 (1.1)	ENSG00000253302 (1.1)	HSPA13 (1.0)
Hepcidin_all	GO:0001505	regulation of neurotransmitter levels	0.14	>=0.20	FSTL5 (3.3)	SLC12A5 (3.0)	CDH22 (2.9)	EML6 (1.9)	SERINC1 (1.8)	ENSG00000250341 (1.8)	ENSG00000226497 (1.7)	WWOX (1.7)	CALN1 (1.6)	CLRN3 (1.3)
Hepcidin_all	ENSG00000100811	YY1 PPI subnetwork	0.14	>=0.20	RICTOR (2.8)	LRRK1 (2.0)	FAM181B (1.6)	GDF5 (1.4)	WWOX (1.4)	RBM12 (1.3)	ZNF438 (1.3)	ANO3 (1.2)	SLITRK1 (1.2)	ENSG00000250341 (1.1)
Hepcidin_all	GO:0012506	vesicle membrane	0.14	>=0.20	SLC12A5 (3.0)	FSTL5 (2.6)	KCNIP1 (2.4)	SLITRK1 (2.3)	HSPA13 (2.0)	SPOCK1 (1.9)	EML6 (1.9)	WWOX (1.7)	PRCP (1.5)	CDH22 (1.5)
Hepcidin_all	GO:0007033	vacuole organization	0.14	>=0.20	SERINC1 (3.9)	ERGIC3 (3.1)	PRCP (2.6)	TMBIM4 (1.8)	WWOX (1.6)	ENSG00000245832 (1.2)	ENSG00000256193 (1.1)	MCPH1 (1.1)	ENSG00000226497 (1.0)	SLITRK1 (0.9)
Hepcidin_all	GO:0015077	monovalent inorganic cation transmembrane transporter activity	0.14	>=0.20	SLC12A5 (2.7)	CDH22 (2.2)	KCNIP1 (2.2)	ROMO1 (1.8)	SLITRK1 (1.7)	NFS1 (1.4)	CLRN3 (1.4)	PKIB (1.2)	SPOCK1 (1.2)	SERINC1 (1.1)
Hepcidin_all	ENSG00000130713	EXOSC2 PPI subnetwork	0.14	>=0.20	UBE2V2 (2.0)	SCRIB (1.8)	RICTOR (1.5)	HSF2 (1.5)	PHF20 (1.3)	MCPH1 (1.2)	RBM12 (1.2)	NCOA5 (1.2)	NFS1 (1.2)	CALN1 (1.2)
Hepcidin_all	GO:0046459	short-chain fatty acid metabolic process	0.14	>=0.20	NFS1 (2.5)	FER1L4 (1.9)	ENSG00000250341 (1.9)	ABCC13 (1.6)	SPAG4 (1.6)	PRCP (1.2)	ENSG00000226497 (1.1)	MCPH1 (1.0)	ENSG00000256193 (0.9)	CLRN3 (0.9)
Hepcidin_all	MP:0003911	increased drinking behavior	0.14	>=0.20	CLRN3 (2.5)	SCAND1 (2.0)	GDF5 (1.6)	FER1L4 (1.4)	NFS1 (1.3)	CDH22 (1.3)	CPNE1 (1.0)	EML6 (0.9)	ABCC13 (0.9)	ENSG00000226497 (0.9)
Hepcidin_all	ENSG00000059378	PARP12 PPI subnetwork	0.14	>=0.20	LRRK1 (2.2)	GDF5 (2.1)	MCPH1 (1.9)	SLITRK1 (1.7)	NCOA5 (1.6)	RICTOR (1.5)	WWOX (1.4)	ENSG00000250341 (1.4)	SCAND1 (1.1)	CEP250 (1.1)
Hepcidin_all	ENSG00000088247	KHSRP PPI subnetwork	0.14	>=0.20	PKIB (3.3)	WWOX (3.1)	NCOA5 (2.6)	RBM39 (2.0)	ENSG00000256193 (1.8)	RPL7 (1.7)	SPOCK1 (1.4)	MCPH1 (1.3)	RBM12 (1.1)	HSF2 (0.9)
Hepcidin_all	GO:0017053	transcriptional repressor complex	0.14	>=0.20	NCOA5 (3.2)	CPNE1 (2.6)	RBM39 (2.5)	WWOX (2.3)	PHF20 (2.1)	ENSG00000248329 (1.8)	SCRIB (1.7)	BPI (1.4)	FAM181B (1.3)	CEP250 (1.1)
Hepcidin_all	GO:0016411	acylglycerol O-acyltransferase activity	0.14	>=0.20	ABCC13 (2.4)	CLRN3 (2.2)	PRCP (2.1)	ENSG00000245832 (1.7)	MCPH1 (1.7)	ENSG00000250341 (1.2)	RDH10 (1.1)	SPAG4 (1.1)	ENSG00000226497 (1.0)	SERINC1 (0.9)
Hepcidin_all	ENSG00000182944	EWSR1 PPI subnetwork	0.14	>=0.20	RPL7 (2.4)	BPI (2.2)	RBM12 (1.8)	PHF20 (1.7)	NCOA5 (1.7)	RBM39 (1.6)	SCAND1 (1.6)	RICTOR (1.6)	ENSG00000248329 (1.5)	CLRN3 (1.0)
Hepcidin_all	MP:0008584	photoreceptor outer segment degeneration	0.14	>=0.20	FAM181B (2.7)	C20orf152 (2.5)	RDH10 (2.2)	ENSG00000250341 (2.0)	KCNIP1 (1.7)	SPAG4 (1.1)	PHF20 (1.1)	PRCP (1.0)	ENSG00000245832 (1.0)	CALN1 (0.9)
Hepcidin_all	GO:0018410	C-terminal protein amino acid modification	0.14	>=0.20	TMBIM4 (3.0)	ERGIC3 (2.8)	SCAND1 (2.4)	NFS1 (2.2)	ENSG00000250341 (1.9)	CPNE1 (1.8)	HSPA13 (1.7)	SPAG4 (1.6)	PRCP (1.5)	ROMO1 (1.3)
Hepcidin_all	ENSG00000127824	TUBA4A PPI subnetwork	0.14	>=0.20	UBE2V2 (2.9)	CPNE1 (2.5)	ERGIC3 (2.3)	SERINC1 (2.0)	RBM39 (1.9)	HSPA13 (1.6)	RBM12 (1.5)	ROMO1 (1.5)	SCAND1 (1.5)	PHF20 (1.4)
Hepcidin_all	ENSG00000139433	GLTP PPI subnetwork	0.14	>=0.20	SLC12A5 (4.6)	EML6 (2.9)	SPOCK1 (2.2)	STAU2 (2.0)	CALN1 (2.0)	CDH22 (1.9)	FER1L4 (1.9)	ANO3 (1.7)	SLITRK1 (1.5)	RICTOR (1.3)
Hepcidin_all	GO:0048701	embryonic cranial skeleton morphogenesis	0.14	>=0.20	GDF5 (3.0)	ENSG00000245832 (3.0)	ENSG00000250341 (2.4)	ENSG00000256193 (1.9)	RPL7 (1.7)	ENSG00000253302 (1.6)	ENSG00000248329 (1.5)	RICTOR (1.4)	C20orf152 (1.3)	LRRK1 (1.3)
Hepcidin_all	GO:0007271	synaptic transmission, cholinergic	0.14	>=0.20	FSTL5 (3.6)	CALN1 (2.5)	ENSG00000253302 (1.8)	ENSG00000226497 (1.7)	ABCC13 (1.6)	ANO3 (1.3)	MCPH1 (1.2)	FER1L4 (1.0)	KCNIP1 (1.0)	CLRN3 (0.9)
Hepcidin_all	ENSG00000089693	MLF2 PPI subnetwork	0.14	>=0.20	HSF2 (2.5)	PALLD (2.4)	ABCC13 (2.1)	PHF20 (1.7)	NFS1 (1.6)	OSMR (1.6)	SPAG4 (1.4)	CPNE1 (1.1)	WWOX (0.9)	MCPH1 (0.9)
Hepcidin_all	GO:0010389	regulation of G2/M transition of mitotic cell cycle	0.14	>=0.20	ENSG00000245832 (3.7)	ABCC13 (2.9)	C11orf82 (2.5)	CEP250 (2.3)	FER1L4 (2.0)	C20orf152 (1.8)	RPL7 (1.7)	CALN1 (1.5)	ENSG00000253302 (1.4)	WWOX (1.3)
Hepcidin_all	MP:0006113	abnormal heart septum morphology	0.14	>=0.20	ENSG00000248329 (2.4)	CALN1 (2.0)	SPOCK1 (1.6)	SLITRK1 (1.6)	ENSG00000250341 (1.4)	PHF20 (1.3)	ENSG00000245832 (1.1)	ENSG00000256193 (1.1)	NFS1 (0.8)	GDF5 (0.8)
Hepcidin_all	GO:0045063	T-helper 1 cell differentiation	0.14	>=0.20	LRRK1 (2.7)	CD40 (2.6)	ZNF438 (2.3)	CALN1 (2.0)	ENSG00000253302 (1.9)	C20orf152 (1.6)	PRCP (1.3)	BPI (1.2)	OSMR (1.1)	FSTL5 (1.0)
Hepcidin_all	GO:0034612	response to tumor necrosis factor	0.14	>=0.20	ENSG00000226497 (2.6)	OSMR (2.1)	C20orf152 (2.1)	ENSG00000250341 (1.8)	EPPK1 (1.6)	BPI (1.4)	ENSG00000248329 (1.4)	CD40 (1.3)	TMBIM4 (1.3)	LRRK1 (1.0)
Hepcidin_all	ENSG00000115966	ATF2 PPI subnetwork	0.14	>=0.20	PKIB (3.3)	RBM39 (2.1)	CPNE1 (2.0)	WWOX (1.8)	ZNF438 (1.6)	RICTOR (1.3)	MCPH1 (1.3)	ENSG00000256193 (1.0)	LRRK1 (0.9)	ENSG00000253302 (0.8)
Hepcidin_all	GO:0043367	CD4-positive, alpha-beta T cell differentiation	0.14	>=0.20	CD40 (2.9)	PKIB (1.8)	MCPH1 (1.7)	ABCC13 (1.6)	ZNF438 (1.5)	ENSG00000250341 (1.4)	C20orf152 (1.0)	LRRK1 (0.8)	CALN1 (0.8)	FSTL5 (0.8)
Hepcidin_all	ENSG00000116852	KIF21B PPI subnetwork	0.14	>=0.20	SLC12A5 (4.6)	EML6 (2.9)	SPOCK1 (2.3)	CALN1 (2.1)	FER1L4 (2.1)	STAU2 (2.0)	CDH22 (1.9)	ANO3 (1.8)	SLITRK1 (1.5)	UBE2V2 (1.3)
Hepcidin_all	ENSG00000188170	ENSG00000188170 PPI subnetwork	0.14	>=0.20	ERGIC3 (2.1)	WWOX (1.7)	LRRK1 (1.6)	HSF2 (1.5)	FER1L4 (1.3)	PRCP (1.3)	STAU2 (1.3)	TMBIM4 (1.3)	ROMO1 (1.1)	RPL7 (1.0)
Hepcidin_all	GO:0008239	dipeptidyl-peptidase activity	0.14	>=0.20	CLRN3 (2.0)	SPOCK1 (1.9)	KCNIP1 (1.8)	HSF2 (1.8)	ERGIC3 (1.5)	CEP250 (1.1)	PRCP (1.1)	ABCC13 (1.1)	ENSG00000248329 (1.1)	ENSG00000256193 (1.0)
Hepcidin_all	MP:0000968	abnormal sensory neuron innervation pattern	0.14	>=0.20	RDH10 (2.0)	FSTL5 (1.9)	OSMR (1.6)	FAM181B (1.6)	SLITRK1 (1.4)	KCNIP1 (1.4)	SPOCK1 (1.2)	LRRK1 (1.2)	CDH22 (1.0)	GDF5 (1.0)
Hepcidin_all	GO:0006310	DNA recombination	0.14	>=0.20	CEP250 (4.8)	C11orf82 (2.2)	PHF20 (2.0)	WWOX (1.9)	NCOA5 (1.8)	UBE2V2 (1.7)	ZNF438 (1.6)	MCPH1 (1.5)	ENSG00000226497 (1.1)	RBM39 (1.1)
Hepcidin_all	ENSG00000168078	PBK PPI subnetwork	0.14	>=0.20	C11orf82 (1.9)	GDF5 (1.9)	ANO3 (1.6)	STAU2 (1.5)	FAM181B (1.5)	MCPH1 (1.4)	ENSG00000245832 (1.1)	SPOCK1 (0.9)	NCOA5 (0.9)	ENSG00000253302 (0.7)
Hepcidin_all	MP:0004726	abnormal nasal capsule morphology	0.14	>=0.20	PALLD (2.8)	RDH10 (2.5)	GDF5 (2.5)	SPOCK1 (1.8)	WWOX (1.5)	KCNIP1 (1.5)	FSTL5 (1.4)	ENSG00000256193 (1.3)	CEP250 (1.3)	ENSG00000248329 (1.2)
Hepcidin_all	MP:0002757	decreased vertical activity	0.14	>=0.20	KCNIP1 (2.7)	FAM181B (2.3)	FSTL5 (2.1)	EML6 (2.0)	CDH22 (2.0)	SLC12A5 (1.9)	SPOCK1 (1.8)	SLITRK1 (1.6)	CALN1 (1.4)	FER1L4 (1.2)
Hepcidin_all	ENSG00000171724	VAT1L PPI subnetwork	0.14	>=0.20	SLC12A5 (4.5)	EML6 (2.9)	SPOCK1 (2.2)	STAU2 (2.1)	CALN1 (2.0)	FER1L4 (1.9)	CDH22 (1.7)	ANO3 (1.6)	SLITRK1 (1.5)	UBE2V2 (1.4)
Hepcidin_all	GO:0032813	tumor necrosis factor receptor superfamily binding	0.14	>=0.20	CD40 (3.2)	RICTOR (2.5)	ZNF438 (2.2)	RDH10 (1.2)	FSTL5 (1.2)	ENSG00000253302 (1.0)	WWOX (0.9)	LRRK1 (0.8)	ENSG00000248329 (0.8)	PHF20 (0.7)
Hepcidin_all	MP:0005201	abnormal retinal pigment epithelium morphology	0.14	>=0.20	RDH10 (4.1)	ENSG00000250341 (2.4)	WWOX (2.0)	OSMR (1.9)	FAM181B (1.5)	C20orf152 (1.5)	ZNF438 (1.4)	GDF5 (1.3)	PRCP (1.1)	NCOA5 (1.0)
Hepcidin_all	REACTOME_ACTIVATION_OF_CHAPERONE_GENES_BY_XBP1S	REACTOME_ACTIVATION_OF_CHAPERONE_GENES_BY_XBP1S	0.14	>=0.20	HSPA13 (6.8)	ERGIC3 (2.2)	CEP250 (1.8)	EML6 (1.1)	CPNE1 (1.0)	BPI (0.9)	FER1L4 (0.8)	ABCC13 (0.8)	CALN1 (0.7)	RDH10 (0.7)
Hepcidin_all	GO:0007176	regulation of epidermal growth factor-activated receptor activity	0.14	>=0.20	ENSG00000250341 (2.4)	CALN1 (2.3)	EML6 (2.1)	ERGIC3 (1.9)	FER1L4 (1.7)	CPNE1 (1.4)	ENSG00000248329 (1.3)	BPI (1.2)	ENSG00000256193 (1.2)	OSMR (1.1)
Hepcidin_all	GO:0008156	negative regulation of DNA replication	0.14	>=0.20	C20orf152 (3.0)	WWOX (2.8)	SPAG4 (2.0)	FER1L4 (1.9)	MCPH1 (1.8)	ENSG00000250341 (1.7)	PHF20 (1.6)	ENSG00000226497 (1.6)	CEP250 (1.5)	UBE2V2 (1.5)
Hepcidin_all	ENSG00000173786	CNP PPI subnetwork	0.14	>=0.20	SLC12A5 (3.8)	FER1L4 (3.6)	ANO3 (2.9)	EML6 (2.8)	SPOCK1 (2.5)	CPNE1 (1.9)	CDH22 (1.8)	ABCC13 (1.8)	FSTL5 (1.8)	UBE2V2 (1.5)
Hepcidin_all	MP:0000961	abnormal dorsal root ganglion morphology	0.14	>=0.20	SLITRK1 (2.6)	OSMR (2.3)	FSTL5 (2.0)	RICTOR (1.8)	FAM181B (1.7)	WWOX (1.2)	SERINC1 (1.2)	PKIB (1.0)	ERGIC3 (0.9)	ABCC13 (0.7)
Hepcidin_all	GO:0008088	axon cargo transport	0.14	>=0.20	CEP250 (2.1)	SLITRK1 (2.1)	ENSG00000226497 (1.9)	SERINC1 (1.8)	ENSG00000245832 (1.7)	PHF20 (1.5)	HSF2 (1.3)	FAM181B (1.3)	SPOCK1 (1.2)	ABCC13 (1.1)
Hepcidin_all	GO:0017075	syntaxin-1 binding	0.14	>=0.20	SLC12A5 (4.3)	EML6 (3.1)	ENSG00000226497 (2.6)	SLITRK1 (2.2)	FSTL5 (2.0)	SERINC1 (2.0)	CALN1 (1.7)	SPOCK1 (1.6)	GDF5 (1.5)	PKIB (1.5)
Hepcidin_all	ENSG00000092531	SNAP23 PPI subnetwork	0.14	>=0.20	STAU2 (2.1)	EML6 (2.0)	CLRN3 (1.6)	ENSG00000226497 (1.4)	ZNF438 (1.4)	SLC12A5 (1.0)	PRCP (1.0)	LRRK1 (1.0)	UBE2V2 (1.0)	MCPH1 (1.0)
Hepcidin_all	GO:0015295	solute:hydrogen symporter activity	0.14	>=0.20	TMBIM4 (2.5)	SPOCK1 (1.5)	CLRN3 (1.5)	ENSG00000248329 (1.4)	SERINC1 (1.3)	PRCP (1.2)	ERGIC3 (1.0)	CALN1 (0.9)	CDH22 (0.8)	ENSG00000256193 (0.8)
Hepcidin_all	ENSG00000164919	COX6C PPI subnetwork	0.14	>=0.20	ROMO1 (5.4)	SCAND1 (3.4)	NFS1 (2.3)	ERGIC3 (2.0)	CLRN3 (2.0)	TMBIM4 (1.7)	ENSG00000248329 (1.5)	PKIB (1.4)	WWOX (1.2)	SPOCK1 (0.9)
Hepcidin_all	ENSG00000129214	SHBG PPI subnetwork	0.14	>=0.20	BPI (3.1)	PALLD (2.3)	CLRN3 (2.0)	EPPK1 (1.8)	SPOCK1 (1.4)	ENSG00000253302 (1.3)	SCAND1 (1.3)	ROMO1 (1.1)	GDF5 (1.0)	HSF2 (0.7)
Hepcidin_all	KEGG_LYSOSOME	KEGG_LYSOSOME	0.14	>=0.20	ERGIC3 (4.5)	PRCP (4.2)	SERINC1 (3.2)	TMBIM4 (2.0)	C20orf152 (1.3)	HSPA13 (0.7)	PHF20 (0.7)	ZNF438 (0.7)	HSF2 (0.7)	RPL7 (0.7)
Hepcidin_all	GO:0031109	microtubule polymerization or depolymerization	0.14	>=0.20	STAU2 (2.4)	C11orf82 (1.6)	FSTL5 (1.6)	ENSG00000245832 (1.5)	PHF20 (1.4)	ENSG00000250341 (1.3)	HSPA13 (1.3)	WWOX (1.2)	CEP250 (1.1)	MCPH1 (1.1)
Hepcidin_all	ENSG00000131187	F12 PPI subnetwork	0.14	>=0.20	LRRK1 (2.3)	PALLD (1.9)	OSMR (1.6)	RPL7 (1.5)	EML6 (1.4)	ENSG00000245832 (1.3)	ENSG00000248329 (1.1)	RICTOR (1.0)	CALN1 (0.9)	HSPA13 (0.9)
Hepcidin_all	GO:0009607	response to biotic stimulus	0.14	>=0.20	BPI (4.8)	PKIB (1.9)	OSMR (1.7)	CD40 (1.4)	CALN1 (1.0)	TMBIM4 (1.0)	RICTOR (1.0)	ENSG00000245832 (0.9)	ZNF438 (0.9)	LRRK1 (0.9)
Hepcidin_all	GO:0042573	retinoic acid metabolic process	0.14	>=0.20	ENSG00000245832 (2.4)	ENSG00000253302 (2.2)	RDH10 (2.0)	PRCP (1.6)	EML6 (1.5)	STAU2 (1.3)	FSTL5 (1.3)	ENSG00000226497 (1.1)	TMBIM4 (1.1)	C20orf152 (1.1)
Hepcidin_all	ENSG00000133398	MED10 PPI subnetwork	0.14	>=0.20	ROMO1 (3.4)	UBE2V2 (2.6)	PHF20 (2.4)	SCRIB (2.2)	SCAND1 (1.9)	TMBIM4 (1.8)	NCOA5 (1.6)	ZNF438 (1.5)	RBM12 (1.5)	HSF2 (1.3)
Hepcidin_all	ENSG00000145321	GC PPI subnetwork	0.14	>=0.20	PALLD (2.1)	HSPA13 (2.1)	CLRN3 (1.9)	EPPK1 (1.6)	ENSG00000250341 (1.4)	ENSG00000248329 (1.3)	NCOA5 (1.2)	SPAG4 (1.1)	TMBIM4 (1.0)	ZNF438 (0.8)
Hepcidin_all	GO:0007605	sensory perception of sound	0.14	>=0.20	EML6 (3.7)	FAM181B (1.6)	KCNIP1 (1.4)	ENSG00000248329 (1.4)	ENSG00000226497 (1.2)	CLRN3 (1.1)	SPOCK1 (1.0)	ROMO1 (1.0)	EPPK1 (0.9)	ABCC13 (0.8)
Hepcidin_all	ENSG00000160783	PMF1 PPI subnetwork	0.14	>=0.20	C11orf82 (6.7)	MCPH1 (1.5)	RBM39 (1.4)	CPNE1 (1.2)	HSPA13 (1.1)	CALN1 (0.9)	PHF20 (0.9)	PKIB (0.9)	SLITRK1 (0.7)	PRCP (0.7)
Hepcidin_all	ENSG00000148308	GTF3C5 PPI subnetwork	0.14	>=0.20	MCPH1 (2.6)	ROMO1 (2.4)	NFS1 (2.2)	ERGIC3 (1.7)	NCOA5 (1.6)	ENSG00000256193 (1.5)	PHF20 (1.4)	RBM12 (1.3)	SCRIB (1.2)	UBE2V2 (1.1)
Hepcidin_all	GO:0000722	telomere maintenance via recombination	0.14	>=0.20	WWOX (3.2)	CEP250 (2.3)	ENSG00000250341 (2.2)	C11orf82 (2.0)	HSF2 (1.7)	ENSG00000245832 (1.7)	PKIB (1.7)	PHF20 (1.4)	ABCC13 (1.3)	PRCP (1.2)
Hepcidin_all	ENSG00000125450	NUP85 PPI subnetwork	0.14	>=0.20	C11orf82 (6.3)	HSPA13 (1.7)	RBM39 (1.7)	PHF20 (1.6)	CPNE1 (1.5)	MCPH1 (1.3)	RBM12 (1.2)	CEP250 (0.9)	NCOA5 (0.8)	ANO3 (0.6)
Hepcidin_all	ENSG00000066248	NGEF PPI subnetwork	0.14	>=0.20	SLC12A5 (4.7)	EML6 (2.7)	SPOCK1 (2.6)	CPNE1 (2.3)	CALN1 (2.1)	FER1L4 (2.1)	ANO3 (1.9)	FSTL5 (1.8)	SLITRK1 (1.7)	STAU2 (1.5)
Hepcidin_all	GO:0004857	enzyme inhibitor activity	0.14	>=0.20	OSMR (2.5)	SPOCK1 (1.8)	ANO3 (1.3)	EML6 (1.1)	ROMO1 (0.9)	EPPK1 (0.7)	CDH22 (0.7)	RDH10 (0.7)	BPI (0.7)	FSTL5 (0.6)
Hepcidin_all	GO:0051597	response to methylmercury	0.14	>=0.20	BPI (4.2)	ENSG00000256193 (1.6)	NFS1 (1.4)	CALN1 (1.3)	ANO3 (1.2)	LRRK1 (1.2)	CEP250 (1.1)	SPAG4 (0.9)	ZNF438 (0.9)	SLITRK1 (0.9)
Hepcidin_all	ENSG00000186842	ENSG00000186842 PPI subnetwork	0.14	>=0.20	ROMO1 (2.5)	RBM12 (2.3)	SCAND1 (2.1)	NCOA5 (1.8)	CPNE1 (1.7)	RPL7 (1.6)	SCRIB (1.5)	NFS1 (1.4)	RBM39 (1.4)	SPOCK1 (1.2)
Hepcidin_all	GO:0042384	cilium assembly	0.14	>=0.20	ENSG00000226497 (1.8)	FER1L4 (1.7)	WWOX (1.6)	SPAG4 (1.4)	ENSG00000256193 (1.2)	ABCC13 (1.2)	NCOA5 (1.1)	EML6 (1.1)	ERGIC3 (1.0)	CEP250 (0.9)
Hepcidin_all	GO:0009581	detection of external stimulus	0.14	>=0.20	RDH10 (2.9)	ABCC13 (2.6)	ENSG00000250341 (2.5)	ENSG00000226497 (2.2)	ENSG00000245832 (1.6)	C20orf152 (1.5)	PRCP (1.4)	FSTL5 (1.2)	BPI (1.2)	SLC12A5 (1.0)
Hepcidin_all	MP:0001489	decreased startle reflex	0.14	>=0.20	ANO3 (3.1)	EML6 (2.4)	FAM181B (2.3)	CDH22 (2.2)	SPOCK1 (2.1)	FSTL5 (2.0)	SLITRK1 (1.6)	WWOX (1.5)	LRRK1 (1.4)	FER1L4 (1.3)
Hepcidin_all	ENSG00000034971	MYOC PPI subnetwork	0.14	>=0.20	OSMR (2.3)	ENSG00000226497 (1.8)	SPOCK1 (1.6)	PALLD (1.5)	ENSG00000250341 (1.4)	BPI (1.2)	ENSG00000256193 (1.1)	ROMO1 (1.1)	FER1L4 (1.1)	STAU2 (1.0)
Hepcidin_all	GO:0045880	positive regulation of smoothened signaling pathway	0.14	>=0.20	ENSG00000248329 (1.7)	GDF5 (1.5)	ENSG00000250341 (1.5)	EML6 (1.4)	ZNF438 (1.3)	ENSG00000226497 (1.0)	TMBIM4 (1.0)	RDH10 (1.0)	ENSG00000256193 (0.9)	WWOX (0.9)
Hepcidin_all	MP:0000164	abnormal cartilage development	0.14	>=0.20	GDF5 (5.3)	UBE2V2 (2.3)	SPOCK1 (2.3)	OSMR (1.9)	PALLD (1.5)	C20orf152 (1.0)	CEP250 (1.0)	WWOX (1.0)	ERGIC3 (0.8)	CLRN3 (0.8)
Hepcidin_all	ENSG00000117560	FASLG PPI subnetwork	0.14	>=0.20	RICTOR (2.6)	CEP250 (1.8)	SERINC1 (1.8)	CD40 (1.5)	PALLD (1.2)	MCPH1 (1.2)	ZNF438 (1.1)	EPPK1 (1.0)	PKIB (1.0)	HSPA13 (1.0)
Hepcidin_all	ENSG00000170653	ATF7 PPI subnetwork	0.14	>=0.20	GDF5 (2.2)	RBM39 (1.8)	MCPH1 (1.7)	LRRK1 (1.5)	RICTOR (1.5)	SLITRK1 (1.4)	CLRN3 (1.3)	WWOX (1.2)	ZNF438 (1.1)	SCAND1 (1.0)
Hepcidin_all	ENSG00000090615	GOLGA3 PPI subnetwork	0.14	>=0.20	UBE2V2 (2.9)	MCPH1 (1.8)	HSPA13 (1.5)	PALLD (1.4)	ENSG00000248329 (1.4)	CDH22 (1.1)	SERINC1 (0.9)	TMBIM4 (0.9)	EML6 (0.8)	SCAND1 (0.7)
Hepcidin_all	GO:0048199	vesicle targeting, to, from or within Golgi	0.14	>=0.20	HSPA13 (4.0)	ERGIC3 (1.7)	CPNE1 (1.4)	ENSG00000245832 (1.3)	ROMO1 (1.2)	ENSG00000256193 (1.0)	ENSG00000226497 (0.9)	ABCC13 (0.9)	SCAND1 (0.8)	TMBIM4 (0.7)
Hepcidin_all	MP:0003998	decreased thermal nociceptive threshold	0.14	>=0.20	KCNIP1 (3.3)	SLC12A5 (3.1)	CALN1 (2.6)	ENSG00000256193 (2.3)	ENSG00000248329 (2.2)	ANO3 (1.8)	SPOCK1 (1.6)	SLITRK1 (1.5)	FAM181B (1.2)	EML6 (1.2)
Hepcidin_all	ENSG00000174371	EXO1 PPI subnetwork	0.14	>=0.20	CALN1 (3.0)	C11orf82 (2.4)	CEP250 (2.2)	WWOX (1.8)	PHF20 (1.7)	SCRIB (1.6)	RICTOR (1.5)	RBM39 (1.2)	ABCC13 (1.1)	ENSG00000245832 (0.9)
Hepcidin_all	REACTOME_GLUTATHIONE_CONJUGATION	REACTOME_GLUTATHIONE_CONJUGATION	0.14	>=0.20	NFS1 (2.6)	CLRN3 (2.4)	HSF2 (1.3)	TMBIM4 (1.3)	PALLD (1.1)	FER1L4 (1.1)	EPPK1 (1.1)	FAM181B (1.1)	SLITRK1 (0.8)	PKIB (0.7)
Hepcidin_all	ENSG00000102893	PHKB PPI subnetwork	0.14	>=0.20	FER1L4 (4.3)	SLC12A5 (4.2)	ANO3 (3.4)	EML6 (2.7)	CPNE1 (2.7)	SPAG4 (2.1)	SPOCK1 (2.0)	PHF20 (1.9)	ABCC13 (1.8)	STAU2 (1.7)
Hepcidin_all	GO:0000979	RNA polymerase II core promoter sequence-specific DNA binding	0.14	>=0.20	ENSG00000248329 (2.7)	FSTL5 (1.8)	CDH22 (1.8)	CALN1 (1.6)	KCNIP1 (1.3)	WWOX (1.1)	BPI (1.0)	ABCC13 (0.9)	EPPK1 (0.9)	FAM181B (0.9)
Hepcidin_all	MP:0008965	increased basal metabolism	0.14	>=0.20	FAM181B (2.4)	ABCC13 (2.0)	ANO3 (1.8)	FER1L4 (1.7)	EML6 (1.7)	STAU2 (1.5)	PKIB (1.3)	ENSG00000245832 (1.2)	FSTL5 (1.1)	ENSG00000250341 (0.9)
Hepcidin_all	REACTOME_NCAM1_INTERACTIONS	REACTOME_NCAM1_INTERACTIONS	0.14	>=0.20	GDF5 (3.5)	KCNIP1 (2.3)	SPOCK1 (2.2)	PALLD (2.0)	EPPK1 (1.7)	SLITRK1 (1.5)	ENSG00000226497 (1.3)	ENSG00000250341 (1.3)	LRRK1 (1.2)	ENSG00000248329 (1.1)
Hepcidin_all	GO:0006403	RNA localization	0.14	>=0.20	RBM39 (3.7)	RBM12 (3.3)	NCOA5 (2.7)	UBE2V2 (2.5)	HSF2 (2.4)	SCRIB (1.9)	ZNF438 (1.5)	RPL7 (1.5)	CPNE1 (1.4)	ENSG00000245832 (1.1)
Hepcidin_all	ENSG00000135940	COX5B PPI subnetwork	0.14	>=0.20	ROMO1 (3.8)	NFS1 (3.1)	SCRIB (2.6)	SCAND1 (2.3)	STAU2 (1.6)	PKIB (1.3)	ABCC13 (1.1)	ERGIC3 (1.0)	CLRN3 (1.0)	WWOX (0.9)
Hepcidin_all	MP:0003993	abnormal ventral spinal root morphology	0.14	>=0.20	SLITRK1 (3.9)	SPOCK1 (3.6)	FSTL5 (3.3)	ENSG00000256193 (2.8)	SLC12A5 (2.3)	PKIB (1.4)	KCNIP1 (1.3)	HSPA13 (1.2)	EPPK1 (1.2)	ENSG00000245832 (1.1)
Hepcidin_all	ENSG00000181790	BAI1 PPI subnetwork	0.14	>=0.20	SLC12A5 (4.6)	EML6 (2.8)	SPOCK1 (2.5)	FER1L4 (2.3)	ANO3 (2.3)	CDH22 (2.2)	STAU2 (1.9)	CPNE1 (1.8)	SLITRK1 (1.8)	CALN1 (1.5)
Hepcidin_all	ENSG00000205155	PSENEN PPI subnetwork	0.14	>=0.20	ERGIC3 (3.9)	TMBIM4 (3.1)	SERINC1 (3.1)	ZNF438 (2.2)	HSPA13 (2.1)	PRCP (2.0)	MCPH1 (1.6)	PKIB (1.1)	CLRN3 (1.0)	FAM181B (0.8)
Hepcidin_all	MP:0005405	axon degeneration	0.14	>=0.20	SLITRK1 (2.2)	SERINC1 (2.2)	WWOX (2.0)	SPOCK1 (1.8)	ENSG00000256193 (1.7)	SLC12A5 (1.6)	HSF2 (1.5)	FSTL5 (1.3)	FAM181B (1.3)	ZNF438 (1.2)
Hepcidin_all	GO:0050657	nucleic acid transport	0.14	>=0.20	RBM39 (3.4)	RBM12 (3.2)	UBE2V2 (2.6)	NCOA5 (2.6)	HSF2 (2.3)	RPL7 (2.1)	SCRIB (1.9)	ZNF438 (1.9)	ENSG00000245832 (1.4)	CPNE1 (1.1)
Hepcidin_all	GO:0051236	establishment of RNA localization	0.14	>=0.20	RBM39 (3.4)	RBM12 (3.2)	UBE2V2 (2.6)	NCOA5 (2.6)	HSF2 (2.3)	RPL7 (2.1)	SCRIB (1.9)	ZNF438 (1.9)	ENSG00000245832 (1.4)	CPNE1 (1.1)
Hepcidin_all	GO:0050658	RNA transport	0.14	>=0.20	RBM39 (3.4)	RBM12 (3.2)	UBE2V2 (2.6)	NCOA5 (2.6)	HSF2 (2.3)	RPL7 (2.1)	SCRIB (1.9)	ZNF438 (1.9)	ENSG00000245832 (1.4)	CPNE1 (1.1)
Hepcidin_all	GO:0022843	voltage-gated cation channel activity	0.14	>=0.20	KCNIP1 (3.8)	ANO3 (3.1)	SLITRK1 (3.0)	ENSG00000256193 (2.9)	CDH22 (2.9)	SPOCK1 (2.7)	SLC12A5 (2.5)	FSTL5 (2.0)	CALN1 (1.3)	STAU2 (1.3)
Hepcidin_all	GO:0061077	chaperone-mediated protein folding	0.14	>=0.20	ENSG00000250341 (4.0)	ENSG00000226497 (2.0)	TMBIM4 (1.9)	HSF2 (1.6)	CALN1 (1.5)	C20orf152 (1.1)	ABCC13 (1.1)	HSPA13 (0.7)	ERGIC3 (0.7)	ANO3 (0.7)
Hepcidin_all	GO:0055117	regulation of cardiac muscle contraction	0.14	>=0.20	CDH22 (2.4)	GDF5 (2.3)	ENSG00000256193 (1.6)	SPOCK1 (1.4)	PALLD (1.4)	ENSG00000253302 (1.4)	ENSG00000245832 (1.4)	CALN1 (1.2)	PKIB (1.2)	BPI (1.0)
Hepcidin_all	GO:0006198	cAMP catabolic process	0.14	>=0.20	ABCC13 (3.2)	PHF20 (2.3)	ENSG00000250341 (2.2)	ANO3 (2.1)	ENSG00000248329 (2.0)	SPOCK1 (1.8)	CLRN3 (1.4)	ZNF438 (1.4)	SPAG4 (1.3)	LRRK1 (1.3)
Hepcidin_all	MP:0000511	abnormal intestinal mucosa morphology	0.14	>=0.20	BPI (4.2)	CLRN3 (3.5)	SERINC1 (2.0)	FSTL5 (1.9)	EPPK1 (1.6)	C11orf82 (1.4)	ABCC13 (1.4)	PKIB (1.3)	ENSG00000226497 (1.2)	SLITRK1 (1.0)
Hepcidin_all	GO:0002287	alpha-beta T cell activation involved in immune response	0.14	>=0.20	CD40 (2.9)	LRRK1 (2.4)	ZNF438 (1.6)	RICTOR (1.4)	MCPH1 (1.4)	FSTL5 (1.4)	ENSG00000250341 (1.4)	PKIB (1.2)	ABCC13 (1.2)	HSF2 (1.0)
Hepcidin_all	GO:0002293	alpha-beta T cell differentiation involved in immune response	0.14	>=0.20	CD40 (2.9)	LRRK1 (2.4)	ZNF438 (1.6)	RICTOR (1.4)	MCPH1 (1.4)	FSTL5 (1.4)	ENSG00000250341 (1.4)	PKIB (1.2)	ABCC13 (1.2)	HSF2 (1.0)
Hepcidin_all	GO:0006506	GPI anchor biosynthetic process	0.14	>=0.20	TMBIM4 (3.5)	ERGIC3 (2.3)	NFS1 (2.3)	SCAND1 (1.9)	ENSG00000226497 (1.7)	ROMO1 (1.6)	PRCP (1.5)	SPAG4 (1.4)	C20orf152 (1.4)	ENSG00000250341 (1.3)
Hepcidin_all	GO:0016591	DNA-directed RNA polymerase II, holoenzyme	0.14	>=0.20	MCPH1 (3.3)	UBE2V2 (2.5)	ROMO1 (2.5)	CPNE1 (2.4)	SCRIB (1.7)	PHF20 (1.6)	NFS1 (1.5)	RBM12 (1.4)	ZNF438 (1.0)	RPL7 (1.0)
Hepcidin_all	GO:0000784	nuclear chromosome, telomeric region	0.14	>=0.20	MCPH1 (4.1)	WWOX (3.4)	STAU2 (3.1)	CEP250 (2.3)	UBE2V2 (2.1)	C20orf152 (1.9)	PHF20 (1.7)	RPL7 (1.6)	C11orf82 (1.2)	CPNE1 (1.0)
Hepcidin_all	GO:0016811	hydrolase activity, acting on carbon-nitrogen (but not peptide) bonds, in linear amides	0.14	>=0.20	BPI (4.2)	PRCP (2.2)	ZNF438 (2.1)	SPAG4 (1.8)	CLRN3 (1.4)	WWOX (1.4)	ENSG00000256193 (1.4)	ERGIC3 (1.4)	ENSG00000226497 (1.3)	NFS1 (1.3)
Hepcidin_all	ENSG00000118515	SGK1 PPI subnetwork	0.14	>=0.20	BPI (2.2)	PRCP (2.2)	HSF2 (2.0)	PALLD (2.0)	NCOA5 (1.9)	ANO3 (1.5)	CALN1 (1.5)	SERINC1 (1.4)	LRRK1 (1.4)	FAM181B (1.4)
Hepcidin_all	GO:0034765	regulation of ion transmembrane transport	0.14	>=0.20	CDH22 (2.6)	KCNIP1 (2.0)	STAU2 (1.9)	FSTL5 (1.8)	ENSG00000250341 (1.7)	SLC12A5 (1.6)	C20orf152 (1.5)	ENSG00000248329 (1.4)	ABCC13 (1.4)	ENSG00000245832 (1.4)
Hepcidin_all	ENSG00000142156	COL6A1 PPI subnetwork	0.14	>=0.20	OSMR (3.1)	SPOCK1 (2.8)	ENSG00000226497 (1.6)	GDF5 (1.4)	PALLD (1.3)	ENSG00000250341 (1.2)	SERINC1 (1.0)	SCRIB (1.0)	MCPH1 (0.9)	C20orf152 (0.9)
Hepcidin_all	ENSG00000126602	TRAP1 PPI subnetwork	0.14	>=0.20	RBM12 (2.4)	ROMO1 (2.0)	NCOA5 (1.9)	SCAND1 (1.9)	SCRIB (1.6)	SPOCK1 (1.6)	ENSG00000245832 (1.3)	HSPA13 (1.1)	RPL7 (1.1)	ENSG00000253302 (1.0)
Hepcidin_all	MP:0011346	renal tubule atrophy	0.14	>=0.20	EML6 (2.6)	CLRN3 (2.0)	HSPA13 (2.0)	OSMR (1.9)	TMBIM4 (1.9)	C20orf152 (1.7)	ERGIC3 (1.7)	MCPH1 (1.6)	FAM181B (1.5)	SPOCK1 (1.5)
Hepcidin_all	ENSG00000114353	GNAI2 PPI subnetwork	0.14	>=0.20	ENSG00000226497 (2.9)	ENSG00000256193 (2.2)	PALLD (2.1)	ERGIC3 (1.6)	ENSG00000245832 (1.5)	ANO3 (1.3)	BPI (1.3)	ENSG00000248329 (1.1)	CPNE1 (1.1)	ENSG00000253302 (1.0)
Hepcidin_all	GO:0042558	pteridine-containing compound metabolic process	0.14	>=0.20	WWOX (2.8)	NFS1 (1.5)	ABCC13 (1.5)	EPPK1 (1.0)	CEP250 (0.9)	ZNF438 (0.8)	STAU2 (0.8)	EML6 (0.7)	ENSG00000248329 (0.7)	MCPH1 (0.7)
Hepcidin_all	GO:0030308	negative regulation of cell growth	0.14	>=0.20	RPL7 (2.6)	C20orf152 (2.5)	ENSG00000226497 (2.0)	GDF5 (1.7)	OSMR (1.6)	SPOCK1 (1.4)	HSF2 (1.1)	ERGIC3 (1.1)	CDH22 (1.0)	CLRN3 (0.9)
Hepcidin_all	GO:0032886	regulation of microtubule-based process	0.14	>=0.20	FSTL5 (2.5)	STAU2 (2.4)	C11orf82 (2.2)	HSF2 (1.8)	ABCC13 (1.7)	ENSG00000245832 (1.6)	SLITRK1 (1.5)	CEP250 (1.4)	MCPH1 (1.3)	ENSG00000226497 (0.9)
Hepcidin_all	GO:0006687	glycosphingolipid metabolic process	0.14	>=0.20	PRCP (2.5)	ENSG00000250341 (2.4)	KCNIP1 (2.1)	LRRK1 (1.9)	ZNF438 (1.9)	SLITRK1 (1.8)	ENSG00000226497 (1.6)	C20orf152 (1.6)	ERGIC3 (1.4)	ANO3 (1.2)
Hepcidin_all	GO:0050954	sensory perception of mechanical stimulus	0.14	>=0.20	EML6 (3.5)	FAM181B (2.0)	KCNIP1 (1.4)	ABCC13 (1.4)	SPOCK1 (1.4)	ENSG00000226497 (1.3)	CLRN3 (1.3)	ENSG00000248329 (1.1)	ZNF438 (0.8)	EPPK1 (0.8)
Hepcidin_all	MP:0008734	decreased susceptibility to endotoxin shock	0.14	>=0.20	OSMR (4.8)	CD40 (3.2)	RDH10 (2.3)	PRCP (2.1)	LRRK1 (1.5)	TMBIM4 (1.3)	RICTOR (1.0)	ABCC13 (1.0)	ENSG00000250341 (1.0)	FSTL5 (0.7)
Hepcidin_all	GO:0043174	nucleoside salvage	0.14	>=0.20	ABCC13 (4.0)	WWOX (2.6)	BPI (2.5)	ENSG00000226497 (2.4)	ENSG00000248329 (1.8)	CALN1 (1.5)	ENSG00000253302 (1.2)	C20orf152 (1.2)	SPAG4 (1.0)	CEP250 (0.9)
Hepcidin_all	GO:0005261	cation channel activity	0.14	>=0.20	KCNIP1 (3.5)	SPOCK1 (2.7)	SLITRK1 (2.5)	ANO3 (2.4)	SLC12A5 (2.2)	ENSG00000256193 (2.0)	CDH22 (2.0)	FSTL5 (1.9)	CALN1 (1.8)	EML6 (1.4)
Hepcidin_all	ENSG00000165178	ENSG00000165178 PPI subnetwork	0.14	>=0.20	ZNF438 (2.8)	LRRK1 (2.8)	BPI (2.6)	FER1L4 (2.1)	ANO3 (2.0)	WWOX (1.8)	ENSG00000245832 (1.6)	CD40 (1.3)	SCAND1 (1.3)	STAU2 (1.1)
Hepcidin_all	MP:0004771	increased anti-single stranded DNA antibody level	0.15	>=0.20	LRRK1 (2.4)	CD40 (2.1)	OSMR (2.0)	PALLD (1.8)	KCNIP1 (1.7)	GDF5 (1.7)	SCRIB (1.6)	EPPK1 (1.3)	SPOCK1 (1.1)	ENSG00000253302 (1.0)
Hepcidin_all	GO:0060627	regulation of vesicle-mediated transport	0.15	>=0.20	EML6 (3.2)	ENSG00000226497 (2.9)	PRCP (2.3)	FSTL5 (2.1)	PKIB (1.9)	SPOCK1 (1.8)	SLC12A5 (1.5)	BPI (1.3)	CALN1 (1.2)	LRRK1 (1.0)
Hepcidin_all	GO:0050871	positive regulation of B cell activation	0.15	>=0.20	LRRK1 (2.3)	ZNF438 (2.0)	PHF20 (1.8)	ENSG00000226497 (1.7)	MCPH1 (1.6)	PRCP (1.3)	NCOA5 (1.3)	CD40 (1.3)	CEP250 (1.2)	TMBIM4 (1.2)
Hepcidin_all	ENSG00000074201	CLNS1A PPI subnetwork	0.15	>=0.20	HSF2 (2.3)	RBM12 (2.1)	SLITRK1 (1.6)	SCRIB (1.5)	RBM39 (1.4)	UBE2V2 (1.4)	NCOA5 (1.3)	NFS1 (1.1)	ENSG00000245832 (1.0)	EPPK1 (0.9)
Hepcidin_all	ENSG00000132002	DNAJB1 PPI subnetwork	0.15	>=0.20	SCRIB (3.2)	HSPA13 (1.9)	FSTL5 (1.8)	NCOA5 (1.7)	EML6 (1.7)	PHF20 (1.4)	WWOX (1.2)	TMBIM4 (1.1)	C20orf152 (1.1)	ENSG00000245832 (1.1)
Hepcidin_all	ENSG00000198788	MUC2 PPI subnetwork	0.15	>=0.20	CLRN3 (7.0)	LRRK1 (2.1)	ENSG00000226497 (1.7)	WWOX (1.6)	PKIB (1.2)	FER1L4 (1.1)	FSTL5 (1.1)	CALN1 (1.0)	EPPK1 (0.9)	RICTOR (0.8)
Hepcidin_all	REACTOME_JNK_C:JUN_KINASES_PHOSPHORYLATION_AND__ACTIVATION_MEDIATED_BY_ACTIVATED_HUMAN_TAK1	REACTOME_JNK_C:JUN_KINASES_PHOSPHORYLATION_AND__ACTIVATION_MEDIATED_BY_ACTIVATED_HUMAN_TAK1	0.15	>=0.20	CD40 (2.3)	RICTOR (1.5)	UBE2V2 (1.2)	SERINC1 (1.2)	ENSG00000248329 (1.1)	LRRK1 (1.1)	SCRIB (1.1)	HSF2 (1.0)	ENSG00000250341 (1.0)	C20orf152 (0.9)
Hepcidin_all	GO:0043370	regulation of CD4-positive, alpha-beta T cell differentiation	0.15	>=0.20	CD40 (3.3)	PKIB (1.9)	CALN1 (1.9)	ABCC13 (1.6)	ENSG00000250341 (1.1)	MCPH1 (1.0)	ZNF438 (1.0)	BPI (1.0)	HSF2 (1.0)	FSTL5 (0.9)
Hepcidin_all	GO:0032228	regulation of synaptic transmission, GABAergic	0.15	>=0.20	KCNIP1 (4.0)	ENSG00000256193 (3.1)	ANO3 (2.0)	SLC12A5 (1.6)	FER1L4 (1.6)	STAU2 (1.6)	ENSG00000253302 (1.5)	UBE2V2 (1.2)	PKIB (1.2)	EML6 (1.2)
Hepcidin_all	GO:0050432	catecholamine secretion	0.15	>=0.20	ABCC13 (3.1)	PKIB (2.6)	EML6 (2.3)	FSTL5 (2.2)	ENSG00000253302 (1.9)	CDH22 (1.5)	KCNIP1 (1.4)	ENSG00000248329 (1.4)	FAM181B (1.2)	SPAG4 (1.1)
Hepcidin_all	ENSG00000111276	CDKN1B PPI subnetwork	0.15	>=0.20	SERINC1 (2.2)	C11orf82 (2.2)	LRRK1 (1.8)	SCRIB (1.7)	CPNE1 (1.6)	HSF2 (1.5)	ERGIC3 (1.5)	NCOA5 (1.4)	STAU2 (1.3)	RBM39 (1.2)
Hepcidin_all	ENSG00000196531	NACA PPI subnetwork	0.15	>=0.20	ZNF438 (2.7)	UBE2V2 (2.7)	RBM12 (2.5)	SPAG4 (2.1)	FER1L4 (1.8)	RPL7 (1.6)	HSF2 (1.6)	SERINC1 (1.4)	ENSG00000248329 (1.3)	NCOA5 (1.3)
Hepcidin_all	ENSG00000184886	PIGW PPI subnetwork	0.15	>=0.20	SERINC1 (5.3)	HSPA13 (4.2)	TMBIM4 (3.3)	PRCP (1.6)	BPI (1.5)	ERGIC3 (1.3)	CD40 (1.1)	HSF2 (1.1)	OSMR (0.8)	ENSG00000248329 (0.8)
Hepcidin_all	ENSG00000001167	NFYA PPI subnetwork	0.15	>=0.20	NCOA5 (3.8)	WWOX (2.6)	UBE2V2 (2.2)	ZNF438 (2.1)	CPNE1 (2.0)	RPL7 (2.0)	RICTOR (1.5)	RBM12 (1.4)	PHF20 (1.3)	C20orf152 (1.2)
Hepcidin_all	GO:0060601	lateral sprouting from an epithelium	0.15	>=0.20	ENSG00000226497 (2.2)	GDF5 (2.1)	ENSG00000245832 (1.5)	C20orf152 (1.5)	FAM181B (1.5)	WWOX (1.4)	ZNF438 (1.4)	CDH22 (1.2)	SLITRK1 (1.2)	EML6 (1.0)
Hepcidin_all	GO:0010718	positive regulation of epithelial to mesenchymal transition	0.15	>=0.20	ENSG00000250341 (2.1)	ENSG00000253302 (2.1)	ENSG00000248329 (1.9)	EPPK1 (1.7)	SPOCK1 (1.7)	ENSG00000256193 (1.6)	GDF5 (1.6)	RDH10 (1.5)	FSTL5 (1.0)	PALLD (1.0)
Hepcidin_all	GO:0016079	synaptic vesicle exocytosis	0.15	>=0.20	ENSG00000226497 (3.0)	SLITRK1 (2.7)	FSTL5 (2.6)	EML6 (2.3)	SLC12A5 (2.2)	ENSG00000250341 (2.2)	STAU2 (2.1)	SERINC1 (1.7)	CDH22 (1.5)	WWOX (1.5)
Hepcidin_all	MP:0000875	abnormal cerebellar Purkinje cell layer	0.15	>=0.20	KCNIP1 (2.6)	CDH22 (2.4)	CALN1 (2.4)	FSTL5 (1.6)	SLITRK1 (1.6)	PRCP (1.5)	SERINC1 (1.4)	SPOCK1 (1.3)	ENSG00000248329 (1.3)	ERGIC3 (1.0)
Hepcidin_all	ENSG00000103035	PSMD7 PPI subnetwork	0.15	>=0.20	UBE2V2 (2.4)	TMBIM4 (2.3)	SCAND1 (2.1)	ROMO1 (2.0)	HSPA13 (1.8)	FSTL5 (1.5)	HSF2 (1.1)	WWOX (1.0)	CPNE1 (0.9)	ENSG00000253302 (0.9)
Hepcidin_all	ENSG00000123080	CDKN2C PPI subnetwork	0.15	>=0.20	ERGIC3 (3.3)	FAM181B (2.5)	SPAG4 (2.2)	C20orf152 (1.8)	ENSG00000226497 (1.8)	ROMO1 (1.5)	C11orf82 (1.5)	TMBIM4 (1.5)	PRCP (1.3)	CPNE1 (1.3)
Hepcidin_all	GO:0071577	zinc ion transmembrane transport	0.15	>=0.20	ENSG00000253302 (3.0)	ENSG00000250341 (2.2)	PRCP (2.1)	TMBIM4 (1.9)	ENSG00000245832 (1.8)	SERINC1 (1.3)	OSMR (1.2)	GDF5 (1.0)	HSPA13 (1.0)	FSTL5 (0.9)
Hepcidin_all	ENSG00000108691	CCL2 PPI subnetwork	0.15	>=0.20	BPI (6.9)	OSMR (2.1)	ZNF438 (2.0)	ENSG00000253302 (1.7)	ENSG00000248329 (1.6)	FSTL5 (1.4)	ENSG00000226497 (1.3)	SPOCK1 (1.2)	FER1L4 (1.0)	SPAG4 (1.0)
Hepcidin_all	GO:0004004	ATP-dependent RNA helicase activity	0.15	>=0.20	RBM12 (2.4)	RPL7 (1.9)	NCOA5 (1.8)	SERINC1 (1.7)	RBM39 (1.7)	ENSG00000256193 (1.4)	KCNIP1 (1.3)	EML6 (1.3)	ROMO1 (1.1)	ENSG00000245832 (1.0)
Hepcidin_all	ENSG00000127337	YEATS4 PPI subnetwork	0.15	>=0.20	NCOA5 (3.0)	SCAND1 (2.7)	RBM39 (2.2)	ZNF438 (1.9)	ENSG00000256193 (1.4)	ENSG00000226497 (1.3)	SLITRK1 (1.2)	ABCC13 (1.0)	MCPH1 (0.8)	EPPK1 (0.7)
Hepcidin_all	MP:0009172	small pancreatic islets	0.15	>=0.20	KCNIP1 (2.2)	CLRN3 (1.8)	WWOX (1.6)	ANO3 (1.5)	SPOCK1 (1.4)	TMBIM4 (1.4)	ROMO1 (1.1)	ERGIC3 (1.0)	CDH22 (1.0)	SCAND1 (0.9)
Hepcidin_all	GO:0001653	peptide receptor activity	0.15	>=0.20	FSTL5 (1.8)	KCNIP1 (1.6)	SERINC1 (1.4)	SLITRK1 (1.3)	ENSG00000226497 (1.2)	CD40 (1.2)	FAM181B (1.2)	EML6 (1.0)	CALN1 (1.0)	PKIB (1.0)
Hepcidin_all	MP:0000531	right pulmonary isomerism	0.15	>=0.20	ENSG00000248329 (2.6)	PKIB (1.9)	FSTL5 (1.4)	SPAG4 (1.4)	ENSG00000245832 (1.2)	CLRN3 (1.2)	FER1L4 (1.2)	WWOX (1.1)	HSF2 (1.1)	ENSG00000256193 (1.1)
Hepcidin_all	ENSG00000163166	IWS1 PPI subnetwork	0.15	>=0.20	NCOA5 (2.1)	UBE2V2 (2.0)	PHF20 (1.8)	SERINC1 (1.5)	SLC12A5 (1.2)	FAM181B (1.1)	ABCC13 (1.1)	PKIB (1.1)	SCRIB (1.1)	RDH10 (1.0)
Hepcidin_all	ENSG00000164889	SLC4A2 PPI subnetwork	0.15	>=0.20	FER1L4 (2.9)	STAU2 (2.4)	ERGIC3 (2.2)	CEP250 (2.1)	UBE2V2 (2.0)	WWOX (1.8)	C20orf152 (1.7)	C11orf82 (1.5)	ABCC13 (1.4)	SPAG4 (1.3)
Hepcidin_all	GO:0032465	regulation of cytokinesis	0.15	>=0.20	ENSG00000245832 (3.8)	C11orf82 (1.8)	C20orf152 (1.7)	WWOX (1.1)	TMBIM4 (1.1)	ENSG00000248329 (1.1)	ABCC13 (1.1)	SLC12A5 (1.0)	ENSG00000226497 (0.9)	SLITRK1 (0.8)
Hepcidin_all	GO:0008186	RNA-dependent ATPase activity	0.15	>=0.20	RBM12 (2.8)	NCOA5 (2.3)	RBM39 (2.3)	RPL7 (1.9)	SERINC1 (1.6)	KCNIP1 (1.5)	ENSG00000256193 (1.4)	EML6 (1.2)	ROMO1 (1.1)	ENSG00000245832 (1.0)
Hepcidin_all	GO:0048713	regulation of oligodendrocyte differentiation	0.15	>=0.20	FAM181B (4.9)	FER1L4 (2.5)	ENSG00000256193 (2.3)	SLITRK1 (2.2)	HSF2 (2.1)	CDH22 (2.0)	KCNIP1 (1.5)	WWOX (1.4)	ABCC13 (1.1)	EML6 (0.9)
Hepcidin_all	GO:0000217	DNA secondary structure binding	0.15	>=0.20	MCPH1 (3.8)	C11orf82 (3.0)	WWOX (1.9)	EML6 (1.8)	CEP250 (1.6)	ABCC13 (1.5)	C20orf152 (1.3)	ENSG00000250341 (1.2)	ENSG00000248329 (1.2)	FAM181B (1.0)
Hepcidin_all	GO:0045851	pH reduction	0.15	>=0.20	ENSG00000250341 (3.0)	ENSG00000226497 (2.5)	SERINC1 (1.8)	KCNIP1 (1.6)	C20orf152 (1.6)	TMBIM4 (1.6)	PRCP (1.5)	ERGIC3 (1.4)	NFS1 (1.2)	MCPH1 (1.1)
Hepcidin_all	GO:0008203	cholesterol metabolic process	0.15	>=0.20	ENSG00000245832 (1.8)	SPAG4 (1.6)	ENSG00000248329 (1.4)	CALN1 (1.3)	MCPH1 (1.1)	ENSG00000250341 (0.9)	C20orf152 (0.9)	EML6 (0.8)	FSTL5 (0.8)	TMBIM4 (0.5)
Hepcidin_all	REACTOME_REGULATION_OF_INSULIN_SECRETION	REACTOME_REGULATION_OF_INSULIN_SECRETION	0.15	>=0.20	KCNIP1 (3.3)	FSTL5 (2.8)	SLC12A5 (2.5)	EML6 (2.1)	SPOCK1 (2.0)	CDH22 (2.0)	PKIB (1.8)	WWOX (1.7)	C20orf152 (1.5)	ENSG00000256193 (1.3)
Hepcidin_all	ENSG00000181789	COPG PPI subnetwork	0.15	>=0.20	CPNE1 (2.6)	HSPA13 (2.5)	TMBIM4 (2.3)	ERGIC3 (2.3)	UBE2V2 (1.6)	MCPH1 (1.5)	RBM12 (1.4)	NFS1 (1.4)	C20orf152 (1.2)	RBM39 (1.1)
Hepcidin_all	GO:0032735	positive regulation of interleukin-12 production	0.15	>=0.20	ZNF438 (3.3)	ENSG00000253302 (2.4)	CD40 (2.0)	ENSG00000226497 (2.0)	CALN1 (1.6)	ENSG00000250341 (1.4)	PKIB (1.2)	LRRK1 (1.1)	FER1L4 (1.1)	ABCC13 (1.1)
Hepcidin_all	MP:0002705	dilated renal tubules	0.15	>=0.20	WWOX (1.9)	OSMR (1.9)	CLRN3 (1.8)	RDH10 (1.8)	PALLD (1.6)	RICTOR (1.6)	GDF5 (1.3)	HSPA13 (1.2)	ERGIC3 (1.1)	LRRK1 (1.0)
Hepcidin_all	ENSG00000132703	APCS PPI subnetwork	0.15	>=0.20	RPL7 (1.7)	PALLD (1.6)	SPOCK1 (1.2)	UBE2V2 (1.1)	MCPH1 (1.0)	FER1L4 (1.0)	HSPA13 (0.7)	FSTL5 (0.7)	ENSG00000226497 (0.6)	ERGIC3 (0.6)
Hepcidin_all	ENSG00000175166	PSMD2 PPI subnetwork	0.15	>=0.20	UBE2V2 (2.8)	ROMO1 (1.9)	CPNE1 (1.8)	HSPA13 (1.6)	SCAND1 (1.3)	FSTL5 (1.2)	TMBIM4 (0.9)	HSF2 (0.9)	GDF5 (0.9)	ENSG00000245832 (0.7)
Hepcidin_all	GO:0004859	phospholipase inhibitor activity	0.15	>=0.20	BPI (4.3)	LRRK1 (3.2)	CDH22 (2.4)	SLC12A5 (1.7)	FSTL5 (1.4)	PKIB (1.4)	SPOCK1 (1.4)	RDH10 (1.2)	PALLD (1.2)	ENSG00000250341 (0.8)
Hepcidin_all	ENSG00000106245	BUD31 PPI subnetwork	0.15	>=0.20	NCOA5 (2.6)	RBM12 (2.5)	MCPH1 (2.5)	ROMO1 (2.5)	CPNE1 (2.2)	SCAND1 (1.7)	RBM39 (1.6)	NFS1 (1.6)	CEP250 (1.5)	ERGIC3 (1.4)
Hepcidin_all	ENSG00000183395	PMCH PPI subnetwork	0.15	>=0.20	ENSG00000256193 (3.4)	SLITRK1 (3.2)	SPOCK1 (2.6)	KCNIP1 (1.7)	ENSG00000245832 (1.5)	FSTL5 (1.5)	HSF2 (1.4)	WWOX (1.4)	CDH22 (1.3)	ANO3 (1.1)
Hepcidin_all	ENSG00000164885	CDK5 PPI subnetwork	0.15	>=0.20	SLITRK1 (3.2)	SERINC1 (2.4)	CDH22 (2.4)	SLC12A5 (2.3)	FAM181B (1.9)	CLRN3 (1.9)	ANO3 (1.6)	LRRK1 (1.5)	SPOCK1 (1.4)	ENSG00000226497 (1.2)
Hepcidin_all	ENSG00000187953	ENSG00000187953 PPI subnetwork	0.15	>=0.20	CEP250 (4.1)	C11orf82 (3.3)	SCRIB (2.5)	CALN1 (2.0)	MCPH1 (1.9)	HSF2 (1.6)	PHF20 (1.6)	RICTOR (1.4)	WWOX (1.2)	ENSG00000253302 (0.9)
Hepcidin_all	ENSG00000122512	PMS2 PPI subnetwork	0.15	>=0.20	CEP250 (4.1)	C11orf82 (3.3)	SCRIB (2.5)	CALN1 (2.0)	MCPH1 (1.9)	HSF2 (1.6)	PHF20 (1.6)	RICTOR (1.4)	WWOX (1.2)	ENSG00000253302 (0.9)
Hepcidin_all	GO:0000301	retrograde transport, vesicle recycling within Golgi	0.15	>=0.20	ENSG00000226497 (3.9)	ENSG00000256193 (3.5)	ZNF438 (2.2)	CEP250 (1.8)	EML6 (1.5)	FER1L4 (1.1)	ENSG00000250341 (0.9)	HSPA13 (0.8)	OSMR (0.5)	RICTOR (0.5)
Hepcidin_all	GO:0051592	response to calcium ion	0.15	>=0.20	ENSG00000245832 (2.8)	ENSG00000226497 (2.7)	STAU2 (1.7)	ANO3 (1.5)	SPOCK1 (1.4)	CLRN3 (1.3)	SLITRK1 (1.2)	NFS1 (1.1)	BPI (1.0)	LRRK1 (0.9)
Hepcidin_all	MP:0005058	abnormal lysosome morphology	0.15	>=0.20	ERGIC3 (4.7)	PRCP (3.4)	TMBIM4 (2.6)	ZNF438 (1.4)	WWOX (1.3)	RBM39 (1.2)	CEP250 (1.0)	ANO3 (0.9)	SPAG4 (0.9)	BPI (0.8)
Hepcidin_all	GO:0072662	protein localization to peroxisome	0.15	>=0.20	ENSG00000250341 (3.2)	NFS1 (2.4)	HSF2 (1.3)	SLITRK1 (1.1)	ENSG00000226497 (1.1)	CALN1 (0.9)	SERINC1 (0.7)	EML6 (0.7)	ENSG00000256193 (0.6)	STAU2 (0.5)
Hepcidin_all	GO:0072663	establishment of protein localization to peroxisome	0.15	>=0.20	ENSG00000250341 (3.2)	NFS1 (2.4)	HSF2 (1.3)	SLITRK1 (1.1)	ENSG00000226497 (1.1)	CALN1 (0.9)	SERINC1 (0.7)	EML6 (0.7)	ENSG00000256193 (0.6)	STAU2 (0.5)
Hepcidin_all	GO:0006625	protein targeting to peroxisome	0.15	>=0.20	ENSG00000250341 (3.2)	NFS1 (2.4)	HSF2 (1.3)	SLITRK1 (1.1)	ENSG00000226497 (1.1)	CALN1 (0.9)	SERINC1 (0.7)	EML6 (0.7)	ENSG00000256193 (0.6)	STAU2 (0.5)
Hepcidin_all	REACTOME_TIGHT_JUNCTION_INTERACTIONS	REACTOME_TIGHT_JUNCTION_INTERACTIONS	0.15	>=0.20	CLRN3 (2.9)	EPPK1 (2.8)	ENSG00000248329 (2.5)	ENSG00000245832 (1.7)	RDH10 (1.5)	KCNIP1 (1.1)	WWOX (1.0)	STAU2 (0.8)	ENSG00000253302 (0.8)	HSF2 (0.7)
Hepcidin_all	ENSG00000013275	PSMC4 PPI subnetwork	0.15	>=0.20	UBE2V2 (2.3)	FSTL5 (1.7)	ROMO1 (1.4)	HSF2 (1.4)	CPNE1 (1.3)	TMBIM4 (1.2)	HSPA13 (1.1)	GDF5 (1.1)	WWOX (0.8)	NFS1 (0.7)
Hepcidin_all	ENSG00000153487	ING1 PPI subnetwork	0.15	>=0.20	MCPH1 (3.2)	NCOA5 (2.5)	PHF20 (1.9)	RBM12 (1.7)	RBM39 (1.4)	WWOX (1.4)	CPNE1 (1.4)	SCRIB (1.2)	UBE2V2 (1.1)	ERGIC3 (1.1)
Hepcidin_all	GO:0008608	attachment of spindle microtubules to kinetochore	0.15	>=0.20	ENSG00000245832 (2.9)	C11orf82 (2.6)	C20orf152 (1.7)	UBE2V2 (1.5)	SLITRK1 (1.2)	RPL7 (1.2)	FSTL5 (1.0)	SPOCK1 (0.9)	LRRK1 (0.9)	ENSG00000250341 (0.9)
Hepcidin_all	ENSG00000185345	PARK2 PPI subnetwork	0.15	>=0.20	STAU2 (2.5)	SPOCK1 (2.2)	RBM12 (2.0)	RPL7 (1.8)	PALLD (1.8)	FER1L4 (1.5)	SLC12A5 (1.5)	EPPK1 (1.4)	CALN1 (1.4)	SCRIB (1.3)
Hepcidin_all	ENSG00000187109	NAP1L1 PPI subnetwork	0.15	>=0.20	NCOA5 (2.4)	ENSG00000226497 (2.1)	ENSG00000256193 (1.8)	RICTOR (1.7)	MCPH1 (1.5)	RBM12 (1.4)	EPPK1 (1.1)	RPL7 (1.0)	ABCC13 (0.7)	HSPA13 (0.5)
Hepcidin_all	ENSG00000104973	MED25 PPI subnetwork	0.15	>=0.20	NCOA5 (2.3)	PHF20 (2.2)	ENSG00000256193 (2.2)	ZNF438 (2.0)	RBM39 (1.8)	RICTOR (1.6)	RBM12 (1.5)	UBE2V2 (1.4)	SCRIB (1.4)	SCAND1 (1.3)
Hepcidin_all	ENSG00000136869	TLR4 PPI subnetwork	0.15	>=0.20	CD40 (3.0)	PRCP (2.2)	NCOA5 (2.0)	HSPA13 (1.6)	OSMR (1.3)	ENSG00000253302 (1.2)	CLRN3 (1.1)	ABCC13 (1.1)	PKIB (0.8)	EPPK1 (0.8)
Hepcidin_all	MP:0000333	decreased bone marrow cell number	0.15	>=0.20	OSMR (2.7)	RICTOR (1.8)	PKIB (1.7)	EML6 (1.6)	CEP250 (1.5)	CD40 (1.5)	PRCP (1.3)	PHF20 (1.3)	GDF5 (1.3)	RBM39 (1.2)
Hepcidin_all	ENSG00000176273	SLC35G1 PPI subnetwork	0.15	>=0.20	SERINC1 (3.6)	HSPA13 (3.4)	TMBIM4 (3.0)	ERGIC3 (2.7)	BPI (1.7)	RDH10 (1.6)	HSF2 (1.4)	PRCP (1.0)	UBE2V2 (1.0)	RBM12 (0.9)
Hepcidin_all	ENSG00000125977	EIF2S2 PPI subnetwork	0.15	>=0.20	UBE2V2 (2.1)	RPL7 (2.1)	RBM39 (2.0)	NCOA5 (1.5)	CPNE1 (1.5)	SCRIB (1.4)	RBM12 (1.4)	ENSG00000250341 (0.9)	ABCC13 (0.7)	SPAG4 (0.5)
Hepcidin_all	GO:0048016	inositol phosphate-mediated signaling	0.15	>=0.20	ENSG00000256193 (3.8)	ENSG00000226497 (2.4)	ABCC13 (1.8)	ANO3 (1.8)	FSTL5 (1.6)	ENSG00000250341 (1.4)	ENSG00000253302 (1.4)	FAM181B (1.1)	KCNIP1 (1.1)	OSMR (1.1)
Hepcidin_all	GO:0051028	mRNA transport	0.15	>=0.20	RBM39 (3.4)	RBM12 (3.1)	HSF2 (2.6)	NCOA5 (2.5)	UBE2V2 (2.2)	RPL7 (1.9)	SCRIB (1.9)	ZNF438 (1.7)	ENSG00000245832 (1.3)	MCPH1 (1.0)
Hepcidin_all	GO:0045111	intermediate filament cytoskeleton	0.15	>=0.20	SLITRK1 (0.9)	FER1L4 (0.8)	ENSG00000226497 (0.7)	EML6 (0.7)	EPPK1 (0.6)	SPOCK1 (0.5)	WWOX (0.4)	SCRIB (0.4)	CEP250 (0.4)	LRRK1 (0.4)
Hepcidin_all	REACTOME_HOMOLOGOUS_RECOMBINATION_REPAIR	REACTOME_HOMOLOGOUS_RECOMBINATION_REPAIR	0.15	>=0.20	C11orf82 (4.2)	CEP250 (3.0)	WWOX (2.7)	C20orf152 (1.7)	MCPH1 (1.7)	PHF20 (1.7)	STAU2 (1.3)	UBE2V2 (1.1)	SCRIB (0.9)	HSF2 (0.9)
Hepcidin_all	REACTOME_HOMOLOGOUS_RECOMBINATION_REPAIR_OF_REPLICATION:INDEPENDENT_DOUBLE:STRAND_BREAKS	REACTOME_HOMOLOGOUS_RECOMBINATION_REPAIR_OF_REPLICATION:INDEPENDENT_DOUBLE:STRAND_BREAKS	0.15	>=0.20	C11orf82 (4.2)	CEP250 (3.0)	WWOX (2.7)	C20orf152 (1.7)	MCPH1 (1.7)	PHF20 (1.7)	STAU2 (1.3)	UBE2V2 (1.1)	SCRIB (0.9)	HSF2 (0.9)
Hepcidin_all	GO:0033205	cell cycle cytokinesis	0.15	>=0.20	ENSG00000245832 (4.5)	C11orf82 (2.0)	ENSG00000250341 (1.7)	CALN1 (1.4)	ABCC13 (1.2)	ENSG00000256193 (1.0)	C20orf152 (1.0)	CDH22 (0.8)	MCPH1 (0.7)	ERGIC3 (0.6)
Hepcidin_all	MP:0009764	decreased sensitivity to induced morbidity/mortality	0.15	>=0.20	CD40 (3.3)	OSMR (3.1)	C20orf152 (1.3)	CLRN3 (1.1)	PRCP (1.1)	ENSG00000256193 (1.1)	MCPH1 (0.9)	PALLD (0.9)	ENSG00000253302 (0.8)	LRRK1 (0.8)
Hepcidin_all	GO:0016558	protein import into peroxisome matrix	0.15	>=0.20	ENSG00000250341 (3.3)	NFS1 (2.0)	HSF2 (1.1)	SLITRK1 (1.1)	EML6 (0.9)	RICTOR (0.9)	SPOCK1 (0.8)	CALN1 (0.6)	ENSG00000226497 (0.6)	SCAND1 (0.5)
Hepcidin_all	ENSG00000086598	TMED2 PPI subnetwork	0.15	>=0.20	HSPA13 (5.2)	ERGIC3 (2.8)	SERINC1 (2.4)	TMBIM4 (1.6)	PALLD (1.2)	ROMO1 (1.1)	KCNIP1 (1.1)	SCAND1 (0.8)	FAM181B (0.7)	WWOX (0.7)
Hepcidin_all	REACTOME_BOTULINUM_NEUROTOXICITY	REACTOME_BOTULINUM_NEUROTOXICITY	0.15	>=0.20	SLC12A5 (3.2)	ZNF438 (2.4)	SLITRK1 (2.0)	FSTL5 (1.7)	PKIB (1.5)	WWOX (1.5)	SPOCK1 (1.5)	PHF20 (1.3)	BPI (1.2)	CD40 (1.2)
Hepcidin_all	REACTOME_INHIBITION_OF_INSULIN_SECRETION_BY_ADRENALINENORADRENALINE	REACTOME_INHIBITION_OF_INSULIN_SECRETION_BY_ADRENALINENORADRENALINE	0.15	>=0.20	FSTL5 (2.5)	SLC12A5 (2.4)	CDH22 (2.2)	KCNIP1 (1.6)	ENSG00000248329 (1.5)	CALN1 (1.3)	PKIB (1.3)	ABCC13 (1.2)	EML6 (1.0)	LRRK1 (0.9)
Hepcidin_all	ENSG00000130725	UBE2M PPI subnetwork	0.15	>=0.20	UBE2V2 (2.9)	TMBIM4 (2.0)	HSF2 (1.8)	FSTL5 (1.7)	ANO3 (1.7)	SCAND1 (1.5)	ROMO1 (1.5)	FAM181B (1.3)	C20orf152 (1.2)	CD40 (1.1)
Hepcidin_all	ENSG00000164758	MED30 PPI subnetwork	0.15	>=0.20	NCOA5 (2.2)	SCRIB (2.0)	PHF20 (1.9)	ZNF438 (1.8)	SCAND1 (1.7)	RICTOR (1.6)	RBM12 (1.6)	RBM39 (1.4)	UBE2V2 (1.4)	HSF2 (1.3)
Hepcidin_all	ENSG00000100503	NIN PPI subnetwork	0.15	>=0.20	SLC12A5 (3.8)	FER1L4 (3.1)	EML6 (2.6)	CPNE1 (2.4)	PHF20 (2.1)	ANO3 (2.0)	STAU2 (1.9)	CALN1 (1.6)	SPOCK1 (1.5)	UBE2V2 (1.3)
Hepcidin_all	ENSG00000106976	DNM1 PPI subnetwork	0.15	>=0.20	SLC12A5 (2.6)	STAU2 (1.7)	SLITRK1 (1.7)	SPOCK1 (1.5)	SERINC1 (1.5)	PHF20 (1.4)	ENSG00000248329 (1.3)	UBE2V2 (1.1)	CALN1 (1.1)	LRRK1 (1.1)
Hepcidin_all	ENSG00000120889	TNFRSF10B PPI subnetwork	0.15	>=0.20	SERINC1 (2.5)	CD40 (2.1)	PRCP (2.0)	WWOX (1.6)	ERGIC3 (1.3)	NCOA5 (1.1)	MCPH1 (0.9)	CDH22 (0.9)	PALLD (0.9)	SPOCK1 (0.8)
Hepcidin_all	GO:0003746	translation elongation factor activity	0.15	>=0.20	ERGIC3 (2.3)	UBE2V2 (2.2)	STAU2 (2.0)	CPNE1 (1.8)	SERINC1 (1.4)	SCRIB (1.3)	SPAG4 (1.3)	EPPK1 (1.1)	C20orf152 (1.1)	SCAND1 (1.1)
Hepcidin_all	ENSG00000056972	TRAF3IP2 PPI subnetwork	0.15	>=0.20	CD40 (3.3)	LRRK1 (3.0)	KCNIP1 (1.7)	PKIB (1.6)	NCOA5 (1.4)	HSF2 (1.2)	ZNF438 (1.1)	ENSG00000226497 (0.9)	FAM181B (0.9)	PRCP (0.8)
Hepcidin_all	ENSG00000113194	FAF2 PPI subnetwork	0.15	>=0.20	TMBIM4 (2.4)	SCAND1 (2.3)	STAU2 (2.1)	UBE2V2 (1.5)	FSTL5 (1.5)	OSMR (1.4)	HSF2 (1.2)	SERINC1 (1.1)	BPI (1.1)	SCRIB (1.0)
Hepcidin_all	ENSG00000144285	SCN1A PPI subnetwork	0.15	>=0.20	WWOX (2.8)	RPL7 (2.4)	RICTOR (1.4)	MCPH1 (1.4)	UBE2V2 (1.2)	CALN1 (1.0)	SCAND1 (0.9)	ROMO1 (0.9)	ABCC13 (0.9)	ERGIC3 (0.9)
Hepcidin_all	ENSG00000198231	DDX42 PPI subnetwork	0.15	>=0.20	SCAND1 (3.2)	RBM39 (2.3)	ROMO1 (2.0)	ENSG00000253302 (1.9)	NFS1 (1.9)	ENSG00000245832 (1.8)	ERGIC3 (1.7)	CEP250 (1.7)	EML6 (1.7)	ENSG00000226497 (1.7)
Hepcidin_all	ENSG00000212868	ENSG00000212868 PPI subnetwork	0.15	>=0.20	ROMO1 (2.9)	NFS1 (2.7)	SCRIB (2.2)	PRCP (2.2)	ERGIC3 (2.0)	SCAND1 (1.4)	ABCC13 (1.2)	RPL7 (1.2)	GDF5 (1.1)	UBE2V2 (1.0)
Hepcidin_all	ENSG00000198727	MT-CYB PPI subnetwork	0.15	>=0.20	ROMO1 (2.9)	NFS1 (2.7)	SCRIB (2.2)	PRCP (2.2)	ERGIC3 (2.0)	SCAND1 (1.4)	ABCC13 (1.2)	RPL7 (1.2)	GDF5 (1.1)	UBE2V2 (1.0)
Hepcidin_all	ENSG00000146674	IGFBP3 PPI subnetwork	0.15	>=0.20	SPOCK1 (4.5)	BPI (2.4)	GDF5 (1.9)	ENSG00000248329 (1.9)	ERGIC3 (1.5)	ENSG00000226497 (1.4)	CPNE1 (1.3)	PALLD (1.2)	ENSG00000250341 (1.1)	FSTL5 (1.0)
Hepcidin_all	GO:0048708	astrocyte differentiation	0.15	>=0.20	FAM181B (3.7)	CDH22 (3.0)	KCNIP1 (2.1)	RDH10 (2.1)	WWOX (2.1)	ENSG00000256193 (1.8)	GDF5 (1.7)	SLITRK1 (1.4)	HSF2 (1.3)	CALN1 (1.1)
Hepcidin_all	ENSG00000150907	FOXO1 PPI subnetwork	0.15	>=0.20	PHF20 (2.4)	NCOA5 (2.2)	RBM12 (1.9)	STAU2 (1.9)	RBM39 (1.9)	CLRN3 (1.7)	RPL7 (1.6)	PALLD (1.4)	PKIB (1.1)	MCPH1 (1.0)
Hepcidin_all	ENSG00000180190	C8orf42 PPI subnetwork	0.15	>=0.20	SLC12A5 (4.6)	EML6 (2.9)	SPOCK1 (2.4)	CALN1 (2.0)	FER1L4 (1.9)	CDH22 (1.9)	STAU2 (1.9)	ANO3 (1.7)	SLITRK1 (1.6)	UBE2V2 (1.4)
Hepcidin_all	ENSG00000112493	TAPBP PPI subnetwork	0.15	>=0.20	HSPA13 (3.4)	C20orf152 (2.4)	ERGIC3 (2.3)	CPNE1 (1.3)	CD40 (1.3)	EML6 (1.2)	PRCP (1.1)	ANO3 (1.1)	TMBIM4 (1.0)	KCNIP1 (0.9)
Hepcidin_all	ENSG00000206208	TAPBP PPI subnetwork	0.15	>=0.20	HSPA13 (3.4)	C20orf152 (2.4)	ERGIC3 (2.3)	CPNE1 (1.3)	CD40 (1.3)	EML6 (1.2)	PRCP (1.1)	ANO3 (1.1)	TMBIM4 (1.0)	KCNIP1 (0.9)
Hepcidin_all	ENSG00000206281	TAPBP PPI subnetwork	0.15	>=0.20	HSPA13 (3.4)	C20orf152 (2.4)	ERGIC3 (2.3)	CPNE1 (1.3)	CD40 (1.3)	EML6 (1.2)	PRCP (1.1)	ANO3 (1.1)	TMBIM4 (1.0)	KCNIP1 (0.9)
Hepcidin_all	ENSG00000123360	PDE1B PPI subnetwork	0.15	>=0.20	SLC12A5 (4.5)	EML6 (3.0)	SPOCK1 (2.2)	STAU2 (2.0)	CALN1 (2.0)	FER1L4 (1.9)	CDH22 (1.8)	SLITRK1 (1.6)	ANO3 (1.4)	RICTOR (1.4)
Hepcidin_all	ENSG00000129562	DAD1 PPI subnetwork	0.15	>=0.20	HSPA13 (4.7)	TMBIM4 (2.2)	ENSG00000226497 (2.0)	ERGIC3 (1.5)	MCPH1 (1.4)	EML6 (1.3)	PRCP (1.3)	FER1L4 (1.2)	ROMO1 (1.2)	SCAND1 (1.1)
Hepcidin_all	KEGG_EPITHELIAL_CELL_SIGNALING_IN_HELICOBACTER_PYLORI_INFECTION	KEGG_EPITHELIAL_CELL_SIGNALING_IN_HELICOBACTER_PYLORI_INFECTION	0.15	>=0.20	PRCP (2.3)	ENSG00000253302 (1.9)	TMBIM4 (1.8)	MCPH1 (1.7)	SERINC1 (1.6)	CD40 (1.6)	ZNF438 (1.3)	RPL7 (1.3)	FAM181B (1.2)	C20orf152 (1.2)
Hepcidin_all	GO:0031124	mRNA 3'-end processing	0.15	>=0.20	RBM39 (4.1)	RBM12 (3.3)	MCPH1 (3.2)	RPL7 (3.2)	NCOA5 (2.5)	ENSG00000245832 (2.4)	UBE2V2 (1.9)	HSF2 (1.9)	ENSG00000253302 (1.3)	NFS1 (1.2)
Hepcidin_all	ENSG00000105258	POLR2I PPI subnetwork	0.15	>=0.20	RBM12 (3.9)	RBM39 (3.0)	UBE2V2 (2.7)	ROMO1 (2.4)	NCOA5 (2.1)	RPL7 (2.0)	SCAND1 (2.0)	CPNE1 (1.9)	SCRIB (1.6)	NFS1 (1.3)
Hepcidin_all	MP:0001676	abnormal apical ectodermal ridge morphology	0.15	>=0.20	FAM181B (3.7)	ENSG00000256193 (2.7)	C20orf152 (2.4)	ENSG00000253302 (2.1)	LRRK1 (1.5)	EML6 (1.4)	PALLD (1.3)	HSF2 (1.3)	CLRN3 (1.2)	ENSG00000248329 (0.9)
Hepcidin_all	GO:0007164	establishment of tissue polarity	0.15	>=0.20	ENSG00000226497 (2.9)	RPL7 (2.2)	ENSG00000245832 (2.1)	PALLD (1.8)	FER1L4 (1.7)	EPPK1 (1.3)	RDH10 (1.3)	SCRIB (1.2)	SLITRK1 (1.2)	EML6 (1.2)
Hepcidin_all	GO:0006333	chromatin assembly or disassembly	0.15	>=0.20	ENSG00000226497 (2.7)	NCOA5 (2.3)	ENSG00000256193 (1.6)	ABCC13 (1.4)	CALN1 (1.0)	FER1L4 (1.0)	WWOX (1.0)	HSF2 (1.0)	C11orf82 (0.9)	RBM12 (0.9)
Hepcidin_all	ENSG00000106144	CASP2 PPI subnetwork	0.15	>=0.20	LRRK1 (2.0)	ENSG00000248329 (1.9)	CPNE1 (1.7)	STAU2 (1.6)	OSMR (1.6)	SCRIB (1.6)	CEP250 (1.5)	PHF20 (1.4)	ENSG00000226497 (1.4)	RBM12 (1.3)
Hepcidin_all	GO:0042493	response to drug	0.15	>=0.20	CLRN3 (3.0)	FER1L4 (1.5)	ENSG00000226497 (1.5)	TMBIM4 (1.4)	FSTL5 (1.4)	EPPK1 (1.1)	SPAG4 (1.0)	ABCC13 (0.9)	OSMR (0.9)	KCNIP1 (0.8)
Hepcidin_all	ENSG00000163636	PSMD6 PPI subnetwork	0.15	>=0.20	TMBIM4 (2.1)	UBE2V2 (2.1)	ROMO1 (2.0)	FSTL5 (1.7)	SCAND1 (1.7)	HSPA13 (1.3)	CPNE1 (1.1)	ENSG00000253302 (1.0)	WWOX (1.0)	HSF2 (0.9)
Hepcidin_all	ENSG00000130741	EIF2S3 PPI subnetwork	0.15	>=0.20	RBM39 (2.5)	UBE2V2 (2.0)	RPL7 (1.8)	RBM12 (1.5)	CPNE1 (1.1)	SCRIB (1.1)	SPAG4 (1.1)	NCOA5 (0.9)	OSMR (0.9)	RDH10 (0.8)
Hepcidin_all	MP:0004073	caudal body truncation	0.15	>=0.20	ERGIC3 (2.8)	FAM181B (2.7)	ENSG00000248329 (2.0)	CLRN3 (2.0)	CDH22 (2.0)	PRCP (1.9)	ABCC13 (1.8)	SPOCK1 (1.8)	ENSG00000245832 (1.6)	RPL7 (1.5)
Hepcidin_all	ENSG00000175550	DRAP1 PPI subnetwork	0.15	>=0.20	ZNF438 (2.4)	C20orf152 (2.2)	WWOX (2.0)	CDH22 (1.8)	RBM12 (1.4)	UBE2V2 (1.3)	HSF2 (1.2)	OSMR (1.1)	ENSG00000248329 (1.0)	HSPA13 (0.9)
Hepcidin_all	GO:0001657	ureteric bud development	0.15	>=0.20	RDH10 (4.4)	GDF5 (1.7)	CDH22 (1.6)	SPOCK1 (1.5)	KCNIP1 (1.3)	RPL7 (1.1)	ENSG00000226497 (1.1)	CPNE1 (1.0)	SPAG4 (0.9)	STAU2 (0.8)
Hepcidin_all	GO:0046889	positive regulation of lipid biosynthetic process	0.15	>=0.20	LRRK1 (2.0)	SPOCK1 (1.6)	KCNIP1 (1.4)	FER1L4 (1.3)	ENSG00000256193 (1.2)	RDH10 (1.2)	RICTOR (1.0)	NFS1 (0.9)	FSTL5 (0.9)	C20orf152 (0.8)
Hepcidin_all	GO:0051223	regulation of protein transport	0.15	>=0.20	RDH10 (1.9)	RICTOR (1.5)	ZNF438 (1.4)	CD40 (1.4)	CDH22 (1.3)	GDF5 (1.2)	ENSG00000250341 (1.0)	PHF20 (1.0)	FSTL5 (0.9)	PKIB (0.9)
Hepcidin_all	ENSG00000140939	NOL3 PPI subnetwork	0.15	>=0.20	ENSG00000250341 (3.0)	SPAG4 (2.6)	ENSG00000226497 (1.4)	EPPK1 (1.4)	SCAND1 (1.3)	TMBIM4 (1.2)	CPNE1 (1.1)	NCOA5 (1.1)	SCRIB (1.0)	RICTOR (1.0)
Hepcidin_all	ENSG00000185024	BRF1 PPI subnetwork	0.15	>=0.20	MCPH1 (3.0)	SCRIB (2.9)	SCAND1 (2.2)	ROMO1 (1.9)	RBM12 (1.9)	NFS1 (1.9)	CPNE1 (1.7)	NCOA5 (1.7)	ERGIC3 (1.6)	ENSG00000256193 (1.3)
Hepcidin_all	MP:0000410	waved hair	0.15	>=0.20	CLRN3 (1.4)	OSMR (1.2)	ENSG00000253302 (1.0)	EPPK1 (0.9)	RICTOR (0.8)	WWOX (0.8)	ERGIC3 (0.8)	HSPA13 (0.7)	EML6 (0.7)	FER1L4 (0.6)
Hepcidin_all	GO:0006271	DNA strand elongation involved in DNA replication	0.15	>=0.20	WWOX (2.9)	CEP250 (2.8)	C11orf82 (2.4)	HSF2 (1.6)	ENSG00000250341 (1.6)	PKIB (1.5)	ENSG00000245832 (1.2)	SCRIB (1.2)	ABCC13 (1.1)	PHF20 (1.0)
Hepcidin_all	MP:0009655	abnormal secondary palate development	0.15	>=0.20	FAM181B (2.8)	PRCP (2.3)	C20orf152 (2.1)	ENSG00000248329 (1.8)	RPL7 (1.7)	STAU2 (1.4)	WWOX (1.4)	RDH10 (1.3)	ENSG00000250341 (1.3)	HSPA13 (1.2)
Hepcidin_all	ENSG00000039319	ZFYVE16 PPI subnetwork	0.15	>=0.20	RDH10 (3.3)	ENSG00000248329 (2.3)	RICTOR (2.2)	MCPH1 (1.9)	SCAND1 (1.7)	WWOX (1.5)	HSF2 (1.5)	OSMR (1.4)	ROMO1 (1.3)	PKIB (1.2)
Hepcidin_all	GO:0032446	protein modification by small protein conjugation	0.15	>=0.20	RICTOR (2.2)	STAU2 (1.9)	HSF2 (1.8)	SERINC1 (1.7)	UBE2V2 (1.7)	SCAND1 (1.4)	TMBIM4 (1.3)	EML6 (1.2)	ENSG00000245832 (0.9)	HSPA13 (0.8)
Hepcidin_all	ENSG00000170312	CDK1 PPI subnetwork	0.15	>=0.20	C11orf82 (5.1)	CEP250 (2.0)	RPL7 (1.4)	LRRK1 (1.4)	CPNE1 (1.1)	MCPH1 (1.0)	RICTOR (1.0)	RBM39 (0.9)	SCRIB (0.8)	FER1L4 (0.7)
Hepcidin_all	GO:0044437	vacuolar part	0.15	>=0.20	SERINC1 (4.0)	PRCP (3.2)	TMBIM4 (2.3)	ERGIC3 (2.3)	C20orf152 (1.8)	CD40 (1.2)	SCAND1 (1.0)	ENSG00000245832 (0.9)	PHF20 (0.9)	FSTL5 (0.9)
Hepcidin_all	MP:0003992	increased mortality induced by ionizing radiation	0.15	>=0.20	CEP250 (3.1)	PHF20 (2.9)	C20orf152 (2.6)	C11orf82 (2.3)	TMBIM4 (2.2)	SCRIB (1.8)	KCNIP1 (1.5)	RBM39 (1.5)	ENSG00000226497 (1.3)	CLRN3 (1.2)
Hepcidin_all	REACTOME_G_ALPHA_I_SIGNALLING_EVENTS	REACTOME_G_ALPHA_I_SIGNALLING_EVENTS	0.15	>=0.20	KCNIP1 (1.7)	CDH22 (1.7)	PKIB (1.6)	ANO3 (1.5)	FSTL5 (1.4)	CD40 (1.4)	EML6 (1.4)	ENSG00000250341 (1.1)	OSMR (1.1)	CALN1 (0.9)
Hepcidin_all	ENSG00000110092	CCND1 PPI subnetwork	0.15	>=0.20	PHF20 (3.0)	SERINC1 (2.1)	FAM181B (2.0)	NCOA5 (1.9)	ZNF438 (1.9)	C11orf82 (1.6)	RBM39 (1.5)	SCRIB (1.5)	HSF2 (1.3)	WWOX (1.3)
Hepcidin_all	MP:0005421	loose skin	0.15	>=0.20	OSMR (2.4)	SPOCK1 (2.3)	ENSG00000250341 (1.4)	TMBIM4 (1.1)	ROMO1 (1.1)	CLRN3 (1.1)	PRCP (0.9)	EML6 (0.9)	ERGIC3 (0.8)	LRRK1 (0.8)
Hepcidin_all	ENSG00000063601	MTMR1 PPI subnetwork	0.15	>=0.20	SLC12A5 (4.5)	EML6 (2.9)	SPOCK1 (2.3)	CALN1 (2.1)	FER1L4 (2.0)	CDH22 (1.9)	STAU2 (1.9)	ANO3 (1.6)	SLITRK1 (1.4)	UBE2V2 (1.4)
Hepcidin_all	ENSG00000139842	CUL4A PPI subnetwork	0.16	>=0.20	HSF2 (1.8)	NFS1 (1.5)	RBM12 (1.4)	UBE2V2 (1.3)	RBM39 (1.1)	STAU2 (1.1)	RDH10 (1.0)	CALN1 (0.9)	C11orf82 (0.9)	CPNE1 (0.7)
Hepcidin_all	MP:0000914	exencephaly	0.16	>=0.20	SCRIB (2.5)	RDH10 (2.4)	PALLD (2.1)	PHF20 (2.1)	ENSG00000248329 (1.6)	WWOX (1.5)	ENSG00000256193 (1.5)	GDF5 (1.4)	EPPK1 (1.4)	ERGIC3 (1.0)
Hepcidin_all	GO:0002709	regulation of T cell mediated immunity	0.16	>=0.20	C20orf152 (3.5)	ENSG00000248329 (2.6)	PKIB (1.8)	CD40 (1.8)	HSF2 (1.2)	ZNF438 (1.1)	ENSG00000226497 (1.1)	CALN1 (1.0)	KCNIP1 (0.9)	GDF5 (0.9)
Hepcidin_all	GO:0008017	microtubule binding	0.16	>=0.20	C11orf82 (2.4)	CEP250 (1.9)	SPOCK1 (1.8)	RICTOR (1.7)	SERINC1 (1.5)	STAU2 (1.5)	PHF20 (1.5)	MCPH1 (1.4)	FSTL5 (1.3)	SCRIB (1.2)
Hepcidin_all	ENSG00000163879	DNALI1 PPI subnetwork	0.16	>=0.20	PHF20 (2.6)	ENSG00000248329 (2.5)	NCOA5 (2.1)	RBM12 (2.0)	NFS1 (1.7)	ZNF438 (1.7)	RBM39 (1.6)	SCRIB (1.5)	SCAND1 (1.4)	UBE2V2 (1.2)
Hepcidin_all	ENSG00000143870	PDIA6 PPI subnetwork	0.16	>=0.20	HSPA13 (4.0)	ERGIC3 (3.6)	SERINC1 (2.0)	PRCP (1.6)	ENSG00000226497 (1.5)	EML6 (1.3)	KCNIP1 (1.3)	FAM181B (1.2)	WWOX (1.1)	RBM39 (1.0)
Hepcidin_all	GO:0002027	regulation of heart rate	0.16	>=0.20	ENSG00000253302 (3.3)	CDH22 (3.1)	ENSG00000248329 (1.9)	ZNF438 (1.7)	FAM181B (1.5)	ENSG00000250341 (1.4)	KCNIP1 (1.3)	ENSG00000226497 (1.2)	ANO3 (1.1)	ENSG00000256193 (1.1)
Hepcidin_all	ENSG00000049540	ELN PPI subnetwork	0.16	>=0.20	BPI (5.9)	SPOCK1 (2.5)	OSMR (1.9)	FER1L4 (1.5)	MCPH1 (1.2)	ENSG00000256193 (0.9)	EPPK1 (0.8)	CLRN3 (0.7)	LRRK1 (0.7)	ERGIC3 (0.6)
Hepcidin_all	GO:0002237	response to molecule of bacterial origin	0.16	>=0.20	BPI (3.5)	CD40 (1.9)	ZNF438 (1.8)	OSMR (1.5)	FER1L4 (1.1)	ENSG00000256193 (1.1)	CLRN3 (1.0)	TMBIM4 (0.9)	ENSG00000226497 (0.8)	NFS1 (0.8)
Hepcidin_all	GO:0070412	R-SMAD binding	0.16	>=0.20	RDH10 (1.4)	RICTOR (1.4)	MCPH1 (1.3)	PALLD (1.3)	NCOA5 (1.2)	ABCC13 (1.2)	FSTL5 (1.2)	WWOX (0.9)	ZNF438 (0.8)	SCRIB (0.8)
Hepcidin_all	GO:0005876	spindle microtubule	0.16	>=0.20	C11orf82 (4.8)	MCPH1 (1.8)	STAU2 (1.3)	NCOA5 (1.2)	UBE2V2 (1.1)	SLITRK1 (0.8)	ENSG00000248329 (0.8)	PHF20 (0.7)	ENSG00000245832 (0.7)	C20orf152 (0.7)
Hepcidin_all	GO:0004532	exoribonuclease activity	0.16	>=0.20	UBE2V2 (3.1)	LRRK1 (1.5)	EML6 (1.5)	RBM12 (1.3)	NFS1 (1.2)	SCRIB (1.2)	RICTOR (1.1)	MCPH1 (1.0)	EPPK1 (1.0)	ZNF438 (0.9)
Hepcidin_all	ENSG00000103740	ACSBG1 PPI subnetwork	0.16	>=0.20	SLC12A5 (4.5)	EML6 (2.9)	SPOCK1 (2.2)	CALN1 (2.0)	STAU2 (2.0)	CDH22 (1.8)	FER1L4 (1.8)	ANO3 (1.7)	SLITRK1 (1.6)	UBE2V2 (1.4)
Hepcidin_all	MP:0008045	decreased NK cell number	0.16	>=0.20	CD40 (2.4)	LRRK1 (1.9)	PRCP (1.7)	ZNF438 (1.2)	ENSG00000245832 (1.1)	FSTL5 (1.0)	RICTOR (0.9)	RBM39 (0.8)	EML6 (0.8)	CDH22 (0.8)
Hepcidin_all	MP:0001284	absent vibrissae	0.16	>=0.20	EPPK1 (3.7)	ABCC13 (2.4)	ERGIC3 (1.6)	TMBIM4 (1.4)	NFS1 (1.3)	PALLD (1.3)	GDF5 (1.2)	MCPH1 (1.0)	ENSG00000250341 (0.9)	ENSG00000226497 (0.8)
Hepcidin_all	ENSG00000064012	CASP8 PPI subnetwork	0.16	>=0.20	OSMR (2.7)	CD40 (2.1)	PRCP (2.0)	ENSG00000226497 (1.5)	ZNF438 (1.5)	CLRN3 (1.2)	LRRK1 (1.2)	CPNE1 (1.1)	HSPA13 (1.0)	WWOX (1.0)
Hepcidin_all	ENSG00000185787	MORF4L1 PPI subnetwork	0.16	>=0.20	NCOA5 (3.9)	RBM39 (2.7)	SCAND1 (2.6)	ERGIC3 (1.8)	SCRIB (1.7)	CPNE1 (1.4)	UBE2V2 (1.4)	RBM12 (1.3)	ENSG00000226497 (1.3)	SLITRK1 (1.2)
Hepcidin_all	GO:0006041	glucosamine metabolic process	0.16	>=0.20	CLRN3 (2.2)	ENSG00000248329 (2.1)	CALN1 (1.8)	ENSG00000250341 (1.8)	PRCP (1.6)	HSPA13 (1.5)	CDH22 (1.1)	ABCC13 (1.0)	ERGIC3 (1.0)	UBE2V2 (0.9)
Hepcidin_all	GO:0006044	N-acetylglucosamine metabolic process	0.16	>=0.20	CLRN3 (2.2)	ENSG00000248329 (2.1)	CALN1 (1.8)	ENSG00000250341 (1.8)	PRCP (1.6)	HSPA13 (1.5)	CDH22 (1.1)	ABCC13 (1.0)	ERGIC3 (1.0)	UBE2V2 (0.9)
Hepcidin_all	REACTOME_SYNTHESIS_SECRETION_AND_INACTIVATION_OF_GLUCOSE:DEPENDENT_INSULINOTROPIC_POLYPEPTIDE_GIP	REACTOME_SYNTHESIS_SECRETION_AND_INACTIVATION_OF_GLUCOSE:DEPENDENT_INSULINOTROPIC_POLYPEPTIDE_GIP	0.16	>=0.20	HSPA13 (3.2)	TMBIM4 (2.6)	FSTL5 (2.4)	SPOCK1 (1.8)	WWOX (1.6)	C20orf152 (1.4)	KCNIP1 (1.4)	PKIB (1.3)	RDH10 (1.1)	SPAG4 (1.0)
Hepcidin_all	GO:0032580	Golgi cisterna membrane	0.16	>=0.20	HSPA13 (3.7)	ENSG00000250341 (2.8)	FER1L4 (1.8)	PRCP (1.6)	ENSG00000256193 (1.3)	SPAG4 (1.3)	ENSG00000248329 (1.2)	SERINC1 (1.2)	BPI (1.1)	ERGIC3 (1.0)
Hepcidin_all	MP:0009789	decreased susceptibility to bacterial infection induced morbidity/mortality	0.16	>=0.20	BPI (5.5)	OSMR (2.0)	CD40 (1.7)	ENSG00000226497 (1.3)	PHF20 (1.1)	PRCP (1.0)	GDF5 (1.0)	RDH10 (0.9)	SERINC1 (0.9)	ABCC13 (0.7)
Hepcidin_all	ENSG00000160695	ENSG00000160695 PPI subnetwork	0.16	>=0.20	STAU2 (2.6)	MCPH1 (2.2)	UBE2V2 (1.3)	SLITRK1 (1.2)	FAM181B (1.1)	ENSG00000245832 (1.1)	SERINC1 (1.0)	EML6 (0.9)	KCNIP1 (0.9)	FSTL5 (0.8)
Hepcidin_all	MP:0002163	abnormal gland morphology	0.16	>=0.20	CLRN3 (3.0)	SLITRK1 (2.4)	PKIB (1.8)	ENSG00000250341 (1.8)	CD40 (1.6)	KCNIP1 (1.3)	SCRIB (1.3)	EPPK1 (1.1)	PHF20 (0.7)	ZNF438 (0.5)
Hepcidin_all	GO:0006595	polyamine metabolic process	0.16	>=0.20	RPL7 (2.2)	ENSG00000245832 (2.0)	ABCC13 (1.8)	UBE2V2 (1.7)	HSF2 (1.5)	RDH10 (1.3)	ENSG00000256193 (1.2)	C20orf152 (1.0)	SCRIB (0.9)	LRRK1 (0.9)
Hepcidin_all	GO:0030291	protein serine/threonine kinase inhibitor activity	0.16	>=0.20	HSF2 (2.1)	SCRIB (2.0)	ZNF438 (1.8)	RDH10 (1.4)	STAU2 (1.4)	EML6 (1.3)	LRRK1 (1.3)	FAM181B (1.3)	PALLD (1.2)	FER1L4 (1.2)
Hepcidin_all	ENSG00000134398	ERN2 PPI subnetwork	0.16	>=0.20	TMBIM4 (4.7)	HSPA13 (4.3)	SERINC1 (2.6)	ERGIC3 (1.9)	PRCP (1.5)	RPL7 (1.2)	WWOX (1.1)	SCRIB (1.0)	MCPH1 (0.9)	ENSG00000253302 (0.8)
Hepcidin_all	ENSG00000184575	XPOT PPI subnetwork	0.16	>=0.20	MCPH1 (2.2)	PHF20 (2.0)	ZNF438 (1.7)	CPNE1 (1.7)	LRRK1 (1.5)	ABCC13 (1.3)	NCOA5 (1.1)	RBM12 (1.1)	CALN1 (1.1)	SCRIB (0.8)
Hepcidin_all	MP:0001053	abnormal neuromuscular synapse morphology	0.16	>=0.20	CDH22 (3.4)	FSTL5 (2.3)	CALN1 (2.2)	ENSG00000226497 (2.1)	CEP250 (1.7)	SLC12A5 (1.6)	C20orf152 (1.5)	SCRIB (1.4)	SLITRK1 (1.2)	HSF2 (1.2)
Hepcidin_all	REACTOME_PERK_REGULATED_GENE_EXPRESSION	REACTOME_PERK_REGULATED_GENE_EXPRESSION	0.16	>=0.20	HSPA13 (4.0)	UBE2V2 (1.8)	OSMR (1.6)	HSF2 (1.5)	ZNF438 (1.4)	RBM39 (1.4)	SCAND1 (1.2)	WWOX (1.1)	TMBIM4 (1.0)	PKIB (1.0)
Hepcidin_all	GO:0009595	detection of biotic stimulus	0.16	>=0.20	ZNF438 (2.6)	ENSG00000226497 (2.6)	BPI (2.5)	CALN1 (2.1)	C20orf152 (2.0)	ENSG00000245832 (1.7)	SPAG4 (1.6)	LRRK1 (1.4)	PRCP (1.3)	ENSG00000253302 (1.3)
Hepcidin_all	ENSG00000127586	CHTF18 PPI subnetwork	0.16	>=0.20	C11orf82 (4.6)	CEP250 (3.3)	RBM39 (2.2)	SCRIB (2.0)	PHF20 (1.4)	FER1L4 (1.4)	STAU2 (1.2)	ABCC13 (1.1)	HSPA13 (1.0)	SPAG4 (0.9)
Hepcidin_all	ENSG00000100836	PABPN1 PPI subnetwork	0.16	>=0.20	RBM12 (4.5)	RBM39 (3.9)	ROMO1 (2.7)	NCOA5 (2.6)	RPL7 (2.5)	UBE2V2 (2.2)	SCAND1 (2.2)	CPNE1 (1.8)	SCRIB (1.6)	CEP250 (1.3)
Hepcidin_all	ENSG00000106105	GARS PPI subnetwork	0.16	>=0.20	EPPK1 (2.5)	ENSG00000226497 (2.4)	UBE2V2 (1.8)	CPNE1 (1.6)	SCRIB (1.6)	MCPH1 (1.5)	C20orf152 (1.4)	FAM181B (1.3)	ABCC13 (1.3)	WWOX (1.2)
Hepcidin_all	MP:0001426	polydipsia	0.16	>=0.20	TMBIM4 (2.3)	ENSG00000248329 (1.9)	OSMR (1.7)	CLRN3 (1.6)	EML6 (1.5)	NFS1 (1.4)	MCPH1 (1.3)	SERINC1 (1.0)	ABCC13 (0.9)	ENSG00000250341 (0.9)
Hepcidin_all	ENSG00000162298	SYVN1 PPI subnetwork	0.16	>=0.20	HSPA13 (5.6)	TMBIM4 (1.6)	EML6 (1.6)	SERINC1 (1.4)	NCOA5 (1.2)	ENSG00000245832 (1.1)	FSTL5 (1.0)	ERGIC3 (1.0)	CALN1 (0.9)	CDH22 (0.8)
Hepcidin_all	REACTOME_OLFACTORY_SIGNALING_PATHWAY	REACTOME_OLFACTORY_SIGNALING_PATHWAY	0.16	>=0.20	ENSG00000253302 (5.3)	ENSG00000245832 (3.1)	FSTL5 (2.5)	ENSG00000250341 (2.1)	SPOCK1 (2.1)	ENSG00000256193 (1.3)	ERGIC3 (1.0)	SLITRK1 (0.7)	ENSG00000226497 (0.7)	OSMR (0.5)
Hepcidin_all	ENSG00000185630	PBX1 PPI subnetwork	0.16	>=0.20	SCRIB (1.8)	PALLD (1.3)	ENSG00000256193 (1.3)	CDH22 (1.2)	LRRK1 (1.0)	ROMO1 (1.0)	KCNIP1 (1.0)	FAM181B (0.8)	NCOA5 (0.7)	RPL7 (0.7)
Hepcidin_all	REACTOME_ACTIVATION_OF_GABAB_RECEPTORS	REACTOME_ACTIVATION_OF_GABAB_RECEPTORS	0.16	>=0.20	SLC12A5 (2.4)	CDH22 (2.3)	SPOCK1 (2.2)	FSTL5 (1.8)	KCNIP1 (1.8)	WWOX (1.6)	SLITRK1 (1.4)	CALN1 (1.4)	ABCC13 (1.3)	FAM181B (1.3)
Hepcidin_all	REACTOME_GABA_B_RECEPTOR_ACTIVATION	REACTOME_GABA_B_RECEPTOR_ACTIVATION	0.16	>=0.20	SLC12A5 (2.4)	CDH22 (2.3)	SPOCK1 (2.2)	FSTL5 (1.8)	KCNIP1 (1.8)	WWOX (1.6)	SLITRK1 (1.4)	CALN1 (1.4)	ABCC13 (1.3)	FAM181B (1.3)
Hepcidin_all	GO:0034483	heparan sulfate sulfotransferase activity	0.16	>=0.20	ABCC13 (2.3)	CALN1 (1.7)	FSTL5 (1.6)	SPOCK1 (1.5)	MCPH1 (1.5)	ZNF438 (1.5)	SLITRK1 (1.2)	ANO3 (1.1)	ENSG00000248329 (1.0)	KCNIP1 (1.0)
Hepcidin_all	GO:0006303	double-strand break repair via nonhomologous end joining	0.16	>=0.20	MCPH1 (2.0)	CEP250 (2.0)	PHF20 (2.0)	CALN1 (1.5)	ZNF438 (1.5)	STAU2 (1.3)	ENSG00000253302 (1.3)	TMBIM4 (1.2)	WWOX (1.1)	UBE2V2 (1.1)
Hepcidin_all	MP:0008536	enlarged third ventricle	0.16	>=0.20	FAM181B (4.7)	KCNIP1 (2.3)	WWOX (2.1)	SLITRK1 (2.0)	CDH22 (1.5)	SLC12A5 (1.5)	FSTL5 (1.3)	ENSG00000226497 (1.3)	ENSG00000256193 (1.1)	PRCP (1.1)
Hepcidin_all	GO:0000149	SNARE binding	0.16	>=0.20	SERINC1 (3.2)	SLC12A5 (2.8)	SLITRK1 (2.5)	ENSG00000226497 (2.2)	EML6 (2.2)	SPOCK1 (2.2)	WWOX (2.1)	FSTL5 (1.3)	CALN1 (1.1)	UBE2V2 (1.1)
Hepcidin_all	GO:0008528	G-protein coupled peptide receptor activity	0.16	>=0.20	FSTL5 (1.9)	KCNIP1 (1.7)	SERINC1 (1.4)	ENSG00000226497 (1.4)	SLITRK1 (1.3)	CD40 (1.2)	FAM181B (1.2)	EML6 (1.1)	PKIB (0.9)	HSPA13 (0.8)
Hepcidin_all	GO:0043624	cellular protein complex disassembly	0.16	>=0.20	RPL7 (3.7)	ROMO1 (2.2)	ENSG00000250341 (2.1)	ABCC13 (1.9)	ENSG00000248329 (1.8)	ENSG00000256193 (1.5)	ERGIC3 (1.2)	UBE2V2 (1.1)	C20orf152 (0.8)	SPOCK1 (0.6)
Hepcidin_all	ENSG00000104320	NBN PPI subnetwork	0.16	>=0.20	C11orf82 (3.4)	PHF20 (2.8)	STAU2 (2.6)	MCPH1 (2.5)	WWOX (2.2)	C20orf152 (2.2)	CEP250 (1.9)	CALN1 (1.8)	ENSG00000250341 (1.2)	OSMR (0.8)
Hepcidin_all	MP:0005011	increased eosinophil cell number	0.16	>=0.20	OSMR (2.8)	RDH10 (1.9)	PRCP (1.7)	BPI (1.6)	GDF5 (1.5)	CLRN3 (1.3)	ENSG00000250341 (1.2)	CD40 (1.1)	CEP250 (1.1)	PHF20 (0.9)
Hepcidin_all	ENSG00000164687	FABP5 PPI subnetwork	0.16	>=0.20	SLC12A5 (3.1)	WWOX (2.4)	FAM181B (2.0)	STAU2 (1.5)	UBE2V2 (1.5)	RDH10 (1.5)	HSF2 (1.4)	CALN1 (1.4)	FSTL5 (1.4)	SPOCK1 (1.3)
Hepcidin_all	MP:0009886	failure of palatal shelf elevation	0.16	>=0.20	PALLD (3.3)	KCNIP1 (2.5)	GDF5 (2.4)	EPPK1 (1.9)	FAM181B (1.7)	ENSG00000250341 (1.4)	SPOCK1 (1.3)	SCRIB (1.3)	PHF20 (1.2)	RPL7 (1.1)
Hepcidin_all	ENSG00000156049	GNA14 PPI subnetwork	0.16	>=0.20	ANO3 (2.5)	FSTL5 (2.5)	ENSG00000253302 (2.2)	KCNIP1 (2.0)	SLC12A5 (1.6)	ENSG00000250341 (1.6)	ENSG00000245832 (1.2)	SERINC1 (1.2)	SLITRK1 (1.2)	ENSG00000248329 (1.1)
Hepcidin_all	MP:0003054	spina bifida	0.16	>=0.20	ENSG00000248329 (3.1)	PALLD (2.1)	ENSG00000245832 (1.9)	FAM181B (1.8)	ENSG00000226497 (1.5)	OSMR (1.5)	RDH10 (1.4)	RBM12 (1.1)	ROMO1 (1.1)	ABCC13 (1.1)
Hepcidin_all	GO:0035094	response to nicotine	0.16	>=0.20	FSTL5 (2.5)	ABCC13 (2.1)	EML6 (1.7)	ENSG00000226497 (1.6)	CALN1 (1.5)	GDF5 (1.2)	SPOCK1 (1.1)	KCNIP1 (0.8)	ENSG00000248329 (0.7)	PRCP (0.6)
Hepcidin_all	REACTOME_PROCESSIVE_SYNTHESIS_ON_THE_C:STRAND_OF_THE_TELOMERE	REACTOME_PROCESSIVE_SYNTHESIS_ON_THE_C:STRAND_OF_THE_TELOMERE	0.16	>=0.20	C11orf82 (3.4)	WWOX (2.5)	ENSG00000250341 (1.8)	CEP250 (1.7)	HSF2 (1.6)	SCRIB (1.5)	GDF5 (1.2)	PKIB (0.8)	PRCP (0.7)	ENSG00000245832 (0.7)
Hepcidin_all	MP:0004157	interrupted aortic arch	0.16	>=0.20	EPPK1 (2.8)	OSMR (2.5)	PALLD (2.3)	SPAG4 (2.2)	HSPA13 (2.2)	PKIB (2.1)	BPI (2.1)	SPOCK1 (2.0)	FER1L4 (1.8)	PHF20 (1.8)
Hepcidin_all	MP:0008415	abnormal neurite morphology	0.16	>=0.20	GDF5 (2.7)	SPOCK1 (2.1)	FSTL5 (2.1)	SLITRK1 (1.8)	KCNIP1 (1.5)	CDH22 (1.5)	CD40 (1.5)	ENSG00000245832 (1.4)	ENSG00000253302 (1.1)	CALN1 (1.0)
Hepcidin_all	ENSG00000130811	EIF3G PPI subnetwork	0.16	>=0.20	RBM39 (2.9)	UBE2V2 (2.5)	RPL7 (2.2)	RICTOR (1.7)	PHF20 (1.7)	SCRIB (1.5)	ERGIC3 (1.5)	RBM12 (1.3)	CPNE1 (1.1)	SPAG4 (1.1)
Hepcidin_all	ENSG00000143398	PIP5K1A PPI subnetwork	0.16	>=0.20	LRRK1 (2.0)	EML6 (2.0)	HSF2 (1.8)	CPNE1 (1.8)	RICTOR (1.6)	PALLD (1.6)	ANO3 (1.4)	ERGIC3 (1.2)	SCAND1 (0.7)	CLRN3 (0.7)
Hepcidin_all	MP:0004087	abnormal muscle fiber morphology	0.16	>=0.20	BPI (2.8)	ENSG00000226497 (1.8)	PALLD (1.6)	TMBIM4 (1.4)	GDF5 (1.4)	EML6 (1.3)	LRRK1 (1.1)	FSTL5 (0.9)	SLC12A5 (0.8)	PRCP (0.7)
Hepcidin_all	ENSG00000108654	DDX5 PPI subnetwork	0.16	>=0.20	NCOA5 (3.3)	RPL7 (3.1)	RBM39 (3.1)	RBM12 (3.0)	CEP250 (2.1)	ENSG00000256193 (1.4)	FER1L4 (1.1)	ERGIC3 (1.1)	ENSG00000245832 (1.0)	ROMO1 (1.0)
Hepcidin_all	REACTOME_G1S_DNA_DAMAGE_CHECKPOINTS	REACTOME_G1S_DNA_DAMAGE_CHECKPOINTS	0.16	>=0.20	TMBIM4 (2.9)	SCAND1 (2.4)	ROMO1 (2.2)	GDF5 (1.8)	HSF2 (1.8)	HSPA13 (1.4)	UBE2V2 (1.3)	FSTL5 (1.1)	CD40 (0.9)	C11orf82 (0.8)
Hepcidin_all	ENSG00000162231	NXF1 PPI subnetwork	0.16	>=0.20	RBM12 (3.9)	UBE2V2 (2.5)	WWOX (2.4)	NCOA5 (2.0)	RBM39 (1.9)	RPL7 (1.7)	CEP250 (1.3)	SCRIB (1.3)	HSF2 (1.0)	RICTOR (0.9)
Hepcidin_all	ENSG00000115233	PSMD14 PPI subnetwork	0.16	>=0.20	UBE2V2 (2.4)	ROMO1 (2.2)	SCAND1 (2.2)	TMBIM4 (2.0)	HSPA13 (2.0)	FSTL5 (1.6)	HSF2 (1.4)	SERINC1 (0.9)	CPNE1 (0.8)	SPOCK1 (0.7)
Hepcidin_all	GO:0000777	condensed chromosome kinetochore	0.16	>=0.20	C11orf82 (6.6)	MCPH1 (1.5)	HSPA13 (1.4)	RBM39 (1.1)	CPNE1 (1.1)	CEP250 (1.0)	PHF20 (1.0)	CALN1 (1.0)	STAU2 (0.8)	NFS1 (0.7)
Hepcidin_all	ENSG00000091136	LAMB1 PPI subnetwork	0.16	>=0.20	EPPK1 (1.9)	CLRN3 (1.8)	OSMR (1.6)	FER1L4 (1.5)	ERGIC3 (1.4)	SCRIB (1.4)	ENSG00000226497 (1.2)	FAM181B (1.2)	SERINC1 (1.0)	SPAG4 (0.8)
Hepcidin_all	ENSG00000077063	CTTNBP2 PPI subnetwork	0.16	>=0.20	HSF2 (2.6)	EPPK1 (2.2)	ANO3 (2.1)	SERINC1 (2.1)	CPNE1 (1.7)	UBE2V2 (1.7)	RBM12 (1.3)	OSMR (1.3)	RBM39 (1.2)	ABCC13 (1.2)
Hepcidin_all	MP:0000708	thymus hyperplasia	0.16	>=0.20	BPI (3.0)	LRRK1 (1.6)	ZNF438 (1.4)	CD40 (1.3)	ERGIC3 (1.3)	ENSG00000256193 (1.2)	SCAND1 (1.2)	OSMR (1.1)	PHF20 (1.0)	CEP250 (0.9)
Hepcidin_all	ENSG00000055130	CUL1 PPI subnetwork	0.16	>=0.20	SCAND1 (2.5)	HSF2 (2.0)	CPNE1 (1.8)	ROMO1 (1.7)	RICTOR (1.4)	SLITRK1 (1.3)	C11orf82 (1.1)	RBM39 (1.0)	ENSG00000253302 (1.0)	ENSG00000245832 (1.0)
Hepcidin_all	ENSG00000161960	EIF4A1 PPI subnetwork	0.16	>=0.20	UBE2V2 (2.2)	CPNE1 (1.9)	RBM39 (1.6)	RBM12 (1.3)	ENSG00000245832 (1.2)	SPAG4 (1.2)	HSPA13 (1.1)	HSF2 (1.1)	ROMO1 (1.1)	ERGIC3 (1.1)
Hepcidin_all	GO:0009262	deoxyribonucleotide metabolic process	0.16	>=0.20	WWOX (2.3)	ANO3 (1.6)	SCAND1 (1.5)	NFS1 (1.5)	STAU2 (1.5)	ENSG00000248329 (1.3)	TMBIM4 (1.2)	ERGIC3 (1.1)	CEP250 (1.0)	EML6 (1.0)
Hepcidin_all	GO:0045168	cell-cell signaling involved in cell fate commitment	0.16	>=0.20	RDH10 (2.9)	ZNF438 (2.1)	WWOX (2.1)	FAM181B (1.9)	HSF2 (1.3)	SPOCK1 (1.2)	KCNIP1 (1.2)	CDH22 (1.1)	LRRK1 (1.0)	EPPK1 (1.0)
Hepcidin_all	GO:0002292	T cell differentiation involved in immune response	0.16	>=0.20	CD40 (2.9)	LRRK1 (2.5)	ZNF438 (1.8)	RICTOR (1.6)	PKIB (1.5)	MCPH1 (1.4)	FSTL5 (1.3)	ENSG00000250341 (1.1)	HSF2 (1.0)	ABCC13 (0.9)
Hepcidin_all	ENSG00000165527	ARF6 PPI subnetwork	0.16	>=0.20	CPNE1 (2.4)	ROMO1 (2.0)	HSPA13 (1.8)	ERGIC3 (1.8)	RBM39 (1.8)	NCOA5 (1.4)	SERINC1 (1.2)	SCRIB (1.1)	RBM12 (1.1)	NFS1 (0.8)
Hepcidin_all	ENSG00000175203	DCTN2 PPI subnetwork	0.16	>=0.20	STAU2 (2.3)	RPL7 (1.9)	UBE2V2 (1.8)	SERINC1 (1.8)	FSTL5 (1.6)	EML6 (1.6)	CLRN3 (1.5)	ZNF438 (1.2)	ENSG00000248329 (1.1)	NCOA5 (1.0)
Hepcidin_all	GO:0001510	RNA methylation	0.16	>=0.20	NFS1 (2.2)	UBE2V2 (2.2)	MCPH1 (2.1)	RPL7 (2.0)	C20orf152 (1.5)	ENSG00000226497 (1.5)	RBM39 (0.9)	ZNF438 (0.9)	KCNIP1 (0.8)	RBM12 (0.7)
Hepcidin_all	MP:0002016	ovary cysts	0.16	>=0.20	WWOX (2.6)	ENSG00000256193 (1.8)	PRCP (1.7)	PKIB (1.6)	RICTOR (1.6)	SPAG4 (1.4)	BPI (1.4)	FER1L4 (1.3)	C20orf152 (1.1)	MCPH1 (1.0)
Hepcidin_all	GO:0034762	regulation of transmembrane transport	0.16	>=0.20	ENSG00000245832 (3.0)	CDH22 (2.7)	ENSG00000250341 (2.0)	FSTL5 (1.9)	ENSG00000248329 (1.9)	STAU2 (1.7)	RDH10 (1.4)	ENSG00000253302 (1.4)	C20orf152 (1.4)	KCNIP1 (1.1)
Hepcidin_all	ENSG00000114554	PLXNA1 PPI subnetwork	0.16	>=0.20	SLC12A5 (4.1)	EML6 (3.0)	CPNE1 (2.7)	FER1L4 (2.5)	ANO3 (2.3)	STAU2 (1.8)	CDH22 (1.5)	SPOCK1 (1.5)	SLITRK1 (1.4)	PKIB (1.3)
Hepcidin_all	ENSG00000164053	ATRIP PPI subnetwork	0.16	>=0.20	ENSG00000226497 (2.7)	C11orf82 (2.5)	UBE2V2 (2.1)	WWOX (1.8)	HSPA13 (1.6)	RPL7 (1.5)	PHF20 (1.3)	RICTOR (1.1)	SCRIB (1.1)	TMBIM4 (0.9)
Hepcidin_all	MP:0008456	abnormal retinal rod cell outer segment morphology	0.16	>=0.20	ENSG00000250341 (2.9)	RDH10 (2.7)	C20orf152 (1.4)	PRCP (1.3)	EPPK1 (1.0)	ABCC13 (0.8)	MCPH1 (0.7)	LRRK1 (0.6)	TMBIM4 (0.6)	PALLD (0.6)
Hepcidin_all	ENSG00000033627	ATP6V0A1 PPI subnetwork	0.16	>=0.20	UBE2V2 (3.0)	STAU2 (2.8)	ZNF438 (2.5)	SERINC1 (2.2)	RPL7 (2.0)	FSTL5 (1.8)	CDH22 (1.6)	MCPH1 (1.6)	C20orf152 (1.5)	SLC12A5 (1.4)
Hepcidin_all	MP:0005458	increased percent body fat	0.16	>=0.20	ANO3 (3.6)	FSTL5 (2.0)	OSMR (1.9)	SLC12A5 (1.7)	KCNIP1 (1.6)	LRRK1 (1.5)	CALN1 (1.5)	SPOCK1 (1.4)	FAM181B (1.3)	PKIB (1.0)
Hepcidin_all	GO:0051054	positive regulation of DNA metabolic process	0.16	>=0.20	ENSG00000248329 (2.0)	MCPH1 (1.6)	ENSG00000226497 (1.4)	CEP250 (1.3)	BPI (1.2)	LRRK1 (1.2)	CPNE1 (1.1)	ENSG00000245832 (1.0)	C11orf82 (0.9)	C20orf152 (0.9)
Hepcidin_all	ENSG00000153879	CEBPG PPI subnetwork	0.16	>=0.20	CALN1 (2.2)	BPI (1.7)	WWOX (1.6)	PALLD (1.6)	PKIB (1.4)	GDF5 (1.1)	RBM39 (1.1)	ENSG00000256193 (1.0)	ZNF438 (1.0)	TMBIM4 (0.9)
Hepcidin_all	ENSG00000100764	PSMC1 PPI subnetwork	0.16	>=0.20	SCAND1 (2.1)	UBE2V2 (2.0)	FSTL5 (1.8)	HSPA13 (1.8)	TMBIM4 (1.7)	ROMO1 (1.5)	HSF2 (1.4)	SERINC1 (1.0)	CPNE1 (0.8)	ENSG00000245832 (0.8)
Hepcidin_all	GO:0090311	regulation of protein deacetylation	0.16	>=0.20	UBE2V2 (1.8)	CEP250 (1.5)	MCPH1 (1.5)	ENSG00000250341 (1.4)	SCAND1 (1.2)	ENSG00000226497 (1.2)	RICTOR (1.2)	C20orf152 (1.1)	NCOA5 (1.1)	ANO3 (1.1)
Hepcidin_all	ENSG00000100519	PSMC6 PPI subnetwork	0.16	>=0.20	UBE2V2 (3.3)	FSTL5 (1.8)	TMBIM4 (1.5)	SCAND1 (1.4)	ROMO1 (1.3)	ANO3 (1.3)	HSPA13 (1.2)	HSF2 (1.0)	OSMR (0.9)	CPNE1 (0.8)
Hepcidin_all	ENSG00000117758	STX12 PPI subnetwork	0.16	>=0.20	ERGIC3 (3.0)	SCAND1 (1.9)	SLITRK1 (1.5)	SLC12A5 (1.5)	GDF5 (1.5)	FSTL5 (1.3)	UBE2V2 (1.3)	SERINC1 (1.1)	NCOA5 (1.0)	CLRN3 (1.0)
Hepcidin_all	GO:0009064	glutamine family amino acid metabolic process	0.16	>=0.20	NFS1 (1.8)	WWOX (1.8)	EML6 (1.5)	EPPK1 (1.5)	CLRN3 (1.5)	ENSG00000256193 (1.5)	BPI (1.4)	CPNE1 (1.3)	ENSG00000250341 (1.2)	SPAG4 (1.1)
Hepcidin_all	GO:0034739	histone deacetylase activity (H4-K16 specific)	0.16	>=0.20	WWOX (2.3)	ENSG00000250341 (1.8)	SCRIB (1.8)	SERINC1 (1.6)	ZNF438 (1.5)	GDF5 (1.4)	ENSG00000253302 (1.4)	CDH22 (1.4)	BPI (1.3)	NFS1 (1.3)
Hepcidin_all	GO:0032041	NAD-dependent histone deacetylase activity (H3-K14 specific)	0.16	>=0.20	WWOX (2.3)	ENSG00000250341 (1.8)	SCRIB (1.8)	SERINC1 (1.6)	ZNF438 (1.5)	GDF5 (1.4)	ENSG00000253302 (1.4)	CDH22 (1.4)	BPI (1.3)	NFS1 (1.3)
Hepcidin_all	GO:0046970	NAD-dependent histone deacetylase activity (H4-K16 specific)	0.16	>=0.20	WWOX (2.3)	ENSG00000250341 (1.8)	SCRIB (1.8)	SERINC1 (1.6)	ZNF438 (1.5)	GDF5 (1.4)	ENSG00000253302 (1.4)	CDH22 (1.4)	BPI (1.3)	NFS1 (1.3)
Hepcidin_all	GO:0031078	histone deacetylase activity (H3-K14 specific)	0.16	>=0.20	WWOX (2.3)	ENSG00000250341 (1.8)	SCRIB (1.8)	SERINC1 (1.6)	ZNF438 (1.5)	GDF5 (1.4)	ENSG00000253302 (1.4)	CDH22 (1.4)	BPI (1.3)	NFS1 (1.3)
Hepcidin_all	GO:0016338	calcium-independent cell-cell adhesion	0.16	>=0.20	CLRN3 (2.9)	EPPK1 (1.8)	ENSG00000248329 (1.7)	ENSG00000256193 (1.7)	ENSG00000253302 (1.6)	TMBIM4 (1.6)	ENSG00000245832 (1.4)	KCNIP1 (1.1)	SERINC1 (0.9)	RDH10 (0.8)
Hepcidin_all	REACTOME_METABOLISM_OF_PROTEINS	REACTOME_METABOLISM_OF_PROTEINS	0.16	>=0.20	HSPA13 (5.5)	ERGIC3 (5.1)	TMBIM4 (2.8)	ROMO1 (2.6)	SCAND1 (2.1)	SERINC1 (2.0)	CPNE1 (1.6)	OSMR (1.4)	PRCP (1.2)	ENSG00000250341 (1.1)
Hepcidin_all	ENSG00000160844	GATS PPI subnetwork	0.16	>=0.20	NCOA5 (4.0)	ZNF438 (3.6)	SCAND1 (3.2)	RBM39 (2.7)	ERGIC3 (2.4)	CPNE1 (1.9)	ENSG00000253302 (1.0)	ENSG00000250341 (0.8)	RICTOR (0.8)	SLITRK1 (0.6)
Hepcidin_all	GO:0048002	antigen processing and presentation of peptide antigen	0.16	>=0.20	TMBIM4 (2.3)	ROMO1 (2.0)	ENSG00000245832 (2.0)	ERGIC3 (1.6)	HSPA13 (1.6)	SCAND1 (1.5)	HSF2 (1.2)	C20orf152 (1.2)	ABCC13 (1.1)	GDF5 (0.9)
Hepcidin_all	ENSG00000099341	PSMD8 PPI subnetwork	0.16	>=0.20	UBE2V2 (2.5)	TMBIM4 (2.1)	ROMO1 (1.9)	SCAND1 (1.8)	HSF2 (1.8)	FSTL5 (1.7)	HSPA13 (1.3)	GDF5 (1.3)	CPNE1 (0.8)	SCRIB (0.6)
Hepcidin_all	MP:0008044	increased NK cell number	0.16	>=0.20	MCPH1 (2.4)	CEP250 (2.2)	PRCP (1.7)	LRRK1 (1.5)	PHF20 (1.4)	STAU2 (1.4)	RICTOR (1.3)	ENSG00000256193 (1.3)	EML6 (1.0)	RDH10 (0.9)
Hepcidin_all	REACTOME_METAL_ION_SLC_TRANSPORTERS	REACTOME_METAL_ION_SLC_TRANSPORTERS	0.16	>=0.20	OSMR (3.0)	PRCP (2.7)	ENSG00000250341 (2.6)	TMBIM4 (2.3)	RDH10 (2.2)	HSPA13 (2.2)	ENSG00000253302 (2.0)	SERINC1 (1.9)	ENSG00000245832 (1.5)	SPAG4 (1.3)
Hepcidin_all	GO:0006888	ER to Golgi vesicle-mediated transport	0.16	>=0.20	HSPA13 (4.3)	ERGIC3 (1.7)	TMBIM4 (1.7)	EML6 (1.6)	UBE2V2 (1.6)	ENSG00000248329 (1.3)	ENSG00000245832 (1.2)	WWOX (1.1)	PRCP (1.0)	ROMO1 (0.9)
Hepcidin_all	MP:0008722	abnormal chemokine secretion	0.16	>=0.20	BPI (3.1)	ZNF438 (2.6)	OSMR (2.4)	PRCP (1.7)	ENSG00000226497 (1.5)	PKIB (1.4)	ENSG00000253302 (1.0)	EPPK1 (0.9)	ABCC13 (0.9)	CD40 (0.9)
Hepcidin_all	ENSG00000101255	TRIB3 PPI subnetwork	0.16	>=0.20	LRRK1 (2.3)	MCPH1 (2.3)	RICTOR (1.9)	SLITRK1 (1.7)	ANO3 (1.3)	ENSG00000250341 (1.3)	FAM181B (1.2)	GDF5 (1.2)	CLRN3 (1.2)	C20orf152 (1.1)
Hepcidin_all	ENSG00000080815	PSEN1 PPI subnetwork	0.16	>=0.20	SERINC1 (2.7)	PALLD (2.2)	HSPA13 (1.7)	FAM181B (1.7)	NCOA5 (1.7)	EML6 (1.3)	RBM12 (1.1)	SLITRK1 (1.0)	SCRIB (1.0)	RBM39 (1.0)
Hepcidin_all	GO:0003727	single-stranded RNA binding	0.16	>=0.20	FSTL5 (2.4)	RPL7 (2.3)	SCRIB (2.2)	UBE2V2 (2.2)	SERINC1 (1.3)	RBM39 (1.3)	STAU2 (1.2)	WWOX (1.1)	SLITRK1 (1.0)	RDH10 (0.9)
Hepcidin_all	REACTOME_POST:TRANSLATIONAL_MODIFICATION_SYNTHESIS_OF_GPI:ANCHORED_PROTEINS	REACTOME_POST:TRANSLATIONAL_MODIFICATION_SYNTHESIS_OF_GPI:ANCHORED_PROTEINS	0.16	>=0.20	TMBIM4 (3.8)	ERGIC3 (3.5)	NFS1 (3.2)	SCAND1 (2.8)	HSPA13 (2.5)	SERINC1 (2.1)	ROMO1 (2.1)	SPAG4 (1.9)	CPNE1 (1.6)	PRCP (1.5)
Hepcidin_all	GO:0003706	ligand-regulated transcription factor activity	0.16	>=0.20	OSMR (3.0)	WWOX (2.1)	RICTOR (1.4)	PALLD (1.4)	ABCC13 (1.3)	RDH10 (1.3)	ENSG00000253302 (1.2)	SLITRK1 (1.2)	NCOA5 (1.1)	CDH22 (1.0)
Hepcidin_all	GO:0016667	oxidoreductase activity, acting on a sulfur group of donors	0.16	>=0.20	PRCP (3.1)	HSPA13 (2.2)	TMBIM4 (1.8)	BPI (1.6)	HSF2 (1.6)	SPAG4 (1.6)	ERGIC3 (1.4)	SPOCK1 (1.2)	RDH10 (1.2)	ROMO1 (1.0)
Hepcidin_all	ENSG00000118690	ARMC2 PPI subnetwork	0.16	>=0.20	EPPK1 (2.2)	EML6 (1.8)	CDH22 (1.7)	LRRK1 (1.5)	FSTL5 (1.3)	PALLD (1.2)	OSMR (1.1)	SLITRK1 (0.9)	SLC12A5 (0.9)	NFS1 (0.8)
Hepcidin_all	ENSG00000127022	CANX PPI subnetwork	0.16	>=0.20	HSPA13 (3.6)	ERGIC3 (3.5)	SERINC1 (3.2)	EML6 (3.1)	WWOX (2.3)	PRCP (1.4)	ANO3 (1.3)	CEP250 (1.2)	SLITRK1 (1.1)	TMBIM4 (1.1)
Hepcidin_all	ENSG00000153201	RANBP2 PPI subnetwork	0.16	>=0.20	C11orf82 (6.4)	RBM39 (1.8)	PHF20 (1.4)	HSPA13 (1.4)	CPNE1 (1.3)	MCPH1 (1.3)	RBM12 (0.9)	C20orf152 (0.8)	NCOA5 (0.8)	SPAG4 (0.8)
Hepcidin_all	ENSG00000109472	CPE PPI subnetwork	0.16	>=0.20	HSPA13 (4.1)	ERGIC3 (2.3)	SLITRK1 (1.7)	HSF2 (1.7)	KCNIP1 (1.5)	FAM181B (1.4)	RPL7 (1.3)	SLC12A5 (1.3)	OSMR (1.2)	RBM39 (1.1)
Hepcidin_all	MP:0005311	abnormal circulating amino acid level	0.16	>=0.20	CLRN3 (3.1)	BPI (2.0)	NFS1 (2.0)	SERINC1 (1.2)	ENSG00000250341 (1.0)	FAM181B (0.9)	FSTL5 (0.9)	EPPK1 (0.8)	C20orf152 (0.7)	ENSG00000256193 (0.7)
Hepcidin_all	ENSG00000153233	PTPRR PPI subnetwork	0.16	>=0.20	SPAG4 (2.4)	CDH22 (1.9)	BPI (1.8)	CALN1 (1.7)	UBE2V2 (1.6)	PHF20 (1.6)	SLC12A5 (1.6)	EML6 (1.5)	STAU2 (1.4)	ABCC13 (1.2)
Hepcidin_all	ENSG00000136153	LMO7 PPI subnetwork	0.16	>=0.20	PALLD (3.2)	EPPK1 (3.1)	STAU2 (1.8)	ENSG00000226497 (1.6)	ANO3 (1.2)	SCRIB (1.2)	WWOX (1.1)	FER1L4 (1.1)	BPI (1.1)	SERINC1 (0.9)
Hepcidin_all	GO:0005249	voltage-gated potassium channel activity	0.16	>=0.20	ENSG00000256193 (3.6)	KCNIP1 (3.2)	SLITRK1 (3.0)	CDH22 (2.6)	SPOCK1 (2.5)	ANO3 (2.0)	SLC12A5 (1.7)	PKIB (1.3)	EML6 (1.1)	ABCC13 (1.1)
Hepcidin_all	ENSG00000186318	BACE1 PPI subnetwork	0.16	>=0.20	SERINC1 (4.6)	ERGIC3 (2.5)	PRCP (2.3)	HSF2 (2.3)	SPOCK1 (1.9)	HSPA13 (1.9)	EML6 (1.4)	CLRN3 (1.1)	SLITRK1 (1.1)	TMBIM4 (0.9)
Hepcidin_all	ENSG00000204388	HSPA1B PPI subnetwork	0.17	>=0.20	SCRIB (2.6)	CD40 (1.9)	EPPK1 (1.7)	NCOA5 (1.6)	PALLD (1.3)	CLRN3 (1.2)	PHF20 (1.1)	CALN1 (1.0)	CPNE1 (0.9)	SERINC1 (0.9)
Hepcidin_all	ENSG00000212860	ENSG00000212860 PPI subnetwork	0.17	>=0.20	SCRIB (2.6)	CD40 (1.9)	EPPK1 (1.7)	NCOA5 (1.6)	PALLD (1.3)	CLRN3 (1.2)	PHF20 (1.1)	CALN1 (1.0)	CPNE1 (0.9)	SERINC1 (0.9)
Hepcidin_all	ENSG00000204389	HSPA1A PPI subnetwork	0.17	>=0.20	SCRIB (2.6)	CD40 (1.9)	EPPK1 (1.7)	NCOA5 (1.6)	PALLD (1.3)	CLRN3 (1.2)	PHF20 (1.1)	CALN1 (1.0)	CPNE1 (0.9)	SERINC1 (0.9)
Hepcidin_all	ENSG00000212866	HSPA1B PPI subnetwork	0.17	>=0.20	SCRIB (2.6)	CD40 (1.9)	EPPK1 (1.7)	NCOA5 (1.6)	PALLD (1.3)	CLRN3 (1.2)	PHF20 (1.1)	CALN1 (1.0)	CPNE1 (0.9)	SERINC1 (0.9)
Hepcidin_all	ENSG00000215292	ENSG00000215292 PPI subnetwork	0.17	>=0.20	SCRIB (2.6)	CD40 (1.9)	EPPK1 (1.7)	NCOA5 (1.6)	PALLD (1.3)	CLRN3 (1.2)	PHF20 (1.1)	CALN1 (1.0)	CPNE1 (0.9)	SERINC1 (0.9)
Hepcidin_all	ENSG00000075415	SLC25A3 PPI subnetwork	0.17	>=0.20	RPL7 (2.9)	SERINC1 (2.0)	OSMR (2.0)	HSPA13 (1.7)	CEP250 (1.5)	NCOA5 (1.5)	RBM12 (1.4)	SLITRK1 (1.2)	ANO3 (1.1)	ERGIC3 (1.1)
Hepcidin_all	GO:0003333	amino acid transmembrane transport	0.17	>=0.20	ENSG00000248329 (2.9)	CLRN3 (2.8)	CALN1 (1.9)	KCNIP1 (1.8)	ENSG00000250341 (1.6)	HSPA13 (1.1)	PRCP (0.8)	SLITRK1 (0.7)	PKIB (0.7)	RICTOR (0.7)
Hepcidin_all	ENSG00000110148	CCKBR PPI subnetwork	0.17	>=0.20	ENSG00000256193 (2.6)	KCNIP1 (1.9)	ENSG00000248329 (1.7)	HSPA13 (1.5)	ENSG00000245832 (1.3)	SCAND1 (1.2)	FAM181B (1.1)	ENSG00000250341 (1.1)	PHF20 (0.9)	RICTOR (0.9)
Hepcidin_all	GO:0030552	cAMP binding	0.17	>=0.20	ANO3 (2.7)	EML6 (2.2)	SLC12A5 (2.2)	SPOCK1 (2.1)	FER1L4 (2.0)	ABCC13 (1.9)	ENSG00000250341 (1.8)	SPAG4 (1.4)	FSTL5 (1.3)	NFS1 (1.1)
Hepcidin_all	REACTOME_ORGANIC_CATIONANIONZWITTERION_TRANSPORT	REACTOME_ORGANIC_CATIONANIONZWITTERION_TRANSPORT	0.17	>=0.20	CLRN3 (3.6)	NFS1 (1.9)	ENSG00000253302 (1.7)	BPI (1.3)	SLITRK1 (1.2)	CALN1 (1.2)	ENSG00000250341 (1.2)	TMBIM4 (0.9)	LRRK1 (0.8)	FER1L4 (0.8)
Hepcidin_all	REACTOME_ZINC_INFLUX_INTO_CELLS_BY_THE_SLC39_GENE_FAMILY	REACTOME_ZINC_INFLUX_INTO_CELLS_BY_THE_SLC39_GENE_FAMILY	0.17	>=0.20	PRCP (2.4)	OSMR (2.0)	EPPK1 (1.9)	UBE2V2 (1.7)	SERINC1 (1.6)	ERGIC3 (1.6)	GDF5 (1.2)	HSPA13 (1.2)	ENSG00000250341 (1.2)	SCAND1 (1.1)
Hepcidin_all	MP:0005466	abnormal T-helper 2 physiology	0.17	>=0.20	CD40 (3.2)	OSMR (1.7)	ZNF438 (1.4)	PHF20 (1.3)	MCPH1 (1.2)	PALLD (1.1)	ENSG00000256193 (1.1)	TMBIM4 (1.0)	RDH10 (1.0)	ENSG00000226497 (0.9)
Hepcidin_all	GO:0043331	response to dsRNA	0.17	>=0.20	RICTOR (2.2)	ENSG00000245832 (1.9)	ENSG00000226497 (1.7)	ABCC13 (1.6)	ENSG00000248329 (1.5)	CD40 (1.4)	C20orf152 (1.3)	SCRIB (1.3)	ENSG00000256193 (1.2)	NCOA5 (1.1)
Hepcidin_all	MP:0000321	increased bone marrow cell number	0.17	>=0.20	BPI (5.2)	OSMR (2.0)	CEP250 (1.9)	EML6 (1.9)	CD40 (1.8)	MCPH1 (1.7)	CPNE1 (1.4)	LRRK1 (1.3)	NFS1 (1.1)	CALN1 (1.0)
Hepcidin_all	GO:0004518	nuclease activity	0.17	>=0.20	MCPH1 (3.4)	ZNF438 (2.6)	C11orf82 (2.4)	CEP250 (1.7)	WWOX (1.3)	SCRIB (0.8)	RBM12 (0.8)	UBE2V2 (0.8)	RDH10 (0.7)	BPI (0.6)
Hepcidin_all	GO:0050911	detection of chemical stimulus involved in sensory perception of smell	0.17	>=0.20	ENSG00000253302 (4.5)	ENSG00000245832 (3.1)	FSTL5 (1.6)	CEP250 (1.1)	ENSG00000250341 (1.1)	SPOCK1 (0.9)	BPI (0.9)	EML6 (0.9)	NFS1 (0.7)	SPAG4 (0.7)
Hepcidin_all	ENSG00000138308	PLA2G12B PPI subnetwork	0.17	>=0.20	SLC12A5 (4.4)	EML6 (2.9)	SPOCK1 (2.1)	STAU2 (2.0)	CALN1 (1.9)	CDH22 (1.9)	FER1L4 (1.8)	ANO3 (1.7)	SLITRK1 (1.3)	UBE2V2 (1.3)
Hepcidin_all	ENSG00000182185	RAD51B PPI subnetwork	0.17	>=0.20	ZNF438 (1.7)	ENSG00000256193 (1.6)	C11orf82 (1.3)	WWOX (1.1)	NCOA5 (0.9)	CALN1 (0.9)	MCPH1 (0.8)	ENSG00000226497 (0.8)	HSPA13 (0.8)	PRCP (0.7)
Hepcidin_all	MP:0000527	abnormal kidney development	0.17	>=0.20	RDH10 (5.2)	KCNIP1 (2.8)	FAM181B (2.3)	SPAG4 (2.2)	WWOX (1.4)	LRRK1 (1.4)	GDF5 (1.4)	ERGIC3 (1.3)	OSMR (1.1)	TMBIM4 (1.0)
Hepcidin_all	ENSG00000069399	BCL3 PPI subnetwork	0.17	>=0.20	CD40 (2.5)	PHF20 (2.5)	ZNF438 (1.9)	CPNE1 (1.9)	MCPH1 (1.8)	NCOA5 (1.8)	WWOX (1.5)	LRRK1 (1.5)	SCAND1 (1.3)	ENSG00000250341 (1.2)
Hepcidin_all	GO:0002437	inflammatory response to antigenic stimulus	0.17	>=0.20	ENSG00000248329 (2.7)	BPI (2.5)	PKIB (2.5)	CD40 (2.1)	CALN1 (1.1)	ERGIC3 (0.9)	FER1L4 (0.9)	ZNF438 (0.7)	HSPA13 (0.6)	TMBIM4 (0.6)
Hepcidin_all	ENSG00000011052	NME2 PPI subnetwork	0.17	>=0.20	UBE2V2 (2.9)	ABCC13 (2.6)	PHF20 (1.5)	ROMO1 (1.3)	RBM12 (1.2)	HSPA13 (0.9)	SLC12A5 (0.8)	RPL7 (0.6)	STAU2 (0.6)	SPOCK1 (0.6)
Hepcidin_all	ENSG00000101189	C20orf20 PPI subnetwork	0.17	>=0.20	SCAND1 (2.6)	NCOA5 (2.4)	ZNF438 (2.3)	ENSG00000256193 (1.7)	RBM39 (1.3)	ENSG00000226497 (1.1)	SLITRK1 (1.0)	ERGIC3 (1.0)	CALN1 (0.8)	WWOX (0.6)
Hepcidin_all	ENSG00000133103	COG6 PPI subnetwork	0.17	>=0.20	SCAND1 (3.0)	HSPA13 (2.3)	ERGIC3 (1.9)	ENSG00000253302 (1.5)	ENSG00000226497 (1.4)	SERINC1 (1.3)	TMBIM4 (1.3)	ABCC13 (1.2)	MCPH1 (1.2)	NCOA5 (1.0)
Hepcidin_all	ENSG00000171603	CLSTN1 PPI subnetwork	0.17	>=0.20	HSPA13 (4.1)	FAM181B (2.9)	SERINC1 (2.6)	ERGIC3 (2.5)	SLITRK1 (2.3)	SPOCK1 (2.2)	PRCP (1.6)	HSF2 (1.4)	OSMR (1.1)	RBM39 (0.9)
Hepcidin_all	ENSG00000126749	ENSG00000126749 PPI subnetwork	0.17	>=0.20	RPL7 (1.9)	RBM12 (1.5)	OSMR (1.4)	UBE2V2 (1.4)	MCPH1 (1.2)	SCRIB (0.9)	SCAND1 (0.9)	ENSG00000256193 (0.7)	EML6 (0.7)	ENSG00000250341 (0.7)
Hepcidin_all	ENSG00000177302	TOP3A PPI subnetwork	0.17	>=0.20	C11orf82 (3.2)	CEP250 (3.1)	PHF20 (1.8)	C20orf152 (1.6)	RBM12 (1.6)	EML6 (1.5)	FER1L4 (1.4)	CALN1 (1.3)	FAM181B (1.3)	SCRIB (1.1)
Hepcidin_all	ENSG00000069329	VPS35 PPI subnetwork	0.17	>=0.20	SERINC1 (3.5)	ENSG00000248329 (2.6)	KCNIP1 (2.1)	ERGIC3 (1.6)	C20orf152 (1.5)	CPNE1 (1.4)	CLRN3 (1.3)	EML6 (1.3)	WWOX (1.2)	HSPA13 (1.2)
Hepcidin_all	GO:0034703	cation channel complex	0.17	>=0.20	ANO3 (3.3)	SPOCK1 (3.2)	SLITRK1 (2.9)	KCNIP1 (2.6)	SLC12A5 (2.3)	CDH22 (2.0)	PKIB (1.9)	ENSG00000256193 (1.7)	ENSG00000250341 (1.6)	FSTL5 (1.6)
Hepcidin_all	GO:0044236	multicellular organismal metabolic process	0.17	>=0.20	BPI (4.7)	LRRK1 (1.9)	EPPK1 (1.4)	SPOCK1 (1.4)	OSMR (1.3)	CLRN3 (1.2)	ENSG00000248329 (1.2)	ZNF438 (1.1)	FAM181B (1.0)	ERGIC3 (1.0)
Hepcidin_all	ENSG00000114670	NEK11 PPI subnetwork	0.17	>=0.20	WWOX (1.6)	STAU2 (1.3)	ENSG00000226497 (1.3)	TMBIM4 (1.3)	HSPA13 (1.3)	C20orf152 (1.1)	EPPK1 (1.1)	ENSG00000248329 (1.0)	C11orf82 (1.0)	ZNF438 (0.9)
Hepcidin_all	GO:0006029	proteoglycan metabolic process	0.17	>=0.20	ENSG00000248329 (3.9)	GDF5 (2.0)	CALN1 (1.8)	KCNIP1 (1.7)	SPOCK1 (1.2)	ENSG00000250341 (1.2)	SERINC1 (1.1)	ERGIC3 (1.1)	SLITRK1 (1.0)	HSPA13 (1.0)
Hepcidin_all	ENSG00000035928	RFC1 PPI subnetwork	0.17	>=0.20	C11orf82 (4.1)	CEP250 (2.9)	RICTOR (1.6)	WWOX (1.4)	SCRIB (1.4)	FAM181B (1.3)	PHF20 (1.1)	MCPH1 (0.8)	STAU2 (0.8)	SPAG4 (0.6)
Hepcidin_all	GO:2001252	positive regulation of chromosome organization	0.17	>=0.20	CEP250 (2.3)	MCPH1 (2.2)	ENSG00000226497 (2.1)	FER1L4 (2.1)	CALN1 (1.5)	ENSG00000253302 (1.3)	WWOX (1.1)	RICTOR (1.1)	ZNF438 (1.1)	ENSG00000245832 (1.0)
Hepcidin_all	ENSG00000113282	CLINT1 PPI subnetwork	0.17	>=0.20	CLRN3 (4.6)	ABCC13 (1.7)	CALN1 (1.5)	CEP250 (1.3)	ENSG00000248329 (1.2)	WWOX (1.0)	SLC12A5 (1.0)	EPPK1 (0.8)	ENSG00000226497 (0.8)	RICTOR (0.8)
Hepcidin_all	GO:0042136	neurotransmitter biosynthetic process	0.17	>=0.20	ENSG00000226497 (3.7)	FSTL5 (2.8)	CLRN3 (2.6)	CALN1 (2.4)	KCNIP1 (2.2)	ENSG00000250341 (2.0)	SLC12A5 (1.5)	NFS1 (1.1)	ENSG00000245832 (1.1)	CDH22 (0.9)
Hepcidin_all	MP:0002928	abnormal bile duct morphology	0.17	>=0.20	ENSG00000248329 (2.5)	CD40 (1.4)	FSTL5 (1.4)	ABCC13 (1.4)	NCOA5 (1.3)	SERINC1 (1.2)	ENSG00000253302 (1.0)	WWOX (0.8)	CALN1 (0.8)	EML6 (0.8)
Hepcidin_all	MP:0011320	abnormal glomerular capillary morphology	0.17	>=0.20	PALLD (2.7)	EPPK1 (2.5)	OSMR (1.8)	TMBIM4 (1.8)	SCRIB (1.6)	ERGIC3 (1.5)	MCPH1 (1.3)	EML6 (1.2)	LRRK1 (1.1)	GDF5 (1.1)
Hepcidin_all	GO:0005578	proteinaceous extracellular matrix	0.17	>=0.20	GDF5 (2.5)	SPOCK1 (2.3)	OSMR (1.9)	PALLD (1.7)	KCNIP1 (1.6)	ENSG00000248329 (1.5)	ERGIC3 (1.1)	LRRK1 (1.1)	ENSG00000226497 (1.0)	CLRN3 (0.8)
Hepcidin_all	ENSG00000107562	CXCL12 PPI subnetwork	0.17	>=0.20	BPI (5.3)	SPOCK1 (2.0)	SPAG4 (1.8)	PRCP (1.3)	ENSG00000248329 (0.9)	ZNF438 (0.9)	ABCC13 (0.9)	EPPK1 (0.8)	PKIB (0.8)	LRRK1 (0.7)
Hepcidin_all	ENSG00000196154	S100A4 PPI subnetwork	0.17	>=0.20	ENSG00000226497 (2.0)	CPNE1 (1.3)	BPI (1.2)	ENSG00000250341 (1.1)	PALLD (1.1)	ENSG00000248329 (0.9)	PRCP (0.7)	RICTOR (0.6)	SLITRK1 (0.6)	ANO3 (0.6)
Hepcidin_all	REACTOME_NOREPINEPHRINE_NEUROTRANSMITTER_RELEASE_CYCLE	REACTOME_NOREPINEPHRINE_NEUROTRANSMITTER_RELEASE_CYCLE	0.17	>=0.20	SLC12A5 (3.8)	FSTL5 (3.6)	CLRN3 (3.2)	SPOCK1 (2.4)	SLITRK1 (2.4)	SERINC1 (1.9)	ENSG00000226497 (1.9)	UBE2V2 (1.5)	SPAG4 (1.4)	ENSG00000250341 (1.1)
Hepcidin_all	MP:0001968	abnormal touch/ nociception	0.17	>=0.20	ANO3 (5.5)	CALN1 (2.9)	SLC12A5 (2.7)	KCNIP1 (2.7)	SPOCK1 (2.2)	FSTL5 (1.8)	EML6 (1.5)	SLITRK1 (1.4)	FAM181B (1.0)	FER1L4 (0.9)
Hepcidin_all	ENSG00000123416	TUBA1B PPI subnetwork	0.17	>=0.20	SERINC1 (3.1)	HSF2 (2.2)	EPPK1 (1.8)	CEP250 (1.7)	PKIB (1.4)	CPNE1 (1.3)	UBE2V2 (1.2)	PALLD (1.2)	ABCC13 (1.2)	SCRIB (1.1)
Hepcidin_all	ENSG00000185518	SV2B PPI subnetwork	0.17	>=0.20	OSMR (2.1)	SLC12A5 (1.7)	CLRN3 (1.3)	SERINC1 (1.2)	ENSG00000245832 (1.1)	RDH10 (1.0)	CALN1 (0.9)	NFS1 (0.8)	LRRK1 (0.7)	SPOCK1 (0.7)
Hepcidin_all	GO:0072527	pyrimidine-containing compound metabolic process	0.17	>=0.20	MCPH1 (1.5)	ENSG00000253302 (1.5)	BPI (1.4)	ENSG00000245832 (1.4)	FSTL5 (1.2)	TMBIM4 (1.2)	WWOX (1.1)	SPAG4 (1.1)	ABCC13 (1.0)	ENSG00000248329 (1.0)
Hepcidin_all	MP:0005176	eyelids fail to open	0.17	>=0.20	ENSG00000248329 (1.5)	C20orf152 (1.4)	CALN1 (1.3)	CLRN3 (1.3)	ZNF438 (1.2)	RDH10 (1.2)	KCNIP1 (1.2)	ENSG00000250341 (1.0)	PKIB (1.0)	LRRK1 (0.9)
Hepcidin_all	ENSG00000120805	ARL1 PPI subnetwork	0.17	>=0.20	ZNF438 (2.0)	MCPH1 (1.5)	HSPA13 (1.3)	ENSG00000256193 (1.2)	TMBIM4 (1.1)	ERGIC3 (1.0)	SCRIB (0.7)	CLRN3 (0.7)	EML6 (0.6)	EPPK1 (0.6)
Hepcidin_all	GO:0004521	endoribonuclease activity	0.17	>=0.20	BPI (2.9)	ZNF438 (2.4)	SPAG4 (1.6)	MCPH1 (1.5)	RBM12 (1.4)	CEP250 (1.4)	FER1L4 (1.2)	C11orf82 (0.9)	UBE2V2 (0.7)	RICTOR (0.7)
Hepcidin_all	ENSG00000120156	TEK PPI subnetwork	0.17	>=0.20	ZNF438 (1.9)	ENSG00000245832 (1.8)	RDH10 (1.6)	FAM181B (1.4)	ENSG00000248329 (1.2)	ABCC13 (1.1)	CEP250 (1.1)	ENSG00000256193 (1.0)	CD40 (1.0)	WWOX (1.0)
Hepcidin_all	REACTOME_POST:TRANSLATIONAL_PROTEIN_MODIFICATION	REACTOME_POST:TRANSLATIONAL_PROTEIN_MODIFICATION	0.17	>=0.20	HSPA13 (5.3)	ERGIC3 (4.2)	TMBIM4 (2.9)	PRCP (2.4)	SERINC1 (1.5)	ROMO1 (1.4)	ENSG00000250341 (1.4)	CLRN3 (1.2)	SCAND1 (1.1)	CPNE1 (1.1)
Hepcidin_all	MP:0002563	shortened circadian period	0.17	>=0.20	KCNIP1 (2.5)	PHF20 (1.9)	ZNF438 (1.6)	ENSG00000250341 (1.4)	CDH22 (1.3)	FAM181B (1.3)	ENSG00000256193 (1.2)	WWOX (1.2)	RDH10 (1.2)	FSTL5 (1.2)
Hepcidin_all	GO:0042158	lipoprotein biosynthetic process	0.17	>=0.20	TMBIM4 (2.8)	ERGIC3 (2.2)	C20orf152 (1.8)	NFS1 (1.7)	ENSG00000250341 (1.7)	PRCP (1.6)	SCAND1 (1.5)	ROMO1 (1.3)	HSPA13 (1.1)	ENSG00000226497 (0.9)
Hepcidin_all	MP:0000512	intestinal ulcer	0.17	>=0.20	BPI (5.1)	CLRN3 (3.7)	PALLD (1.9)	ENSG00000226497 (1.6)	ENSG00000250341 (1.4)	LRRK1 (1.2)	ERGIC3 (1.1)	C11orf82 (0.8)	PRCP (0.5)	ENSG00000248329 (0.4)
Hepcidin_all	GO:0015936	coenzyme A metabolic process	0.17	>=0.20	WWOX (1.6)	MCPH1 (1.5)	ABCC13 (1.5)	NFS1 (1.5)	ENSG00000226497 (1.3)	EML6 (1.0)	ENSG00000248329 (1.0)	SPAG4 (1.0)	ENSG00000245832 (0.8)	HSF2 (0.7)
Hepcidin_all	ENSG00000198211	TUBB3 PPI subnetwork	0.17	>=0.20	RBM39 (3.3)	SERINC1 (3.0)	EPPK1 (2.8)	RBM12 (2.6)	PALLD (2.2)	RPL7 (2.1)	NCOA5 (1.8)	CEP250 (1.6)	ERGIC3 (1.4)	HSF2 (1.1)
Hepcidin_all	ENSG00000175582	RAB6A PPI subnetwork	0.17	>=0.20	SERINC1 (3.1)	HSPA13 (2.7)	STAU2 (1.9)	PHF20 (1.6)	FSTL5 (1.4)	SLC12A5 (1.4)	UBE2V2 (1.3)	ZNF438 (1.1)	TMBIM4 (1.0)	C11orf82 (0.8)
Hepcidin_all	GO:0032733	positive regulation of interleukin-10 production	0.17	>=0.20	ABCC13 (2.3)	ZNF438 (1.7)	CD40 (1.7)	ENSG00000226497 (1.4)	CALN1 (1.4)	NCOA5 (1.3)	C20orf152 (1.2)	ENSG00000248329 (1.0)	ENSG00000253302 (1.0)	PKIB (0.9)
Hepcidin_all	GO:0051648	vesicle localization	0.17	>=0.20	HSPA13 (2.5)	ENSG00000226497 (2.3)	ENSG00000245832 (1.4)	EML6 (1.1)	FSTL5 (1.0)	TMBIM4 (0.9)	NFS1 (0.9)	MCPH1 (0.9)	UBE2V2 (0.9)	ERGIC3 (0.8)
Hepcidin_all	GO:0042787	protein ubiquitination involved in ubiquitin-dependent protein catabolic process	0.17	>=0.20	GDF5 (2.3)	C20orf152 (1.7)	CPNE1 (1.5)	PHF20 (1.4)	SLITRK1 (1.3)	RICTOR (1.3)	LRRK1 (1.3)	ENSG00000256193 (1.2)	ENSG00000248329 (1.2)	CEP250 (1.2)
Hepcidin_all	MP:0000929	open neural tube	0.17	>=0.20	PHF20 (2.8)	ENSG00000248329 (2.2)	RDH10 (2.1)	SCRIB (1.5)	FAM181B (1.5)	RBM39 (1.5)	WWOX (1.4)	ZNF438 (1.4)	RBM12 (1.2)	EPPK1 (1.1)
Hepcidin_all	ENSG00000128266	GNAZ PPI subnetwork	0.17	>=0.20	ANO3 (2.7)	BPI (1.8)	RPL7 (1.8)	CALN1 (1.8)	LRRK1 (1.8)	EML6 (1.6)	ERGIC3 (1.6)	STAU2 (1.4)	WWOX (1.2)	C20orf152 (1.2)
Hepcidin_all	REACTOME_NUCLEAR_SIGNALING_BY_ERBB4	REACTOME_NUCLEAR_SIGNALING_BY_ERBB4	0.17	>=0.20	ERGIC3 (3.0)	PKIB (2.4)	OSMR (2.4)	HSPA13 (1.9)	FAM181B (1.5)	TMBIM4 (1.5)	ENSG00000253302 (1.5)	SERINC1 (1.4)	EPPK1 (1.3)	RICTOR (1.3)
Hepcidin_all	GO:0045095	keratin filament	0.17	>=0.20	EML6 (1.0)	EPPK1 (0.9)	ENSG00000226497 (0.6)	FER1L4 (0.6)	SLITRK1 (0.5)	SPAG4 (0.3)	MCPH1 (0.3)	LRRK1 (0.3)	ANO3 (0.2)	ENSG00000245832 (0.2)
Hepcidin_all	REACTOME_POTASSIUM_CHANNELS	REACTOME_POTASSIUM_CHANNELS	0.17	>=0.20	SPOCK1 (3.7)	KCNIP1 (3.4)	ENSG00000256193 (3.3)	CDH22 (3.0)	SLITRK1 (2.6)	SLC12A5 (2.0)	FSTL5 (1.7)	ANO3 (1.4)	ENSG00000245832 (1.2)	PKIB (1.0)
Hepcidin_all	MP:0001944	abnormal pancreas morphology	0.17	>=0.20	SLITRK1 (2.1)	SPOCK1 (2.0)	CLRN3 (1.7)	WWOX (1.5)	FAM181B (1.4)	PKIB (1.3)	HSPA13 (1.3)	HSF2 (1.3)	RDH10 (1.1)	FSTL5 (1.1)
Hepcidin_all	ENSG00000105968	H2AFV PPI subnetwork	0.17	>=0.20	NCOA5 (3.1)	SCAND1 (2.2)	RBM39 (2.1)	UBE2V2 (1.5)	SLITRK1 (1.3)	ABCC13 (1.2)	ZNF438 (1.1)	MCPH1 (1.1)	ENSG00000226497 (0.9)	STAU2 (0.8)
Hepcidin_all	ENSG00000164975	SNAPC3 PPI subnetwork	0.17	>=0.20	MCPH1 (3.8)	UBE2V2 (2.5)	ROMO1 (2.4)	NFS1 (2.0)	ZNF438 (1.7)	ENSG00000256193 (1.6)	CPNE1 (1.3)	ENSG00000248329 (1.3)	SCRIB (1.1)	C20orf152 (1.0)
Hepcidin_all	REACTOME_PHASE_II_CONJUGATION	REACTOME_PHASE_II_CONJUGATION	0.17	>=0.20	CLRN3 (4.3)	NFS1 (1.7)	FSTL5 (1.7)	LRRK1 (1.4)	PRCP (0.9)	PALLD (0.8)	TMBIM4 (0.7)	ENSG00000250341 (0.7)	FAM181B (0.7)	ENSG00000256193 (0.7)
Hepcidin_all	ENSG00000008838	MED24 PPI subnetwork	0.17	>=0.20	PHF20 (2.8)	SCRIB (2.2)	NCOA5 (2.1)	RBM39 (2.1)	ZNF438 (2.0)	RBM12 (2.0)	RICTOR (1.7)	SCAND1 (1.4)	HSF2 (1.3)	FER1L4 (1.1)
Hepcidin_all	ENSG00000171858	RPS21 PPI subnetwork	0.17	>=0.20	RPL7 (3.9)	RBM12 (2.6)	RBM39 (2.0)	ROMO1 (1.9)	ERGIC3 (1.7)	UBE2V2 (1.7)	OSMR (1.3)	RICTOR (1.1)	ENSG00000256193 (1.1)	SPAG4 (0.9)
Hepcidin_all	MP:0009142	decreased prepulse inhibition	0.17	>=0.20	SLITRK1 (4.2)	KCNIP1 (3.2)	FAM181B (2.4)	ANO3 (2.2)	ENSG00000256193 (1.6)	BPI (1.4)	STAU2 (1.1)	ZNF438 (1.1)	OSMR (1.0)	ENSG00000248329 (0.8)
Hepcidin_all	MP:0003345	decreased rib number	0.17	>=0.20	SPAG4 (2.1)	FAM181B (2.0)	CDH22 (1.8)	GDF5 (1.7)	RICTOR (1.5)	SLITRK1 (1.5)	FER1L4 (1.4)	SPOCK1 (1.4)	CLRN3 (1.2)	RDH10 (1.2)
Hepcidin_all	MP:0000538	abnormal urinary bladder morphology	0.17	>=0.20	CLRN3 (7.4)	ABCC13 (2.7)	PALLD (2.2)	SPOCK1 (1.9)	EML6 (1.6)	EPPK1 (1.5)	FSTL5 (1.4)	KCNIP1 (1.4)	NFS1 (1.0)	ENSG00000226497 (0.9)
Hepcidin_all	KEGG_GLYCOSYLPHOSPHATIDYLINOSITOL_GPI_ANCHOR_BIOSYNTHESIS	KEGG_GLYCOSYLPHOSPHATIDYLINOSITOL_GPI_ANCHOR_BIOSYNTHESIS	0.17	>=0.20	TMBIM4 (3.3)	NFS1 (3.3)	ERGIC3 (2.9)	PRCP (2.0)	SERINC1 (1.9)	HSPA13 (1.9)	ENSG00000226497 (1.7)	SPAG4 (1.6)	SCRIB (1.5)	SCAND1 (1.5)
Hepcidin_all	GO:0070647	protein modification by small protein conjugation or removal	0.17	>=0.20	RICTOR (2.4)	STAU2 (2.2)	HSF2 (2.0)	UBE2V2 (2.0)	SCAND1 (1.5)	SERINC1 (1.3)	TMBIM4 (0.9)	CALN1 (0.8)	MCPH1 (0.8)	EML6 (0.7)
Hepcidin_all	REACTOME_TRANSLATION	REACTOME_TRANSLATION	0.17	>=0.20	ERGIC3 (4.3)	HSPA13 (3.8)	RPL7 (2.6)	ROMO1 (2.6)	UBE2V2 (1.9)	RBM39 (1.8)	TMBIM4 (1.5)	SCAND1 (1.1)	C20orf152 (1.1)	SPAG4 (1.0)
Hepcidin_all	REACTOME_EXTRINSIC_PATHWAY_FOR_APOPTOSIS	REACTOME_EXTRINSIC_PATHWAY_FOR_APOPTOSIS	0.17	>=0.20	CD40 (4.1)	MCPH1 (2.0)	OSMR (1.6)	ENSG00000250341 (1.5)	ENSG00000226497 (1.5)	SPAG4 (1.3)	CALN1 (1.0)	LRRK1 (1.0)	SCRIB (0.8)	NCOA5 (0.8)
Hepcidin_all	REACTOME_DEATH_RECEPTOR__SIGNALLING	REACTOME_DEATH_RECEPTOR__SIGNALLING	0.17	>=0.20	CD40 (4.1)	MCPH1 (2.0)	OSMR (1.6)	ENSG00000250341 (1.5)	ENSG00000226497 (1.5)	SPAG4 (1.3)	CALN1 (1.0)	LRRK1 (1.0)	SCRIB (0.8)	NCOA5 (0.8)
Hepcidin_all	ENSG00000138081	FBXO11 PPI subnetwork	0.17	>=0.20	UBE2V2 (2.6)	CEP250 (2.2)	SERINC1 (1.9)	ROMO1 (1.8)	FAM181B (1.7)	STAU2 (1.7)	ENSG00000256193 (1.5)	C20orf152 (1.2)	ENSG00000226497 (1.2)	BPI (1.1)
Hepcidin_all	MP:0002275	abnormal type II pneumocyte morphology	0.17	>=0.20	PALLD (2.4)	HSPA13 (2.1)	OSMR (1.9)	PRCP (1.5)	FSTL5 (1.3)	LRRK1 (1.3)	CEP250 (1.3)	KCNIP1 (1.2)	ABCC13 (1.1)	ZNF438 (1.0)
Hepcidin_all	ENSG00000129465	RIPK3 PPI subnetwork	0.17	>=0.20	EPPK1 (2.9)	RPL7 (2.5)	PALLD (1.8)	SERINC1 (1.7)	RBM12 (1.5)	ERGIC3 (1.5)	RBM39 (1.4)	CLRN3 (1.1)	ENSG00000248329 (1.1)	CEP250 (1.0)
Hepcidin_all	ENSG00000165732	DDX21 PPI subnetwork	0.17	>=0.20	NCOA5 (2.4)	RBM39 (2.1)	RPL7 (2.0)	CEP250 (1.9)	SCRIB (1.8)	ENSG00000245832 (1.5)	BPI (1.4)	ENSG00000256193 (1.3)	CD40 (1.2)	PHF20 (1.1)
Hepcidin_all	ENSG00000127993	RBM48 PPI subnetwork	0.17	>=0.20	WWOX (2.5)	HSPA13 (1.5)	RDH10 (1.4)	TMBIM4 (1.4)	RBM12 (1.3)	RICTOR (1.1)	MCPH1 (1.0)	SCAND1 (1.0)	STAU2 (0.8)	GDF5 (0.8)
Hepcidin_all	ENSG00000120129	DUSP1 PPI subnetwork	0.17	>=0.20	ENSG00000245832 (3.2)	LRRK1 (2.0)	SCRIB (1.5)	EML6 (1.2)	PHF20 (1.0)	RBM12 (0.9)	BPI (0.9)	C20orf152 (0.8)	SERINC1 (0.8)	FSTL5 (0.8)
Hepcidin_all	GO:0032098	regulation of appetite	0.17	>=0.20	ENSG00000256193 (3.1)	CDH22 (1.8)	ENSG00000226497 (1.4)	ENSG00000248329 (1.3)	SLITRK1 (1.2)	PKIB (1.1)	WWOX (0.8)	ANO3 (0.8)	FSTL5 (0.7)	CLRN3 (0.7)
Hepcidin_all	GO:0042575	DNA polymerase complex	0.17	>=0.20	C11orf82 (2.5)	SCRIB (2.2)	ENSG00000245832 (1.7)	HSF2 (1.6)	LRRK1 (1.6)	SLITRK1 (1.4)	OSMR (1.3)	KCNIP1 (1.2)	GDF5 (1.1)	FAM181B (1.0)
Hepcidin_all	ENSG00000104969	SGTA PPI subnetwork	0.17	>=0.20	SERINC1 (2.8)	HSPA13 (2.0)	GDF5 (1.9)	OSMR (1.8)	TMBIM4 (1.4)	PRCP (1.3)	SLC12A5 (1.1)	SCAND1 (1.1)	ERGIC3 (0.9)	ENSG00000250341 (0.9)
Hepcidin_all	GO:0070325	lipoprotein particle receptor binding	0.17	>=0.20	ERGIC3 (2.0)	FSTL5 (1.7)	SPOCK1 (1.7)	ENSG00000248329 (1.5)	SLC12A5 (1.5)	HSPA13 (1.5)	EPPK1 (1.1)	PALLD (1.0)	CEP250 (0.9)	SERINC1 (0.9)
Hepcidin_all	MP:0002639	micrognathia	0.17	>=0.20	GDF5 (2.9)	PALLD (2.2)	RDH10 (2.1)	ENSG00000226497 (2.0)	ABCC13 (1.6)	PRCP (1.2)	CALN1 (1.2)	EML6 (1.1)	CDH22 (1.0)	WWOX (1.0)
Hepcidin_all	GO:0046058	cAMP metabolic process	0.17	>=0.20	KCNIP1 (2.8)	ENSG00000256193 (2.7)	ANO3 (2.1)	ABCC13 (2.0)	CDH22 (1.8)	PKIB (1.6)	FSTL5 (1.6)	FAM181B (1.5)	ENSG00000250341 (1.3)	SPOCK1 (1.1)
Hepcidin_all	GO:0030163	protein catabolic process	0.17	>=0.20	RICTOR (2.3)	SERINC1 (2.1)	TMBIM4 (2.0)	HSF2 (1.9)	HSPA13 (1.8)	RBM39 (1.5)	EML6 (1.5)	SCAND1 (1.3)	CPNE1 (1.1)	UBE2V2 (1.1)
Hepcidin_all	GO:0046969	NAD-dependent histone deacetylase activity (H3-K9 specific)	0.17	>=0.20	HSF2 (2.4)	ZNF438 (2.1)	ENSG00000253302 (2.0)	SCRIB (1.8)	SCAND1 (1.7)	WWOX (1.7)	SERINC1 (1.6)	GDF5 (1.5)	CEP250 (1.5)	CDH22 (1.2)
Hepcidin_all	GO:0032129	histone deacetylase activity (H3-K9 specific)	0.17	>=0.20	HSF2 (2.4)	ZNF438 (2.1)	ENSG00000253302 (2.0)	SCRIB (1.8)	SCAND1 (1.7)	WWOX (1.7)	SERINC1 (1.6)	GDF5 (1.5)	CEP250 (1.5)	CDH22 (1.2)
Hepcidin_all	ENSG00000157227	MMP14 PPI subnetwork	0.17	>=0.20	SPOCK1 (3.6)	OSMR (2.8)	GDF5 (2.5)	FER1L4 (2.2)	SLITRK1 (2.0)	LRRK1 (1.6)	FSTL5 (1.3)	RDH10 (1.3)	HSPA13 (1.3)	KCNIP1 (1.2)
Hepcidin_all	MP:0002022	increased lymphoma incidence	0.17	>=0.20	C11orf82 (4.3)	CEP250 (3.8)	MCPH1 (2.1)	LRRK1 (2.0)	CALN1 (1.9)	PHF20 (1.6)	RDH10 (1.4)	SCRIB (1.3)	FER1L4 (1.1)	CD40 (1.1)
Hepcidin_all	GO:0015837	amine transport	0.17	>=0.20	CLRN3 (2.3)	KCNIP1 (2.0)	ENSG00000248329 (1.5)	SLC12A5 (1.4)	FSTL5 (1.3)	EML6 (1.2)	SERINC1 (0.9)	CDH22 (0.9)	ABCC13 (0.9)	SPAG4 (0.8)
Hepcidin_all	MP:0004738	abnormal brainstem auditory evoked potential	0.17	>=0.20	EML6 (2.1)	CDH22 (1.8)	SLC12A5 (1.6)	ZNF438 (1.4)	CALN1 (1.4)	WWOX (1.2)	SLITRK1 (1.0)	CEP250 (0.8)	BPI (0.8)	RICTOR (0.8)
Hepcidin_all	GO:0071103	DNA conformation change	0.17	>=0.20	C11orf82 (2.1)	ENSG00000256193 (1.8)	ABCC13 (1.8)	ENSG00000226497 (1.6)	RBM39 (1.2)	NCOA5 (1.1)	FER1L4 (1.0)	CALN1 (0.9)	WWOX (0.7)	HSPA13 (0.6)
Hepcidin_all	GO:0006497	protein lipidation	0.17	>=0.20	TMBIM4 (3.0)	ERGIC3 (2.2)	ENSG00000250341 (1.9)	NFS1 (1.9)	C20orf152 (1.9)	PRCP (1.7)	SCAND1 (1.4)	ROMO1 (1.3)	HSPA13 (1.1)	ENSG00000226497 (1.0)
Hepcidin_all	GO:0035085	cilium axoneme	0.17	>=0.20	ERGIC3 (1.7)	ABCC13 (0.9)	FER1L4 (0.8)	NCOA5 (0.7)	FSTL5 (0.7)	EPPK1 (0.7)	SCAND1 (0.7)	CLRN3 (0.6)	ENSG00000248329 (0.6)	EML6 (0.6)
Hepcidin_all	GO:0003009	skeletal muscle contraction	0.17	>=0.20	ENSG00000250341 (2.5)	ENSG00000226497 (1.9)	ZNF438 (1.9)	ENSG00000256193 (1.8)	STAU2 (1.6)	WWOX (1.0)	ERGIC3 (0.8)	PRCP (0.8)	FER1L4 (0.8)	SPAG4 (0.8)
Hepcidin_all	GO:0001710	mesodermal cell fate commitment	0.17	>=0.20	GDF5 (3.5)	ENSG00000248329 (1.6)	ENSG00000253302 (1.5)	WWOX (1.4)	ENSG00000226497 (1.3)	CLRN3 (1.1)	MCPH1 (1.0)	ABCC13 (1.0)	BPI (1.0)	ERGIC3 (0.8)
Hepcidin_all	ENSG00000078061	ARAF PPI subnetwork	0.17	>=0.20	PALLD (2.8)	EPPK1 (2.5)	MCPH1 (2.1)	RBM39 (1.8)	LRRK1 (1.4)	ENSG00000226497 (1.3)	ENSG00000253302 (1.3)	ENSG00000248329 (1.3)	RDH10 (1.3)	CLRN3 (1.0)
Hepcidin_all	ENSG00000138190	EXOC6 PPI subnetwork	0.17	>=0.20	ROMO1 (2.5)	SLITRK1 (1.7)	CPNE1 (1.5)	ERGIC3 (1.4)	RICTOR (1.3)	CLRN3 (1.2)	PRCP (1.2)	ENSG00000253302 (1.1)	FSTL5 (1.0)	ABCC13 (1.0)
Hepcidin_all	ENSG00000156052	GNAQ PPI subnetwork	0.17	>=0.20	FSTL5 (2.5)	SLC12A5 (2.2)	ENSG00000253302 (1.9)	CALN1 (1.6)	SPOCK1 (1.5)	ANO3 (1.5)	KCNIP1 (1.4)	LRRK1 (1.2)	CDH22 (1.2)	SERINC1 (1.2)
Hepcidin_all	GO:0045182	translation regulator activity	0.17	>=0.20	FSTL5 (2.3)	EPPK1 (2.2)	ENSG00000226497 (2.2)	GDF5 (2.0)	HSF2 (2.0)	SPAG4 (1.7)	CALN1 (1.4)	RBM12 (1.2)	SLITRK1 (1.1)	LRRK1 (0.8)
Hepcidin_all	GO:0009584	detection of visible light	0.18	>=0.20	ENSG00000250341 (4.3)	ENSG00000245832 (2.2)	RDH10 (1.7)	STAU2 (1.4)	C20orf152 (1.3)	SLC12A5 (1.2)	CDH22 (1.1)	PHF20 (1.0)	FSTL5 (0.8)	UBE2V2 (0.7)
Hepcidin_all	GO:0030867	rough endoplasmic reticulum membrane	0.18	>=0.20	HSPA13 (6.2)	ERGIC3 (3.9)	HSF2 (2.3)	SPAG4 (1.6)	ENSG00000256193 (1.4)	SERINC1 (1.3)	PRCP (1.1)	TMBIM4 (1.0)	KCNIP1 (0.9)	ROMO1 (0.9)
Hepcidin_all	ENSG00000143858	SYT2 PPI subnetwork	0.18	>=0.20	SLC12A5 (4.5)	FER1L4 (2.5)	SPOCK1 (2.4)	EML6 (2.3)	CPNE1 (2.2)	SLITRK1 (2.2)	FSTL5 (1.9)	CALN1 (1.6)	STAU2 (1.6)	CDH22 (1.5)
Hepcidin_all	GO:0042391	regulation of membrane potential	0.18	>=0.20	SLITRK1 (3.3)	KCNIP1 (2.7)	CALN1 (2.5)	FAM181B (2.4)	SPOCK1 (1.9)	ANO3 (1.5)	FSTL5 (1.5)	ENSG00000253302 (1.4)	SLC12A5 (1.4)	CDH22 (1.2)
Hepcidin_all	MP:0009417	skeletal muscle atrophy	0.18	>=0.20	EPPK1 (2.4)	TMBIM4 (2.0)	SPAG4 (1.9)	ENSG00000226497 (1.8)	ERGIC3 (1.7)	SCRIB (1.6)	OSMR (1.4)	CEP250 (1.3)	CLRN3 (1.0)	CALN1 (0.8)
Hepcidin_all	GO:0031256	leading edge membrane	0.18	>=0.20	KCNIP1 (2.5)	EPPK1 (2.1)	OSMR (2.0)	PALLD (1.9)	LRRK1 (1.9)	ANO3 (1.8)	ENSG00000248329 (1.5)	SPOCK1 (1.5)	CD40 (1.4)	PRCP (1.3)
Hepcidin_all	MP:0006090	abnormal utricle morphology	0.18	>=0.20	FAM181B (4.3)	WWOX (2.1)	ZNF438 (2.0)	SLITRK1 (1.7)	HSPA13 (1.5)	SPAG4 (1.2)	CDH22 (1.2)	MCPH1 (1.2)	SCAND1 (1.1)	PRCP (1.1)
Hepcidin_all	GO:0070252	actin-mediated cell contraction	0.18	>=0.20	ENSG00000250341 (2.1)	ENSG00000226497 (2.0)	ENSG00000248329 (1.5)	WWOX (1.4)	ENSG00000256193 (1.2)	CEP250 (0.6)	FER1L4 (0.6)	ZNF438 (0.6)	ERGIC3 (0.5)	STAU2 (0.4)
Hepcidin_all	GO:0006813	potassium ion transport	0.18	>=0.20	ENSG00000256193 (4.5)	KCNIP1 (2.6)	SLITRK1 (2.1)	CDH22 (1.9)	SPOCK1 (1.9)	ABCC13 (1.5)	ENSG00000250341 (1.4)	FAM181B (1.3)	SLC12A5 (1.2)	PKIB (1.2)
Hepcidin_all	GO:0030313	cell envelope	0.18	>=0.20	KCNIP1 (6.7)	SLITRK1 (5.8)	CALN1 (3.0)	FAM181B (2.8)	CDH22 (2.4)	ENSG00000226497 (2.0)	ENSG00000250341 (1.9)	ANO3 (1.7)	SPOCK1 (1.5)	SLC12A5 (1.3)
Hepcidin_all	GO:0044462	external encapsulating structure part	0.18	>=0.20	KCNIP1 (6.7)	SLITRK1 (5.8)	CALN1 (3.0)	FAM181B (2.8)	CDH22 (2.4)	ENSG00000226497 (2.0)	ENSG00000250341 (1.9)	ANO3 (1.7)	SPOCK1 (1.5)	SLC12A5 (1.3)
Hepcidin_all	MP:0009750	impaired behavioral response to addictive substance	0.18	>=0.20	FER1L4 (2.4)	EML6 (2.3)	ENSG00000245832 (2.0)	ANO3 (2.0)	SPOCK1 (1.6)	CALN1 (1.5)	CDH22 (1.3)	SLC12A5 (1.2)	STAU2 (1.2)	RDH10 (1.1)
Hepcidin_all	MP:0002239	abnormal nasal septum morphology	0.18	>=0.20	GDF5 (2.1)	PRCP (1.9)	RDH10 (1.6)	FAM181B (1.6)	CALN1 (1.4)	PALLD (1.3)	C20orf152 (1.3)	HSPA13 (1.2)	ABCC13 (1.1)	KCNIP1 (1.0)
Hepcidin_all	ENSG00000124641	MED20 PPI subnetwork	0.18	>=0.20	SCRIB (2.0)	MCPH1 (1.7)	PHF20 (1.7)	ZNF438 (1.7)	UBE2V2 (1.6)	RBM12 (1.6)	RICTOR (1.5)	SCAND1 (1.5)	GDF5 (1.3)	RBM39 (1.2)
Hepcidin_all	ENSG00000114812	VIPR1 PPI subnetwork	0.18	>=0.20	KCNIP1 (3.3)	CLRN3 (3.1)	PKIB (2.9)	PALLD (2.4)	SERINC1 (2.2)	ENSG00000256193 (1.9)	SLITRK1 (1.7)	PRCP (1.7)	PHF20 (1.5)	ENSG00000226497 (1.4)
Hepcidin_all	MP:0005078	abnormal cytotoxic T cell physiology	0.18	>=0.20	CD40 (3.4)	LRRK1 (2.3)	TMBIM4 (1.5)	PRCP (1.3)	OSMR (1.2)	PHF20 (1.2)	ENSG00000253302 (1.2)	ZNF438 (1.2)	PKIB (0.9)	HSF2 (0.9)
Hepcidin_all	GO:0009311	oligosaccharide metabolic process	0.18	>=0.20	HSPA13 (3.4)	PRCP (3.2)	TMBIM4 (2.6)	ERGIC3 (2.6)	SPAG4 (2.3)	CALN1 (1.2)	SERINC1 (1.1)	SLITRK1 (1.1)	ENSG00000256193 (0.9)	SCAND1 (0.8)
Hepcidin_all	GO:0031293	membrane protein intracellular domain proteolysis	0.18	>=0.20	TMBIM4 (3.8)	ERGIC3 (2.4)	ENSG00000250341 (2.2)	ENSG00000226497 (1.7)	ENSG00000256193 (1.0)	ENSG00000253302 (1.0)	SERINC1 (0.9)	ZNF438 (0.9)	PRCP (0.9)	ENSG00000245832 (0.8)
Hepcidin_all	ENSG00000197448	GSTK1 PPI subnetwork	0.18	>=0.20	SERINC1 (3.0)	HSPA13 (2.7)	UBE2V2 (2.2)	NCOA5 (1.8)	CPNE1 (1.6)	ABCC13 (1.6)	MCPH1 (1.5)	NFS1 (1.2)	WWOX (1.2)	RPL7 (1.2)
Hepcidin_all	GO:0007530	sex determination	0.18	>=0.20	WWOX (2.9)	ENSG00000226497 (2.0)	ABCC13 (1.9)	TMBIM4 (1.4)	HSF2 (1.1)	NCOA5 (0.9)	EPPK1 (0.8)	SLITRK1 (0.8)	ENSG00000256193 (0.7)	ENSG00000250341 (0.7)
Hepcidin_all	ENSG00000169592	INO80E PPI subnetwork	0.18	>=0.20	NCOA5 (4.0)	ZNF438 (3.9)	RBM39 (3.1)	SCAND1 (3.0)	ERGIC3 (2.4)	CPNE1 (1.8)	ENSG00000250341 (0.8)	CLRN3 (0.6)	HSPA13 (0.6)	NFS1 (0.6)
Hepcidin_all	GO:0005774	vacuolar membrane	0.18	>=0.20	SERINC1 (3.8)	PRCP (3.0)	TMBIM4 (2.3)	ERGIC3 (2.2)	C20orf152 (1.7)	SCAND1 (1.1)	ENSG00000245832 (1.1)	CD40 (1.1)	FSTL5 (1.0)	PHF20 (0.9)
Hepcidin_all	GO:0042474	middle ear morphogenesis	0.18	>=0.20	GDF5 (2.6)	ENSG00000250341 (2.0)	ZNF438 (1.7)	ENSG00000248329 (1.6)	ENSG00000253302 (1.5)	FAM181B (1.5)	WWOX (1.4)	ERGIC3 (1.3)	ABCC13 (1.2)	C20orf152 (1.0)
Hepcidin_all	ENSG00000196220	SRGAP3 PPI subnetwork	0.18	>=0.20	HSPA13 (4.3)	ERGIC3 (3.1)	FAM181B (2.2)	PRCP (1.9)	SLITRK1 (1.6)	SPOCK1 (1.6)	WWOX (1.5)	SERINC1 (1.3)	NCOA5 (1.3)	HSF2 (1.2)
Hepcidin_all	MP:0002060	abnormal skin morphology	0.18	>=0.20	EPPK1 (2.7)	PALLD (2.2)	ABCC13 (1.9)	ENSG00000248329 (1.6)	ENSG00000253302 (1.4)	NFS1 (1.4)	ENSG00000245832 (1.4)	CALN1 (1.2)	C11orf82 (1.2)	GDF5 (1.0)
Hepcidin_all	MP:0000454	abnormal jaw morphology	0.18	>=0.20	PRCP (2.0)	ENSG00000256193 (1.6)	CALN1 (1.6)	PALLD (1.5)	GDF5 (1.3)	ENSG00000226497 (1.2)	LRRK1 (0.9)	SPOCK1 (0.8)	ENSG00000248329 (0.8)	ENSG00000253302 (0.8)
Hepcidin_all	MP:0005289	increased oxygen consumption	0.18	>=0.20	ZNF438 (1.7)	STAU2 (1.6)	ENSG00000245832 (1.5)	CLRN3 (1.4)	ABCC13 (1.4)	WWOX (1.0)	MCPH1 (1.0)	EPPK1 (0.8)	RBM39 (0.8)	NFS1 (0.7)
Hepcidin_all	ENSG00000185745	IFIT1 PPI subnetwork	0.18	>=0.20	RBM39 (3.6)	LRRK1 (2.1)	RPL7 (1.6)	MCPH1 (1.5)	SPAG4 (1.4)	RICTOR (1.3)	FAM181B (1.3)	RDH10 (1.3)	CEP250 (1.0)	RBM12 (0.9)
Hepcidin_all	ENSG00000164251	F2RL1 PPI subnetwork	0.18	>=0.20	BPI (9.3)	UBE2V2 (1.5)	STAU2 (1.2)	LRRK1 (1.2)	CEP250 (1.0)	ENSG00000253302 (0.9)	ABCC13 (0.9)	MCPH1 (0.9)	C20orf152 (0.9)	SCRIB (0.6)
Hepcidin_all	GO:0009084	glutamine family amino acid biosynthetic process	0.18	>=0.20	EPPK1 (1.8)	CLRN3 (1.8)	ENSG00000250341 (1.7)	ZNF438 (1.3)	C20orf152 (1.3)	NFS1 (1.2)	WWOX (1.1)	EML6 (1.1)	SPAG4 (1.0)	SLITRK1 (1.0)
Hepcidin_all	GO:0006308	DNA catabolic process	0.18	>=0.20	SPAG4 (2.1)	TMBIM4 (1.9)	C20orf152 (1.8)	PHF20 (1.7)	UBE2V2 (1.3)	NFS1 (1.2)	EML6 (1.1)	ENSG00000250341 (1.0)	LRRK1 (0.9)	ENSG00000256193 (0.8)
Hepcidin_all	GO:0031954	positive regulation of protein autophosphorylation	0.18	>=0.20	STAU2 (2.1)	C20orf152 (2.0)	UBE2V2 (1.6)	ENSG00000256193 (1.3)	ENSG00000250341 (1.2)	WWOX (1.1)	LRRK1 (1.1)	CDH22 (1.1)	KCNIP1 (1.1)	PALLD (0.9)
Hepcidin_all	GO:0060113	inner ear receptor cell differentiation	0.18	>=0.20	CLRN3 (2.9)	FAM181B (2.9)	ENSG00000226497 (2.6)	EML6 (2.2)	CDH22 (2.0)	WWOX (1.6)	SLITRK1 (1.5)	FSTL5 (1.2)	ERGIC3 (1.2)	ENSG00000250341 (1.0)
Hepcidin_all	GO:0019882	antigen processing and presentation	0.18	>=0.20	TMBIM4 (2.0)	LRRK1 (1.8)	ROMO1 (1.7)	HSF2 (1.6)	CD40 (1.6)	ERGIC3 (1.6)	EML6 (1.6)	HSPA13 (1.3)	ENSG00000245832 (1.2)	SCAND1 (1.1)
Hepcidin_all	GO:0065004	protein-DNA complex assembly	0.18	>=0.20	ENSG00000226497 (2.5)	ABCC13 (1.6)	C11orf82 (1.5)	NCOA5 (1.4)	ENSG00000256193 (1.4)	HSPA13 (0.9)	SLITRK1 (0.9)	RBM39 (0.8)	FER1L4 (0.7)	CALN1 (0.7)
Hepcidin_all	ENSG00000104856	RELB PPI subnetwork	0.18	>=0.20	NCOA5 (2.8)	RBM12 (2.5)	CD40 (2.3)	EPPK1 (1.6)	PHF20 (1.6)	SCRIB (1.3)	RBM39 (1.3)	OSMR (1.1)	MCPH1 (1.0)	ENSG00000245832 (1.0)
Hepcidin_all	GO:0071214	cellular response to abiotic stimulus	0.18	>=0.20	ENSG00000226497 (2.2)	C20orf152 (2.2)	ENSG00000250341 (2.2)	OSMR (2.1)	SCRIB (1.5)	GDF5 (1.4)	LRRK1 (1.3)	CEP250 (1.3)	ENSG00000245832 (1.2)	RDH10 (1.2)
Hepcidin_all	ENSG00000121022	COPS5 PPI subnetwork	0.18	>=0.20	UBE2V2 (3.2)	SERINC1 (2.4)	STAU2 (1.8)	CALN1 (1.4)	ENSG00000253302 (1.3)	TMBIM4 (1.3)	RBM12 (1.2)	ROMO1 (0.9)	ENSG00000248329 (0.9)	SCRIB (0.7)
Hepcidin_all	ENSG00000211949	ENSG00000211949 PPI subnetwork	0.18	>=0.20	EPPK1 (1.8)	CDH22 (1.6)	OSMR (1.4)	EML6 (1.4)	PALLD (1.4)	FSTL5 (1.3)	LRRK1 (1.2)	RDH10 (1.1)	HSPA13 (0.9)	MCPH1 (0.8)
Hepcidin_all	ENSG00000054118	THRAP3 PPI subnetwork	0.18	>=0.20	PALLD (3.1)	RBM39 (2.7)	NCOA5 (2.5)	SERINC1 (2.5)	EPPK1 (2.4)	RPL7 (2.4)	RBM12 (2.4)	CEP250 (1.3)	LRRK1 (1.2)	OSMR (1.0)
Hepcidin_all	GO:0022616	DNA strand elongation	0.18	>=0.20	WWOX (3.1)	C11orf82 (2.5)	CEP250 (2.4)	HSF2 (1.5)	PKIB (1.5)	ENSG00000245832 (1.4)	ABCC13 (1.4)	ENSG00000250341 (1.4)	SCRIB (1.2)	PHF20 (1.0)
Hepcidin_all	GO:0008408	3'-5' exonuclease activity	0.18	>=0.20	MCPH1 (3.7)	EML6 (2.1)	ZNF438 (1.5)	RICTOR (1.3)	UBE2V2 (1.3)	C20orf152 (1.2)	NFS1 (1.2)	C11orf82 (1.2)	OSMR (1.2)	SCRIB (1.1)
Hepcidin_all	MP:0003809	abnormal hair shaft morphology	0.18	>=0.20	EML6 (2.3)	LRRK1 (1.5)	EPPK1 (1.5)	FAM181B (1.3)	OSMR (1.3)	FER1L4 (1.2)	ABCC13 (1.0)	SCRIB (0.9)	SCAND1 (0.9)	STAU2 (0.9)
Hepcidin_all	MP:0005423	abnormal somatic nervous system physiology	0.18	>=0.20	SLITRK1 (3.9)	CDH22 (3.8)	SPOCK1 (2.9)	SLC12A5 (2.9)	FSTL5 (2.4)	ANO3 (2.3)	ENSG00000253302 (1.8)	KCNIP1 (1.2)	GDF5 (1.0)	C20orf152 (0.9)
Hepcidin_all	GO:0001736	establishment of planar polarity	0.18	>=0.20	ENSG00000226497 (2.6)	RPL7 (2.2)	ENSG00000245832 (2.0)	PALLD (1.8)	FER1L4 (1.7)	SCRIB (1.3)	LRRK1 (1.2)	RDH10 (1.2)	EPPK1 (1.2)	EML6 (1.1)
Hepcidin_all	MP:0002797	increased thigmotaxis	0.18	>=0.20	CALN1 (2.9)	ANO3 (2.7)	EML6 (2.5)	KCNIP1 (2.5)	SLITRK1 (2.4)	SLC12A5 (2.1)	WWOX (1.8)	ENSG00000245832 (1.6)	SCAND1 (1.4)	CLRN3 (1.0)
Hepcidin_all	REACTOME_P53:DEPENDENT_G1S_DNA_DAMAGE_CHECKPOINT	REACTOME_P53:DEPENDENT_G1S_DNA_DAMAGE_CHECKPOINT	0.18	>=0.20	TMBIM4 (3.0)	SCAND1 (2.5)	ROMO1 (2.4)	GDF5 (1.7)	HSF2 (1.7)	HSPA13 (1.4)	UBE2V2 (1.2)	FSTL5 (1.2)	CD40 (1.0)	SCRIB (0.7)
Hepcidin_all	REACTOME_P53:DEPENDENT_G1_DNA_DAMAGE_RESPONSE	REACTOME_P53:DEPENDENT_G1_DNA_DAMAGE_RESPONSE	0.18	>=0.20	TMBIM4 (3.0)	SCAND1 (2.5)	ROMO1 (2.4)	GDF5 (1.7)	HSF2 (1.7)	HSPA13 (1.4)	UBE2V2 (1.2)	FSTL5 (1.2)	CD40 (1.0)	SCRIB (0.7)
Hepcidin_all	GO:0000793	condensed chromosome	0.18	>=0.20	C11orf82 (6.4)	CEP250 (1.7)	MCPH1 (1.3)	RBM39 (1.3)	CALN1 (1.1)	CPNE1 (0.8)	RBM12 (0.8)	PHF20 (0.8)	NCOA5 (0.7)	UBE2V2 (0.6)
Hepcidin_all	MP:0001701	incomplete embryo turning	0.18	>=0.20	ENSG00000248329 (2.9)	RICTOR (2.7)	PRCP (2.6)	ENSG00000245832 (2.5)	RPL7 (2.3)	RDH10 (2.1)	SPOCK1 (1.7)	PHF20 (1.4)	FAM181B (1.3)	ABCC13 (1.3)
Hepcidin_all	ENSG00000065548	ZC3H15 PPI subnetwork	0.18	>=0.20	UBE2V2 (2.8)	RBM12 (2.4)	PHF20 (2.2)	NCOA5 (1.8)	ZNF438 (1.8)	RPL7 (1.6)	NFS1 (1.5)	SPAG4 (1.0)	EML6 (0.9)	CPNE1 (0.8)
Hepcidin_all	ENSG00000165156	ZHX1 PPI subnetwork	0.18	>=0.20	STAU2 (3.6)	NCOA5 (2.6)	RPL7 (2.4)	C20orf152 (2.1)	UBE2V2 (1.8)	CALN1 (1.6)	RBM39 (1.3)	FER1L4 (1.2)	RBM12 (1.2)	RDH10 (1.1)
Hepcidin_all	ENSG00000100079	LGALS2 PPI subnetwork	0.18	>=0.20	CLRN3 (5.5)	PALLD (2.5)	EPPK1 (2.4)	ENSG00000245832 (1.3)	SERINC1 (1.3)	ERGIC3 (1.1)	SPAG4 (1.1)	FSTL5 (1.0)	FER1L4 (0.9)	CALN1 (0.8)
Hepcidin_all	GO:0051606	detection of stimulus	0.18	>=0.20	ENSG00000245832 (3.9)	RDH10 (2.7)	ENSG00000250341 (2.4)	FSTL5 (2.2)	ENSG00000253302 (1.9)	ABCC13 (1.8)	ENSG00000226497 (1.4)	SPOCK1 (1.3)	SLC12A5 (0.9)	C20orf152 (0.8)
Hepcidin_all	MP:0001522	impaired swimming	0.18	>=0.20	SPOCK1 (2.0)	CLRN3 (1.9)	FAM181B (1.9)	KCNIP1 (1.8)	CEP250 (1.6)	CALN1 (1.3)	WWOX (1.3)	SLITRK1 (1.2)	CDH22 (1.0)	ROMO1 (1.0)
Hepcidin_all	MP:0004358	bowed tibia	0.18	>=0.20	GDF5 (3.2)	CDH22 (1.8)	FAM181B (1.7)	ZNF438 (1.7)	OSMR (1.7)	SERINC1 (1.4)	SPOCK1 (1.4)	ENSG00000250341 (1.3)	SPAG4 (1.2)	KCNIP1 (1.2)
Hepcidin_all	MP:0000740	impaired smooth muscle contractility	0.18	>=0.20	ENSG00000250341 (3.0)	PALLD (2.4)	EML6 (1.9)	CALN1 (1.4)	FAM181B (1.4)	CLRN3 (1.3)	CD40 (1.1)	KCNIP1 (1.0)	SCAND1 (0.9)	HSF2 (0.9)
Hepcidin_all	ENSG00000167657	DAPK3 PPI subnetwork	0.18	>=0.20	PALLD (2.4)	OSMR (1.7)	SPOCK1 (1.7)	CLRN3 (1.7)	PKIB (1.7)	EPPK1 (1.2)	ENSG00000250341 (1.0)	UBE2V2 (1.0)	GDF5 (0.8)	ENSG00000256193 (0.7)
Hepcidin_all	MP:0003884	decreased macrophage cell number	0.18	>=0.20	LRRK1 (2.8)	PKIB (2.3)	OSMR (2.0)	EML6 (1.8)	CALN1 (1.7)	PHF20 (1.6)	TMBIM4 (1.4)	CD40 (1.3)	PRCP (1.2)	ENSG00000253302 (1.2)
Hepcidin_all	GO:0005765	lysosomal membrane	0.18	>=0.20	SERINC1 (3.1)	PRCP (2.9)	TMBIM4 (2.6)	ERGIC3 (2.1)	C20orf152 (2.1)	ENSG00000245832 (1.7)	CD40 (1.6)	GDF5 (0.9)	SCAND1 (0.8)	PHF20 (0.8)
Hepcidin_all	GO:0005112	Notch binding	0.18	>=0.20	FAM181B (3.0)	SPOCK1 (1.8)	WWOX (1.4)	CDH22 (1.4)	SLITRK1 (1.4)	PKIB (1.4)	SCRIB (1.2)	PHF20 (1.1)	ROMO1 (1.1)	NCOA5 (1.1)
Hepcidin_all	ENSG00000113558	SKP1 PPI subnetwork	0.18	>=0.20	RICTOR (2.1)	CPNE1 (2.0)	ROMO1 (1.4)	MCPH1 (1.4)	C11orf82 (1.3)	ENSG00000245832 (1.3)	HSPA13 (1.2)	HSF2 (1.1)	ERGIC3 (1.1)	SLITRK1 (0.9)
Hepcidin_all	ENSG00000091428	RAPGEF4 PPI subnetwork	0.18	>=0.20	ENSG00000245832 (2.4)	KCNIP1 (2.1)	FSTL5 (2.1)	CDH22 (1.6)	ENSG00000256193 (1.5)	ZNF438 (1.5)	SCAND1 (1.3)	PKIB (1.3)	PALLD (1.0)	C20orf152 (1.0)
Hepcidin_all	REACTOME_BASE_EXCISION_REPAIR	REACTOME_BASE_EXCISION_REPAIR	0.18	>=0.20	WWOX (2.6)	C11orf82 (2.3)	SCRIB (2.2)	CEP250 (2.0)	C20orf152 (1.1)	PHF20 (1.1)	FER1L4 (1.0)	MCPH1 (1.0)	RBM12 (1.0)	CALN1 (0.9)
Hepcidin_all	REACTOME_RESOLUTION_OF_ABASIC_SITES_AP_SITES	REACTOME_RESOLUTION_OF_ABASIC_SITES_AP_SITES	0.18	>=0.20	WWOX (2.6)	C11orf82 (2.3)	SCRIB (2.2)	CEP250 (2.0)	C20orf152 (1.1)	PHF20 (1.1)	FER1L4 (1.0)	MCPH1 (1.0)	RBM12 (1.0)	CALN1 (0.9)
Hepcidin_all	ENSG00000061337	LZTS1 PPI subnetwork	0.18	>=0.20	MCPH1 (3.2)	UBE2V2 (2.2)	ROMO1 (2.1)	NFS1 (1.8)	RBM12 (1.6)	C11orf82 (1.6)	PHF20 (1.5)	ERGIC3 (1.4)	SCRIB (1.3)	RDH10 (1.3)
Hepcidin_all	MP:0005441	increased urine calcium level	0.18	>=0.20	CLRN3 (4.6)	ENSG00000245832 (2.4)	OSMR (1.9)	ENSG00000253302 (1.5)	PALLD (1.4)	FER1L4 (1.0)	NFS1 (0.9)	BPI (0.8)	SERINC1 (0.8)	KCNIP1 (0.7)
Hepcidin_all	ENSG00000058600	POLR3E PPI subnetwork	0.18	>=0.20	MCPH1 (3.7)	ROMO1 (2.2)	UBE2V2 (2.2)	ERGIC3 (1.5)	SCRIB (1.4)	NFS1 (1.4)	ENSG00000256193 (1.3)	PHF20 (1.3)	RBM12 (1.3)	SCAND1 (1.1)
Hepcidin_all	GO:0030134	ER to Golgi transport vesicle	0.18	>=0.20	HSPA13 (4.3)	EML6 (1.8)	ERGIC3 (1.7)	HSF2 (1.3)	RDH10 (1.2)	ENSG00000226497 (1.0)	ABCC13 (1.0)	FAM181B (1.0)	OSMR (0.8)	NFS1 (0.8)
Hepcidin_all	ENSG00000181029	TRAPPC5 PPI subnetwork	0.18	>=0.20	ROMO1 (3.0)	SCAND1 (3.0)	TMBIM4 (2.8)	NFS1 (2.5)	WWOX (2.3)	ERGIC3 (1.6)	HSPA13 (1.4)	ENSG00000248329 (1.4)	CPNE1 (1.3)	RBM12 (1.1)
Hepcidin_all	GO:0035253	ciliary rootlet	0.18	>=0.20	SPOCK1 (2.4)	SERINC1 (2.1)	TMBIM4 (1.8)	BPI (1.4)	FAM181B (1.2)	PALLD (1.0)	ERGIC3 (1.0)	CEP250 (0.9)	ENSG00000245832 (0.9)	HSPA13 (0.9)
Hepcidin_all	ENSG00000137275	RIPK1 PPI subnetwork	0.18	>=0.20	CD40 (4.9)	OSMR (2.6)	HSPA13 (2.0)	SCRIB (1.9)	NCOA5 (1.6)	C20orf152 (1.4)	RBM39 (1.3)	PHF20 (1.2)	ZNF438 (1.1)	CEP250 (1.1)
Hepcidin_all	GO:0007210	serotonin receptor signaling pathway	0.18	>=0.20	ENSG00000253302 (4.4)	EML6 (4.3)	ANO3 (3.8)	ENSG00000226497 (2.3)	CALN1 (1.8)	FSTL5 (1.6)	ENSG00000256193 (1.4)	SLITRK1 (1.4)	STAU2 (1.2)	ENSG00000245832 (0.8)
Hepcidin_all	GO:0032281	alpha-amino-3-hydroxy-5-methyl-4-isoxazolepropionic acid selective glutamate receptor complex	0.18	>=0.20	KCNIP1 (5.1)	FAM181B (4.4)	SLITRK1 (4.2)	ANO3 (3.7)	CDH22 (3.0)	CALN1 (2.7)	SLC12A5 (2.2)	PRCP (1.2)	WWOX (1.2)	ENSG00000253302 (1.1)
Hepcidin_all	GO:0009617	response to bacterium	0.18	>=0.20	BPI (6.3)	ZNF438 (1.9)	CD40 (1.5)	OSMR (1.4)	CLRN3 (1.2)	ENSG00000226497 (1.2)	C20orf152 (1.1)	TMBIM4 (0.9)	ANO3 (0.8)	ENSG00000256193 (0.7)
Hepcidin_all	MP:0003453	abnormal keratinocyte physiology	0.18	>=0.20	PALLD (3.2)	SCRIB (2.4)	RDH10 (2.3)	OSMR (2.0)	FER1L4 (1.9)	LRRK1 (1.7)	GDF5 (1.5)	CLRN3 (1.4)	ERGIC3 (1.4)	EPPK1 (1.3)
Hepcidin_all	GO:0070461	SAGA-type complex	0.18	>=0.20	SCRIB (3.8)	MCPH1 (3.1)	SCAND1 (2.5)	STAU2 (2.3)	CPNE1 (2.0)	ZNF438 (2.0)	ENSG00000253302 (1.5)	RBM12 (1.5)	RPL7 (1.4)	PHF20 (1.2)
Hepcidin_all	ENSG00000102144	PGK1 PPI subnetwork	0.18	>=0.20	HSPA13 (2.5)	HSF2 (2.5)	SCAND1 (2.4)	ENSG00000245832 (2.4)	ERGIC3 (2.1)	UBE2V2 (1.9)	SCRIB (1.2)	FAM181B (1.1)	SERINC1 (1.0)	ABCC13 (1.0)
Hepcidin_all	GO:0030667	secretory granule membrane	0.18	>=0.20	PRCP (2.7)	TMBIM4 (2.1)	FSTL5 (2.0)	SERINC1 (1.4)	BPI (1.4)	SPOCK1 (1.3)	ZNF438 (1.2)	RICTOR (1.2)	ERGIC3 (1.0)	SPAG4 (0.8)
Hepcidin_all	GO:0006760	folic acid-containing compound metabolic process	0.18	>=0.20	WWOX (2.9)	EPPK1 (1.5)	ENSG00000250341 (1.2)	SCRIB (0.9)	ZNF438 (0.9)	ENSG00000226497 (0.8)	OSMR (0.8)	CLRN3 (0.8)	KCNIP1 (0.7)	MCPH1 (0.6)
Hepcidin_all	KEGG_N_GLYCAN_BIOSYNTHESIS	KEGG_N_GLYCAN_BIOSYNTHESIS	0.18	>=0.20	HSPA13 (5.1)	ERGIC3 (4.0)	TMBIM4 (3.0)	PRCP (2.6)	SERINC1 (1.7)	SPAG4 (1.4)	ROMO1 (1.2)	MCPH1 (1.1)	RDH10 (1.0)	CDH22 (1.0)
Hepcidin_all	ENSG00000104976	SNAPC2 PPI subnetwork	0.18	>=0.20	MCPH1 (3.8)	UBE2V2 (3.5)	ROMO1 (2.9)	NFS1 (2.0)	PHF20 (1.4)	ENSG00000256193 (1.3)	C20orf152 (1.3)	CPNE1 (1.1)	RDH10 (1.1)	RBM12 (1.0)
Hepcidin_all	ENSG00000174227	PIGG PPI subnetwork	0.18	>=0.20	TMBIM4 (5.4)	HSPA13 (3.1)	ERGIC3 (2.6)	SERINC1 (2.5)	PRCP (1.9)	ENSG00000226497 (1.9)	MCPH1 (1.5)	SCRIB (1.4)	GDF5 (1.3)	STAU2 (1.0)
Hepcidin_all	GO:0006334	nucleosome assembly	0.18	>=0.20	ENSG00000226497 (2.5)	ABCC13 (1.7)	ENSG00000256193 (1.6)	C11orf82 (1.2)	NCOA5 (1.2)	SLITRK1 (1.1)	CALN1 (1.0)	HSPA13 (0.8)	ENSG00000245832 (0.6)	RBM39 (0.6)
Hepcidin_all	MP:0009453	enhanced contextual conditioning behavior	0.18	>=0.20	PKIB (3.5)	ANO3 (3.4)	SLITRK1 (3.3)	LRRK1 (1.9)	SERINC1 (1.9)	OSMR (1.9)	FSTL5 (1.6)	KCNIP1 (1.6)	HSF2 (1.6)	ENSG00000245832 (1.3)
Hepcidin_all	ENSG00000163882	POLR2H PPI subnetwork	0.18	>=0.20	RBM12 (3.7)	RBM39 (2.5)	RPL7 (2.3)	NCOA5 (2.2)	UBE2V2 (2.1)	ROMO1 (1.9)	CPNE1 (1.9)	SCRIB (1.8)	MCPH1 (1.7)	SCAND1 (1.3)
Hepcidin_all	GO:0018149	peptide cross-linking	0.18	>=0.20	FER1L4 (2.2)	ENSG00000245832 (1.9)	LRRK1 (1.3)	SPAG4 (1.1)	SPOCK1 (0.9)	FSTL5 (0.9)	SLITRK1 (0.8)	EML6 (0.7)	PALLD (0.7)	ZNF438 (0.6)
Hepcidin_all	GO:2000516	positive regulation of CD4-positive, alpha-beta T cell activation	0.18	>=0.20	CD40 (3.3)	CALN1 (3.0)	ABCC13 (2.6)	PKIB (2.5)	ENSG00000253302 (1.7)	PRCP (1.0)	ZNF438 (1.0)	BPI (1.0)	NCOA5 (0.8)	MCPH1 (0.6)
Hepcidin_all	GO:0043372	positive regulation of CD4-positive, alpha-beta T cell differentiation	0.18	>=0.20	CD40 (3.3)	CALN1 (3.0)	ABCC13 (2.6)	PKIB (2.5)	ENSG00000253302 (1.7)	PRCP (1.0)	ZNF438 (1.0)	BPI (1.0)	NCOA5 (0.8)	MCPH1 (0.6)
Hepcidin_all	GO:0035710	CD4-positive, alpha-beta T cell activation	0.18	>=0.20	CD40 (2.9)	ABCC13 (1.9)	PKIB (1.8)	MCPH1 (1.5)	ZNF438 (1.3)	C20orf152 (1.2)	ENSG00000226497 (0.9)	FSTL5 (0.8)	LRRK1 (0.7)	CALN1 (0.7)
Hepcidin_all	GO:0031072	heat shock protein binding	0.18	>=0.20	HSPA13 (2.9)	CD40 (1.6)	EML6 (1.5)	PKIB (1.3)	TMBIM4 (1.0)	NCOA5 (1.0)	FSTL5 (0.9)	UBE2V2 (0.8)	SERINC1 (0.7)	SPAG4 (0.7)
Hepcidin_all	ENSG00000069869	NEDD4 PPI subnetwork	0.18	>=0.20	ENSG00000248329 (3.4)	STAU2 (1.8)	SERINC1 (1.7)	RBM12 (1.3)	CLRN3 (1.0)	SCAND1 (0.9)	FER1L4 (0.9)	PKIB (0.8)	PALLD (0.7)	RDH10 (0.7)
Hepcidin_all	ENSG00000172071	EIF2AK3 PPI subnetwork	0.18	>=0.20	GDF5 (2.3)	LRRK1 (2.3)	MCPH1 (1.9)	RICTOR (1.8)	CEP250 (1.5)	SLITRK1 (1.3)	ENSG00000248329 (1.3)	RBM39 (1.3)	HSPA13 (1.1)	SCRIB (1.0)
Hepcidin_all	GO:0009306	protein secretion	0.18	>=0.20	PKIB (1.9)	ENSG00000250341 (1.4)	FSTL5 (1.4)	ENSG00000256193 (1.2)	HSPA13 (1.2)	CD40 (1.2)	ZNF438 (1.2)	ENSG00000226497 (1.1)	PRCP (1.1)	GDF5 (1.1)
Hepcidin_all	GO:0016180	snRNA processing	0.18	>=0.20	MCPH1 (6.6)	ZNF438 (2.2)	ENSG00000250341 (2.0)	STAU2 (1.9)	SCRIB (1.7)	PRCP (1.4)	CDH22 (1.4)	SLITRK1 (1.3)	NCOA5 (1.2)	RBM12 (0.6)
Hepcidin_all	GO:0031258	lamellipodium membrane	0.18	>=0.20	OSMR (3.8)	EPPK1 (3.4)	KCNIP1 (2.1)	ENSG00000248329 (1.8)	GDF5 (1.5)	CLRN3 (1.5)	SLITRK1 (1.4)	ABCC13 (1.3)	PKIB (1.1)	FAM181B (0.9)
Hepcidin_all	ENSG00000101843	PSMD10 PPI subnetwork	0.18	>=0.20	TMBIM4 (3.4)	SCAND1 (2.4)	ROMO1 (1.8)	UBE2V2 (1.4)	HSPA13 (1.3)	ANO3 (1.1)	GDF5 (1.0)	FSTL5 (0.9)	CD40 (0.8)	SLITRK1 (0.6)
Hepcidin_all	ENSG00000161057	PSMC2 PPI subnetwork	0.18	>=0.20	UBE2V2 (2.7)	HSPA13 (2.4)	ROMO1 (2.2)	SCAND1 (1.7)	CPNE1 (1.6)	FSTL5 (1.6)	SERINC1 (1.3)	TMBIM4 (1.3)	SPAG4 (0.9)	ERGIC3 (0.9)
Hepcidin_all	REACTOME_PROCESSIVE_SYNTHESIS_ON_THE_LAGGING_STRAND	REACTOME_PROCESSIVE_SYNTHESIS_ON_THE_LAGGING_STRAND	0.18	>=0.20	C11orf82 (3.7)	WWOX (2.5)	HSF2 (1.8)	CEP250 (1.7)	SCRIB (1.6)	ENSG00000250341 (1.3)	PRCP (1.1)	PKIB (1.0)	GDF5 (0.9)	PHF20 (0.7)
Hepcidin_all	ENSG00000080603	SRCAP PPI subnetwork	0.18	>=0.20	NCOA5 (3.5)	SCAND1 (2.4)	RBM39 (2.0)	RICTOR (1.4)	ZNF438 (1.1)	WWOX (1.1)	ENSG00000226497 (1.1)	UBE2V2 (1.0)	SLITRK1 (0.9)	STAU2 (0.9)
Hepcidin_all	ENSG00000206279	DAXX PPI subnetwork	0.18	>=0.20	RICTOR (2.9)	SCRIB (2.3)	PALLD (1.9)	SCAND1 (1.7)	TMBIM4 (1.7)	NCOA5 (1.7)	CD40 (1.5)	HSF2 (1.2)	MCPH1 (1.1)	SERINC1 (1.1)
Hepcidin_all	ENSG00000206206	DAXX PPI subnetwork	0.18	>=0.20	RICTOR (2.9)	SCRIB (2.3)	PALLD (1.9)	SCAND1 (1.7)	TMBIM4 (1.7)	NCOA5 (1.7)	CD40 (1.5)	HSF2 (1.2)	MCPH1 (1.1)	SERINC1 (1.1)
Hepcidin_all	ENSG00000204209	DAXX PPI subnetwork	0.18	>=0.20	RICTOR (2.9)	SCRIB (2.3)	PALLD (1.9)	SCAND1 (1.7)	TMBIM4 (1.7)	NCOA5 (1.7)	CD40 (1.5)	HSF2 (1.2)	MCPH1 (1.1)	SERINC1 (1.1)
Hepcidin_all	GO:0008227	G-protein coupled amine receptor activity	0.18	>=0.20	ANO3 (5.3)	EML6 (2.9)	ENSG00000253302 (2.6)	CDH22 (1.9)	ENSG00000256193 (1.9)	CALN1 (1.5)	FAM181B (1.3)	ENSG00000245832 (1.2)	SLC12A5 (1.2)	ENSG00000248329 (0.9)
Hepcidin_all	ENSG00000123066	MED13L PPI subnetwork	0.18	>=0.20	SCRIB (2.1)	PHF20 (2.1)	RICTOR (1.9)	RBM12 (1.7)	HSF2 (1.7)	UBE2V2 (1.5)	ZNF438 (1.5)	NCOA5 (1.3)	RDH10 (1.2)	RBM39 (1.2)
Hepcidin_all	ENSG00000122034	GTF3A PPI subnetwork	0.18	>=0.20	ENSG00000256193 (2.0)	ROMO1 (1.7)	SCRIB (1.7)	RDH10 (1.5)	ENSG00000248329 (1.4)	SCAND1 (1.4)	ENSG00000250341 (1.4)	MCPH1 (1.3)	NFS1 (1.2)	RBM12 (1.0)
Hepcidin_all	ENSG00000153006	SREK1IP1 PPI subnetwork	0.18	>=0.20	RBM39 (3.2)	ERGIC3 (2.6)	SERINC1 (2.5)	RICTOR (1.6)	CLRN3 (1.6)	HSF2 (1.6)	RPL7 (1.5)	ENSG00000256193 (1.3)	ENSG00000250341 (1.2)	ABCC13 (1.1)
Hepcidin_all	GO:0045132	meiotic chromosome segregation	0.18	>=0.20	C11orf82 (2.6)	ENSG00000253302 (2.2)	ENSG00000256193 (2.1)	ENSG00000245832 (2.0)	CEP250 (1.5)	ENSG00000226497 (1.3)	WWOX (1.1)	MCPH1 (1.1)	EML6 (1.0)	ABCC13 (1.0)
Hepcidin_all	ENSG00000109062	SLC9A3R1 PPI subnetwork	0.18	>=0.20	CLRN3 (5.3)	PALLD (2.3)	ABCC13 (2.1)	ANO3 (1.4)	ENSG00000250341 (1.4)	TMBIM4 (1.3)	ENSG00000248329 (1.3)	ENSG00000226497 (1.3)	FSTL5 (1.3)	PRCP (1.2)
Hepcidin_all	MP:0000135	decreased compact bone thickness	0.18	>=0.20	OSMR (2.6)	PALLD (2.1)	PRCP (1.8)	SPOCK1 (1.5)	GDF5 (1.3)	TMBIM4 (1.3)	ENSG00000248329 (1.1)	ENSG00000245832 (1.0)	ENSG00000250341 (0.9)	CDH22 (0.9)
Hepcidin_all	GO:0000236	mitotic prometaphase	0.18	>=0.20	C11orf82 (4.1)	RBM39 (2.1)	MCPH1 (1.7)	HSPA13 (1.4)	C20orf152 (1.3)	PHF20 (1.2)	CPNE1 (1.2)	CEP250 (0.9)	CALN1 (0.9)	UBE2V2 (0.8)
Hepcidin_all	GO:0005583	fibrillar collagen	0.18	>=0.20	GDF5 (2.1)	PALLD (2.1)	SPOCK1 (1.9)	SLITRK1 (1.5)	FSTL5 (1.5)	CLRN3 (1.3)	EPPK1 (1.2)	ENSG00000248329 (1.2)	FER1L4 (0.7)	RPL7 (0.7)
Hepcidin_all	ENSG00000164032	H2AFZ PPI subnetwork	0.18	>=0.20	NCOA5 (3.0)	RBM39 (1.9)	SLITRK1 (1.7)	SCAND1 (1.6)	UBE2V2 (1.2)	ABCC13 (1.1)	MCPH1 (1.0)	WWOX (0.9)	ENSG00000226497 (0.9)	ENSG00000256193 (0.9)
Hepcidin_all	ENSG00000182010	RTKN2 PPI subnetwork	0.18	>=0.20	EPPK1 (2.2)	EML6 (2.2)	LRRK1 (1.7)	CDH22 (1.6)	FSTL5 (1.5)	OSMR (1.3)	PALLD (1.2)	NFS1 (0.8)	SLC12A5 (0.8)	MCPH1 (0.7)
Hepcidin_all	ENSG00000174405	LIG4 PPI subnetwork	0.18	>=0.20	CEP250 (2.8)	C11orf82 (2.5)	PHF20 (1.9)	STAU2 (1.8)	CPNE1 (1.7)	PKIB (1.6)	ZNF438 (1.4)	CDH22 (1.3)	SCAND1 (1.2)	ENSG00000253302 (1.1)
Hepcidin_all	MP:0000163	abnormal cartilage morphology	0.18	>=0.20	GDF5 (5.3)	OSMR (3.8)	PRCP (2.0)	SPOCK1 (1.9)	PALLD (1.6)	C20orf152 (1.5)	ENSG00000256193 (1.4)	ENSG00000253302 (1.2)	MCPH1 (1.1)	BPI (1.0)
Hepcidin_all	MP:0008215	decreased immature B cell number	0.18	>=0.20	CD40 (3.3)	LRRK1 (2.2)	MCPH1 (1.9)	ENSG00000248329 (1.4)	GDF5 (1.3)	PKIB (1.1)	CALN1 (1.0)	ABCC13 (0.9)	TMBIM4 (0.7)	CEP250 (0.6)
Hepcidin_all	GO:0002063	chondrocyte development	0.18	>=0.20	GDF5 (4.4)	ENSG00000248329 (3.7)	ENSG00000253302 (3.1)	ERGIC3 (2.1)	CALN1 (1.4)	ENSG00000245832 (1.4)	UBE2V2 (1.3)	FER1L4 (1.3)	SPAG4 (1.2)	EML6 (1.1)
Hepcidin_all	GO:0043900	regulation of multi-organism process	0.18	>=0.20	BPI (4.0)	PKIB (1.7)	MCPH1 (1.6)	ENSG00000248329 (1.6)	CD40 (1.6)	ZNF438 (1.3)	TMBIM4 (1.2)	ERGIC3 (1.0)	KCNIP1 (0.9)	ABCC13 (0.9)
Hepcidin_all	ENSG00000023318	ERP44 PPI subnetwork	0.18	>=0.20	HSPA13 (4.3)	PRCP (2.6)	ERGIC3 (2.5)	WWOX (2.1)	OSMR (1.8)	SLITRK1 (1.6)	FAM181B (1.6)	SLC12A5 (1.4)	ENSG00000226497 (1.3)	KCNIP1 (1.2)
Hepcidin_all	GO:0006386	termination of RNA polymerase III transcription	0.18	>=0.20	ROMO1 (3.1)	ENSG00000256193 (2.6)	MCPH1 (2.2)	UBE2V2 (2.1)	C20orf152 (1.8)	NFS1 (1.4)	ENSG00000245832 (1.1)	SCAND1 (1.0)	TMBIM4 (0.8)	ENSG00000248329 (0.8)
Hepcidin_all	GO:0006385	transcription elongation from RNA polymerase III promoter	0.18	>=0.20	ROMO1 (3.1)	ENSG00000256193 (2.6)	MCPH1 (2.2)	UBE2V2 (2.1)	C20orf152 (1.8)	NFS1 (1.4)	ENSG00000245832 (1.1)	SCAND1 (1.0)	TMBIM4 (0.8)	ENSG00000248329 (0.8)
Hepcidin_all	GO:0006650	glycerophospholipid metabolic process	0.18	>=0.20	TMBIM4 (2.8)	STAU2 (2.1)	ENSG00000226497 (1.8)	NFS1 (1.7)	PRCP (1.6)	ERGIC3 (1.5)	ANO3 (1.5)	ENSG00000250341 (1.1)	SERINC1 (1.0)	HSPA13 (1.0)
Hepcidin_all	GO:0005355	glucose transmembrane transporter activity	0.18	>=0.20	SPAG4 (3.2)	CLRN3 (2.3)	BPI (1.7)	FER1L4 (1.4)	EPPK1 (1.3)	CDH22 (1.2)	CD40 (1.1)	CEP250 (1.1)	ENSG00000253302 (1.1)	GDF5 (0.9)
Hepcidin_all	ENSG00000157020	SEC13 PPI subnetwork	0.19	>=0.20	C11orf82 (5.7)	HSPA13 (3.6)	CPNE1 (1.8)	RBM39 (1.3)	MCPH1 (1.2)	SPAG4 (1.0)	NCOA5 (0.7)	FER1L4 (0.6)	PHF20 (0.6)	RBM12 (0.5)
Hepcidin_all	ENSG00000079246	XRCC5 PPI subnetwork	0.19	>=0.20	PHF20 (3.0)	CPNE1 (2.9)	SCRIB (2.5)	C11orf82 (2.0)	CEP250 (1.9)	FER1L4 (1.9)	PALLD (1.9)	NFS1 (1.9)	RBM39 (1.7)	UBE2V2 (1.5)
Hepcidin_all	GO:0042176	regulation of protein catabolic process	0.19	>=0.20	ENSG00000253302 (3.1)	TMBIM4 (2.2)	HSF2 (1.5)	GDF5 (1.4)	UBE2V2 (1.3)	MCPH1 (1.3)	CDH22 (1.3)	SCAND1 (1.2)	SERINC1 (1.0)	PKIB (1.0)
Hepcidin_all	ENSG00000087274	ADD1 PPI subnetwork	0.19	>=0.20	SLC12A5 (4.1)	ANO3 (3.2)	FER1L4 (3.1)	EML6 (2.4)	CDH22 (2.0)	STAU2 (1.8)	ABCC13 (1.7)	SPOCK1 (1.7)	SERINC1 (1.6)	CALN1 (1.5)
Hepcidin_all	GO:0031644	regulation of neurological system process	0.19	>=0.20	CALN1 (3.6)	KCNIP1 (3.3)	SLITRK1 (3.1)	FSTL5 (2.6)	CDH22 (2.5)	SLC12A5 (2.4)	FAM181B (2.0)	PKIB (1.9)	SPOCK1 (1.7)	STAU2 (1.7)
Hepcidin_all	ENSG00000170348	TMED10 PPI subnetwork	0.19	>=0.20	HSPA13 (5.2)	ERGIC3 (2.7)	TMBIM4 (1.9)	KCNIP1 (1.5)	ENSG00000250341 (1.2)	SERINC1 (1.1)	PRCP (1.0)	ROMO1 (0.9)	RDH10 (0.8)	ENSG00000256193 (0.7)
Hepcidin_all	ENSG00000093009	CDC45 PPI subnetwork	0.19	>=0.20	C11orf82 (4.7)	HSF2 (2.7)	WWOX (2.1)	CEP250 (1.9)	PHF20 (1.4)	PKIB (1.3)	MCPH1 (1.2)	SCRIB (1.2)	ZNF438 (0.9)	ANO3 (0.8)
Hepcidin_all	ENSG00000135446	CDK4 PPI subnetwork	0.19	>=0.20	C11orf82 (3.1)	MCPH1 (2.5)	RBM39 (2.0)	SERINC1 (1.9)	PHF20 (1.8)	HSF2 (1.6)	SCRIB (1.6)	FAM181B (1.6)	CPNE1 (1.6)	CEP250 (1.4)
Hepcidin_all	ENSG00000023608	SNAPC1 PPI subnetwork	0.19	>=0.20	MCPH1 (4.4)	UBE2V2 (3.1)	ROMO1 (2.5)	C20orf152 (1.7)	ENSG00000256193 (1.7)	CPNE1 (1.6)	NFS1 (1.5)	SCRIB (1.4)	PHF20 (1.4)	ZNF438 (1.4)
Hepcidin_all	ENSG00000108518	PFN1 PPI subnetwork	0.19	>=0.20	PALLD (2.5)	EPPK1 (2.0)	CLRN3 (2.0)	ANO3 (1.7)	STAU2 (1.3)	ENSG00000250341 (1.2)	ENSG00000226497 (0.9)	UBE2V2 (0.9)	HSF2 (0.7)	NCOA5 (0.7)
Hepcidin_all	ENSG00000164733	CTSB PPI subnetwork	0.19	>=0.20	ERGIC3 (2.7)	SCAND1 (2.2)	CPNE1 (2.1)	PALLD (1.7)	BPI (1.5)	RPL7 (1.3)	GDF5 (1.1)	OSMR (1.1)	PRCP (1.1)	MCPH1 (1.0)
Hepcidin_all	GO:0045123	cellular extravasation	0.19	>=0.20	BPI (3.0)	ENSG00000226497 (2.5)	ENSG00000253302 (2.4)	PRCP (1.9)	ENSG00000245832 (1.8)	OSMR (1.8)	SPAG4 (1.8)	ANO3 (1.4)	CD40 (1.1)	CLRN3 (1.0)
Hepcidin_all	ENSG00000185104	FAF1 PPI subnetwork	0.19	>=0.20	RICTOR (1.8)	TMBIM4 (1.7)	ENSG00000245832 (1.4)	HSPA13 (1.4)	CD40 (1.3)	EML6 (1.1)	C20orf152 (1.1)	OSMR (1.1)	RBM12 (0.9)	RDH10 (0.9)
Hepcidin_all	GO:0046637	regulation of alpha-beta T cell differentiation	0.19	>=0.20	CD40 (2.8)	CALN1 (2.3)	ZNF438 (1.7)	ENSG00000250341 (1.5)	LRRK1 (1.4)	PKIB (1.3)	FER1L4 (1.2)	BPI (1.1)	NCOA5 (1.0)	FSTL5 (1.0)
Hepcidin_all	GO:0000279	M phase	0.19	>=0.20	C11orf82 (4.1)	CEP250 (2.2)	ENSG00000226497 (1.5)	MCPH1 (1.4)	RBM39 (1.3)	STAU2 (1.2)	UBE2V2 (1.0)	RICTOR (1.0)	PHF20 (0.9)	HSPA13 (0.9)
Hepcidin_all	MP:0000832	abnormal thalamus morphology	0.19	>=0.20	ENSG00000248329 (2.9)	SLITRK1 (2.4)	PHF20 (2.3)	CALN1 (2.0)	WWOX (1.9)	FAM181B (1.5)	SLC12A5 (1.1)	FSTL5 (1.1)	KCNIP1 (0.9)	CEP250 (0.9)
Hepcidin_all	GO:0016579	protein deubiquitination	0.19	>=0.20	RICTOR (2.0)	HSF2 (1.9)	ZNF438 (1.6)	ENSG00000253302 (1.6)	UBE2V2 (1.6)	SCAND1 (1.3)	RBM39 (1.2)	ENSG00000226497 (1.0)	CALN1 (1.0)	PHF20 (0.8)
Hepcidin_all	ENSG00000181827	RFX7 PPI subnetwork	0.19	>=0.20	EPPK1 (2.3)	CDH22 (1.8)	EML6 (1.8)	LRRK1 (1.5)	FSTL5 (1.4)	PALLD (1.3)	OSMR (1.3)	WWOX (0.9)	SLC12A5 (0.8)	MCPH1 (0.8)
Hepcidin_all	GO:0031128	developmental induction	0.19	>=0.20	RDH10 (2.8)	ZNF438 (2.1)	WWOX (2.0)	FAM181B (1.9)	KCNIP1 (1.3)	HSF2 (1.3)	SPOCK1 (1.3)	CDH22 (1.1)	LRRK1 (1.1)	EPPK1 (0.9)
Hepcidin_all	GO:0016226	iron-sulfur cluster assembly	0.19	>=0.20	TMBIM4 (2.3)	SCAND1 (1.7)	C20orf152 (1.6)	FER1L4 (1.5)	PHF20 (1.1)	ENSG00000248329 (1.0)	ROMO1 (0.8)	ENSG00000253302 (0.8)	SERINC1 (0.7)	CLRN3 (0.7)
Hepcidin_all	GO:0031163	metallo-sulfur cluster assembly	0.19	>=0.20	TMBIM4 (2.3)	SCAND1 (1.7)	C20orf152 (1.6)	FER1L4 (1.5)	PHF20 (1.1)	ENSG00000248329 (1.0)	ROMO1 (0.8)	ENSG00000253302 (0.8)	SERINC1 (0.7)	CLRN3 (0.7)
Hepcidin_all	MP:0008127	decreased dendritic cell number	0.19	>=0.20	CD40 (5.5)	PKIB (4.2)	LRRK1 (3.7)	PRCP (2.8)	CALN1 (1.8)	ENSG00000253302 (1.7)	EPPK1 (1.3)	FSTL5 (1.1)	NCOA5 (1.1)	ENSG00000226497 (1.0)
Hepcidin_all	ENSG00000169136	ATF5 PPI subnetwork	0.19	>=0.20	CALN1 (3.1)	ENSG00000226497 (2.0)	PKIB (1.7)	KCNIP1 (1.3)	GDF5 (1.1)	OSMR (1.1)	RBM39 (0.9)	WWOX (0.8)	FAM181B (0.8)	CD40 (0.7)
Hepcidin_all	MP:0005307	head tossing	0.19	>=0.20	FAM181B (3.5)	CLRN3 (3.3)	SPOCK1 (2.1)	WWOX (2.0)	PRCP (1.6)	CALN1 (1.3)	EML6 (1.2)	EPPK1 (1.2)	BPI (1.1)	ENSG00000226497 (0.9)
Hepcidin_all	GO:0006695	cholesterol biosynthetic process	0.19	>=0.20	ENSG00000245832 (1.6)	UBE2V2 (1.4)	SPAG4 (1.4)	ENSG00000250341 (1.0)	PKIB (1.0)	ABCC13 (0.9)	FSTL5 (0.9)	TMBIM4 (0.8)	PHF20 (0.7)	EML6 (0.7)
Hepcidin_all	GO:0006312	mitotic recombination	0.19	>=0.20	WWOX (3.2)	CEP250 (2.8)	C11orf82 (2.6)	PHF20 (1.8)	ENSG00000250341 (1.8)	ABCC13 (1.3)	CALN1 (1.2)	PKIB (1.1)	MCPH1 (1.1)	HSF2 (1.1)
Hepcidin_all	GO:2000045	regulation of G1/S transition of mitotic cell cycle	0.19	>=0.20	SCAND1 (3.1)	TMBIM4 (2.8)	ENSG00000253302 (2.5)	ROMO1 (1.9)	UBE2V2 (1.7)	ENSG00000245832 (1.7)	HSF2 (1.4)	C20orf152 (1.3)	GDF5 (1.2)	EPPK1 (1.2)
Hepcidin_all	ENSG00000162704	ARPC5 PPI subnetwork	0.19	>=0.20	PALLD (2.9)	LRRK1 (2.2)	NCOA5 (1.6)	EPPK1 (1.5)	RBM39 (1.4)	ENSG00000256193 (1.3)	BPI (1.1)	CEP250 (1.0)	PKIB (0.9)	ENSG00000250341 (0.9)
Hepcidin_all	MP:0003172	abnormal lysosome physiology	0.19	>=0.20	PRCP (3.2)	BPI (2.1)	ZNF438 (1.5)	TMBIM4 (1.4)	SERINC1 (1.3)	C20orf152 (1.3)	ENSG00000250341 (1.1)	ENSG00000245832 (1.0)	CEP250 (1.0)	WWOX (0.9)
Hepcidin_all	ENSG00000101246	ARFRP1 PPI subnetwork	0.19	>=0.20	TMBIM4 (4.2)	HSPA13 (3.5)	SERINC1 (2.2)	ERGIC3 (1.9)	ENSG00000245832 (1.5)	RBM39 (1.2)	ENSG00000226497 (1.0)	C11orf82 (0.8)	NFS1 (0.8)	ROMO1 (0.7)
Hepcidin_all	GO:0043241	protein complex disassembly	0.19	>=0.20	RPL7 (3.6)	ROMO1 (2.2)	ENSG00000250341 (2.1)	ENSG00000248329 (1.8)	ABCC13 (1.8)	ENSG00000256193 (1.3)	UBE2V2 (1.1)	ERGIC3 (1.1)	C20orf152 (0.8)	PHF20 (0.7)
Hepcidin_all	MP:0001327	decreased retinal photoreceptor cell number	0.19	>=0.20	RDH10 (2.3)	PRCP (1.6)	SPAG4 (1.6)	FSTL5 (1.5)	KCNIP1 (1.4)	SLC12A5 (1.3)	ENSG00000250341 (1.3)	C20orf152 (1.2)	WWOX (1.1)	ERGIC3 (1.0)
Hepcidin_all	GO:0044403	symbiosis, encompassing mutualism through parasitism	0.19	>=0.20	BPI (4.3)	RBM39 (2.5)	LRRK1 (2.2)	NCOA5 (2.0)	C20orf152 (1.9)	PRCP (1.3)	CD40 (1.2)	ABCC13 (1.2)	PKIB (1.0)	TMBIM4 (0.9)
Hepcidin_all	GO:0016849	phosphorus-oxygen lyase activity	0.19	>=0.20	CALN1 (2.6)	LRRK1 (2.1)	ABCC13 (1.9)	ANO3 (1.8)	ENSG00000250341 (1.8)	CEP250 (1.4)	SLC12A5 (1.3)	KCNIP1 (1.2)	CLRN3 (1.2)	ENSG00000226497 (1.1)
Hepcidin_all	ENSG00000130340	SNX9 PPI subnetwork	0.19	>=0.20	CLRN3 (3.3)	WWOX (2.1)	CDH22 (1.8)	C20orf152 (1.6)	RICTOR (1.5)	LRRK1 (1.5)	ENSG00000250341 (1.1)	MCPH1 (1.0)	SLC12A5 (1.0)	CALN1 (1.0)
Hepcidin_all	GO:0005164	tumor necrosis factor receptor binding	0.19	>=0.20	CD40 (3.6)	ZNF438 (2.2)	RICTOR (1.8)	ENSG00000253302 (1.4)	ENSG00000248329 (1.3)	CALN1 (1.1)	NFS1 (1.0)	WWOX (1.0)	RDH10 (0.9)	SPOCK1 (0.8)
Hepcidin_all	GO:0001914	regulation of T cell mediated cytotoxicity	0.19	>=0.20	C20orf152 (2.7)	ENSG00000226497 (2.0)	HSF2 (1.7)	TMBIM4 (1.6)	ZNF438 (1.5)	GDF5 (1.4)	PKIB (1.3)	CD40 (1.3)	ENSG00000248329 (1.2)	KCNIP1 (1.0)
Hepcidin_all	ENSG00000132383	RPA1 PPI subnetwork	0.19	>=0.20	C11orf82 (4.3)	WWOX (2.4)	CEP250 (2.3)	PHF20 (1.8)	SCRIB (1.6)	MCPH1 (1.2)	HSF2 (1.0)	PKIB (0.7)	ENSG00000250341 (0.7)	ANO3 (0.6)
Hepcidin_all	ENSG00000113407	TARS PPI subnetwork	0.19	>=0.20	ERGIC3 (2.8)	ENSG00000245832 (2.2)	SCAND1 (1.8)	ROMO1 (1.6)	CPNE1 (1.5)	RPL7 (1.4)	HSF2 (1.0)	ENSG00000256193 (0.9)	NFS1 (0.9)	UBE2V2 (0.8)
Hepcidin_all	ENSG00000118523	CTGF PPI subnetwork	0.19	>=0.20	SPOCK1 (3.4)	FSTL5 (2.2)	EPPK1 (1.7)	PALLD (1.6)	OSMR (1.4)	SCAND1 (1.4)	NCOA5 (1.3)	GDF5 (1.2)	CDH22 (1.2)	LRRK1 (1.2)
Hepcidin_all	ENSG00000169282	KCNAB1 PPI subnetwork	0.19	>=0.20	SLC12A5 (2.5)	ANO3 (2.4)	HSPA13 (2.3)	SLITRK1 (2.0)	ENSG00000248329 (1.9)	ENSG00000245832 (1.9)	SERINC1 (1.7)	SPOCK1 (1.6)	ENSG00000253302 (1.6)	CEP250 (1.4)
Hepcidin_all	ENSG00000157916	RER1 PPI subnetwork	0.19	>=0.20	TMBIM4 (3.4)	HSPA13 (3.4)	SERINC1 (2.0)	SLITRK1 (1.8)	WWOX (1.7)	ERGIC3 (1.4)	RBM39 (1.3)	CDH22 (1.3)	MCPH1 (1.1)	RICTOR (1.1)
Hepcidin_all	MP:0005169	abnormal male meiosis	0.19	>=0.20	ENSG00000226497 (2.3)	HSF2 (2.2)	ZNF438 (2.0)	C11orf82 (1.7)	CEP250 (1.5)	KCNIP1 (1.4)	RICTOR (1.2)	PKIB (1.0)	TMBIM4 (0.7)	PHF20 (0.6)
Hepcidin_all	ENSG00000131381	ZFYVE20 PPI subnetwork	0.19	>=0.20	UBE2V2 (1.9)	MCPH1 (1.8)	ENSG00000253302 (1.7)	PHF20 (1.6)	ZNF438 (1.5)	RBM12 (1.0)	PRCP (1.0)	SERINC1 (0.9)	RICTOR (0.9)	BPI (0.8)
Hepcidin_all	ENSG00000165684	SNAPC4 PPI subnetwork	0.19	>=0.20	MCPH1 (3.6)	UBE2V2 (3.4)	ROMO1 (2.5)	NFS1 (1.9)	C20orf152 (1.4)	RDH10 (1.3)	TMBIM4 (1.2)	PHF20 (1.2)	ENSG00000256193 (1.1)	CPNE1 (1.1)
Hepcidin_all	MP:0002151	abnormal neural tube morphology/development	0.19	>=0.20	ENSG00000248329 (2.5)	RDH10 (2.2)	PALLD (2.0)	SERINC1 (1.5)	PHF20 (1.4)	ERGIC3 (1.4)	ZNF438 (1.3)	WWOX (1.3)	GDF5 (1.2)	SCRIB (1.2)
Hepcidin_all	GO:0002089	lens morphogenesis in camera-type eye	0.19	>=0.20	ENSG00000245832 (2.3)	ENSG00000253302 (1.7)	ENSG00000248329 (1.5)	WWOX (1.4)	ABCC13 (1.3)	KCNIP1 (1.0)	FAM181B (0.8)	SCRIB (0.7)	EPPK1 (0.7)	TMBIM4 (0.7)
Hepcidin_all	GO:0007603	phototransduction, visible light	0.19	>=0.20	ENSG00000250341 (4.3)	C20orf152 (2.1)	ENSG00000245832 (2.0)	RDH10 (2.0)	ABCC13 (1.9)	ENSG00000226497 (1.7)	EML6 (1.3)	FSTL5 (1.0)	PHF20 (0.9)	STAU2 (0.9)
Hepcidin_all	MP:0008533	abnormal anterior visceral endoderm morphology	0.19	>=0.20	ENSG00000248329 (2.9)	C20orf152 (2.1)	PKIB (1.9)	WWOX (1.6)	PRCP (1.4)	PHF20 (1.3)	RBM39 (1.2)	ZNF438 (1.2)	RBM12 (1.2)	FAM181B (1.1)
Hepcidin_all	GO:0051318	G1 phase	0.19	>=0.20	C20orf152 (1.9)	PHF20 (1.7)	SCRIB (1.7)	HSF2 (1.4)	ANO3 (1.4)	SCAND1 (1.4)	LRRK1 (1.4)	RBM39 (1.2)	SPAG4 (1.1)	CEP250 (1.0)
Hepcidin_all	GO:0008191	metalloendopeptidase inhibitor activity	0.19	>=0.20	SPOCK1 (3.2)	RDH10 (2.5)	OSMR (2.1)	ENSG00000253302 (1.5)	CLRN3 (1.4)	LRRK1 (1.3)	ENSG00000250341 (1.1)	CALN1 (1.1)	FAM181B (1.0)	KCNIP1 (1.0)
Hepcidin_all	GO:0048551	metalloenzyme inhibitor activity	0.19	>=0.20	SPOCK1 (3.2)	RDH10 (2.5)	OSMR (2.1)	ENSG00000253302 (1.5)	CLRN3 (1.4)	LRRK1 (1.3)	ENSG00000250341 (1.1)	CALN1 (1.1)	FAM181B (1.0)	KCNIP1 (1.0)
Hepcidin_all	ENSG00000172216	CEBPB PPI subnetwork	0.19	>=0.20	NCOA5 (2.1)	ZNF438 (1.8)	LRRK1 (1.6)	RICTOR (1.5)	PKIB (1.5)	ANO3 (1.4)	ENSG00000226497 (1.2)	OSMR (1.2)	RBM12 (1.1)	RDH10 (1.1)
Hepcidin_all	ENSG00000077454	LRCH4 PPI subnetwork	0.19	>=0.20	RBM39 (2.7)	RPL7 (2.0)	RDH10 (1.9)	LRRK1 (1.8)	RICTOR (1.6)	MCPH1 (1.6)	FAM181B (1.4)	CEP250 (1.1)	SPAG4 (1.0)	PHF20 (0.8)
Hepcidin_all	ENSG00000205307	SAP25 PPI subnetwork	0.19	>=0.20	RBM39 (2.7)	RPL7 (2.0)	RDH10 (1.9)	LRRK1 (1.8)	RICTOR (1.6)	MCPH1 (1.6)	FAM181B (1.4)	CEP250 (1.1)	SPAG4 (1.0)	PHF20 (0.8)
Hepcidin_all	REACTOME_CALCITONIN:LIKE_LIGAND_RECEPTORS	REACTOME_CALCITONIN:LIKE_LIGAND_RECEPTORS	0.19	>=0.20	PRCP (3.8)	FSTL5 (2.8)	PKIB (2.4)	KCNIP1 (2.3)	CDH22 (1.5)	EML6 (1.3)	ENSG00000226497 (1.2)	SPAG4 (1.2)	UBE2V2 (1.0)	ROMO1 (1.0)
Hepcidin_all	REACTOME_G_ALPHA_S_SIGNALLING_EVENTS	REACTOME_G_ALPHA_S_SIGNALLING_EVENTS	0.19	>=0.20	ENSG00000256193 (2.0)	CDH22 (1.7)	FAM181B (1.6)	KCNIP1 (1.5)	SPAG4 (1.5)	FSTL5 (1.5)	ENSG00000248329 (1.2)	ENSG00000226497 (1.0)	EML6 (0.8)	SPOCK1 (0.8)
Hepcidin_all	GO:0050650	chondroitin sulfate proteoglycan biosynthetic process	0.19	>=0.20	ENSG00000248329 (4.8)	ENSG00000250341 (2.4)	CALN1 (1.9)	PRCP (1.6)	C20orf152 (1.4)	LRRK1 (1.2)	ENSG00000245832 (1.1)	KCNIP1 (0.9)	HSPA13 (0.9)	ERGIC3 (0.8)
Hepcidin_all	GO:0034433	steroid esterification	0.19	>=0.20	C20orf152 (3.0)	ABCC13 (2.5)	PKIB (2.2)	CALN1 (1.9)	PHF20 (1.4)	FSTL5 (1.3)	WWOX (1.1)	ENSG00000248329 (1.1)	ROMO1 (1.1)	NFS1 (1.0)
Hepcidin_all	GO:0034434	sterol esterification	0.19	>=0.20	C20orf152 (3.0)	ABCC13 (2.5)	PKIB (2.2)	CALN1 (1.9)	PHF20 (1.4)	FSTL5 (1.3)	WWOX (1.1)	ENSG00000248329 (1.1)	ROMO1 (1.1)	NFS1 (1.0)
Hepcidin_all	GO:0034435	cholesterol esterification	0.19	>=0.20	C20orf152 (3.0)	ABCC13 (2.5)	PKIB (2.2)	CALN1 (1.9)	PHF20 (1.4)	FSTL5 (1.3)	WWOX (1.1)	ENSG00000248329 (1.1)	ROMO1 (1.1)	NFS1 (1.0)
Hepcidin_all	ENSG00000132334	PTPRE PPI subnetwork	0.19	>=0.20	SLC12A5 (4.0)	FER1L4 (3.0)	ANO3 (2.4)	CPNE1 (2.3)	EML6 (2.2)	SPOCK1 (1.9)	STAU2 (1.9)	CDH22 (1.7)	FSTL5 (1.5)	KCNIP1 (1.4)
Hepcidin_all	GO:0051588	regulation of neurotransmitter transport	0.19	>=0.20	FSTL5 (2.4)	SPOCK1 (1.8)	ENSG00000226497 (1.8)	ABCC13 (1.5)	EML6 (1.2)	ENSG00000253302 (1.2)	CALN1 (1.1)	SERINC1 (1.1)	WWOX (1.0)	RPL7 (1.0)
Hepcidin_all	REACTOME_TRANSMEMBRANE_TRANSPORT_OF_SMALL_MOLECULES	REACTOME_TRANSMEMBRANE_TRANSPORT_OF_SMALL_MOLECULES	0.19	>=0.20	CLRN3 (2.9)	FSTL5 (2.7)	SLC12A5 (2.5)	SERINC1 (2.0)	NFS1 (1.7)	TMBIM4 (1.7)	PRCP (1.6)	HSPA13 (1.5)	OSMR (1.3)	KCNIP1 (1.2)
Hepcidin_all	GO:0051184	cofactor transporter activity	0.19	>=0.20	TMBIM4 (3.4)	HSPA13 (2.2)	RDH10 (2.0)	NFS1 (1.6)	ABCC13 (1.6)	FER1L4 (1.4)	PKIB (1.3)	STAU2 (1.1)	PRCP (1.1)	CLRN3 (1.0)
Hepcidin_all	ENSG00000102572	STK24 PPI subnetwork	0.19	>=0.20	UBE2V2 (3.4)	SERINC1 (2.9)	HSF2 (2.9)	RBM12 (2.8)	RBM39 (2.1)	EPPK1 (1.9)	NCOA5 (1.9)	STAU2 (1.4)	ANO3 (1.3)	CPNE1 (1.2)
Hepcidin_all	GO:0007601	visual perception	0.19	>=0.20	ENSG00000250341 (2.9)	FSTL5 (2.4)	RDH10 (2.3)	C20orf152 (1.4)	EML6 (1.1)	SLC12A5 (0.9)	WWOX (0.8)	ENSG00000226497 (0.7)	RPL7 (0.7)	FER1L4 (0.6)
Hepcidin_all	ENSG00000028137	TNFRSF1B PPI subnetwork	0.19	>=0.20	SERINC1 (2.1)	HSPA13 (2.0)	ENSG00000248329 (1.9)	NFS1 (1.8)	EPPK1 (1.5)	C11orf82 (1.4)	RPL7 (1.3)	PALLD (1.2)	FAM181B (0.9)	RBM39 (0.9)
Hepcidin_all	GO:0009264	deoxyribonucleotide catabolic process	0.19	>=0.20	SCAND1 (1.8)	WWOX (1.7)	NFS1 (1.6)	ENSG00000226497 (1.5)	ERGIC3 (1.4)	MCPH1 (0.9)	ENSG00000248329 (0.9)	CEP250 (0.9)	STAU2 (0.9)	ZNF438 (0.8)
Hepcidin_all	ENSG00000101367	MAPRE1 PPI subnetwork	0.19	>=0.20	C11orf82 (6.5)	PHF20 (1.6)	CEP250 (1.5)	MCPH1 (1.4)	RBM39 (1.4)	STAU2 (1.3)	HSPA13 (1.2)	UBE2V2 (0.9)	CPNE1 (0.9)	FSTL5 (0.6)
Hepcidin_all	MP:0006043	decreased apoptosis	0.19	>=0.20	C11orf82 (2.2)	CLRN3 (2.1)	CPNE1 (1.6)	BPI (1.5)	CEP250 (1.4)	PALLD (1.3)	C20orf152 (1.3)	MCPH1 (1.1)	SCRIB (1.0)	RBM39 (1.0)
Hepcidin_all	ENSG00000119048	UBE2B PPI subnetwork	0.19	>=0.20	MCPH1 (1.6)	UBE2V2 (1.5)	ROMO1 (1.4)	CEP250 (1.3)	RBM12 (1.1)	SERINC1 (1.1)	SCAND1 (1.1)	HSPA13 (0.8)	ABCC13 (0.8)	WWOX (0.6)
Hepcidin_all	REACTOME_DNA_STRAND_ELONGATION	REACTOME_DNA_STRAND_ELONGATION	0.19	>=0.20	C11orf82 (4.4)	WWOX (2.6)	CEP250 (2.4)	SCRIB (1.6)	HSF2 (1.2)	PKIB (1.2)	ENSG00000250341 (0.9)	CALN1 (0.8)	PHF20 (0.7)	HSPA13 (0.5)
Hepcidin_all	ENSG00000163346	PBXIP1 PPI subnetwork	0.19	>=0.20	SCRIB (3.4)	EPPK1 (2.0)	ENSG00000245832 (1.8)	HSF2 (1.8)	C20orf152 (1.3)	SPOCK1 (1.3)	CPNE1 (1.2)	RICTOR (1.0)	LRRK1 (0.9)	CALN1 (0.9)
Hepcidin_all	ENSG00000142453	CARM1 PPI subnetwork	0.19	>=0.20	NCOA5 (2.9)	SCRIB (2.7)	STAU2 (2.6)	C20orf152 (1.7)	RICTOR (1.5)	LRRK1 (1.4)	SLITRK1 (1.4)	EML6 (1.2)	ZNF438 (1.2)	RPL7 (1.1)
Hepcidin_all	ENSG00000162946	DISC1 PPI subnetwork	0.19	>=0.20	SERINC1 (3.4)	STAU2 (3.2)	EML6 (2.3)	SPOCK1 (2.2)	NCOA5 (1.4)	RICTOR (1.4)	SCRIB (1.3)	SLITRK1 (1.2)	FSTL5 (1.2)	PALLD (1.1)
Hepcidin_all	GO:0005839	proteasome core complex	0.19	>=0.20	TMBIM4 (3.3)	ROMO1 (3.1)	SCAND1 (2.9)	CPNE1 (1.8)	CD40 (1.4)	ENSG00000253302 (1.4)	FSTL5 (1.3)	OSMR (1.2)	NFS1 (0.9)	UBE2V2 (0.9)
Hepcidin_all	ENSG00000112033	PPARD PPI subnetwork	0.19	>=0.20	SCRIB (2.5)	BPI (2.2)	ZNF438 (1.9)	RICTOR (1.5)	CEP250 (1.5)	ENSG00000245832 (1.4)	TMBIM4 (1.3)	RPL7 (1.2)	RDH10 (1.2)	SPAG4 (1.2)
Hepcidin_all	GO:0006694	steroid biosynthetic process	0.19	>=0.20	SPAG4 (1.9)	CALN1 (1.7)	TMBIM4 (1.6)	ENSG00000256193 (1.3)	ABCC13 (1.3)	ENSG00000245832 (1.1)	ENSG00000250341 (1.1)	ERGIC3 (0.9)	EML6 (0.9)	C20orf152 (0.8)
Hepcidin_all	GO:0035270	endocrine system development	0.19	>=0.20	ROMO1 (2.7)	RPL7 (2.5)	ENSG00000250341 (2.3)	RDH10 (1.8)	WWOX (1.6)	PKIB (1.5)	ENSG00000256193 (1.3)	KCNIP1 (1.0)	SPOCK1 (0.9)	EPPK1 (0.9)
Hepcidin_all	REACTOME_REMOVAL_OF_THE_FLAP_INTERMEDIATE	REACTOME_REMOVAL_OF_THE_FLAP_INTERMEDIATE	0.19	>=0.20	C11orf82 (3.6)	WWOX (2.4)	HSF2 (1.9)	ENSG00000250341 (1.6)	CEP250 (1.6)	SCRIB (1.3)	PRCP (1.1)	PKIB (1.1)	PHF20 (0.9)	GDF5 (0.9)
Hepcidin_all	KEGG_CELL_CYCLE	KEGG_CELL_CYCLE	0.19	>=0.20	C11orf82 (4.5)	STAU2 (2.0)	SCRIB (2.0)	CEP250 (1.8)	RDH10 (1.8)	RBM39 (1.5)	HSF2 (1.4)	PHF20 (1.3)	RBM12 (1.3)	RPL7 (1.1)
Hepcidin_all	GO:0000779	condensed chromosome, centromeric region	0.19	>=0.20	C11orf82 (6.5)	MCPH1 (1.5)	RBM39 (1.4)	CALN1 (1.2)	CPNE1 (1.1)	HSPA13 (1.1)	CEP250 (1.0)	STAU2 (0.8)	PHF20 (0.8)	C20orf152 (0.6)
Hepcidin_all	ENSG00000177105	RHOG PPI subnetwork	0.19	>=0.20	CALN1 (2.9)	FAM181B (2.5)	LRRK1 (1.8)	ENSG00000248329 (1.7)	PRCP (1.5)	ZNF438 (1.3)	PKIB (1.2)	NCOA5 (1.2)	C20orf152 (1.1)	SCAND1 (1.0)
Hepcidin_all	GO:0048471	perinuclear region of cytoplasm	0.19	>=0.20	EPPK1 (2.1)	SERINC1 (1.8)	SPOCK1 (1.6)	ENSG00000248329 (1.5)	SLC12A5 (1.3)	STAU2 (1.3)	EML6 (1.2)	HSPA13 (1.1)	ENSG00000250341 (1.0)	PHF20 (0.9)
Hepcidin_all	GO:0051966	regulation of synaptic transmission, glutamatergic	0.19	>=0.20	ENSG00000256193 (6.9)	SLITRK1 (4.3)	KCNIP1 (3.9)	CDH22 (2.2)	FSTL5 (2.1)	EML6 (2.1)	SPOCK1 (1.4)	CALN1 (1.2)	STAU2 (0.9)	HSPA13 (0.9)
Hepcidin_all	ENSG00000101439	CST3 PPI subnetwork	0.19	>=0.20	HSPA13 (3.6)	ERGIC3 (2.5)	SLITRK1 (2.2)	PRCP (2.0)	HSF2 (1.7)	SERINC1 (1.6)	KCNIP1 (1.3)	EML6 (1.3)	ABCC13 (1.2)	RPL7 (1.1)
Hepcidin_all	ENSG00000138069	RAB1A PPI subnetwork	0.19	>=0.20	HSPA13 (3.4)	SERINC1 (2.8)	SCAND1 (2.7)	TMBIM4 (2.2)	ERGIC3 (2.2)	ROMO1 (1.3)	RBM39 (1.0)	WWOX (0.9)	SPOCK1 (0.8)	SLITRK1 (0.7)
Hepcidin_all	ENSG00000173465	SSSCA1 PPI subnetwork	0.19	>=0.20	EPPK1 (1.9)	SCAND1 (1.7)	HSF2 (1.6)	PHF20 (1.2)	FER1L4 (1.1)	SERINC1 (1.0)	LRRK1 (0.9)	SPAG4 (0.9)	ZNF438 (0.8)	FSTL5 (0.7)
Hepcidin_all	MP:0000897	abnormal midbrain morphology	0.19	>=0.20	PHF20 (1.7)	LRRK1 (1.7)	WWOX (1.5)	CDH22 (1.5)	ENSG00000248329 (1.4)	FAM181B (1.3)	CALN1 (1.2)	RDH10 (1.1)	ZNF438 (1.1)	FSTL5 (1.0)
Hepcidin_all	MP:0004321	short sternum	0.19	>=0.20	PALLD (2.0)	GDF5 (1.7)	EPPK1 (1.5)	RPL7 (1.4)	RDH10 (1.4)	CALN1 (1.3)	SPOCK1 (1.2)	ENSG00000226497 (1.2)	BPI (1.1)	CLRN3 (1.1)
Hepcidin_all	ENSG00000163875	MEAF6 PPI subnetwork	0.19	>=0.20	SCAND1 (2.1)	NCOA5 (1.8)	ZNF438 (1.8)	ENSG00000256193 (1.7)	RBM39 (1.5)	ENSG00000226497 (1.4)	ERGIC3 (1.0)	FAM181B (0.8)	GDF5 (0.7)	ABCC13 (0.7)
Hepcidin_all	MP:0000005	increased brown adipose tissue amount	0.19	>=0.20	PKIB (1.5)	GDF5 (1.5)	SCRIB (0.9)	RPL7 (0.9)	SPOCK1 (0.9)	WWOX (0.8)	LRRK1 (0.8)	SERINC1 (0.8)	ENSG00000226497 (0.8)	SLC12A5 (0.7)
Hepcidin_all	GO:0051090	regulation of sequence-specific DNA binding transcription factor activity	0.19	>=0.20	C20orf152 (2.6)	ZNF438 (2.3)	CPNE1 (1.9)	RICTOR (1.8)	LRRK1 (1.7)	ENSG00000253302 (1.5)	RBM39 (1.5)	MCPH1 (1.5)	EML6 (1.4)	SCAND1 (1.2)
Hepcidin_all	ENSG00000108344	PSMD3 PPI subnetwork	0.19	>=0.20	UBE2V2 (2.6)	ROMO1 (2.2)	TMBIM4 (1.9)	HSPA13 (1.7)	FSTL5 (1.7)	SPAG4 (1.1)	CPNE1 (1.1)	GDF5 (0.9)	SCAND1 (0.9)	CD40 (0.8)
Hepcidin_all	MP:0003400	kinked neural tube	0.19	>=0.20	RICTOR (2.6)	ENSG00000250341 (2.4)	CEP250 (2.0)	FAM181B (1.8)	C20orf152 (1.8)	EPPK1 (1.7)	PRCP (1.7)	GDF5 (1.6)	RBM39 (1.5)	PALLD (1.3)
Hepcidin_all	GO:0061134	peptidase regulator activity	0.19	>=0.20	OSMR (3.1)	SPOCK1 (1.5)	ANO3 (1.2)	ROMO1 (1.1)	TMBIM4 (1.1)	ERGIC3 (1.0)	ENSG00000253302 (0.9)	HSPA13 (0.7)	CLRN3 (0.7)	FSTL5 (0.7)
Hepcidin_all	ENSG00000109971	HSPA8 PPI subnetwork	0.19	>=0.20	NCOA5 (1.9)	SCRIB (1.7)	HSF2 (1.4)	RPL7 (1.4)	EPPK1 (1.1)	UBE2V2 (1.0)	CPNE1 (0.9)	RBM12 (0.9)	SCAND1 (0.8)	ENSG00000226497 (0.8)
Hepcidin_all	REACTOME_TRANSPORT_OF_INORGANIC_CATIONSANIONS_AND_AMINO_ACIDSOLIGOPEPTIDES	REACTOME_TRANSPORT_OF_INORGANIC_CATIONSANIONS_AND_AMINO_ACIDSOLIGOPEPTIDES	0.19	>=0.20	CLRN3 (3.5)	SLC12A5 (2.4)	SERINC1 (1.5)	CDH22 (1.3)	KCNIP1 (1.2)	ENSG00000253302 (0.9)	HSPA13 (0.9)	ENSG00000248329 (0.9)	TMBIM4 (0.8)	CALN1 (0.8)
Hepcidin_all	ENSG00000071539	TRIP13 PPI subnetwork	0.19	>=0.20	CLRN3 (2.5)	NFS1 (1.5)	ENSG00000245832 (1.3)	SLITRK1 (1.3)	ERGIC3 (1.2)	ENSG00000256193 (1.2)	ABCC13 (1.1)	WWOX (1.0)	ENSG00000226497 (0.8)	CALN1 (0.7)
Hepcidin_all	ENSG00000166483	WEE1 PPI subnetwork	0.19	>=0.20	FAM181B (2.7)	FER1L4 (2.7)	RICTOR (2.1)	EML6 (1.9)	NCOA5 (1.7)	ENSG00000253302 (1.7)	C11orf82 (1.5)	SLITRK1 (1.5)	STAU2 (1.5)	RBM39 (1.4)
Hepcidin_all	ENSG00000105618	PRPF31 PPI subnetwork	0.19	>=0.20	CPNE1 (3.9)	NCOA5 (3.5)	ROMO1 (3.0)	RBM12 (2.9)	RBM39 (2.4)	MCPH1 (2.4)	CEP250 (2.2)	SCAND1 (1.9)	ENSG00000250341 (1.8)	PHF20 (1.7)
Hepcidin_all	GO:0071779	G1/S transition checkpoint	0.19	>=0.20	SCAND1 (3.3)	TMBIM4 (3.0)	ENSG00000253302 (2.2)	ROMO1 (2.1)	HSF2 (1.8)	UBE2V2 (1.7)	ENSG00000245832 (1.6)	EPPK1 (1.2)	SCRIB (1.2)	GDF5 (1.1)
Hepcidin_all	ENSG00000178562	CD28 PPI subnetwork	0.19	>=0.20	CEP250 (2.1)	CD40 (2.0)	PKIB (1.9)	MCPH1 (1.7)	ANO3 (1.5)	ZNF438 (1.3)	PHF20 (1.1)	ERGIC3 (0.9)	ENSG00000256193 (0.9)	RICTOR (0.9)
Hepcidin_all	ENSG00000115207	GTF3C2 PPI subnetwork	0.19	>=0.20	CPNE1 (2.3)	SCAND1 (2.1)	MCPH1 (2.1)	ERGIC3 (2.0)	NFS1 (1.8)	EPPK1 (1.7)	NCOA5 (1.6)	RBM39 (1.6)	SCRIB (1.1)	ENSG00000250341 (1.0)
Hepcidin_all	ENSG00000049245	VAMP3 PPI subnetwork	0.2	>=0.20	SLITRK1 (1.8)	PHF20 (1.7)	CD40 (1.5)	WWOX (1.2)	C20orf152 (1.2)	SLC12A5 (1.2)	CPNE1 (1.1)	ZNF438 (1.0)	SERINC1 (1.0)	CALN1 (1.0)
Hepcidin_all	MP:0001394	circling	0.2	>=0.20	SPOCK1 (3.3)	CDH22 (2.4)	CLRN3 (1.8)	CALN1 (1.7)	BPI (1.4)	ENSG00000226497 (1.1)	RDH10 (1.1)	WWOX (1.1)	FAM181B (1.0)	EML6 (0.9)
Hepcidin_all	ENSG00000070808	CAMK2A PPI subnetwork	0.2	>=0.20	SLC12A5 (5.6)	ANO3 (4.1)	STAU2 (3.3)	CALN1 (3.2)	CDH22 (2.8)	PHF20 (1.8)	UBE2V2 (1.6)	RICTOR (1.4)	CEP250 (1.4)	SPOCK1 (1.3)
Hepcidin_all	MP:0001211	wrinkled skin	0.2	>=0.20	EPPK1 (3.2)	RDH10 (2.7)	PKIB (1.5)	STAU2 (1.4)	ABCC13 (1.4)	LRRK1 (1.2)	ENSG00000253302 (1.1)	UBE2V2 (1.1)	ENSG00000256193 (0.9)	CLRN3 (0.8)
Hepcidin_all	GO:0030425	dendrite	0.2	>=0.20	ANO3 (4.2)	SLC12A5 (4.1)	CALN1 (3.6)	KCNIP1 (3.6)	SPOCK1 (3.5)	SLITRK1 (3.3)	CDH22 (3.2)	FAM181B (1.8)	STAU2 (1.8)	FSTL5 (1.4)
Hepcidin_all	GO:0015879	carnitine transport	0.2	>=0.20	ABCC13 (2.8)	ENSG00000253302 (2.6)	ZNF438 (1.9)	ENSG00000250341 (1.8)	NFS1 (1.7)	FER1L4 (1.5)	SLITRK1 (1.4)	PRCP (1.3)	SPAG4 (1.3)	EPPK1 (1.0)
Hepcidin_all	GO:0015838	betaine transport	0.2	>=0.20	ABCC13 (2.8)	ENSG00000253302 (2.6)	ZNF438 (1.9)	ENSG00000250341 (1.8)	NFS1 (1.7)	FER1L4 (1.5)	SLITRK1 (1.4)	PRCP (1.3)	SPAG4 (1.3)	EPPK1 (1.0)
Hepcidin_all	GO:2000602	regulation of interphase of mitotic cell cycle	0.2	>=0.20	SCAND1 (2.8)	ENSG00000253302 (2.3)	TMBIM4 (2.3)	UBE2V2 (1.9)	ENSG00000245832 (1.7)	HSF2 (1.5)	CEP250 (1.4)	C11orf82 (1.3)	ROMO1 (1.3)	WWOX (1.1)
Hepcidin_all	ENSG00000103051	COG4 PPI subnetwork	0.2	>=0.20	HSPA13 (2.8)	RBM39 (1.8)	RPL7 (1.7)	EML6 (1.5)	UBE2V2 (1.3)	SCAND1 (1.2)	TMBIM4 (1.0)	ENSG00000256193 (1.0)	SCRIB (0.9)	ENSG00000253302 (0.9)
Hepcidin_all	ENSG00000052723	SIKE1 PPI subnetwork	0.2	>=0.20	ANO3 (3.2)	HSF2 (2.3)	RBM39 (2.1)	EPPK1 (2.0)	UBE2V2 (1.4)	ENSG00000226497 (1.3)	ENSG00000250341 (1.1)	STAU2 (1.1)	C20orf152 (1.1)	SPOCK1 (1.1)
Hepcidin_all	MP:0000136	abnormal microglial cell morphology	0.2	>=0.20	FSTL5 (3.4)	PRCP (2.2)	OSMR (2.1)	CD40 (1.7)	ENSG00000250341 (1.6)	SERINC1 (1.4)	ERGIC3 (1.2)	KCNIP1 (1.0)	PKIB (0.9)	BPI (0.8)
Hepcidin_all	ENSG00000159720	ATP6V0D1 PPI subnetwork	0.2	>=0.20	UBE2V2 (3.7)	NFS1 (2.3)	STAU2 (2.2)	MCPH1 (2.1)	RPL7 (1.9)	SCAND1 (1.6)	SLC12A5 (1.5)	ZNF438 (1.3)	WWOX (1.1)	TMBIM4 (1.1)
Hepcidin_all	ENSG00000003400	CASP10 PPI subnetwork	0.2	>=0.20	OSMR (2.3)	CD40 (2.0)	NCOA5 (1.7)	PRCP (1.6)	ENSG00000226497 (1.6)	TMBIM4 (1.5)	SPAG4 (1.2)	SCRIB (0.9)	PALLD (0.8)	CLRN3 (0.8)
Hepcidin_all	ENSG00000171533	MAP6 PPI subnetwork	0.2	>=0.20	SLC12A5 (3.6)	FER1L4 (3.3)	SPOCK1 (2.9)	ANO3 (2.8)	ABCC13 (1.8)	CDH22 (1.7)	FSTL5 (1.4)	RPL7 (1.4)	CALN1 (1.3)	EML6 (1.2)
Hepcidin_all	ENSG00000076864	RAP1GAP PPI subnetwork	0.2	>=0.20	SLC12A5 (3.9)	EML6 (3.6)	FER1L4 (2.9)	ANO3 (2.7)	SPOCK1 (2.1)	CDH22 (2.0)	ABCC13 (1.6)	PHF20 (1.5)	UBE2V2 (1.5)	CPNE1 (1.5)
Hepcidin_all	ENSG00000130041	ENSG00000130041 PPI subnetwork	0.2	>=0.20	C11orf82 (5.4)	RPL7 (1.9)	RBM39 (1.9)	UBE2V2 (1.5)	PHF20 (1.5)	ROMO1 (1.2)	RBM12 (1.2)	CPNE1 (1.1)	MCPH1 (1.1)	RICTOR (1.0)
Hepcidin_all	ENSG00000177954	RPS27 PPI subnetwork	0.2	>=0.20	C11orf82 (5.4)	RPL7 (1.9)	RBM39 (1.9)	UBE2V2 (1.5)	PHF20 (1.5)	ROMO1 (1.2)	RBM12 (1.2)	CPNE1 (1.1)	MCPH1 (1.1)	RICTOR (1.0)
Hepcidin_all	REACTOME_MEIOSIS	REACTOME_MEIOSIS	0.2	>=0.20	C11orf82 (3.2)	WWOX (2.4)	CEP250 (2.1)	RICTOR (1.5)	CALN1 (1.4)	KCNIP1 (1.2)	ENSG00000226497 (1.2)	PHF20 (1.0)	ZNF438 (0.9)	SCRIB (0.7)
Hepcidin_all	ENSG00000165409	TSHR PPI subnetwork	0.2	>=0.20	HSPA13 (3.1)	PALLD (3.0)	ENSG00000226497 (2.0)	SERINC1 (1.4)	WWOX (1.3)	SPOCK1 (1.3)	KCNIP1 (1.1)	CDH22 (1.1)	PHF20 (1.0)	OSMR (1.0)
Hepcidin_all	GO:0006521	regulation of cellular amino acid metabolic process	0.2	>=0.20	TMBIM4 (2.8)	SCAND1 (2.4)	UBE2V2 (2.1)	ROMO1 (2.1)	ENSG00000245832 (1.9)	FSTL5 (1.5)	HSPA13 (1.1)	ENSG00000253302 (1.0)	HSF2 (1.0)	GDF5 (0.9)
Hepcidin_all	GO:0060395	SMAD protein signal transduction	0.2	>=0.20	CLRN3 (2.9)	ENSG00000245832 (1.9)	ENSG00000250341 (1.8)	ENSG00000248329 (1.6)	WWOX (1.5)	EPPK1 (1.4)	PKIB (1.3)	SPOCK1 (1.3)	SPAG4 (1.2)	CDH22 (1.1)
Hepcidin_all	GO:0044440	endosomal part	0.2	>=0.20	SERINC1 (3.8)	PKIB (2.2)	TMBIM4 (1.8)	SCAND1 (1.5)	CD40 (1.4)	CLRN3 (1.2)	MCPH1 (1.1)	ENSG00000245832 (1.0)	C20orf152 (1.0)	SLITRK1 (1.0)
Hepcidin_all	ENSG00000112312	GMNN PPI subnetwork	0.2	>=0.20	C11orf82 (2.4)	FER1L4 (2.0)	MCPH1 (1.8)	CLRN3 (1.7)	SPAG4 (1.5)	ANO3 (1.5)	CALN1 (1.3)	SCRIB (1.1)	FAM181B (1.1)	ENSG00000245832 (1.1)
Hepcidin_all	GO:0048730	epidermis morphogenesis	0.2	>=0.20	GDF5 (2.5)	ENSG00000253302 (1.9)	ENSG00000250341 (1.7)	ENSG00000245832 (1.3)	WWOX (1.1)	ERGIC3 (0.9)	SLITRK1 (0.9)	OSMR (0.8)	EPPK1 (0.7)	ENSG00000248329 (0.6)
Hepcidin_all	ENSG00000157152	ENSG00000157152 PPI subnetwork	0.2	>=0.20	SLC12A5 (3.9)	FER1L4 (2.8)	ANO3 (2.7)	SPOCK1 (2.3)	ABCC13 (1.8)	SLITRK1 (1.5)	CDH22 (1.5)	EML6 (1.4)	CPNE1 (1.4)	FAM181B (1.3)
Hepcidin_all	GO:0006281	DNA repair	0.2	>=0.20	CEP250 (4.1)	C11orf82 (2.3)	ZNF438 (2.2)	WWOX (2.2)	MCPH1 (2.0)	PHF20 (1.9)	HSF2 (1.6)	SCRIB (1.4)	UBE2V2 (1.3)	STAU2 (0.9)
Hepcidin_all	GO:0016860	intramolecular oxidoreductase activity	0.2	>=0.20	ERGIC3 (3.1)	SPAG4 (2.7)	SPOCK1 (2.2)	PRCP (2.1)	HSPA13 (1.7)	PKIB (1.2)	ENSG00000226497 (1.1)	FSTL5 (1.1)	ZNF438 (1.1)	HSF2 (0.9)
Hepcidin_all	MP:0011083	complete lethality at weaning	0.2	>=0.20	SLC12A5 (3.0)	ENSG00000253302 (2.8)	SPOCK1 (2.3)	FSTL5 (2.2)	SLITRK1 (2.0)	FAM181B (1.7)	CDH22 (1.7)	CALN1 (1.4)	WWOX (1.3)	CD40 (1.0)
Hepcidin_all	GO:0000781	chromosome, telomeric region	0.2	>=0.20	MCPH1 (4.4)	WWOX (3.1)	CEP250 (2.9)	STAU2 (2.8)	C11orf82 (2.8)	C20orf152 (2.4)	PHF20 (2.0)	RPL7 (1.4)	SCRIB (1.4)	UBE2V2 (1.3)
Hepcidin_all	MP:0005205	abnormal eye anterior chamber morphology	0.2	>=0.20	GDF5 (2.8)	PALLD (2.7)	SPOCK1 (1.8)	FAM181B (1.8)	OSMR (1.6)	RDH10 (1.6)	ENSG00000250341 (1.2)	ENSG00000245832 (1.1)	ENSG00000253302 (1.1)	ZNF438 (1.1)
Hepcidin_all	GO:0005001	transmembrane receptor protein tyrosine phosphatase activity	0.2	>=0.20	KCNIP1 (2.6)	SPOCK1 (2.1)	SLITRK1 (1.8)	CDH22 (1.8)	PRCP (1.8)	PKIB (1.7)	SLC12A5 (1.5)	SERINC1 (1.3)	OSMR (1.3)	ENSG00000248329 (1.3)
[truncated: 9,040 more rows]

## Sheet: Hepcidin_subset
Trait	Original gene set ID	Original gene set description	Nominal P value	False discovery rate	Reconstituted gene set Z score gene 1	Reconstituted gene set Z score gene 2	Reconstituted gene set Z score gene 3	Reconstituted gene set Z score gene 4	Reconstituted gene set Z score gene 5	Reconstituted gene set Z score gene 6	Reconstituted gene set Z score gene 7	Reconstituted gene set Z score gene 8	Reconstituted gene set Z score gene 9	Reconstituted gene set Z score gene 10
[truncated: 10,968 more rows]

[truncated: 4 more sheets: Hepcferr_all, Hepcferr_subset, HepcTS_all, HepcTS_subset]
