# Supplementary material for: Meta-GWAS and Meta-Analysis of Exome Array Studies Do Not Reveal Genetic Determinants of Serum Hepcidin
Source: PLoS One. 2016 Nov 15;11(11):e0166628. doi: 10.1371/journal.pone.0166628 (PMC5112847; doi:10.1371/journal.pone.0166628)
Supplement: S12 Table — (XLSX) [file pone.0166628.s012.xlsx]

## Sheet: hepc_all
##Method=SinglevarScore
##STUDY_NUM=2
##TotalSampleSize=3226
#CHROM	POSITION	Reference allele	Alternative allele	N	Pooled alternative allele frequency	Direction (NBS, VB)	Effect size	Standard deviation of effect size	Explained variance	P-value	GENE
5	140432626	C	T	3226	0.0147241	--	-0.42508	0.104101	0.0051685	4.43948e-05	PCDHB1
5	140515483	T	C	3226	0.0147241	--	-0.42508	0.104101	0.0051685	4.43948e-05	PCDHB5
8	8749041	G	T	3226	0.00294482	?+	0.935262	0.230583	0.00509973	4.99046e-05	MFHAS1
7	21901593	G	A	3226	0.0420025	--	-0.251042	0.0624228	0.0050135	5.77953e-05	DNAH11
19	49110435	G	A	3226	0.00139492	?-	-1.33863	0.333883	0.00498271	6.09071e-05	FAM83E,SPACA4
7	132174173	C	T	3226	0.00759454	--	-0.573904	0.144034	0.00492136	6.762e-05	PLXNA4
1	214813782	A	G	3226	0.049442	--	-0.226382	0.0578204	0.00475178	9.03082e-05	CENPF
1	214813941	C	G	3226	0.049442	--	-0.226382	0.0578204	0.00475178	9.03082e-05	CENPF
1	214814125	G	A	3226	0.049442	--	-0.226382	0.0578204	0.00475178	9.03082e-05	CENPF
1	214814733	T	G	3226	0.049442	--	-0.226382	0.0578204	0.00475178	9.03082e-05	CENPF
1	214814995	C	T	3226	0.049442	--	-0.226382	0.0578204	0.00475178	9.03082e-05	CENPF
1	214815916	T	C	3226	0.049442	--	-0.226382	0.0578204	0.00475178	9.03082e-05	CENPF
1	214818215	G	A	3226	0.049442	--	-0.226382	0.0578204	0.00475178	9.03082e-05	CENPF
1	214818846	A	G	3226	0.049442	--	-0.226382	0.0578204	0.00475178	9.03082e-05	CENPF
1	214819328	G	A	3226	0.049442	--	-0.226382	0.0578204	0.00475178	9.03082e-05	CENPF
1	214819587	A	G	3226	0.049442	--	-0.226382	0.0578204	0.00475178	9.03082e-05	CENPF
1	214819980	C	T	3226	0.049442	--	-0.226382	0.0578204	0.00475178	9.03082e-05	CENPF
1	214818945	A	C	3226	0.049597	--	-0.225263	0.0577401	0.00471803	9.56658e-05	CENPF
1	39763365	G	T	3226	0.00635462	++	0.60505	0.157567	0.00457073	0.000123062	MACF1
1	214814778	G	A	3226	0.049907	--	-0.218184	0.0573909	0.00448019	0.000143694	CENPF
12	51451867	G	A	3226	0.00371978	--	-0.774526	0.204737	0.00443623	0.000154935	LETMD1
5	139938237	C	T	3226	0.0193738	--	-0.341714	0.0911717	0.00435454	0.000178228	APBB3
5	90040890	T	C	3226	0.0280533	--	-0.279407	0.0756687	0.00422647	0.000222057	GPR98
3	42906864	A	G	3226	0.0034098	++	0.787785	0.213781	0.00420933	0.000228692	CCBP2
15	34159969	C	A	3226	0.0179789	--	-0.340288	0.093679	0.00409021	0.000280693	AVEN
14	73973254	C	T	3226	0.00154991	-?	-1.14329	0.317044	0.00403095	0.00031085	HEATR4
9	114470138	C	T	3226	0.00976441	--	-0.451104	0.12518	0.00402548	0.000313793	C9orf84
9	114475404	T	G	3226	0.00976441	--	-0.451104	0.12518	0.00402548	0.000313793	C9orf84
9	114510473	G	C	3226	0.00976441	--	-0.451104	0.12518	0.00402548	0.000313793	C9orf84
9	114480562	A	G	3225	0.00976744	--	-0.450916	0.125196	0.00402234	0.000316175	C9orf84
6	160564616	G	A	3226	0.0099194	--	-0.454792	0.126285	0.00402029	0.000316612	SLC22A1
2	75929362	T	G	3226	0.00123993	--	-1.2589	0.353753	0.00392568	0.000372716	GCFC2
22	30767644	A	T	3226	0.00232486	-?	-0.914823	0.259237	0.00386026	0.000417275	CCDC157,KIAA1656
2	152977284	T	C	3225	0.00124031	-?	-1.2482	0.354262	0.00384938	0.000426069	STAM2
15	66813446	C	G	3226	0.00108493	-?	-1.33148	0.378613	0.00383366	0.000436896	ZWILCH
19	22157396	C	T	3226	0.00418475	--	-0.652427	0.186334	0.00380026	0.000462857	ZNF208
2	218935481	G	A	3224	0.0023263	-+	-1.01219	0.289586	0.00378943	0.000473532	RUFY4
9	88193971	C	A	3226	0.00247985	?-	-0.826375	0.236513	0.00378424	0.000475861	AGTPBP1
19	6008188	A	C	3222	0.00543141	-+	-1.32073	0.378613	0.00377669	0.000486039	LOC100128568,RFX2
7	104752798	G	A	3226	0.0125542	++	0.386112	0.111061	0.00374664	0.000507837	MLL5
6	32950934	G	T	3226	0.00929944	--	-0.450166	0.130306	0.00369958	0.000550941	-
6	32956454	T	C	3226	0.00929944	--	-0.450166	0.130306	0.00369958	0.000550941	-
5	156918697	G	A	3226	0.00154991	-?	-1.095	0.317044	0.00369764	0.000552792	ADAM19
6	10749489	C	T	3226	0.00154991	--	-1.0919	0.316496	0.00368951	0.000560634	TMEM14B
7	92826850	C	A	3226	0.00278983	--	-0.812324	0.236203	0.00366627	0.000583656	HEPACAM2
11	59271476	C	G	3226	0.00201488	--	-0.955538	0.278035	0.00366128	0.000588724	OR4D11
23	65418789	G	A	2356	0.0343803	--	-0.189174	0.0553083	0.00496555	0.000625391	-
6	35259397	C	T	3226	0.016894	--	-0.333133	0.0976881	0.00360484	0.000649236	ZNF76
15	51507968	G	A	3226	0.0254185	++	0.26994	0.0791971	0.00360122	0.000653324	CYP19A1
17	6511741	T	C	3225	0.00434109	--	-0.64722	0.190018	0.00359738	0.000658969	KIAA0753
19	17373566	G	A	3226	0.00108493	-+	-1.28036	0.378193	0.00355284	0.00071055	USHBP1
5	127571899	T	C	3226	0.0240236	++	0.276223	0.0817578	0.00353832	0.000728686	-
11	59421532	T	C	3226	0.0017049	?-	-1.02073	0.302215	0.00353611	0.000731487	PATL1
3	57414116	C	T	3225	0.00108527	-+	-1.37384	0.408832	0.00350151	0.000778268	DNAH12
9	138903733	T	C	1753	0.00998289	+!	0.557068	0.165926	0.00642989	0.000787018	NACC2
16	81232336	T	C	3226	0.0223187	--	-0.279154	0.0831506	0.00349375	0.000787338	PKD1L2
1	236723108	C	T	3226	0.0468072	--	-0.196507	0.0585338	0.00349365	0.000787477	HEATR1
4	162307000	T	C	3226	0.0212337	--	-0.282766	0.0847069	0.00345424	0.000843321	FSTL5
2	227915847	C	T	3226	0.0176689	++	0.317467	0.0954188	0.00343135	0.000877577	COL4A4
19	56249615	G	C	3226	0.0066646	++	0.506895	0.153446	0.00338268	0.000955165	NLRP9
8	120801058	T	A	3226	0.00185989	++	0.951489	0.289055	0.00335878	0.000995759	TAF2
#Genomic Control for pooled sample is: 0.949618
#Genomic Control for study 0 is: 0.940583
#Genomic Control for study 1 is: 1.00379

## Sheet: hepc_sub
##Method=SinglevarScore
##STUDY_NUM=2
##TotalSampleSize=2623
#CHROM	POSITION	Reference allele	Alternative allele	N	Pooled alternative allele frequency	Direction (NBS, VB)	Effect size	Standard deviation of effect size	Explained variance	P-value	GENE
4	87692496	G	A	2623	0.00133435	--	-1.60933	0.378085	0.00690737	2.07627e-05	PTPN13
8	110535547	G	A	2623	0.00114373	?-	-1.71435	0.40849	0.00671484	2.7073e-05	PKHD1L1
19	49110435	G	A	2623	0.00114373	?-	-1.68353	0.40849	0.00647557	3.76678e-05	FAM83E,SPACA4
2	31600017	C	T	2623	0.0200152	--	-0.393753	0.0995892	0.0059597	7.69293e-05	XDH
4	673772	C	T	2623	0.0121998	--	-0.487737	0.124447	0.00585604	8.88308e-05	MYL5
3	39178808	G	A	2623	0.0142966	--	-0.450309	0.115669	0.0057781	9.89856e-05	TTC21A
1	28800436	A	G	2623	0.00133435	--	-1.4484	0.378026	0.00559672	0.000127377	PHACTR4
11	59271476	C	G	2623	0.00190621	--	-1.20472	0.316754	0.00551482	0.00014276	OR4D11
8	133053823	C	A	2623	0.00152497	--	-1.34517	0.354142	0.0055005	0.000145636	OC90
21	45753117	C	A	2623	0.0102936	--	-0.49803	0.132729	0.00536762	0.000175266	C21orf2
5	103096646	A	G	2623	0.00495616	--	-0.73842	0.196884	0.00536274	0.000176462	-
12	27863828	A	T	2623	0.00171559	-?	-1.23253	0.334276	0.00518307	0.000226767	MRPS35
5	156918697	G	A	2623	0.00152497	-?	-1.30651	0.354428	0.00518053	0.000227573	ADAM19
19	18502861	C	T	2623	0.0135341	--	-0.44079	0.120509	0.00510063	0.000254465	LRRC25
9	131110965	C	T	2623	0.00114373	-?	-1.49006	0.408968	0.00506093	0.000268996	SLC27A4
9	88193971	C	A	2623	0.00285932	?-	-0.873914	0.243417	0.00491401	0.00033044	AGTPBP1
1	248202047	G	A	2623	0.00247808	?-	-0.998616	0.278331	0.00490768	0.000333383	OR2L13,OR2L2
1	213405593	C	T	2623	0.00743424	--	-0.577935	0.161243	0.0048978	0.000338035	RPS6KC1
1	236990141	G	A	2623	0.0348837	--	-0.271728	0.0761867	0.00484965	0.000361644	MTR
11	124740063	C	T	2623	0.00152497	--	-1.25712	0.353685	0.00481641	0.000378906	ROBO3
9	3225104	C	T	2623	0.00114373	-?	-1.45236	0.408968	0.00480808	0.000383362	RFX3
4	162307000	T	C	2623	0.0215402	--	-0.33034	0.0935142	0.00475738	0.000411637	FSTL5
15	56385868	A	G	2623	0.0169653	++	0.382217	0.108229	0.00475484	0.000413107	RFX7
13	76416067	C	T	2623	0.00133435	++	1.33542	0.378155	0.00475441	0.00041336	LMO7
11	59421532	T	C	2623	0.00152497	?-	-1.24943	0.354059	0.00474761	0.000417324	PATL1
11	3249506	C	T	2623	0.00152497	?+	1.23221	0.354059	0.00461765	0.000500955	MRGPRE
17	79514028	C	G	2623	0.00133435	?-	-1.30486	0.378346	0.00453474	0.000562961	C17orf70
19	22157396	C	T	2623	0.00381243	--	-0.733821	0.213726	0.00449435	0.000595918	ZNF208
4	8621060	G	A	2623	0.00400305	--	-0.753154	0.219424	0.00449158	0.000598254	CPZ
3	154859855	G	A	2623	0.00247808	-?	-0.954564	0.278529	0.00447786	0.000609928	MME
19	42231159	G	A	2623	0.0402211	--	-0.239188	0.069946	0.00445814	0.00062712	CEACAM5
9	132636945	G	A	2623	0.00285932	--	-0.879465	0.258967	0.00439692	0.00068367	USP20
14	24569423	G	T	2623	0.00133435	--	-1.27538	0.378026	0.00433952	0.000741372	PCK2
1	214818945	A	C	2623	0.0480366	--	-0.219181	0.0651208	0.00431886	0.000763322	CENPF
1	214813782	A	G	2623	0.047846	--	-0.217991	0.0652365	0.00425693	0.000833137	CENPF
1	214813941	C	G	2623	0.047846	--	-0.217991	0.0652365	0.00425693	0.000833137	CENPF
1	214814125	G	A	2623	0.047846	--	-0.217991	0.0652365	0.00425693	0.000833137	CENPF
1	214814733	T	G	2623	0.047846	--	-0.217991	0.0652365	0.00425693	0.000833137	CENPF
1	214814995	C	T	2623	0.047846	--	-0.217991	0.0652365	0.00425693	0.000833137	CENPF
1	214815916	T	C	2623	0.047846	--	-0.217991	0.0652365	0.00425693	0.000833137	CENPF
1	214818215	G	A	2623	0.047846	--	-0.217991	0.0652365	0.00425693	0.000833137	CENPF
1	214818846	A	G	2623	0.047846	--	-0.217991	0.0652365	0.00425693	0.000833137	CENPF
1	214819328	G	A	2623	0.047846	--	-0.217991	0.0652365	0.00425693	0.000833137	CENPF
1	214819587	A	G	2623	0.047846	--	-0.217991	0.0652365	0.00425693	0.000833137	CENPF
1	214819980	C	T	2623	0.047846	--	-0.217991	0.0652365	0.00425693	0.000833137	CENPF
16	4559434	G	C	2623	0.00495616	+-	-0.65989	0.197745	0.00424555	0.000846644	HMOX2
19	52938417	G	A	2623	0.0327869	--	-0.259473	0.0778878	0.00423106	0.000864176	ZNF534
2	98373635	C	T	2623	0.00438429	++	0.697898	0.209839	0.00421708	0.000881439	TMEM131
1	1115548	G	A	2623	0.0102936	--	-0.451414	0.135775	0.00421414	0.000885105	TTLL10
3	185146499	G	A	2623	0.00133435	--	-1.25666	0.378228	0.00420851	0.00089219	MAP3K13
1	166829522	C	T	2623	0.00819672	++	0.509873	0.153916	0.00418367	0.000924107	TADA1
15	86800154	C	T	2623	0.0190621	++	0.333735	0.100877	0.00417277	0.00093848	AGBL1
7	40132656	G	A	2623	0.0137247	++	0.394133	0.119406	0.00415371	0.000964145	CDK13
20	56099110	C	T	2623	0.00285932	--	-0.851394	0.258651	0.0041308	0.000995941	CTCFL
1	3732862	C	A	2623	0.00495616	--	-0.650773	0.197745	0.00412905	0.000998423	CEP104
#Genomic Control for pooled sample is: 0.992488
#Genomic Control for study 0 is: 0.983847
#Genomic Control for study 1 is: 1.05887

## Sheet: hepc_ferr_all
##Method=SinglevarScore
##STUDY_NUM=2
##TotalSampleSize=3211
#CHROM	POSITION	Reference allele	Alternative allele	N	Pooled alternative allele frequency	Direction (NBS, VB)	Effect size	Standard deviation of effect size	Explained variance	P-value	GENE
5	110436345	A	C	3210	0.0147975	-+	-0.605122	0.123667	0.00745893	9.92212e-07	WDR36
1	236990141	G	A	3211	0.035503	--	-0.31388	0.06889	0.00646512	5.20729e-06	MTR
9	4625415	T	C	3211	0.049673	--	-0.261815	0.0592468	0.00608163	9.91306e-06	C9orf68
9	4617999	G	C	3211	0.0493616	--	-0.256875	0.0594241	0.0058194	1.54103e-05	C9orf68
6	32983474	G	A	3211	0.0348801	--	-0.275446	0.0707688	0.0047179	9.93421e-05	-
4	108575955	G	A	3211	0.0207101	++	0.348823	0.0901635	0.00466133	0.000109377	PAPSS1
1	40557033	A	G	3211	0.0481159	--	-0.227151	0.0588548	0.004639	0.000113615	PPT1
17	76421626	A	C	3211	0.00622859	++	0.613103	0.162073	0.00445663	0.000155019	DNAH17
8	49987801	A	G	3211	0.0292744	--	-0.282265	0.0756533	0.00433529	0.000190696	C8orf22
1	153177184	A	G	3211	0.00109	--	-1.45206	0.389334	0.00433196	0.000191784	LELP1
21	30435835	T	C	3211	0.00186858	++	1.09236	0.293163	0.00432383	0.000194465	CCT8
12	124242557	A	G	3211	0.0246029	++	0.302485	0.0812843	0.00431274	0.000198187	ATP6V0A2
17	10295914	T	G	3211	0.00778574	--	-0.532571	0.144359	0.00423865	0.000224948	MYH8
14	45711988	C	A	3211	0.00498287	--	-0.653743	0.180989	0.00406319	0.000303785	MIS18BP1
12	58204145	T	C	3211	0.00249144	++	0.900463	0.253068	0.00394292	0.000373421	AVIL
16	54967040	C	T	3211	0.01199	--	-0.414721	0.11661	0.00393911	0.000375868	IRX5
15	65684513	C	T	3211	0.00809717	--	-0.4815	0.137274	0.00383159	0.000452175	IGDCC4
2	120209633	C	T	3211	0.0063843	--	-0.55519	0.159572	0.00376988	0.000502849	SCTR
6	108029180	G	A	3211	0.0356587	++	0.234713	0.0675372	0.0037614	0.00051024	SCML4
12	88379752	T	C	3211	0.00311429	++	0.78202	0.225054	0.0037603	0.000511208	C12orf50
13	109472733	G	A	3211	0.0239801	--	-0.280599	0.081036	0.00373401	0.000534895	MYO16
8	48878762	T	C	3211	0.00140143	--	-1.15218	0.333903	0.00370818	0.000559246	MCM4
11	82921406	T	G	3211	0.00186858	--	-1.03093	0.29987	0.00368088	0.000586193	ANKRD42
2	47202157	G	A	3211	0.00202429	+?	0.955991	0.278309	0.00367463	0.000592555	TTC7A
4	103911069	A	C	3211	0.00202429	--	-0.955278	0.279005	0.00365086	0.000617355	SLC9B1
21	38117039	C	T	3211	0.00109	+?	1.28393	0.378616	0.00358133	0.000696092	SIM2
10	79590510	C	G	3211	0.0140143	--	-0.366214	0.108017	0.0035797	0.00069806	DLG5
11	19955519	C	T	3211	0.0042043	++	0.657442	0.194059	0.00357444	0.000704431	NAV2
1	15986977	A	T	3211	0.00155715	+?	1.07192	0.317047	0.0035599	0.000722347	DDI2,RSC1A1
6	31908224	G	A	3211	0.036593	--	-0.235174	0.0696469	0.00355086	0.000733725	C2
3	190158078	G	T	3211	0.00155715	+?	1.06597	0.317047	0.00352049	0.000773284	TMEM207
7	82997128	C	A	3211	0.00389287	++	0.682979	0.203359	0.00351277	0.000783679	SEMA3E
5	16818218	G	A	3211	0.00202429	+?	0.866902	0.258962	0.00349002	0.000815139	MYO10
15	82431145	C	T	3211	0.00669573	--	-0.513866	0.154504	0.00344494	0.000881285	EFTUD1
15	82444154	G	T	3211	0.00669573	--	-0.513866	0.154504	0.00344494	0.000881285	EFTUD1
14	92477355	T	C	3211	0.00109	-?	-1.25419	0.378616	0.00341734	0.000924455	TRIP11
23	149182284	G	A	880	0.00852273	-?	-0.41984	0.126833	0.0124515	0.000932325	-
11	24759780	T	G	3211	0.00202429	++	0.933836	0.282331	0.00340708	0.000941029	LUZP2
18	3452030	C	T	3211	0.0269386	--	-0.254544	0.0771969	0.00338599	0.000976073	TGIF1
8	144893221	C	T	3211	0.00140143	-?	-1.10067	0.334101	0.00338003	0.000986205	SCRIB
#Genomic Control for pooled sample is: 1.04473
#Genomic Control for study 0 is: 0.98577
#Genomic Control for study 1 is: 1.08195

## Sheet: hepc_ferr_sub
##Method=SinglevarScore
##STUDY_NUM=2
##TotalSampleSize=2620
#CHROM	POSITION	Reference allele	Alternative allele	N	Pooled alternative allele frequency	Direction (NBS, VB)	Effect size	Standard deviation of effect size	Explained variance	P-value	GENE
1	236990141	G	A	2620	0.0349237	--	-0.42393	0.0762426	0.0118002	2.6936e-08	MTR
5	110436345	A	C	2619	0.0156548	-+	-0.595729	0.132934	0.00766814	7.4158e-06	WDR36
3	40085644	A	G	2620	0.00152672	?+	1.46303	0.354524	0.00649998	3.67949e-05	MYRIP
10	100202987	A	G	2620	0.0219466	--	-0.359835	0.0937283	0.00562554	0.000123472	HPS1
10	75896523	A	C	2620	0.00114504	-?	-1.56688	0.40897	0.00560261	0.00012747	AP3M1
11	24759780	T	G	2620	0.00152672	++	1.34832	0.354273	0.0055285	0.000141306	LUZP2
12	58204145	T	C	2620	0.00229008	++	1.09457	0.289254	0.00546549	0.000154251	AVIL
12	124242557	A	G	2620	0.0244275	++	0.335436	0.0892388	0.00539276	0.00017069	ATP6V0A2
8	49987801	A	G	2620	0.0311069	--	-0.30183	0.0803345	0.00538789	0.000171851	C8orf22
4	103911069	A	C	2620	0.00248092	--	-1.04391	0.27819	0.00537454	0.000175076	SLC9B1
1	40557033	A	G	2620	0.0477099	--	-0.238688	0.0642715	0.0052641	0.000204211	PPT1
16	23693443	C	T	2620	0.00687023	--	-0.614836	0.167786	0.00512513	0.000247917	PLK1
14	45711988	C	A	2620	0.00458015	--	-0.748851	0.205001	0.00509306	0.000259277	MIS18BP1
9	131671142	G	A	2620	0.00629771	--	-0.63807	0.175124	0.0050669	0.000268928	LRRC8A
11	82921406	T	G	2620	0.00229008	--	-1.05044	0.289413	0.00502816	0.000283894	ANKRD42
4	108575955	G	A	2620	0.0204198	++	0.359104	0.0989869	0.00502323	0.000285858	PAPSS1
5	79741168	T	C	2620	0.0019084	-?	-1.15073	0.317236	0.00502206	0.000286324	ZFYVE16
9	4617999	G	C	2620	0.0498092	--	-0.23351	0.0643895	0.0050197	0.000287272	C9orf68
5	156890174	T	C	2620	0.00400763	--	-0.7863	0.219368	0.00490376	0.000337865	NIPAL4
6	136687471	C	T	2620	0.00400763	--	-0.781824	0.219035	0.00486283	0.000357802	MAP7
3	37136284	C	T	2620	0.0019084	-+	1.12657	0.316944	0.00482227	0.000378722	LRRFIP2
12	95443002	C	T	2620	0.00419847	?-	-0.75018	0.215053	0.0046445	0.00048601	NR2C1
1	50885075	A	T	2620	0.00209924	++	1.04443	0.302019	0.0045645	0.000543845	DMRTA2
2	112922601	C	G	2620	0.00458015	?-	-0.710419	0.206073	0.00453613	0.000565978	-
17	10295914	T	G	2620	0.00820611	--	-0.529714	0.153722	0.00453223	0.000569094	MYH8
2	179613763	T	C	2620	0.00114504	--	-1.38955	0.408587	0.00441443	0.000671753	TTN
16	1265315	G	A	2620	0.0209924	++	0.326279	0.095975	0.00441124	0.000674781	CACNA1H
14	50910675	C	G	2620	0.010687	++	0.448491	0.132713	0.00435892	0.00072643	MAP4K5
6	32983474	G	A	2620	0.0333969	--	-0.259575	0.0769971	0.00433787	0.000748322	-
17	4535035	G	A	2620	0.00362595	--	-0.775902	0.230157	0.00433776	0.000748442	ALOX15
10	135015185	C	T	2620	0.0263359	--	-0.290217	0.0861129	0.00433519	0.00075116	KNDC1
9	38397154	T	C	2620	0.00839695	--	-0.511207	0.152074	0.00431301	0.000775032	ALDH1B1
21	30435835	T	C	2620	0.00133588	++	1.26967	0.37831	0.00429916	0.000790332	CCT8
21	42839661	C	T	2620	0.00362595	++	0.773088	0.230468	0.00429474	0.00079528	TMPRSS2
18	9888091	G	A	2620	0.00114504	?-	-1.37116	0.409026	0.00428914	0.000801589	TXNDC2
1	11090897	A	G	2620	0.0173664	--	-0.352664	0.105459	0.0042683	0.000825521	MASP2
11	65649676	G	A	2620	0.0028626	++	0.866945	0.25947	0.00426095	0.000834142	CTSW
2	43903262	C	A	2620	0.0196565	--	-0.331363	0.0995155	0.00423179	0.000869209	PLEKHH2,LOC728819
22	19226874	T	C	2620	0.0028626	++	0.861745	0.258833	0.00423075	0.000870491	CLTCL1
2	120209633	C	T	2620	0.00610687	--	-0.591339	0.177786	0.00422256	0.00088063	SCTR
17	59924512	C	T	2620	0.00591603	--	-0.581573	0.174996	0.00421554	0.000889405	BRIP1
19	58991354	C	T	2620	0.00419847	--	-0.704833	0.214006	0.00414017	0.000989434	ZNF446
#Genomic Control for pooled sample is: 1.05033
#Genomic Control for study 0 is: 0.996308
#Genomic Control for study 1 is: 1.1248

## Sheet: hepc_TS_all
##Method=SinglevarScore
##STUDY_NUM=2
##TotalSampleSize=3196
#CHROM	POSITION	Reference allele	Alternative allele	N	Pooled alternative allele frequency	Direction (NBS, VB)	Effect size	Standard deviation of effect size	Explained variance	P-value	GENE
7	21901593	G	A	3196	0.0419274	--	-0.285984	0.0633335	0.00637987	6.31568e-06	DNAH11
7	132174173	C	T	3196	0.00766583	--	-0.639258	0.144331	0.00613804	9.46143e-06	PLXNA4
15	51507968	G	A	3196	0.0256571	++	0.307061	0.079904	0.00462067	0.000121603	CYP19A1
2	75929362	T	G	3196	0.00125156	--	-1.33898	0.355662	0.0044347	0.000166719	GCFC2
9	140000755	A	G	3196	0.00140801	++	1.24155	0.333827	0.00432795	0.00019989	MAN1B1
21	47836466	C	T	3196	0.00125156	++	1.29763	0.353468	0.0042169	0.000241478	PCNT
7	2400417	A	G	3196	0.00547559	--	-0.622014	0.17109	0.00413566	0.000277337	EIF3B
1	151867528	C	T	3196	0.0068836	--	-0.545298	0.152581	0.00399631	0.000351807	THEM4
6	31545391	A	C	3196	0.0217459	++	0.320452	0.0897672	0.00398736	0.000357231	TNF
12	81064255	A	G	3196	0.00140801	++	1.18934	0.33388	0.00397032	0.000367785	PTPRQ
2	152977284	T	C	3195	0.00125196	-?	-1.25646	0.354271	0.0039369	0.00039023	STAM2
6	160564616	G	A	3196	0.0100125	--	-0.44709	0.127493	0.00384781	0.000453541	SLC22A1
19	49110435	G	A	3196	0.00140801	?-	-1.18848	0.339577	0.00383266	0.00046546	FAM83E,SPACA4
1	39763365	G	T	3196	0.00594493	++	0.571845	0.163727	0.00381688	0.000478215	MACF1
6	54804998	A	G	3196	0.00907384	++	0.465965	0.133433	0.00381571	0.000479178	FAM83B
18	9258135	A	C	3196	0.0184606	--	-0.325743	0.0934785	0.00379944	0.000492725	ANKRD12
7	99129744	G	C	3196	0.00438048	-?	-0.662041	0.190474	0.00378002	0.000509402	ZKSCAN5
4	265547	A	G	3196	0.0211202	++	0.305322	0.0880269	0.00376426	0.000523345	ZNF732
12	32893124	A	T	3196	0.00187735	--	-1.02352	0.297502	0.00370346	0.000580881	DNM1L
14	22134170	G	A	3196	0.00109512	--	-1.3031	0.379351	0.00369202	0.000592408	OR4E2
20	12354153	T	G	3196	0.0328536	++	0.242592	0.0709247	0.0036606	0.000625243	-
5	139938237	C	T	3196	0.0192428	--	-0.316952	0.0929191	0.00364059	0.00064711	APBB3
1	22149897	G	A	3196	0.0017209	--	-1.04821	0.307522	0.00363526	0.00065306	LDLRAD2,HSPG2
1	11014199	G	C	3196	0.00109512	-?	-1.28852	0.378622	0.0036238	0.000666048	C1orf127
6	144263042	T	G	3196	0.00500626	--	-0.605674	0.178918	0.00358561	0.000711251	PLAGL1
9	139838414	C	T	3195	0.00344288	++	0.801767	0.236868	0.00358602	0.000712125	FBXW5
7	48269463	A	G	3196	0.00250313	--	-0.868839	0.257113	0.00357291	0.000726962	ABCA13
16	57091999	G	A	3196	0.0212766	++	0.295048	0.0874318	0.0035632	0.000739212	NLRC5
6	35209425	G	A	3196	0.00860451	++	0.477389	0.14176	0.00354839	0.000758291	SCUBE3
17	27580775	G	A	3196	0.00422403	-+	-0.651829	0.193674	0.00354421	0.000763759	CRYBA1
6	31496921	A	G	3196	0.0164268	++	0.344128	0.102935	0.0034971	0.000828291	MCCD1
10	63814914	G	A	3196	0.0458385	++	0.20246	0.0605823	0.00349444	0.000832098	ARID5B
1	59004762	G	A	3196	0.00312891	++	0.755561	0.226889	0.00346981	0.000868169	OMA1
7	21628237	T	C	3196	0.0147059	--	-0.348182	0.105023	0.00343902	0.000915498	DNAH11
8	48878762	T	C	3196	0.00140801	--	-1.10677	0.333921	0.00343729	0.000918228	MCM4
7	156755831	A	G	3196	0.00156446	++	1.05063	0.317633	0.00342328	0.000940694	NOM1
5	90040890	T	C	3196	0.0281602	--	-0.252598	0.0765566	0.00340634	0.000968585	GPR98
16	22291670	G	A	3196	0.00109512	+?	1.24729	0.378622	0.00339559	0.000986729	EEF2K
#Genomic Control for pooled sample is: 0.923676
#Genomic Control for study 0 is: 0.929579
#Genomic Control for study 1 is: 0.94216

## Sheet: hepc_TS_sub
##Method=SinglevarScore
##STUDY_NUM=2
##TotalSampleSize=2618
#CHROM	POSITION	Reference allele	Alternative allele	N	Pooled alternative allele frequency	Direction (NBS, VB)	Effect size	Standard deviation of effect size	Explained variance	P-value	GENE
4	673772	C	T	2618	0.0122231	--	-0.525236	0.124485	0.00679992	2.45101e-05	MYL5
21	47836466	C	T	2618	0.00114591	++	1.66318	0.408471	0.00633268	4.6666e-05	PCNT
1	28800436	A	G	2618	0.0013369	--	-1.49818	0.378153	0.00599549	7.43733e-05	PHACTR4
23	96167327	C	T	668	0.0187126	+?	0.45505	0.115302	0.0233167	7.92722e-05	-
19	18502861	C	T	2618	0.01356	--	-0.468395	0.120533	0.00576826	0.000101893	LRRC25
4	87692496	G	A	2618	0.0013369	--	-1.42889	0.378182	0.0054529	0.000157891	PTPN13
1	113933675	A	G	2618	0.00496562	++	0.734553	0.197009	0.00531013	0.000192603	MAGI3
11	124740063	C	T	2618	0.00152788	--	-1.29442	0.353817	0.0051124	0.000253744	ROBO3
18	9258135	A	C	2618	0.0192895	--	-0.362116	0.0997104	0.00503785	0.000281585	ANKRD12
14	45711988	C	A	2618	0.00458365	--	-0.741526	0.204946	0.00500037	0.000296721	MIS18BP1
11	59271476	C	G	2618	0.00190985	--	-1.14309	0.316924	0.00496915	0.000309958	OR4D11
15	86800154	C	T	2618	0.0190985	++	0.363597	0.100913	0.00495875	0.0003145	AGBL1
11	57958181	C	T	2618	0.00171887	--	-1.18114	0.333933	0.00477878	0.000404596	OR9Q2
11	57982559	T	A	2618	0.00171887	--	-1.18114	0.333933	0.00477878	0.000404596	OR1S1
11	59421532	T	C	2618	0.00152788	?-	-1.24847	0.354269	0.00474369	0.000424993	PATL1
3	154859855	G	A	2618	0.00248281	-?	-0.980435	0.278532	0.00473279	0.000431538	MME
8	17612387	G	C	2618	0.0013369	+-	-1.33083	0.378348	0.00472601	0.000435658	MTUS1
10	63814914	G	A	2618	0.0464095	++	0.233109	0.0664391	0.00470218	0.000450463	ARID5B
21	45753117	C	A	2618	0.0103132	--	-0.465001	0.132753	0.00468648	0.000460492	C21orf2
3	185146499	G	A	2618	0.0013369	--	-1.30723	0.378293	0.00456117	0.000549075	MAP3K13
8	110535547	G	A	2618	0.00114591	?-	-1.40437	0.408732	0.00450936	0.000590561	PKHD1L1
2	187702055	G	A	2618	0.00210084	++	1.03673	0.302048	0.00449992	0.000598454	ZSWIM2
12	57324019	T	C	2618	0.00190985	+?	1.08854	0.317237	0.00449733	0.000600634	SDR9C7
17	37370522	T	C	2618	0.00744843	--	-0.55244	0.161244	0.00448368	0.000612279	STAC2
1	209788656	T	C	2618	0.00114591	+-	1.39733	0.408668	0.00446568	0.00062798	LAMB3
2	227915847	C	T	2618	0.0179526	++	0.358946	0.105128	0.00445297	0.000639312	COL4A4
7	156755831	A	G	2618	0.00171887	++	1.13471	0.333676	0.00441721	0.000672319	NOM1
20	60885119	C	A	2618	0.00305577	++	0.851491	0.250676	0.00440723	0.000681831	LAMA5
5	16681986	C	T	2618	0.00248281	++	0.933497	0.27782	0.00431252	0.000779187	MYO10
14	23346279	G	A	2618	0.00572956	++	0.61802	0.183995	0.00430947	0.000782538	LRP10
1	45267393	C	T	2618	0.00229183	++	0.968077	0.289125	0.0042823	0.000813107	PLK3
1	40756572	G	A	2618	0.00286478	++	0.864875	0.259297	0.00424955	0.000851572	ZMPSTE24
7	25182373	C	T	2618	0.0349503	--	-0.248993	0.0748574	0.00422605	0.000880296	C7orf31
8	133053823	C	A	2618	0.00152788	--	-1.17778	0.354171	0.00422409	0.000882733	OC90
11	86666031	G	A	2617	0.0217807	++	0.375643	0.113085	0.00421634	0.000894477	FZD4
3	46747392	C	T	2618	0.00114591	++	1.35536	0.408378	0.0042074	0.00090379	TMIE
6	83848454	A	G	2618	0.0013369	--	-1.25525	0.378348	0.00420442	0.000907602	DOPEY1
10	22019855	G	A	2618	0.0026738	++	0.884508	0.267773	0.00416773	0.000955895	MLLT10
22	46654454	C	T	2618	0.00324675	++	0.802568	0.243345	0.0041548	0.000973515	PKDREJ
7	94294982	C	T	2618	0.0490833	--	-0.211536	0.0641754	0.00415012	0.000979986	PEG10
2	138030234	C	T	2618	0.013751	--	-0.394499	0.119765	0.00414441	0.000987916	THSD7B
#Genomic Control for pooled sample is: 0.984871
#Genomic Control for study 0 is: 0.98418
#Genomic Control for study 1 is: 1.01128
