# Supplementary material for: Meta-GWAS and Meta-Analysis of Exome Array Studies Do Not Reveal Genetic Determinants of Serum Hepcidin
Source: PLoS One. 2016 Nov 15;11(11):e0166628. doi: 10.1371/journal.pone.0166628 (PMC5112847; doi:10.1371/journal.pone.0166628)
Supplement: S13 Table — (XLSX) [file pone.0166628.s013.xlsx]

## Sheet: hepcidin_all
##Method=SKAT
##STUDY_NUM=2
##TotalSampleSize=3226
#Gene	Number of SNVs	SNVs	Average allele frequency	Minimal allele frequency	Maximal allele frequency	Test statistic	P-value DAVIES	P-value LIU
LRRC25	4	19:18502861:C:T;19:18507074:G:T;19:18507136:G:C;19:18507752:T:C	0.00383602	0.000774954	0.0127092	182702	1.0992e-06	4.65961e-07
TMEM132E	8	17:32953316:G:A;17:32953335:A:C;17:32955650:C:T;17:32957114:G:A;17:32959880:G:A;17:32959924:C:T;17:32962050:C:T;17:32962064:C:A	0.00883447	0.000154991	0.0247985	399389	1.34445e-06	1.26588e-06
TNKS1BP1	18	11:57068494:G:A;11:57068505:C:T;11:57069375:A:G;11:57069568:T:C;11:57069692:C:T;11:57070055:C:T;11:57070069:C:T;11:57075873:C:G;11:57076187:C:A;11:57076524:C:T;11:57077033:C:T;11:57077132:C:T;11:57080021:C:T;11:57080352:G:A;11:57080394:A:C;11:57080613:C:T;11:57080697:C:T;11:57087817:C:T	0.00838672	0.000154991	0.0365778	607043	1.95135e-06	4.4904e-07
NLRP9	10	19:56223314:G:A;19:56226457:G:A;19:56235368:T:C;19:56235382:G:A;19:56241342:C:T;19:56243611:C:A;19:56243929:G:A;19:56249486:C:A;19:56249615:G:C;19:56249649:T:G	0.00226286	0.000154991	0.0066646	298695	1.97938e-06	1.86164e-07
DISC1	10	1:231829578:G:A;1:231829700:C:T;1:231829752:C:T;1:231829983:G:T;1:231830364:C:T;1:231885807:G:A;1:231902912:C:T;1:231902975:C:T;1:231906801:C:A;1:232144739:G:C	0.00201552	0.000154991	0.00821451	109823	2.1133e-06	1.59353e-06
GSG2	8	17:3627347:C:T;17:3627456:T:A;17:3628010:G:A;17:3628586:T:C;17:3628883:C:T;17:3629076:G:A;17:3629345:A:G;17:3629444:T:C	0.00141429	0.000154991	0.00805952	66269.5	2.51339e-06	2.10989e-07
VIPR2	3	7:158823395:A:G;7:158824645:C:T;7:158829484:G:A	0.000774954	0.000154991	0.00139492	14980.5	2.58531e-06	4.15009e-06
ZNF76	10	6:35248983:G:A;6:35253974:C:T;6:35255567:A:T;6:35255590:G:A;6:35259365:G:A;6:35259397:C:T;6:35259478:G:A;6:35260700:G:A;6:35262984:G:C;6:35263009:C:T	0.00413825	0.000154991	0.017359	362297	2.92044e-06	2.69943e-07
ST6GALNAC3	1	1:76878014:A:G	0.00154991	0.00154991	0.00154991	12537.4	3.644e-06	3.41809e-06
TMEM43	3	3:14170981:C:T;3:14180731:C:T;3:14180744:G:C	0.00330647	0.000309981	0.00852449	109429	3.69213e-06	1.03684e-06
BDH1	3	3:197238857:C:T;3:197239190:G:A;3:197241284:A:G	0.000929944	0.000154991	0.00247985	13275.7	3.83654e-06	3.81567e-06
TANK	6	2:162061198:G:T;2:162061258:C:A;2:162087835:G:A;2:162087863:A:G;2:162091931:C:G;2:162091932:G:A	0.00123996	0.000154991	0.00464972	37434.7	4.03301e-06	2.54638e-06
SLC22A2	4	6:160663420:T:G;6:160664685:G:A;6:160664733:C:A;6:160668329:A:C	0.000619999	0.000154991	0.00123993	12483.1	4.25889e-06	6.34705e-06
ZNF488	4	10:48370683:G:A;10:48370732:G:A;10:48371220:T:C;10:48371397:G:A	0.00240236	0.000154991	0.00526968	85198.2	4.31245e-06	4.97485e-06
SLC20A1	2	2:113404460:G:A;2:113418056:A:G	0.00147241	0.000619963	0.00232486	24750.1	4.31672e-06	6.37772e-06
OR4A15	4	11:55135417:C:T;11:55135658:T:G;11:55135807:C:T;11:55136333:C:T	0.00065871	0.000154991	0.00108493	12652.7	4.43114e-06	6.43807e-06
ENKUR	3	10:25273744:T:C;10:25288415:C:T;10:25288470:A:T	0.00279055	0.000154991	0.00588965	54216.2	4.67194e-06	1.40924e-06
HEATR1	41	1:236716888:G:A;1:236716900:G:A;1:236716934:A:G;1:236720535:G:A;1:236721600:G:A;1:236721679:G:C;1:236721745:T:C;1:236721780:C:T;1:236722318:T:C;1:236723108:C:T;1:236724529:C:T;1:236729965:G:A;1:236729999:G:C;1:236730157:A:G;1:236730158:T:C;1:236732375:T:C;1:236732395:A:C;1:236734764:C:T;1:236734770:T:G;1:236735823:C:T;1:236737983:A:G;1:236737999:C:T;1:236740135:T:C;1:236744626:C:T;1:236746426:T:C…	0.00616668	0.000154991	0.0468072	886324	4.78711e-06	1.08374e-06
MICAL1	16	6:109765938:C:T;6:109766439:C:T;6:109767362:C:G;6:109767396:G:A;6:109767446:G:A;6:109768336:G:A;6:109768363:C:T;6:109768568:G:T;6:109769091:C:A;6:109771258:G:A;6:109771594:G:A;6:109771691:G:A;6:109773569:T:C;6:109774960:C:T;6:109774985:C:T;6:109775149:C:A	0.00156773	0.000154991	0.0103844	260127	4.91105e-06	1.66933e-06
PKDCC	5	2:42280404:G:A;2:42280448:G:A;2:42281194:C:T;2:42281312:G:A;2:42282440:G:A	0.00409175	0.000154991	0.015964	106508	5.26429e-06	4.97065e-07
KLHL8	5	4:88085076:T:C;4:88085192:C:T;4:88099704:T:C;4:88116529:C:G;4:88116637:T:C	0.000526968	0.000154991	0.00108493	16843.7	6.1333e-06	1.24456e-06
CPN2	6	3:194061810:C:A;3:194061955:C:T;3:194062035:C:T;3:194062677:G:A;3:194063040:T:A;3:194063253:G:A	0.000594131	0.000154991	0.00123993	27221.8	7.33071e-06	1.91819e-06
ZNF570	3	19:37975093:A:G;19:37975192:G:A;19:37975197:A:G	0.000826617	0.000154991	0.00216987	12404.9	7.66546e-06	7.93381e-06
TIGD6	6	5:149374994:G:C;5:149375034:G:A;5:149375411:A:C;5:149375607:C:T;5:149375695:C:T;5:149375886:C:T	0.00147241	0.000154991	0.00402976	117268	7.7062e-06	6.4204e-06
AVEN	6	15:34158888:G:C;15:34159749:G:T;15:34159941:T:G;15:34159969:C:A;15:34159986:T:C;15:34168130:T:A	0.0118003	0.000154991	0.0373528	479502	7.71397e-06	3.38575e-06
ADAL	4	15:43627351:T:C;15:43638141:G:T;15:43641186:G:A;15:43641232:G:A	0.000891197	0.000154991	0.00185989	63998.7	8.60806e-06	1.7039e-06
GPR146	8	7:1097255:T:C;7:1097336:C:T;7:1097555:G:A;7:1097614:G:T;7:1097814:C:A;7:1097933:C:T;7:1097947:G:A;7:1098100:G:A	0.00366185	0.000154991	0.0207688	244512	8.68906e-06	4.89189e-06
METTL8	4	2:172180813:G:A;2:172180842:C:T;2:172182377:C:T;2:172182386:C:G	0.000776567	0.000154991	0.00171135	16090.7	8.88176e-06	1.7933e-06
CECR5	2	22:17618937:G:A;22:17619076:C:G	0.0016274	0.000464972	0.00278983	66028.3	9.16565e-06	7.54145e-06
KRT19	3	17:39680084:G:A;17:39680218:G:A;17:39680672:C:T	0.00263484	0.000464972	0.00573466	102352	9.44792e-06	2.02419e-06
DPP8	2	15:65756196:G:T;15:65782596:C:A	0.000697458	0.000619963	0.000774954	25871.1	9.72703e-06	3.32854e-06
OR10G2	5	14:22102362:C:T;14:22102754:G:A;14:22102871:T:C;14:22102976:G:A;14:22102984:T:A	0.000309981	0.000154991	0.000774954	12310	9.99104e-06	8.59468e-06
RELL1	4	4:37633026:C:T;4:37633027:G:A;4:37636636:C:T;4:37651063:C:T	0.00329355	0.000154991	0.0125542	140006	1.01359e-05	8.64923e-06
C9orf6	2	9:111696795:C:T;9:111698617:A:G	0.0127092	0.000929944	0.0244885	118853	1.09249e-05	7.80559e-06
C7orf26	5	7:6631283:A:G;7:6631460:C:G;7:6634211:C:T;7:6639612:C:T;7:6647725:C:T	0.00108493	0.000154991	0.00371978	86571.4	1.09547e-05	4.15022e-06
POLR1A	14	2:86255790:T:C;2:86258589:G:A;2:86258619:T:C;2:86258721:C:T;2:86260785:C:T;2:86269166:C:T;2:86276315:T:C;2:86281301:C:T;2:86292416:G:A;2:86292438:G:C;2:86292453:C:T;2:86292464:T:C;2:86305404:T:C;2:86317012:C:G	0.00162936	0.000154991	0.0122717	141169	1.11126e-05	3.25734e-07
C9orf50	8	9:132374678:T:C;9:132374704:C:A;9:132375739:A:G;9:132375822:C:T;9:132377786:C:T;9:132381848:G:A;9:132381914:C:T;9:132382043:T:C	0.00895071	0.000619963	0.0454123	428285	1.15517e-05	4.97044e-06
TTC21A	13	3:39150586:T:C;3:39161453:C:T;3:39162561:A:G;3:39166829:A:C;3:39166887:C:A;3:39170370:C:T;3:39170614:C:A;3:39170800:C:T;3:39176660:C:T;3:39178505:G:A;3:39178808:G:A;3:39179820:T:G;3:39180100:G:A	0.00737994	0.000154991	0.0413825	359438	1.17197e-05	2.84281e-06
ZMYND10	6	3:50379081:G:A;3:50379257:G:A;3:50379973:C:T;3:50379974:G:A;3:50379980:C:T;3:50382964:A:C	0.00100744	0.000154991	0.00480471	28982.9	1.2101e-05	1.02593e-05
GZMM	9	19:547346:C:T;19:548612:G:A;19:548955:C:T;19:548959:C:T;19:549055:G:A;19:549063:C:T;19:549171:C:T;19:549667:G:A;19:549781:G:A	0.00449483	0.000154991	0.0299132	277984	1.3062e-05	7.38083e-06
BLOC1S3	2	19:45682571:G:A;19:45682876:C:G	0.0180057	0.00139492	0.0346166	22371.2	1.47116e-05	1.23428e-05
RLBP1	3	15:89753595:G:A;15:89755113:A:C;15:89760470:G:A	0.000516636	0.000154991	0.000774954	11607.2	1.48482e-05	1.24581e-05
ZNF750	7	17:80788206:C:T;17:80788899:C:T;17:80789037:C:G;17:80789156:T:C;17:80789387:A:G;17:80789502:C:T;17:80790054:T:C	0.00141706	0.000154991	0.00604464	91988.6	1.52283e-05	1.26225e-05
SCGB1D2	2	11:62010775:T:C;11:62010944:T:C	0.000697458	0.000464972	0.000929944	22673.4	1.55175e-05	1.68048e-05
SLC1A6	3	19:15061155:G:A;19:15067354:C:T;19:15083718:C:T	0.00103327	0.000154991	0.00247985	40466.3	1.60392e-05	1.05453e-05
CDC20	2	1:43826794:G:A;1:43828736:G:A	0.00371978	0.000309981	0.00712957	98698.9	1.61306e-05	1.56597e-05
TNFRSF4	4	1:1147337:C:T;1:1147462:A:G;1:1148449:A:G;1:1149105:G:A	0.000868054	0.000154991	0.00285225	11596.4	1.61454e-05	1.56891e-05
MEOX2	4	7:15652068:T:G;7:15725806:G:C;7:15725823:G:T;7:15725967:G:T	0.00189864	0.000154991	0.00542467	49476.5	1.61533e-05	1.15962e-05
CLDN17	3	21:31538358:T:C;21:31538704:C:T;21:31538811:A:G	0.00134325	0.000154991	0.00356479	9686.07	1.62659e-05	1.83161e-05
TBPL1	1	6:134303785:C:A	0.00294482	0.00294482	0.00294482	50467.6	1.62954e-05	1.59854e-05
IFT172	18	2:27668298:C:T;2:27669137:A:G;2:27671847:G:A;2:27676887:G:A;2:27677464:A:C;2:27677498:C:A;2:27677499:G:A;2:27681665:C:T;2:27682262:A:C;2:27682309:C:T;2:27684228:G:A;2:27684660:C:T;2:27685971:C:T;2:27685995:T:C;2:27693802:G:C;2:27695208:T:A;2:27695215:C:T;2:27702971:C:G	0.00259179	0.000154991	0.0134842	260539	1.71737e-05	5.28799e-06
TMEM18	2	2:669801:T:C;2:672826:G:A	0.00178239	0.000154991	0.0034098	48999.2	1.79883e-05	1.66485e-05
MFI2	12	3:196735687:C:T;3:196736575:A:G;3:196736683:G:A;3:196737584:C:T;3:196737665:C:T;3:196742243:C:T;3:196743239:C:T;3:196743993:C:T;3:196743994:G:A;3:196751257:T:C;3:196753581:G:A;3:196754668:C:T	0.00404267	0.000154991	0.0182889	357973	1.85951e-05	1.60581e-05
HPGDS	4	4:95220672:C:T;4:95220779:A:G;4:95223349:A:G;4:95229850:T:C	0.00259609	0.00108493	0.00309981	217981	1.86267e-05	1.07284e-05
TRMT2A	6	22:20101289:C:T;22:20102537:C:T;22:20102855:G:A;22:20103263:G:T;22:20103645:A:G;22:20104101:C:T	0.00570882	0.000154991	0.032548	154964	1.87762e-05	1.28656e-05
RHBDD3	4	22:29656431:C:T;22:29656585:G:A;22:29656697:C:A;22:29656706:T:C	0.00308744	0.000570451	0.00852449	96308.5	1.90305e-05	1.05912e-05
GDPD5	6	11:75148019:C:T;11:75148020:G:A;11:75148031:C:T;11:75150970:C:T;11:75153469:C:T;11:75154251:G:A	0.000568299	0.000154991	0.00139492	32888.9	1.96909e-05	1.63914e-05
RELA	2	11:65421892:G:A;11:65425764:C:T	0.00371978	0.000464972	0.00697458	209242	2.01566e-05	1.89104e-05
RTN1	4	14:60074126:T:A;14:60194375:C:G;14:60212701:C:T;14:60212912:C:T	0.00240236	0.000154991	0.00821451	36210.8	2.09922e-05	1.3357e-05
CYC1	2	8:145150833:T:C;8:145151262:A:G	0.00317731	0.000309981	0.00604464	8433.55	2.27425e-05	2.19391e-05
SERPINB1	1	6:2836460:G:A	0.00108493	0.00108493	0.00108493	10688.6	2.29937e-05	2.22301e-05
OR5B17	7	11:58125774:A:G;11:58125873:G:A;11:58126173:C:A;11:58126184:C:T;11:58126185:G:A;11:58126340:C:T;11:58126493:T:C	0.00538839	0.000154991	0.0182889	165349	2.3079e-05	2.48602e-05
SLC22A5	7	5:131705800:C:T;5:131706028:G:T;5:131714106:C:T;5:131721062:C:T;5:131722826:A:G;5:131728298:G:A;5:131729380:G:A	0.00141706	0.000154991	0.00542467	110951	2.34053e-05	1.56226e-05
FAM102A	2	9:130706921:G:A;9:130707928:C:T	0.00147241	0.000464972	0.00247985	29814.8	2.34991e-05	2.32865e-05
GPR12	2	13:27333463:A:C;13:27333576:C:T	0.00108493	0.000154991	0.00201488	13094.7	2.39285e-05	1.7133e-05
CD5L	4	1:157803108:C:T;1:157804260:G:A;1:157805650:A:T;1:157805673:C:A	0.00600589	0.00154991	0.0139492	227815	2.40656e-05	1.47892e-05
KNTC1	12	12:123026621:C:T;12:123032478:C:T;12:123034383:C:A;12:123042004:C:A;12:123067510:A:G;12:123073331:A:G;12:123082348:G:A;12:123082387:C:T;12:123082465:C:G;12:123087655:C:A;12:123100056:A:G;12:123106455:G:T	0.00107205	0.000154991	0.0034098	67438	2.44466e-05	1.84912e-05
LIPG	3	18:47101838:G:A;18:47109939:G:A;18:47109955:A:G	0.00278983	0.000154991	0.00743955	100144	2.51454e-05	2.5251e-05
P2RX3	4	11:57114074:C:T;11:57114109:G:A;11:57115686:G:A;11:57137450:G:A	0.00844699	0.000154991	0.033013	152241	2.53988e-05	1.24304e-05
DBNDD1	2	16:90075721:G:A;16:90075750:C:A	0.000309981	0.000154991	0.000464972	11007.7	2.55962e-05	2.57806e-05
CYP26A1	2	10:94834578:G:A;10:94834752:G:T	0.00271234	0.0017049	0.00371978	36832.4	2.59351e-05	2.70032e-05
TSTD2	7	9:100364783:C:T;9:100364786:G:T;9:100364842:C:T;9:100364900:A:C;9:100367147:C:A;9:100372648:T:C;9:100373978:G:A	0.000664246	0.000154991	0.00216987	23742.3	2.61526e-05	1.26766e-05
ZNF837	1	19:58879118:G:A	0.00216987	0.00216987	0.00216987	19784.9	2.69038e-05	2.81281e-05
SPRR4	2	1:152944389:G:A;1:152944499:C:T	0.000697458	0.000309981	0.00108493	20762.4	2.78159e-05	2.91668e-05
ANP32C	2	4:165118446:A:G;4:165118467:T:C	0.00123993	0.000154991	0.00232486	10684.2	3.04036e-05	3.38813e-05
SLC2A8	4	9:130165993:G:A;9:130166017:C:T;9:130166024:C:T;9:130166296:C:T	0.00050372	0.000154991	0.000929944	12678.3	3.15876e-05	3.20375e-05
ORM2	4	9:117093110:T:C;9:117093130:G:A;9:117093939:G:C;9:117093948:T:G	0.00700095	0.000309981	0.0258834	82283.6	3.16755e-05	2.95117e-05
ANKRD45	3	1:173594022:C:T;1:173596257:A:T;1:173628546:T:A	0.00237652	0.000154991	0.00480471	116287	3.21337e-05	3.25564e-05
TMEM14B	2	6:10749489:C:T;6:10751452:G:A	0.000852449	0.000154991	0.00154991	69179.5	3.24263e-05	3.5848e-05
NFX1	11	9:33294555:C:T;9:33294636:A:C;9:33295288:A:G;9:33311139:C:T;9:33313696:A:G;9:33318937:C:T;9:33351709:C:T;9:33364731:G:A;9:33366682:G:A;9:33367523:G:A;9:33367587:C:T	0.00219805	0.000154991	0.0139492	208290	3.36592e-05	2.56109e-05
SULF1	10	8:70498639:C:G;8:70514019:G:A;8:70515440:G:A;8:70515476:A:G;8:70533375:C:G;8:70533481:C:T;8:70536177:A:G;8:70550806:C:T;8:70550982:G:A;8:70551073:G:A	0.00136392	0.000154991	0.00464972	76314.4	3.38515e-05	1.59057e-05
TF	6	3:133467337:G:T;3:133467366:G:A;3:133467377:T:A;3:133474225:C:T;3:133476769:C:T;3:133496032:G:A	0.00160157	0.000154991	0.00681959	110186	3.5405e-05	2.6957e-05
CENPF	39	1:214791951:C:T;1:214794043:A:G;1:214794049:C:T;1:214794059:C:A;1:214795454:C:T;1:214795521:T:C;1:214802390:A:G;1:214813267:A:G;1:214813782:A:G;1:214813941:C:G;1:214814059:T:G;1:214814125:G:A;1:214814733:T:G;1:214814778:G:A;1:214814995:C:T;1:214815116:A:T;1:214815298:A:G;1:214815304:C:T;1:214815492:A:G;1:214815916:T:C;1:214816029:T:A;1:214816036:A:G;1:214816297:A:G;1:214817958:C:T;1:214818021:A:G…	0.0199421	0.000154991	0.049907	4019150	3.5527e-05	2.61037e-05
NAB2	1	12:57485513:C:G	0.000464972	0.000464972	0.000464972	30798.7	3.77245e-05	4.1185e-05
GIPR	5	19:46176175:C:G;19:46177999:G:A;19:46178020:G:A;19:46178071:C:T;19:46180976:A:G	0.00130192	0.000154991	0.00418475	99238.7	3.77755e-05	2.49429e-05
OR10W1	6	11:58034457:C:T;11:58034463:C:T;11:58034597:C:G;11:58034651:C:T;11:58034840:C:T;11:58035062:G:T	0.00635462	0.000619963	0.0125542	289056	3.84248e-05	3.27465e-05
MTMR4	5	17:56572427:G:A;17:56573089:C:T;17:56573275:C:G;17:56585610:G:C;17:56586149:C:T	0.000433974	0.000154991	0.00108493	12389.5	3.89542e-05	3.78711e-05
FBXO43	3	8:101153272:G:A;8:101154066:G:A;8:101154177:G:A	0.000826617	0.000774954	0.000929944	44229.5	4.00471e-05	3.57227e-05
ST6GALNAC4	2	9:130674773:C:T;9:130677075:C:T	0.00100744	0.000154991	0.00185989	9558.2	4.10975e-05	4.40314e-05
PTPDC1	7	9:96846852:C:T;9:96847544:C:T;9:96859692:A:T;9:96860142:G:A;9:96860214:G:A;9:96860820:G:A;9:96870198:C:T	0.00219203	0.000154991	0.00960942	138476	4.42073e-05	2.77885e-05
PCDHB5	3	5:140515038:A:T;5:140515483:T:C;5:140516262:T:C	0.00511469	0.000309981	0.0147241	472488	4.43013e-05	4.53127e-05
MFHAS1	5	8:8748032:G:C;8:8748068:T:C;8:8748306:C:G;8:8749041:G:T;8:8749944:G:T	0.00130192	0.000309981	0.00294482	178290	4.53462e-05	2.98216e-05
SDF4	3	1:1152917:G:A;1:1153099:G:A;1:1164065:G:A	0.000309981	0.000154991	0.000619963	10295.1	4.57801e-05	4.62679e-05
PRM3	2	16:11367302:C:T;16:11367446:A:G	0.00201488	0.000464972	0.00356479	8718.17	4.76616e-05	4.80785e-05
GRN	5	17:42427605:C:A;17:42428954:G:A;17:42429110:G:A;17:42429500:C:T;17:42429835:G:A	0.000402976	0.000154991	0.000929944	10184.8	4.80738e-05	4.84728e-05
TCF25	5	16:89940232:A:C;16:89952262:G:A;16:89965023:C:A;16:89972604:G:A;16:89972691:C:T	0.00111593	0.000309981	0.00216987	76356.6	5.1834e-05	3.8113e-05
C10orf129	4	10:96954252:C:T;10:96961777:G:C;10:96967024:C:T;10:96970475:A:G	0.000619963	0.000464972	0.000929944	65994.1	5.26464e-05	3.48518e-05
FCRL2	11	1:157716528:A:G;1:157718731:G:C;1:157737287:C:T;1:157738309:G:T;1:157738326:C:T;1:157738374:G:C;1:157738438:T:A;1:157739716:C:G;1:157739752:C:A;1:157739773:G:A;1:157739860:G:A	0.00335344	0.000154991	0.0283633	224477	5.29024e-05	4.154e-05
KIAA0753	15	17:6493107:T:C;17:6493228:C:T;17:6498301:C:T;17:6499540:C:T;17:6511741:T:C;17:6515283:C:T;17:6515450:G:A;17:6524149:T:C;17:6524225:T:C;17:6528146:G:A;17:6531500:C:T;17:6531533:T:C;17:6531552:A:C;17:6531919:A:G;17:6532012:G:A	0.0048048	0.000154991	0.0277433	355325	5.57685e-05	3.87737e-05
OR4E2	7	14:22133333:G:C;14:22133463:A:G;14:22133703:T:G;14:22133790:G:A;14:22133994:G:A;14:22134005:C:G;14:22134170:G:A	0.000841378	0.000154991	0.00356479	60910.5	5.62021e-05	3.65492e-05
CD151	1	11:836407:G:A	0.00108493	0.00108493	0.00108493	19227.2	5.72476e-05	5.75505e-05
NLRC5	18	16:57059280:A:T;16:57059318:G:A;16:57059484:C:T;16:57060201:C:T;16:57060264:C:T;16:57060272:G:C;16:57067541:G:A;16:57068106:A:G;16:57075961:G:A;16:57081494:C:T;16:57088996:G:A;16:57091999:G:A;16:57093436:G:T;16:57095409:G:A;16:57099155:G:A;16:57100493:G:A;16:57112967:C:A;16:57113168:G:A	0.00575154	0.000154991	0.0249612	397841	5.73935e-05	5.58715e-05
MCAM	5	11:119180610:C:A;11:119182785:C:T;11:119183071:G:A;11:119185563:C:T;11:119185677:T:C	0.00942892	0.000154991	0.0441998	67144.6	5.80572e-05	4.57515e-05
MPO	8	17:56348106:T:C;17:56349122:T:G;17:56349236:G:A;17:56350196:G:A;17:56350259:G:A;17:56352920:C:T;17:56356502:A:G;17:56356914:T:C	0.00538594	0.000154991	0.0212337	151028	5.91357e-05	5.15521e-05
ANKRD12	14	18:9254626:T:C;18:9254857:C:G;18:9255081:A:G;18:9255471:A:G;18:9255718:G:A;18:9255788:T:G;18:9256216:C:T;18:9256258:T:C;18:9256270:A:T;18:9256299:C:A;18:9257241:A:G;18:9257802:T:C;18:9257934:A:C;18:9258135:A:C	0.00826986	0.000154991	0.0297582	464471	6.17039e-05	5.73479e-05
DHX36	2	3:153993991:G:A;3:154032856:G:T	0.0016274	0.000154991	0.00309981	17281.8	6.29311e-05	6.24812e-05
RLTPR	8	16:67680806:G:A;16:67682800:G:T;16:67683449:A:G;16:67683472:C:A;16:67685832:G:A;16:67685900:C:T;16:67688567:A:C;16:67690422:G:C	0.00559904	0.000154991	0.0229386	169112	6.29777e-05	4.95983e-05
PRICKLE1	4	12:42853871:G:A;12:42853891:G:A;12:42863262:A:G;12:42863266:C:T	0.00108493	0.000309981	0.00201488	30514.2	6.74677e-05	5.51985e-05
SPACA4	2	19:49110435:G:A;19:49110449:G:A	0.000774954	0.000154991	0.00139492	84292.5	6.90082e-05	6.22168e-05
NID2	23	14:52473372:T:C;14:52477613:C:T;14:52477765:C:T;14:52481774:G:A;14:52481922:G:T;14:52486783:T:C;14:52493937:C:T;14:52493984:T:C;14:52493997:G:A;14:52495481:C:T;14:52496390:G:A;14:52496399:T:C;14:52505546:C:T;14:52507491:C:A;14:52507501:T:C;14:52508842:C:A;14:52508948:G:A;14:52509601:C:T;14:52509631:G:C;14:52520302:G:A;14:52520341:G:A;14:52520942:C:T;14:52527040:C:T	0.00435322	0.000154991	0.0458772	262036	7.03434e-05	4.17168e-05
GABRA4	2	4:46930510:C:T;4:46967058:T:C	0.00185989	0.000929944	0.00278983	28383.1	7.16067e-05	6.97851e-05
BNC2	6	9:16419367:T:C;9:16419498:T:C;9:16419519:G:A;9:16435888:G:T;9:16436033:C:T;9:16436324:G:T	0.00870531	0.000154991	0.0278983	196000	7.49675e-05	4.87951e-05
TNFRSF19	4	13:24167538:C:T;13:24233219:C:T;13:24242166:C:T;13:24243247:G:A	0.0075558	0.000154991	0.0147241	234934	7.71185e-05	5.23077e-05
C1orf9	4	1:172526875:G:A;1:172544716:G:A;1:172548342:A:G;1:172558594:A:G	0.00065871	0.000154991	0.00123993	29220.5	8.14247e-05	5.88941e-05
LETMD1	4	12:51442209:G:A;12:51442215:C:T;12:51447585:C:T;12:51451867:G:A	0.00158865	0.000309981	0.00371978	194055	8.55762e-05	8.12706e-05
DPH2	4	1:44437266:A:G;1:44437361:C:T;1:44437419:G:A;1:44437992:A:G	0.000581311	0.000154991	0.000774954	9648.99	8.77906e-05	8.16532e-05
HNRNPUL1	1	19:41774242:A:G	0.00557967	0.00557967	0.00557967	29222.7	8.86295e-05	9.22585e-05
PCNT	42	21:47754665:C:T;21:47754666:G:A;21:47766046:G:A;21:47766895:G:A;21:47776985:A:G;21:47777008:A:G;21:47783504:T:G;21:47786722:C:T;21:47786950:C:T;21:47808772:G:A;21:47809254:C:T;21:47811184:G:A;21:47817184:C:T;21:47817247:C:T;21:47817307:C:G;21:47817316:G:A;21:47818156:C:G;21:47819594:A:T;21:47822309:T:C;21:47831464:G:C;21:47831655:G:C;21:47831866:G:A;21:47832836:A:G;21:47836027:T:G;21:47836403:T:C…	0.00480337	0.000154991	0.0491321	335189	8.90165e-05	6.69164e-05
SULT1B1	3	4:70592915:G:A;4:70596340:C:G;4:70599952:C:T	0.000774954	0.000154991	0.0017049	9626.89	8.95416e-05	8.30601e-05
PRDM6	4	5:122435540:A:G;5:122506469:C:T;5:122506561:G:A;5:122506607:A:T	0.00469748	0.000154991	0.0166201	102588	9.10349e-05	6.7037e-05
OR10T2	5	1:158368679:G:T;1:158368794:A:G;1:158369040:A:G;1:158369105:C:T;1:158369138:A:G	0.0016429	0.000154991	0.00464972	143651	9.13276e-05	6.61832e-05
LASS4	4	19:8320555:G:A;19:8322805:G:A;19:8322856:C:T;19:8326672:G:A	0.00375852	0.000309981	0.0125542	139456	9.99424e-05	8.35532e-05
USP50	4	15:50793009:C:G;15:50833413:A:C;15:50836788:G:A;15:50836870:G:T	0.000309981	0.000154991	0.000619963	11480.7	0.000100335	9.40325e-05
AGPAT5	4	8:6588258:G:T;8:6590160:G:A;8:6599270:G:A;8:6614685:A:G	0.000774954	0.000309981	0.00154991	51835.7	0.000101159	8.30523e-05
LOC645971	1	19:49930295:C:G	0.0227836	0.0227836	0.0227836	142371	0.000102843	0.000102401
DLG1	10	3:196771513:G:A;3:196792163:C:T;3:196792663:C:A;3:196796090:G:A;3:196807928:A:C;3:196812562:A:C;3:196817888:C:T;3:196857533:C:T;3:196867023:T:C;3:197009609:G:A	0.00750155	0.000154991	0.0430874	203338	0.000110672	9.19761e-05
SLC6A4	5	17:28538374:T:C;17:28543225:C:A;17:28544299:C:T;17:28548810:C:G;17:28548856:C:T	0.00365778	0.000154991	0.016584	98143.6	0.000112398	8.34775e-05
HSD17B3	5	9:98997810:C:T;9:99006664:C:T;9:99015141:T:C;9:99064254:G:A;9:99064296:C:T	0.00641662	0.000154991	0.0230936	119885	0.000112407	0.000107613
FAM131B	4	7:143053713:C:T;7:143054020:C:T;7:143054028:T:C;7:143056458:C:T	0.000426224	0.000154991	0.00123993	19412.3	0.000115462	8.00497e-05
DIP2B	8	12:51065164:T:C;12:51068409:G:A;12:51072605:T:C;12:51080364:C:T;12:51080389:C:A;12:51108283:C:A;12:51112738:C:T;12:51125275:G:A	0.00480471	0.000154991	0.0265034	213047	0.000116065	9.89646e-05
ZNF274	5	19:58718279:A:G;19:58723706:G:C;19:58723785:A:C;19:58723818:A:G;19:58724380:G:A	0.0107564	0.000619963	0.0204588	203734	0.000117122	9.80846e-05
TH	4	11:2187275:G:A;11:2189843:C:T;11:2192950:C:T;11:2193001:C:T	0.00216987	0.000154991	0.00697458	13177.9	0.000122332	0.000124056
KRT16	3	17:39767338:T:C;17:39767367:A:G;17:39767731:G:A	0.000413309	0.000154991	0.000619963	9147.73	0.0001234	0.000125154
ABCF2	2	7:150905167:G:A;7:150912020:T:C	0.00271234	0.000154991	0.00526968	57529	0.000124124	0.000119137
MYL5	10	4:672459:A:G;4:673772:C:T;4:673778:T:C;4:673807:G:A;4:674328:C:T;4:674336:A:C;4:675682:G:A;4:675710:T:C;4:675772:A:G;4:675777:G:C	0.00421575	0.000154991	0.0125542	263911	0.000125967	0.000101129
KDM3A	8	2:86678235:C:T;2:86693572:A:G;2:86693737:G:T;2:86693974:G:A;2:86707449:G:A;2:86709215:C:G;2:86716518:G:A;2:86718276:T:C	0.000852449	0.000154991	0.0017049	30269.4	0.000126667	9.2139e-05
ALG11	3	13:52586598:G:C;13:52593260:T:G;13:52598189:A:G	0.00258318	0.000154991	0.00728456	38607.1	0.000128107	0.000129979
SFXN1	4	5:174937164:G:A;5:174940525:C:T;5:174948943:C:T;5:174953709:G:A	0.00127867	0.000154991	0.00356479	33022.3	0.000131404	0.00012378
ACSM3	7	16:20787240:T:C;16:20792122:C:T;16:20792321:G:C;16:20792417:C:T;16:20793081:C:T;16:20796338:G:A;16:20802007:C:G	0.00423197	0.000154991	0.00947499	244482	0.000135102	0.00011246
C9orf84	19	9:114449112:G:A;9:114453925:G:T;9:114453962:C:T;9:114456228:C:T;9:114462286:A:G;9:114469000:T:C;9:114470138:C:T;9:114470154:A:T;9:114475404:T:G;9:114475440:T:C;9:114480562:A:G;9:114484836:C:T;9:114508557:G:A;9:114510393:G:T;9:114510473:G:C;9:114518688:G:A;9:114521086:C:T;9:114521516:T:C;9:114538169:A:T	0.00538223	0.000154991	0.0282083	1561680	0.000141368	0.000103484
MAP7D1	11	1:36636835:C:T;1:36636854:G:A;1:36638089:A:G;1:36638146:G:A;1:36638206:G:A;1:36639040:G:T;1:36642361:C:T;1:36643685:C:A;1:36643703:A:G;1:36645144:A:G;1:36645291:G:A	0.00614327	0.000154991	0.032858	152870	0.000144141	0.000125371
APBA2	5	15:29346257:C:T;15:29346497:C:T;15:29346590:C:T;15:29393886:A:G;15:29398999:G:A	0.00102294	0.000154991	0.00185989	17670.5	0.000151311	0.000120133
MPHOSPH8	7	13:20216261:G:A;13:20216271:A:G;13:20224202:G:T;13:20224268:A:C;13:20224319:G:A;13:20233141:G:A;13:20244421:A:G	0.00546896	0.000154991	0.0361128	126733	0.000153054	0.000119966
SUSD2	9	22:24579503:T:A;22:24580235:A:G;22:24582080:C:T;22:24582236:C:T;22:24583271:G:A;22:24583365:G:A;22:24583377:C:G;22:24583953:C:T;22:24584280:G:A	0.00249722	0.000154991	0.0156541	75635.6	0.000154637	0.000134185
MLH1	10	3:37048495:G:C;3:37053550:G:A;3:37061893:T:C;3:37067255:G:A;3:37067306:G:A;3:37067410:G:A;3:37089130:A:G;3:37090074:A:G;3:37090471:A:G;3:37092019:G:A	0.000681959	0.000154991	0.00201488	47772.9	0.000155303	0.000108827
CSNK1G1	1	15:64496654:C:T	0.00774954	0.00774954	0.00774954	79070.6	0.000159167	0.000162263
C9orf103	1	9:86258357:G:A	0.00728456	0.00728456	0.00728456	171849	0.000163311	0.000166247
MUL1	2	1:20827826:A:G;1:20829761:A:C	0.0102294	0.00263484	0.0178239	174351	0.000164558	0.000167443
TRIM29	5	11:119998151:C:G;11:119998234:C:T;11:119998271:T:C;11:119999154:A:G;11:120008468:G:C	0.00235586	0.000154991	0.00898946	115944	0.000167444	0.00015734
RPTOR	3	17:78867557:G:A;17:78896587:G:A;17:78914365:C:T	0.00222182	0.000154991	0.00371978	60500	0.000168401	0.000145465
C1orf201	5	1:24687371:C:T;1:24696293:G:A;1:24706274:C:T;1:24706304:A:T;1:24710465:T:C	0.00216987	0.000464972	0.00635462	97850.6	0.000170334	0.000152025
ELMO3	9	16:67233243:G:A;16:67234599:G:A;16:67235477:G:A;16:67235937:A:C;16:67236109:A:T;16:67236872:C:T;16:67236899:G:A;16:67237090:G:A;16:67237668:A:G	0.00428808	0.000154991	0.0243335	149849	0.000171969	0.000119599
ADCK3	5	1:227149153:G:A;1:227153044:C:A;1:227174159:G:A;1:227174214:G:A;1:227174370:C:T	0.000433974	0.000154991	0.00108493	17319.6	0.000176328	0.000178687
OVOL1	2	11:65561574:C:T;11:65562052:G:A	0.00395226	0.000929944	0.00697458	89423.4	0.000179162	0.000155378
EXD2	3	14:69697203:G:C;14:69697289:G:A;14:69704434:A:G	0.0156541	0.00356479	0.0367328	192309	0.000179253	0.000162863
HTT	19	4:3109095:C:T;4:3132038:A:G;4:3133113:G:A;4:3134411:G:A;4:3136138:T:C;4:3137674:G:A;4:3138013:G:A;4:3144528:C:G;4:3148624:G:C;4:3148653:T:G;4:3149780:C:G;4:3162034:C:T;4:3174845:A:C;4:3176775:G:A;4:3188417:C:T;4:3189510:T:C;4:3209071:G:A;4:3221998:A:T;4:3240698:G:A	0.00592228	0.000154991	0.0468072	263352	0.000179438	0.00012465
ZNF823	4	19:11832835:C:A;19:11833390:C:T;19:11833891:G:C;19:11834030:C:T	0.00813701	0.000154991	0.0241785	164778	0.000182655	0.000184644
TMED10	1	14:75643107:T:C	0.000464972	0.000464972	0.000464972	25603.9	0.000182879	0.000184802
ERP29	2	12:112457654:C:T;12:112460215:A:G	0.00557967	0.00108493	0.0100744	88359.2	0.000188029	0.000165579
NUP35	3	2:183995175:G:T;2:183995225:C:G;2:184024269:T:A	0.000516716	0.000154991	0.000775194	36365	0.000188598	0.000140672
HOXB4	3	17:46654292:T:C;17:46655230:C:G;17:46655290:G:A	0.000826617	0.000154991	0.00201488	47237.1	0.000191739	0.000193026
KIAA1274	16	10:72289687:G:A;10:72289699:G:A;10:72291172:G:A;10:72292400:C:G;10:72293702:C:T;10:72293732:G:A;10:72294183:C:T;10:72298067:G:A;10:72298676:C:T;10:72298745:C:T;10:72299493:C:T;10:72300885:C:T;10:72300886:G:A;10:72300891:G:A;10:72324161:G:C;10:72326361:G:A	0.00416396	0.000154991	0.0305332	331891	0.000197975	0.000138153
SNX7	5	1:99150610:G:A;1:99156634:T:A;1:99161184:C:A;1:99164395:G:A;1:99203835:G:T	0.00372381	0.000154991	0.00976441	117929	0.000200173	0.000159307
TMEM59	2	1:54511457:A:C;1:54518725:G:A	0.00612213	0.000154991	0.0120893	174004	0.000202441	0.000203361
WDR96	19	10:105891927:G:C;10:105893386:G:A;10:105893436:T:G;10:105900601:C:T;10:105905243:C:T;10:105906045:A:C;10:105906086:G:A;10:105923979:C:T;10:105926472:C:T;10:105928535:C:T;10:105947247:G:A;10:105953628:C:T;10:105957693:G:A;10:105957714:A:G;10:105963485:A:G;10:105963501:C:G;10:105963506:A:G;10:105967573:C:A;10:105971911:C:T	0.00392371	0.000154991	0.0482021	166765	0.000202567	0.000174849
ANKRD40	4	17:48776874:A:G;17:48777000:T:G;17:48777241:A:T;17:48784984:T:A	0.000464972	0.000154991	0.00108493	8438.31	0.00020507	0.000205893
CRYZL1	3	21:34968105:C:T;21:34969609:C:A;21:34997018:C:T	0.0129676	0.000619963	0.0285183	191408	0.000206829	0.000193273
INO80E	3	16:30012264:C:T;16:30012323:C:T;16:30016644:C:A	0.000878425	0.000464972	0.0017049	30223.7	0.000208642	0.000209028
ZNF554	5	19:2823096:C:T;19:2832390:T:C;19:2833943:G:A;19:2834443:G:A;19:2834548:A:C	0.00471172	0.000154991	0.0227836	238276	0.000210907	0.000207718
KIAA1644	2	22:44681317:G:A;22:44692612:G:A	0.0130967	0.000154991	0.0260384	221887	0.000213342	0.000211777
USH1C	11	11:17517160:C:T;11:17517205:C:T;11:17519780:C:T;11:17522631:C:A;11:17531093:G:C;11:17532052:C:T;11:17538971:C:T;11:17544385:C:T;11:17548863:C:T;11:17552955:C:T;11:17554805:T:C	0.00112721	0.000154991	0.00526968	126664	0.000222526	0.000157996
TOP1	1	20:39704896:C:T	0.00945443	0.00945443	0.00945443	90648.9	0.000229027	0.000228699
HMOX1	6	22:35783110:C:T;22:35785929:C:G;22:35789508:C:T;22:35789521:C:T;22:35789530:G:A;22:35789560:C:T	0.00072329	0.000154991	0.00201488	57714.9	0.000231402	0.000174647
SLC22A15	3	1:116534839:G:C;1:116562310:C:G;1:116569622:C:T	0.00175656	0.000154991	0.00480471	16703.8	0.00023387	0.000232834
DDB2	2	11:47238425:T:G;11:47259728:G:A	0.00131742	0.000154991	0.00247985	8382.78	0.000237658	0.000237103
C11orf66	13	11:61249804:G:A;11:61249891:C:T;11:61250246:G:A;11:61250261:C:T;11:61252193:G:A;11:61252194:G:A;11:61252200:A:G;11:61252284:G:A;11:61253278:G:T;11:61253294:G:A;11:61253841:C:A;11:61254514:G:A;11:61257987:C:G	0.0026349	0.000154991	0.00743955	167394	0.000244631	0.000207305
CHD6	22	20:40033295:T:C;20:40033870:G:A;20:40040825:C:G;20:40040870:G:A;20:40044055:G:C;20:40045231:G:C;20:40045257:C:T;20:40049450:T:A;20:40049579:T:A;20:40049586:T:C;20:40049753:T:C;20:40049873:T:C;20:40050314:G:A;20:40050491:C:T;20:40053863:C:T;20:40053987:C:T;20:40054766:C:T;20:40068692:A:T;20:40079594:G:C;20:40079655:G:C;20:40081419:G:A;20:40162203:T:C	0.00547305	0.000154991	0.0263484	518894	0.000249339	0.000207625
PTPN14	15	1:214542934:G:C;1:214551360:C:T;1:214551420:C:T;1:214556873:C:T;1:214557015:C:T;1:214557196:G:A;1:214557424:C:T;1:214557685:C:A;1:214557727:G:A;1:214557774:T:C;1:214557945:C:T;1:214558119:T:G;1:214560201:G:A;1:214576241:T:C;1:214625316:G:A	0.00428808	0.000154991	0.0344079	221725	0.000250495	0.000181286
SLC16A7	4	12:60098664:A:G;12:60168732:G:T;12:60169112:T:G;12:60173363:A:T	0.00337251	0.000309981	0.0094603	126091	0.000252349	0.00023536
PUS7L	15	12:44124241:C:T;12:44125510:G:C;12:44130330:G:A;12:44130443:G:A;12:44142256:T:C;12:44142281:T:C;12:44142334:G:A;12:44142400:C:A;12:44148180:C:T;12:44148216:A:C;12:44148460:C:A;12:44148773:A:C;12:44148801:C:A;12:44148963:C:A;12:44148988:C:T	0.00357512	0.000154991	0.0348729	169235	0.000259223	0.000175706
MTR	7	1:236959016:C:A;1:236990141:G:A;1:237016297:A:G;1:237023193:G:A;1:237025584:C:T;1:237054504:C:T;1:237057789:G:A	0.00573466	0.000154991	0.0353379	180343	0.000266604	0.000220652
WAPAL	4	10:88206187:C:T;10:88259792:T:G;10:88260464:T:C;10:88277664:T:C	0.000387477	0.000154991	0.000619963	8143.62	0.000270601	0.000266054
TSPAN15	9	10:71243586:T:C;10:71243603:C:T;10:71243629:A:T;10:71244942:G:A;10:71244945:G:A;10:71265881:G:A;10:71265955:A:G;10:71266675:G:A;10:71266706:C:T	0.00445204	0.000154991	0.0361128	148813	0.000277721	0.000227068
MUC2	37	11:1075813:G:A;11:1078320:G:A;11:1078456:C:T;11:1078565:C:T;11:1079696:G:A;11:1079757:G:A;11:1080365:C:T;11:1080917:C:G;11:1081483:C:T;11:1084278:G:A;11:1084378:T:C;11:1085798:G:A;11:1085982:G:A;11:1086051:C:T;11:1087574:G:A;11:1090848:C:T;11:1090881:C:T;11:1093523:C:T;11:1093709:C:T;11:1093865:C:T;11:1094761:C:A;11:1095302:C:T;11:1095752:C:T;11:1096411:G:A;11:1096498:C:T;11:1096514:G:A;11:109774…	0.00323831	0.000154991	0.0283633	437142	0.000282468	0.000191878
EHF	3	11:34664266:C:T;11:34668175:C:T;11:34668184:C:T	0.011211	0.000154991	0.033168	133979	0.000283478	0.000272419
TMEM42	4	3:44905748:G:A;3:44905770:C:T;3:44905782:A:G;3:44905834:C:T	0.000581215	0.000154991	0.00154991	7637.57	0.00029232	0.000289464
GYLTL1B	10	11:45945718:C:T;11:45946079:A:G;11:45947819:G:A;11:45947870:G:A;11:45948307:G:A;11:45948362:A:G;11:45949502:C:T;11:45949745:G:A;11:45949903:A:G;11:45950260:G:A	0.000588965	0.000154991	0.00139492	26189.2	0.000301566	0.000274671
PLEKHM2	4	1:16053682:C:T;1:16053732:T:G;1:16057046:G:A;1:16058484:G:A	0.000736278	0.000310078	0.00108493	15630.3	0.000305643	0.00030219
RLN3	1	19:14139104:T:C	0.00619963	0.00619963	0.00619963	113469	0.00031375	0.000309768
C22orf36	10	22:24982005:C:T;22:24982018:C:T;22:24982063:C:T;22:24982126:G:A;22:24982137:C:T;22:24982254:G:A;22:24984215:C:G;22:24984261:G:A;22:24985853:G:A;22:24985860:G:C	0.00480784	0.000154991	0.0362678	166876	0.00031504	0.000296175
GCAT	6	22:38206144:C:G;22:38211173:C:T;22:38211190:G:A;22:38211281:C:G;22:38212254:G:A;22:38212624:C:T	0.0034098	0.000154991	0.0122443	149514	0.000319025	0.000262246
IL6R	2	1:154408560:C:T;1:154427050:G:A	0.000309981	0.000154991	0.000464972	8022.96	0.000324338	0.00032291
SLC30A5	3	5:68410263:C:G;5:68413096:G:A;5:68414334:G:A	0.00599297	0.000154991	0.0145691	158877	0.000326092	0.000300364
AGTPBP1	6	9:88162066:T:G;9:88193941:T:C;9:88193971:C:A;9:88207610:G:T;9:88257811:T:A;9:88307720:T:C	0.00111078	0.000154991	0.00278983	163882	0.000333697	0.000309881
CLCN1	9	7:143013391:A:C;7:143017807:A:C;7:143027865:G:A;7:143027910:G:A;7:143029583:T:G;7:143029874:G:A;7:143036397:A:G;7:143047697:G:A;7:143048771:C:T	0.00309981	0.000154991	0.0120893	192951	0.000337762	0.000297094
RAD9B	6	12:110950584:G:T;12:110952867:T:G;12:110952892:C:G;12:110956531:G:A;12:110960196:G:A;12:110968344:C:A	0.00661294	0.000154991	0.0365778	139866	0.000339425	0.00028695
OR7C2	3	19:15052600:G:C;19:15052665:G:A;19:15053181:A:G	0.0148793	0.00170543	0.0305332	347009	0.000343991	0.000310986
FCRL1	8	1:157765901:T:G;1:157765932:C:T;1:157767706:C:A;1:157768030:G:C;1:157771966:T:C;1:157772175:G:A;1:157772422:G:A;1:157789820:G:A	0.00428162	0.000154991	0.0110043	137044	0.00034442	0.000265318
CDC42SE1	1	1:151028154:G:A	0.000154991	0.000154991	0.000154991	7952.83	0.00034522	0.000343018
OR4D11	1	11:59271476:C:G	0.00201488	0.00201488	0.00201488	86683.2	0.000348667	0.000346443
NT5M	2	17:17250197:G:A;17:17250200:G:A	0.00224737	0.000619963	0.00387477	13294.5	0.000349681	0.000347451
OSGIN2	4	8:90921856:G:T;8:90921869:G:A;8:90921899:A:T;8:90937457:G:C	0.000426224	0.000154991	0.000774954	7704.65	0.000354858	0.0003526
ESYT2	7	7:158528258:G:A;7:158531807:G:A;7:158534383:G:A;7:158534424:A:G;7:158557372:T:C;7:158590695:C:G;7:158621883:C:A	0.00203702	0.000154991	0.00712957	87085.8	0.000355877	0.000312825
HKR1	5	19:37854040:G:A;19:37854207:C:T;19:37854273:G:A;19:37854288:G:A;19:37854418:C:T	0.00731556	0.000464972	0.0265034	158228	0.000355967	0.000295963
SPHKAP	10	2:228855993:C:T;2:228881267:G:T;2:228881588:C:T;2:228882431:T:C;2:228883583:C:T;2:228883868:C:T;2:228884530:G:A;2:228884686:G:A;2:228892238:C:T;2:228973648:C:T	0.00452573	0.000154991	0.016274	283692	0.000357891	0.000308289
ZNF441	1	19:11892099:T:C	0.00123993	0.00123993	0.00123993	7524.15	0.000358294	0.000356021
DOPEY1	14	6:83810533:C:T;6:83831730:C:T;6:83835308:C:G;6:83838852:G:A;6:83838973:A:G;6:83840023:A:T;6:83847305:C:A;6:83847326:C:G;6:83848222:G:A;6:83848328:A:G;6:83848454:A:G;6:83850049:A:T;6:83850087:G:A;6:83851743:A:G	0.002502	0.000154991	0.0144141	215629	0.000363011	0.000243574
PDZD7	6	10:102770278:T:C;10:102775529:C:T;10:102777967:A:G;10:102778932:C:T;10:102782113:A:T;10:102783365:G:A	0.00666481	0.000154991	0.017049	41243.2	0.000363436	0.00029756
OR4A5	3	11:51411471:C:A;11:51411510:C:T;11:51411678:C:T	0.00300744	0.000154991	0.00855676	15732.8	0.000375269	0.000372515
SYT12	3	11:66807561:A:C;11:66816101:G:A;11:66816211:G:A	0.0017049	0.000464972	0.00402976	34455.9	0.000382844	0.000362357
ACOT6	3	14:74085981:G:T;14:74086074:A:G;14:74086281:C:G	0.00072329	0.000154991	0.00185989	15372.4	0.000384188	0.000336926
LRP2	46	2:169985338:C:T;2:169989127:A:G;2:169996070:C:T;2:170003335:T:C;2:170009349:C:T;2:170009390:C:T;2:170009391:G:T;2:170013904:A:C;2:170026232:G:A;2:170029657:C:T;2:170030506:C:T;2:170034424:T:C;2:170034495:T:A;2:170037962:T:C;2:170038761:C:T;2:170042208:T:C;2:170042241:C:T;2:170042445:C:T;2:170044768:G:A;2:170055416:G:T;2:170059343:C:T;2:170060603:T:C;2:170062977:T:C;2:170063223:C:T;2:170063224:G:A…	0.0042252	0.000154991	0.0291383	477017	0.000403564	0.000318323
CAPS	5	19:5914452:G:A;19:5914467:C:A;19:5914470:G:A;19:5914951:C:A;19:5915300:C:A	0.00306882	0.000619963	0.0083695	144982	0.000403841	0.000347456
OXGR1	3	13:97639000:T:A;13:97639121:T:C;13:97639878:C:T	0.000826617	0.000154991	0.00139492	15478.7	0.000411711	0.000360335
RGS16	2	1:182569627:G:A;1:182571142:G:C	0.00185989	0.000774954	0.00294482	27098.8	0.00041243	0.000409886
SLC6A13	9	12:330167:C:T;12:330179:G:T;12:331781:C:T;12:332337:C:T;12:333193:C:T;12:335631:C:T;12:347147:C:T;12:352899:A:T;12:352937:C:T	0.00278989	0.000154991	0.0151891	397382	0.000425306	0.000382656
HNF1B	3	17:36091625:G:C;17:36104632:C:T;17:36104650:C:A	0.000309981	0.000154991	0.000619963	9534.48	0.000431609	0.000425913
C17orf53	11	17:42225250:G:A;17:42225301:C:T;17:42225344:C:G;17:42225445:C:T;17:42225446:G:A;17:42225893:C:T;17:42226061:C:T;17:42226124:G:A;17:42226196:C:A;17:42235265:A:C;17:42239292:A:G	0.000986304	0.000154991	0.00263484	31273.3	0.000433634	0.000404097
GDAP1L1	1	20:42891917:G:A	0.00805952	0.00805952	0.00805952	57438.5	0.000436155	0.000434446
HTR3C	6	3:183772514:G:A;3:183774074:C:T;3:183774829:A:G;3:183777627:G:A;3:183777950:C:T;3:183778075:T:C	0.00185989	0.000154991	0.00774954	89631	0.000438366	0.000436718
PDILT	10	16:20370792:G:A;16:20371972:A:C;16:20373806:C:T;16:20380839:C:T;16:20380968:C:T;16:20384428:C:A;16:20384429:G:A;16:20387497:C:T;16:20396057:T:C;16:20410468:C:A	0.0033478	0.000154991	0.0237136	208820	0.000438751	0.00035052
OR5A2	1	11:59190120:A:G	0.0255735	0.0255735	0.0255735	148406	0.00045047	0.00044915
FLNC	20	7:128480184:G:A;7:128480620:T:C;7:128480629:G:A;7:128480652:G:A;7:128481568:T:C;7:128481578:A:C;7:128482288:G:A;7:128482659:C:T;7:128482959:C:T;7:128485240:C:T;7:128486412:G:A;7:128488872:C:G;7:128490051:G:A;7:128491324:C:T;7:128491390:A:G;7:128492756:C:T;7:128493052:G:A;7:128494922:G:A;7:128496609:C:T;7:128497219:G:A	0.00166617	0.000154991	0.00790453	221105	0.000452056	0.000317252
ZNF208	1	19:22157396:C:T	0.00418475	0.00418475	0.00418475	180449	0.000463764	0.000462805
TSPYL4	5	6:116573958:C:T;6:116574371:C:T;6:116574452:C:T;6:116574739:G:A;6:116574940:C:T	0.00133292	0.000309981	0.00418475	69202.4	0.000464259	0.000454737
OTOF	28	2:26683874:C:T;2:26686872:G:A;2:26686897:G:A;2:26687761:G:A;2:26693518:G:C;2:26695500:A:C;2:26696027:G:C;2:26697422:C:G;2:26698865:G:A;2:26699014:C:T;2:26700065:T:A;2:26700078:G:A;2:26700099:G:A;2:26700309:C:T;2:26700315:C:T;2:26700316:G:A;2:26700373:G:A;2:26700757:A:T;2:26703073:A:G;2:26703725:C:G;2:26703734:C:T;2:26703827:G:A;2:26705283:C:T;2:26739290:G:A;2:26739428:C:T;2:26750769:G:A;2:2675077…	0.00605571	0.000154991	0.0300682	605718	0.000469677	0.000389844
TCEB2	2	16:2821487:G:A;16:2821589:G:T	0.000464972	0.000154991	0.000774954	7598.23	0.000472299	0.000472604
OR5F1	5	11:55761251:A:G;11:55761270:A:G;11:55761479:A:G;11:55761734:T:A;11:55761867:G:A	0.00945443	0.000154991	0.033323	190934	0.000473616	0.000438008
SLC4A9	10	5:139742088:C:T;5:139742630:G:A;5:139743342:G:A;5:139743389:C:T;5:139745467:C:T;5:139745800:C:G;5:139747064:G:A;5:139747468:A:G;5:139751873:C:T;5:139751899:G:A	0.00199938	0.000154991	0.0125542	221515	0.000477234	0.000378549
CYP11A1	4	15:74635368:C:T;15:74636309:T:G;15:74637475:C:T;15:74659692:C:T	0.0025186	0.00139492	0.00356479	96780.6	0.000480227	0.00044213
PLXNB2	20	22:50714320:C:T;22:50716375:G:A;22:50717092:G:A;22:50717397:G:A;22:50719174:T:C;22:50719237:G:A;22:50719238:G:T;22:50720392:C:T;22:50720408:C:T;22:50721170:C:T;22:50721252:T:C;22:50721296:G:A;22:50721798:G:A;22:50723068:G:C;22:50723094:C:A;22:50724504:C:T;22:50727189:C:T;22:50727290:G:A;22:50728355:G:A;22:50728517:C:T	0.00141043	0.000154991	0.00914445	222177	0.000480476	0.000395631
B4GALNT3	14	12:660175:A:G;12:662412:G:C;12:662567:G:A;12:662597:C:T;12:662695:C:T;12:662873:C:T;12:665814:G:A;12:665822:C:T;12:665955:G:A;12:667726:G:C;12:668548:G:A;12:670520:C:T;12:670531:G:A;12:670598:G:A	0.00627712	0.000154991	0.0257285	446606	0.000493679	0.000394595
SEMA5A	13	5:9044582:G:A;5:9050543:C:T;5:9050549:T:C;5:9052036:C:T;5:9054313:C:T;5:9066560:C:A;5:9122781:C:T;5:9136617:G:A;5:9136725:A:G;5:9154774:A:T;5:9190574:C:T;5:9202199:G:T;5:9227033:C:T	0.00163337	0.000154991	0.0141042	96708.9	0.000494359	0.000448581
IMP5	15	17:43922357:G:A;17:43922409:A:G;17:43922474:C:T;17:43922535:C:T;17:43922586:C:T;17:43922672:C:A;17:43922681:C:A;17:43922897:G:A;17:43922922:G:A;17:43923192:G:A;17:43923296:C:T;17:43923753:T:G;17:43923969:G:A;17:43924028:A:G;17:43924248:C:T	0.00226353	0.000154991	0.017204	96490	0.000496014	0.000386057
OR10J5	6	1:159504971:G:A;1:159505212:T:C;1:159505397:A:G;1:159505433:C:T;1:159505586:G:A;1:159505762:G:T	0.000671626	0.000154991	0.00139492	28712.3	0.000505849	0.000504838
RANBP9	3	6:13625996:C:T;6:13644782:T:C;6:13711281:G:C	0.000361645	0.000154991	0.000464972	28571	0.000506793	0.000476915
BDP1	26	5:70759923:C:T;5:70782319:C:T;5:70782395:C:G;5:70782439:C:T;5:70785234:A:G;5:70785311:C:A;5:70785335:G:C;5:70793236:A:G;5:70798488:T:C;5:70798553:A:T;5:70806283:G:A;5:70806521:A:C;5:70809074:G:C;5:70811909:C:A;5:70811997:G:A;5:70818130:C:A;5:70818150:C:G;5:70818177:G:C;5:70819926:C:T;5:70828207:G:A;5:70840909:T:G;5:70845400:A:G;5:70848983:G:C;5:70855826:C:G;5:70855862:A:G;5:70858268:A:G	0.00555599	0.000154991	0.0392126	349308	0.000509405	0.000414942
ZNF184	3	6:27419389:G:A;6:27420698:T:C;6:27435642:G:A	0.00129159	0.000154991	0.00247985	31712.5	0.000509867	0.000474486
IFNGR1	5	6:137519224:C:T;6:137519238:A:G;6:137524803:G:T;6:137525477:C:T;6:137528119:C:T	0.000433974	0.000154991	0.00123993	9186.14	0.000517012	0.00051303
MLL5	12	7:104717411:G:A;7:104747094:C:T;7:104747899:G:T;7:104749474:C:T;7:104749504:A:G;7:104751220:C:T;7:104752423:A:G;7:104752468:G:A;7:104752798:G:A;7:104753188:T:C;7:104753500:C:T;7:104753553:C:T	0.00493387	0.000154991	0.0237136	367132	0.000521309	0.000448621
CABLES2	3	20:60968561:C:T;20:60970036:C:T;20:60971397:C:T	0.00428808	0.000154991	0.0116243	244188	0.000521664	0.000496145
CEP104	10	1:3732862:C:A;1:3732885:C:T;1:3740068:C:T;1:3743278:T:C;1:3746432:G:A;1:3747626:A:G;1:3753207:T:C;1:3753972:G:A;1:3754043:C:T;1:3765181:C:T	0.00105394	0.000154991	0.00526968	183299	0.000523447	0.00048607
ADNP2	9	18:77891027:C:A;18:77891038:G:T;18:77893552:A:G;18:77894431:G:A;18:77894470:A:G;18:77894486:G:A;18:77894865:C:A;18:77895325:T:G;18:77896253:G:A	0.00731901	0.000154991	0.0240236	271330	0.000530933	0.000491123
C12orf56	3	12:64664383:T:C;12:64664420:G:T;12:64746772:A:G	0.000258318	0.000154991	0.000309981	7442.93	0.0005322	0.000532686
MRPL35	3	2:86433271:G:A;2:86434316:G:A;2:86437730:G:A	0.00852449	0.000309981	0.016119	164931	0.00053954	0.000539996
KLK11	4	19:51526473:G:C;19:51527934:C:A;19:51527970:C:T;19:51528012:C:T	0.00817576	0.00123993	0.0277433	147141	0.000542923	0.00051871
WDR52	17	3:113010544:C:T;3:113022889:G:A;3:113023920:T:C;3:113045325:G:A;3:113049189:A:T;3:113049270:T:G;3:113052314:G:C;3:113084927:T:C;3:113085143:T:C;3:113098217:G:A;3:113115480:G:A;3:113115543:C:G;3:113119409:G:A;3:113119440:C:T;3:113122712:T:C;3:113122781:T:C;3:113139004:T:C	0.00921743	0.000154991	0.0381277	663463	0.000557134	0.000405449
CYP4F3	4	19:15752322:C:T;19:15752394:C:T;19:15754727:C:T;19:15756582:C:A	0.000542467	0.000154991	0.00139492	17924.2	0.00056895	0.000564079
PLS1	10	3:142395072:A:G;3:142402915:C:T;3:142402975:T:C;3:142403001:T:C;3:142403119:G:A;3:142405201:G:A;3:142408506:A:T;3:142413338:G:A;3:142430733:C:T;3:142430803:C:T	0.00102294	0.000154991	0.00309981	36750.5	0.000578056	0.000472568
ZNF703	1	8:37555338:C:T	0.0268112	0.0268112	0.0268112	118099	0.000578627	0.00057837
RAPGEF1	5	9:134501369:G:C;9:134501410:C:T;9:134501651:G:A;9:134503323:C:T;9:134505678:G:A	0.000526968	0.000154991	0.000929944	21227.2	0.000582495	0.000583127
LEPREL2	11	12:6939686:C:T;12:6940469:T:G;12:6940492:G:A;12:6942963:C:T;12:6946232:G:A;12:6946648:G:T;12:6946654:G:A;12:6946718:G:A;12:6947122:C:T;12:6947196:C:T;12:6947197:G:A	0.00655188	0.000154991	0.0364228	242551	0.000584701	0.000523213
SDK1	29	7:3658832:G:A;7:3678664:G:A;7:3681615:C:G;7:3681640:C:A;7:3990657:C:T;7:3991493:C:T;7:3991502:C:T;7:4002375:G:A;7:4011112:G:A;7:4014039:C:T;7:4056915:G:A;7:4056945:G:A;7:4116656:G:A;7:4116699:C:T;7:4119163:C:T;7:4119167:C:G;7:4150304:A:G;7:4153009:G:A;7:4169549:C:T;7:4169607:A:C;7:4169697:C:T;7:4185407:G:A;7:4201448:C:T;7:4201450:A:G;7:4218155:G:A;7:4259879:A:G;7:4272893:G:C;7:4272931:G:A;7:42773…	0.00280052	0.000154991	0.0154991	335485	0.000587301	0.000470065
C5AR1	5	19:47823349:C:T;19:47823469:G:T;19:47823593:T:G;19:47823616:C:T;19:47823934:C:T	0.00102294	0.000619963	0.00154991	63652.3	0.000596783	0.000534992
OR6F1	6	1:247875276:C:T;1:247875313:G:A;1:247875358:G:A;1:247875543:C:T;1:247875945:G:C;1:247876020:A:G	0.00281566	0.000154991	0.0145691	128420	0.000600369	0.000531672
CAMK1G	3	1:209768356:A:G;1:209783222:G:C;1:209784873:G:T	0.00129159	0.000309981	0.00185989	54110.1	0.000601024	0.000599858
TP63	2	3:189607152:C:A;3:189612269:G:A	0.00139492	0.000154991	0.00263484	77341.1	0.000603587	0.000602685
MED28	1	4:17616344:C:T	0.000309981	0.000309981	0.000309981	14511	0.000604231	0.000603458
MTX2	1	2:177193087:G:A	0.000774954	0.000774954	0.000774954	14175.5	0.000607272	0.000607312
IKBKAP	14	9:111644410:T:C;9:111651621:C:G;9:111653606:C:T;9:111656228:T:A;9:111656258:C:T;9:111659277:G:T;9:111659439:T:C;9:111662583:C:T;9:111663744:T:G;9:111663930:C:T;9:111673437:G:A;9:111678508:C:T;9:111679940:T:C;9:111685129:A:T	0.0087459	0.000154991	0.0402976	251530	0.000611632	0.000577343
CARD6	13	5:40843298:G:A;5:40843493:A:T;5:40843550:A:G;5:40843686:T:C;5:40843735:C:A;5:40852317:A:G;5:40852537:G:A;5:40852608:C:T;5:40852836:T:G;5:40853032:G:A;5:40853113:T:C;5:40853556:C:G;5:40854004:C:T	0.00320712	0.000464972	0.0125542	171685	0.000611856	0.000474184
MRI1	6	19:13875421:C:T;19:13875437:C:T;19:13875821:G:T;19:13879261:G:A;19:13879449:G:A;19:13883034:G:A	0.00154991	0.000154991	0.00278983	125321	0.000619628	0.000573554
KIAA2026	20	9:5919734:G:A;9:5919754:C:T;9:5919929:T:C;9:5920028:C:T;9:5920454:T:G;9:5920528:G:A;9:5920702:G:A;9:5920886:G:A;9:5921021:T:G;9:5921575:A:G;9:5922071:T:C;9:5922080:C:G;9:5922316:G:A;9:5923103:G:C;9:5923181:A:C;9:5924709:T:C;9:5968303:T:C;9:5968676:T:G;9:5968700:T:C;9:5968721:C:A	0.00316957	0.000154991	0.0305332	356601	0.000621616	0.000580209
ZFP41	5	8:144332084:C:T;8:144332248:A:G;8:144332323:C:T;8:144332381:C:T;8:144332449:G:A	0.00396776	0.000154991	0.0148791	133256	0.000623327	0.000543266
MGP	2	12:15035919:T:C;12:15035961:T:G	0.0017049	0.00108493	0.00232486	26116.4	0.000631965	0.000631676
IL31	2	12:122657198:G:T;12:122658533:G:A	0.00131742	0.000929944	0.0017049	41828.9	0.000631977	0.000631691
LPPR3	4	19:814526:C:G;19:814684:G:A;19:815234:C:T;19:815258:C:T	0.00259609	0.000309981	0.00371978	90882.5	0.000642719	0.000632362
EXOSC1	1	10:99196990:C:T	0.000774954	0.000774954	0.000774954	7026.38	0.000643299	0.000643675
RBM6	7	3:50005373:C:T;3:50005855:G:A;3:50005916:C:T;3:50006072:A:C;3:50085708:A:G;3:50097113:A:G;3:50099500:A:G	0.00582324	0.000309981	0.0302232	221519	0.000650126	0.000573415
TAS1R3	10	1:1267106:C:T;1:1267286:G:A;1:1267495:C:T;1:1267559:C:G;1:1267651:G:A;1:1267870:C:T;1:1268388:G:A;1:1268954:C:T;1:1269432:C:A;1:1269488:G:A	0.00227884	0.000154991	0.0153488	105665	0.000657013	0.000572402
GALNT8	11	12:4835896:A:G;12:4853740:G:A;12:4853757:C:T;12:4854722:G:A;12:4854740:G:A;12:4870217:G:A;12:4870233:A:G;12:4870241:C:T;12:4870307:C:T;12:4881680:G:A;12:4881738:A:G	0.000479062	0.000154991	0.00216987	72254.7	0.000661726	0.000518399
CMKLR1	5	12:108685742:C:T;12:108686280:G:A;12:108686316:G:A;12:108686549:A:G;12:108686555:A:C	0.00582765	0.000154991	0.0154991	200828	0.000665493	0.000557046
CDK10	6	16:89756970:G:A;16:89758285:C:T;16:89759723:G:C;16:89762056:G:A;16:89762090:G:A;16:89762170:G:A	0.000826617	0.000309981	0.00216987	19566.1	0.000672075	0.00059079
PRODH2	5	19:36290977:C:T;19:36293927:A:G;19:36297671:G:A;19:36297702:C:G;19:36297725:C:T	0.0106324	0.000154991	0.049597	134430	0.000675104	0.000644277
RSPH6A	4	19:46303747:G:A;19:46307592:G:C;19:46318065:G:A;19:46318293:G:A	0.000852449	0.000154991	0.00247985	43796.2	0.000698653	0.00064833
ACTL6A	2	3:179287945:G:A;3:179294509:T:A	0.00581756	0.00062054	0.0110146	114956	0.000700569	0.000655753
ITGAL	4	16:30490515:G:A;16:30492823:C:T;16:30518143:C:T;16:30531182:T:C	0.0110818	0.000154991	0.0423125	127555	0.000706333	0.000615606
FCHSD2	2	11:72579070:A:G;11:72598601:A:C	0.000232486	0.000154991	0.000309981	7077.89	0.000730164	0.000730816
FOXN1	4	17:26861877:C:T;17:26862061:C:T;17:26862207:G:A;17:26864402:C:T	0.0100774	0.000464972	0.0389147	79765.3	0.000736752	0.000678336
USP4	7	3:49321424:T:C;3:49329966:T:C;3:49331864:T:C;3:49335360:T:C;3:49337950:C:T;3:49339833:T:C;3:49343212:T:C	0.0019034	0.000154991	0.00542467	25468.4	0.000736774	0.000616333
CDKAL1	2	6:20546697:G:A;6:20546745:C:G	0.00410725	0.0017049	0.00650961	46884.4	0.000737725	0.000694934
HTR3D	4	3:183753872:G:A;3:183755809:G:T;3:183755948:T:C;3:183756412:G:A	0.000503792	0.000154991	0.000774954	44654.7	0.000745428	0.000710126
LAMB2	14	3:49158763:C:T;3:49158893:C:T;3:49158913:G:A;3:49159178:G:A;3:49160151:T:C;3:49160340:C:T;3:49160626:C:T;3:49160671:T:C;3:49162583:C:T;3:49163577:G:A;3:49166222:G:C;3:49166460:C:T;3:49167371:C:T;3:49170064:G:C	0.00701886	0.000154991	0.0410725	169226	0.000747178	0.000682452
2008-09-01	4	5:132096569:G:T;5:132096656:C:T;5:132097207:C:T;5:132097244:C:T	0.00193738	0.000309981	0.0066646	52681.9	0.000758178	0.000703004
TRIM63	4	1:26384907:C:T;1:26384973:G:A;1:26387820:G:A;1:26393843:G:A	0.00286733	0.000154991	0.00681959	129133	0.000767397	0.000654194
FLG	39	1:152275403:C:T;1:152275523:G:A;1:152275640:C:T;1:152275688:G:A;1:152275795:C:T;1:152275877:G:A;1:152276164:C:A;1:152276858:A:G;1:152279661:A:C;1:152279809:C:T;1:152280710:C:T;1:152281373:C:T;1:152281624:T:C;1:152281724:G:T;1:152281745:G:T;1:152281985:G:A;1:152282461:C:G;1:152282533:C:T;1:152282596:C:T;1:152282684:G:A;1:152282942:G:A;1:152283320:G:A;1:152283472:G:T;1:152283605:C:A;1:152283646:T:G…	0.00380477	0.000154991	0.0345629	412945	0.00079488	0.000685464
RBMXL1	2	1:89448812:T:G;1:89449218:G:A	0.00324243	0.000285225	0.00619963	51881.8	0.000802734	0.000803409
SLC22A12	9	11:64360978:G:A;11:64366298:C:T;11:64367152:G:A;11:64367239:G:A;11:64367853:C:T;11:64367902:C:T;11:64368239:C:A;11:64368272:G:A;11:64368973:G:A	0.000464972	0.000154991	0.000929944	15357.7	0.000831139	0.000713916
CPNE1	8	20:34214652:C:T;20:34215228:G:C;20:34218899:A:G;20:34219207:G:A;20:34219620:G:A;20:34220234:G:A;20:34220455:T:C;20:34220548:C:T	0.00108493	0.000154991	0.00557967	88521.2	0.000837699	0.000804515
C16orf48	4	16:67697180:C:T;16:67697848:C:A;16:67698987:C:T;16:67699054:G:A	0.00220862	0.000309981	0.00433974	57976.7	0.000846409	0.000845813
STAG3L4	2	7:66773937:C:G;7:66774048:A:G	0.000387477	0.000309981	0.000464972	22608.1	0.000856409	0.000813967
APOL1	7	22:36661354:C:T;22:36661459:G:A;22:36661573:G:A;22:36661674:C:A;22:36661733:G:A;22:36661891:G:A;22:36662063:C:G	0.000708529	0.000154991	0.00232486	31032	0.000859394	0.000857984
FCN1	3	9:137801759:T:C;9:137801823:A:G;9:137803110:C:T	0.000258318	0.000154991	0.000464972	6893.63	0.000868473	0.000868503
VILL	9	3:38037265:A:T;3:38039654:G:C;3:38039809:G:A;3:38040522:C:A;3:38043199:C:T;3:38043231:C:G;3:38047428:T:C;3:38048481:G:A;3:38048503:C:T	0.000327203	0.000154991	0.000929944	13664.5	0.000872798	0.000873406
C10orf105	3	10:73475760:C:T;10:73476019:G:A;10:73476021:G:A	0.00273817	0.00139492	0.00371978	85934.2	0.000887547	0.000839826
TMEM159	2	16:21181846:C:T;16:21185354:T:C	0.000154991	0.000154991	0.000154991	8710.33	0.00090241	0.000899835
GJB4	9	1:35226892:G:A;1:35227078:C:T;1:35227079:G:A;1:35227162:C:T;1:35227226:G:A;1:35227239:G:A;1:35227362:C:G;1:35227466:A:C;1:35227522:C:T	0.00695941	0.000154991	0.0297767	160952	0.000905985	0.000817247
CCDC127	4	5:205828:C:A;5:205882:C:T;5:205939:C:T;5:206016:C:T	0.0017049	0.000154991	0.00588965	68787.2	0.000939705	0.000872434
AFF1	13	4:87968271:C:T;4:87968375:C:T;4:88035804:G:A;4:88035907:C:T;4:88035946:C:T;4:88036116:G:A;4:88036146:C:T;4:88036225:C:T;4:88036358:G:T;4:88036378:C:T;4:88047328:C:T;4:88052985:C:T;4:88053456:G:T	0.00169298	0.000154991	0.00588965	150553	0.000941561	0.000778795
GSDMB	7	17:38061072:G:C;17:38062139:G:A;17:38062390:C:T;17:38062503:T:C;17:38062509:G:A;17:38073337:T:C;17:38073390:G:T	0.00670888	0.000154991	0.0316181	135927	0.000952595	0.000913279
HES4	2	1:934770:G:A;1:934801:C:T	0.000697819	0.000619963	0.000775675	6637.06	0.000954038	0.000953307
OCLN	3	5:68804987:C:G;5:68805114:G:T;5:68805372:C:T	0.00387477	0.000309981	0.0110043	55706.8	0.000961236	0.000960851
ZBTB37	3	1:173839374:G:C;1:173839830:C:G;1:173842630:C:A	0.00371978	0.000309981	0.0105394	133764	0.000965273	0.000952245
WDR55	3	5:140044604:T:C;5:140047844:G:A;5:140049180:G:A	0.00108493	0.000464972	0.00139492	13668.5	0.000966914	0.000888466
SYCP1	9	1:115400087:A:G;1:115417175:A:G;1:115428895:C:G;1:115455661:A:G;1:115466098:C:G;1:115489879:T:G;1:115527364:C:T;1:115537367:A:C;1:115537632:T:A	0.00621687	0.000154991	0.033788	126579	0.000967973	0.000913894
DCAF17	6	2:172291650:G:A;2:172291675:A:G;2:172314577:G:A;2:172325472:A:G;2:172330424:T:C;2:172337487:T:C	0.00072329	0.000309981	0.00201488	13187.9	0.00098694	0.000986142
A2ML1	17	12:8975801:C:A;12:8975873:C:G;12:8990121:C:T;12:8990937:C:A;12:8990963:T:C;12:9000236:G:A;12:9001508:C:T;12:9004394:A:C;12:9004550:G:A;12:9006810:C:T;12:9008180:C:T;12:9009835:T:C;12:9013481:G:A;12:9013484:T:C;12:9013783:C:T;12:9020598:A:G;12:9021147:G:A	0.00124904	0.000154991	0.0108493	156571	0.000987782	0.00088394
C1orf194	1	1:109649162:G:A	0.033633	0.033633	0.033633	112080	0.000992516	0.000991925
SLC2A13	4	12:40258678:G:A;12:40422173:G:T;12:40422282:G:C;12:40499132:G:A	0.000542467	0.000154991	0.00154991	6737.02	0.000995608	0.000995164
CYP27C1	1	2:127961026:A:G	0.00263484	0.00263484	0.00263484	100563	0.000999838	0.000999568
CCDC67	5	11:93103336:A:C;11:93104441:T:C;11:93148179:T:C;11:93170710:C:T;11:93170721:A:G	0.0021389	0.000154991	0.00960942	112407	0.00100019	0.000947864
C17orf59	2	17:8092951:C:T;17:8093324:C:G	0.00396814	0.000619963	0.00731631	26203.6	0.0010061	0.00100592
MRGPRX3	3	11:18158958:C:T;11:18158963:G:A;11:18159150:G:A	0.00862782	0.000154991	0.0252635	159736	0.0010118	0.00101149
EPHA6	5	3:96533846:A:C;3:96706208:G:C;3:96706636:G:A;3:97194205:T:G;3:97467457:T:A	0.00130192	0.000154991	0.00480471	71610.3	0.00101348	0.000986814
LGALS8	5	1:236702360:G:T;1:236706234:A:G;1:236706278:G:T;1:236706300:T:A;1:236706899:C:T	0.0187849	0.000774954	0.0457223	416006	0.00101839	0.000990174
PRF1	8	10:72357976:G:A;10:72358167:G:A;10:72358477:C:T;10:72358611:G:A;10:72358722:T:C;10:72358773:G:A;10:72360387:G:A;10:72360577:G:A	0.00736394	0.000154991	0.0486822	83533	0.00102241	0.000982926
LRRC30	5	18:7231186:G:A;18:7231467:A:G;18:7231740:G:A;18:7231855:A:G;18:7231881:A:G	0.00387477	0.000154991	0.0117793	145835	0.00102513	0.000880961
ABHD12	3	20:25289111:G:A;20:25290190:G:A;20:25319976:A:G	0.000774954	0.000154991	0.00185989	6696.45	0.00103173	0.00103082
ECSCR	2	5:138784595:A:C;5:138837381:C:T	0.000774954	0.000154991	0.00139492	13531.5	0.00104123	0.000961986
NIPSNAP3B	4	9:107531159:G:A;9:107533159:A:G;9:107533232:C:A;9:107533244:G:C	0.00220862	0.000154991	0.00511469	130030	0.00104128	0.00090759
C21orf33	3	21:45564748:T:G;21:45564766:C:G;21:45564775:A:C	0.00371978	0.00123993	0.00573466	88338.4	0.00105162	0.0010356
ERN1	6	17:62121392:C:T;17:62121452:T:C;17:62121542:G:T;17:62121544:T:C;17:62133286:A:C;17:62135320:C:T	0.00415892	0.000154991	0.0192188	207108	0.0010577	0.00103783
SAC3D1	4	11:64811900:C:T;11:64811951:T:A;11:64811994:G:A;11:64812155:G:A	0.0037592	0.000154991	0.00868217	64562	0.00105777	0.00102665
SUSD4	4	1:223396645:C:A;1:223396798:C:T;1:223438070:C:T;1:223442011:C:T	0.00139492	0.000154991	0.00263484	87285.4	0.0010602	0.000977228
OR6Q1	3	11:57798503:C:T;11:57798801:G:A;11:57799281:C:T	0.00387477	0.000154991	0.00914445	87788	0.00106162	0.000973426
DSC3	7	18:28574450:C:T;18:28581601:G:A;18:28588281:C:T;18:28588349:G:A;18:28588469:C:T;18:28602379:G:A;18:28612233:G:T	0.00150562	0.000154991	0.0034098	58446.6	0.00106235	0.000874161
LARP4	2	12:50821551:G:T;12:50848132:T:A	0.0378952	0.0283633	0.0474272	167372	0.00107566	0.00102492
FEZF1	1	7:121944239:T:C	0.00728456	0.00728456	0.00728456	79223.8	0.00108094	0.00108048
REEP2	2	5:137781196:C:T;5:137781274:C:T	0.000154991	0.000154991	0.000154991	6640.92	0.00108223	0.00108183
SLC22A20	3	11:64981366:T:C;11:64981392:C:T;11:64985107:G:A	0.00129159	0.000309981	0.00201488	35417.6	0.00108273	0.000961038
PTPRK	7	6:128303989:T:A;6:128319999:G:A;6:128320042:G:T;6:128404958:C:T;6:128643194:T:C;6:128718737:T:C;6:128718818:T:C	0.00104065	0.000154991	0.00511469	51026.2	0.00108693	0.000940468
STAM2	3	2:152977284:T:C;2:152982745:T:C;2:153000432:G:A	0.000878409	0.000154991	0.00124031	64708.1	0.0010877	0.00107606
FSTL5	13	4:162307000:T:C;4:162402270:C:T;4:162421268:A:G;4:162508645:T:C;4:162577630:A:T;4:162680619:T:C;4:162680682:A:G;4:162697058:C:T;4:162697119:T:C;4:162697125:C:T;4:162697189:T:A;4:162841799:T:C;4:163032498:C:G	0.00393439	0.000154991	0.0224737	443305	0.0010939	0.00102526
COL9A3	13	20:61450599:C:T;20:61451305:C:T;20:61451333:G:A;20:61453127:G:A;20:61453161:C:G;20:61458135:G:A;20:61458171:C:T;20:61460327:C:T;20:61467282:G:A;20:61467564:C:G;20:61467684:C:T;20:61468587:A:C;20:61470065:G:A	0.00348832	0.000154991	0.0185989	167814	0.00109613	0.0009055
SYNGR1	2	22:39760275:A:G;22:39772080:G:C	0.00209237	0.000154991	0.00402976	119748	0.00110486	0.00109951
GPR139	3	16:20043236:T:C;16:20043404:T:C;16:20043748:A:G	0.00242819	0.000154991	0.00697458	15134.2	0.00111106	0.00102143
ZCCHC7	6	9:37126514:C:T;9:37126682:G:A;9:37302197:T:C;9:37304236:T:G;9:37349426:G:A;9:37357072:A:G	0.00051251	0.000154991	0.00201488	8418.77	0.00112368	0.0011228
CHRDL2	6	11:74413955:G:A;11:74415554:A:G;11:74415606:T:C;11:74424490:G:A;11:74441875:G:A;11:74441891:C:T	0.00222153	0.000154991	0.00929944	66277.8	0.00114453	0.00102306
BAZ1A	3	14:35231242:G:T;14:35233995:C:T;14:35245155:G:A	0.000361645	0.000154991	0.000619963	28170.6	0.00114601	0.00101688
C14orf184	1	14:92040793:C:G	0.0206138	0.0206138	0.0206138	182004	0.00115129	0.00115032
PCDHAC2	9	5:140347696:C:T;5:140347703:C:T;5:140347774:T:G;5:140348389:G:T;5:140348508:T:G;5:140348672:T:C;5:140358559:G:A;5:140362125:C:G;5:140389500:C:T	0.00132603	0.000154991	0.0034098	159309	0.0011615	0.00111418
SLC25A25	6	9:130854358:A:C;9:130863590:C:T;9:130863627:A:T;9:130864716:G:A;9:130868645:G:A;9:130868670:G:C	0.000594131	0.000154991	0.00216987	8380.69	0.00116739	0.00116604
CALML6	2	1:1847979:T:C;1:1848197:G:C	0.022621	0.000154991	0.0450871	6535.85	0.00118564	0.00118541
DAB2IP	6	9:124441035:C:T;9:124526077:C:T;9:124526082:G:A;9:124532937:C:T;9:124535526:C:T;9:124536561:A:G	0.00188572	0.000154991	0.00774954	46739.7	0.00119477	0.00113162
RPP40	5	6:4995464:C:T;6:4996507:C:G;6:4996543:C:T;6:4999066:A:G;6:5004184:T:C	0.0118751	0.000154991	0.0353379	107230	0.00120281	0.0012019
BCLAF1	21	6:136582549:G:A;6:136589431:C:T;6:136589448:C:A;6:136589449:G:A;6:136594277:G:A;6:136597378:G:A;6:136597389:G:A;6:136597449:G:C;6:136597456:C:A;6:136597482:A:G;6:136597510:T:C;6:136599060:G:A;6:136599127:G:A;6:136599270:G:C;6:136599544:G:A;6:136599585:C:T;6:136599628:G:A;6:136599630:C:T;6:136599846:C:T;6:136599880:G:A;6:136599885:C:A	0.00777204	0.000154991	0.0285183	434233	0.00121375	0.000934715
BPIL3	7	20:31619515:G:A;20:31619527:G:A;20:31622005:G:A;20:31622657:G:A;20:31624280:G:A;20:31627276:G:A;20:31628100:T:A	0.00154991	0.000154991	0.00588965	39616	0.00122576	0.00110975
PAPL	5	19:39575997:G:A;19:39591277:G:A;19:39591453:T:C;19:39591653:G:A;19:39591829:G:T	0.00303782	0.000154991	0.0103844	139937	0.00122909	0.00114058
JDP2	1	14:75904615:C:A	0.00154991	0.00154991	0.00154991	18193.3	0.00123037	0.00122987
DOK2	7	8:21767033:T:C;8:21767148:C:T;8:21767240:G:A;8:21767414:C:T;8:21767417:C:T;8:21769432:A:G;8:21771080:C:A	0.00912231	0.000154991	0.0317731	152073	0.00124438	0.00118655
XAF1	5	17:6661410:A:G;17:6663753:A:G;17:6663822:G:A;17:6663867:T:C;17:6663899:G:T	0.00260419	0.000154991	0.00743955	143817	0.00125167	0.00117744
RFWD3	4	16:74657852:T:C;16:74671866:G:A;16:74694972:C:T;16:74695203:C:T	0.00298357	0.000154991	0.0102294	99323.3	0.00126314	0.00115535
USP8	5	15:50757285:A:G;15:50763945:T:A;15:50769161:G:A;15:50769520:G:A;15:50773787:A:G	0.0237756	0.000154991	0.0457223	217294	0.00127004	0.00117046
PAPLN	23	14:73717721:C:T;14:73720482:C:T;14:73720604:C:A;14:73721245:G:A;14:73721300:C:T;14:73721360:C:G;14:73721627:A:G;14:73727482:C:T;14:73727963:G:A;14:73727979:G:A;14:73729069:C:T;14:73729070:G:A;14:73729102:G:A;14:73729153:C:T;14:73729154:G:A;14:73729349:C:T;14:73729387:C:T;14:73731305:T:C;14:73731385:G:T;14:73732103:C:T;14:73733285:G:A;14:73739337:C:T;14:73739361:A:T	0.0012871	0.000154991	0.00743955	117292	0.00127953	0.00109628
GPBP1L1	7	1:46094034:C:T;1:46094037:C:T;1:46095294:G:A;1:46106069:G:A;1:46120308:T:A;1:46120313:G:A;1:46120890:A:T	0.000642228	0.000154991	0.0017049	18181.9	0.00128664	0.00128638
PHGDH	4	1:120277956:G:T;1:120278017:C:T;1:120285478:G:A;1:120286620:C:A	0.000620047	0.000309981	0.00108527	28730.3	0.0012916	0.00115175
SULT1C2	6	2:108910712:A:C;2:108910718:T:C;2:108910751:G:A;2:108910793:G:A;2:108921036:T:C;2:108921708:G:A	0.00307398	0.000154991	0.0131742	88594.2	0.0012961	0.00122902
BMP5	4	6:55638918:T:C;6:55684511:A:G;6:55739284:A:T;6:55739443:G:A	0.00232486	0.000154991	0.0083695	241736	0.00131083	0.00129183
GLI4	1	8:144351610:C:T	0.0017049	0.0017049	0.0017049	53308.5	0.00131615	0.00131485
ITPKB	11	1:226822380:G:C;1:226825448:C:T;1:226829794:C:T;1:226923473:G:A;1:226923749:G:C;1:226923779:G:A;1:226924133:C:T;1:226924196:C:T;1:226924280:C:A;1:226924569:G:T;1:226924594:C:T	0.00125402	0.000154991	0.00728456	102451	0.00132417	0.00120668
MS4A7	3	11:60150714:G:A;11:60154203:G:A;11:60160176:C:A	0.00108493	0.000154991	0.00201488	19023.8	0.00134083	0.00125649
C20orf123	2	20:45169957:C:T;20:45170300:C:A	0.0032548	0.000309981	0.00619963	28566.8	0.00134512	0.00134433
OR2L2	6	1:248201836:G:T;1:248202047:G:A;1:248202123:C:T;1:248202174:G:C;1:248202233:C:A;1:248202318:A:G	0.000818365	0.000154991	0.00201488	79496.3	0.00134621	0.00124014
WDR47	2	1:109526041:C:T;1:109553539:G:A	0.00131742	0.000154991	0.00247985	22723.6	0.00137562	0.00137472
PPP2R5B	2	11:64697985:C:T;11:64701185:C:A	0.000387477	0.000154991	0.000619963	12397.2	0.0014031	0.00140266
DLX4	1	17:48050557:G:C	0.00681959	0.00681959	0.00681959	9179.92	0.00141729	0.00141615
GIF	6	11:59599205:C:T;11:59610581:A:G;11:59611454:A:T;11:59611526:C:T;11:59612859:T:C;11:59612901:A:G	0.00850066	0.000309981	0.0387597	60357.8	0.00141893	0.00135251
PLCB1	6	20:8698451:A:G;20:8770832:C:T;20:8862395:C:T;20:8862429:A:G;20:8862480:T:C;20:8862488:C:T	0.00253151	0.000154991	0.0083695	271181	0.00141914	0.00133721
WDR45L	3	17:80579609:T:C;17:80606183:C:A;17:80606200:C:T	0.00966	0.000154991	0.0196805	112423	0.00144095	0.00142338
EPC1	2	10:32575674:C:T;10:32580219:T:C	0.00123993	0.000464972	0.00201488	76620.4	0.00146312	0.00139686
OR2Z1	4	19:8841727:G:A;19:8841793:C:T;19:8841863:T:A;19:8842043:A:G	0.000193738	0.000154991	0.000309981	6286.95	0.00147339	0.00147197
KDM5B	7	1:202698838:A:T;1:202698950:C:T;1:202709846:C:G;1:202710733:C:G;1:202711625:G:T;1:202715270:C:T;1:202715288:G:A	0.00626605	0.000154991	0.0413825	103443	0.00147441	0.00146766
OR8H2	2	11:55873144:T:C;11:55873401:A:G	0.00798202	0.000464972	0.0154991	73583.8	0.00147495	0.0014735
ACO2	3	22:41903841:C:G;22:41911805:G:C;22:41924552:G:A	0.00191155	0.000464972	0.00402976	20780.6	0.00149263	0.00149162
TSPAN2	2	1:115601595:C:A;1:115604804:G:T	0.000232486	0.000154991	0.000309981	6267.11	0.0014989	0.00149824
COL6A1	15	21:47402620:C:A;21:47402652:C:T;21:47404223:G:A;21:47404304:G:A;21:47404305:T:C;21:47410727:C:T;21:47410932:G:A;21:47418063:C:A;21:47419073:G:A;21:47421960:T:C;21:47421963:G:A;21:47423040:A:G;21:47423482:C:T;21:47423649:A:G;21:47423869:A:G	0.000836985	0.000154991	0.00449473	33852.4	0.00152407	0.00133521
STAC2	5	17:37370522:T:C;17:37371246:C:G;17:37371478:T:C;17:37374188:A:G;17:37374350:G:A	0.00220087	0.000154991	0.00697458	83185.7	0.00153445	0.00146195
CMYA5	52	5:79024747:C:A;5:79024833:G:A;5:79024916:G:A;5:79024949:G:C;5:79025055:T:C;5:79025085:A:G;5:79025592:C:T;5:79025828:G:A;5:79025999:G:A;5:79026339:A:C;5:79026370:T:G;5:79026434:G:A;5:79026649:T:G;5:79026866:G:A;5:79027470:C:T;5:79027734:C:T;5:79028295:C:G;5:79028327:G:A;5:79028777:G:A;5:79028819:T:G;5:79029311:A:T;5:79029531:A:G;5:79029675:C:G;5:79029762:C:T;5:79030326:C:A;5:79030623:C:T;5:7903063…	0.00303424	0.000154991	0.0306882	575612	0.0015385	0.00136036
CUL7	18	6:43005443:A:C;6:43006016:G:T;6:43006408:A:G;6:43011258:G:A;6:43013046:C:T;6:43013398:C:T;6:43014020:C:T;6:43014022:G:A;6:43014321:C:T;6:43014697:C:T;6:43016266:G:A;6:43017190:C:T;6:43017813:C:T;6:43017858:T:C;6:43018912:G:A;6:43019172:C:T;6:43019994:C:A;6:43020391:G:A	0.00373749	0.000154991	0.0283721	180337	0.00155616	0.00145105
ZNF669	5	1:247264263:T:C;1:247264356:T:C;1:247264615:A:C;1:247267269:C:T;1:247267425:G:A	0.00630208	0.000154991	0.0262407	44470.6	0.00155858	0.00145227
OR9Q2	2	11:57958038:C:T;11:57958578:G:A	0.0017049	0.000929944	0.00247985	92911.8	0.00156273	0.00146188
ZNF44	6	19:12383893:G:A;19:12384047:T:C;19:12384105:C:T;19:12384120:G:A;19:12385848:C:G;19:12386800:C:G	0.00803368	0.000154991	0.0367328	108832	0.00159952	0.00152131
TTC13	4	1:231042661:T:G;1:231056308:C:T;1:231059629:C:G;1:231060678:G:A	0.000232486	0.000154991	0.000309981	6147.16	0.00160005	0.00159844
CACNA1H	18	16:1248684:T:G;16:1250261:A:C;16:1250446:G:A;16:1251760:G:A;16:1251886:A:G;16:1251963:C:T;16:1252303:C:T;16:1254064:C:T;16:1254345:G:T;16:1254361:A:T;16:1256126:G:A;16:1257821:G:A;16:1258220:C:T;16:1260082:G:T;16:1260449:G:A;16:1260868:G:A;16:1263819:C:T;16:1265315:G:A	0.00259693	0.000154991	0.0204588	299296	0.00160408	0.0013815
ZCRB1	2	12:42711606:C:T;12:42717897:C:T	0.00387477	0.0017049	0.00604464	37115.9	0.00160427	0.00160264
FBXO5	4	6:153293541:T:A;6:153296052:C:A;6:153296472:T:C;6:153296564:G:A	0.0042235	0.000309981	0.0128642	188883	0.00160949	0.00150145
TP73	1	1:3649608:A:G	0.000774954	0.000774954	0.000774954	6003.52	0.00161077	0.00160979
SMPD3	3	16:68398690:C:T;16:68398693:C:T;16:68405433:G:A	0.00320329	0.000465405	0.00852449	84887.7	0.00162296	0.0015329
TRIM32	6	9:119460148:A:G;9:119460542:C:T;9:119460579:G:C;9:119460709:A:G;9:119461033:G:A;9:119461243:C:T	0.00289316	0.000154991	0.00852449	162107	0.00162399	0.00153355
FOXK2	12	17:80477918:C:T;17:80543837:C:T;17:80543882:C:T;17:80543936:C:T;17:80543972:C:T;17:80543978:C:T;17:80544971:G:A;17:80544980:G:A;17:80545076:A:G;17:80545106:G:A;17:80559272:C:T;17:80559335:C:T	0.00662625	0.000154991	0.0299132	286413	0.00164682	0.00152404
ALKBH3	6	11:43904221:C:T;11:43904691:G:C;11:43905557:C:T;11:43923081:C:T;11:43923096:C:T;11:43940595:A:G	0.00136908	0.000154991	0.00526968	45819.9	0.00165075	0.00152161
PRG3	1	11:57145296:C:T	0.00216987	0.00216987	0.00216987	77747	0.00166244	0.00166171
DNM1L	5	12:32861094:C:T;12:32863915:A:G;12:32886737:T:C;12:32890851:C:A;12:32893124:A:T	0.00065099	0.000154991	0.00185989	74021.2	0.00166257	0.00147344
C3orf32	6	3:8665254:C:G;3:8671361:C:T;3:8672534:T:C;3:8675447:C:T;3:8675506:G:A;3:8675560:G:A	0.00178343	0.000154991	0.0066708	96896.8	0.00166887	0.00157878
MNS1	5	15:56723692:C:T;15:56736015:G:A;15:56736025:C:A;15:56736681:A:G;15:56756420:C:T	0.00359592	0.000154991	0.0150341	140708	0.00168241	0.00155601
CATSPER4	7	1:26517793:C:T;1:26517811:A:G;1:26520354:T:C;1:26524456:G:A;1:26526539:C:A;1:26527325:G:A;1:26527925:G:A	0.000907803	0.000154991	0.00464972	67045.4	0.0017043	0.00159601
TTC24	5	1:156551248:G:A;1:156553142:G:C;1:156555577:C:T;1:156555764:C:G;1:156555819:A:G	0.00545567	0.000154991	0.0141042	193071	0.00171961	0.00161027
SCUBE3	11	6:35201057:A:G;6:35207648:C:G;6:35209353:C:T;6:35209425:G:A;6:35210476:C:T;6:35210957:G:A;6:35211827:G:A;6:35212504:G:A;6:35213008:G:A;6:35213837:G:A;6:35213840:C:T	0.0021276	0.000154991	0.0105394	242790	0.00172915	0.00163606
PLSCR4	4	3:145917773:G:T;3:145924348:C:A;3:145924422:C:A;3:145924454:C:A	0.00120118	0.000154991	0.00232486	12884	0.00174882	0.00164746
ZNF469	24	16:88494947:G:A;16:88495487:G:A;16:88495872:C:T;16:88496175:G:A;16:88496544:C:T;16:88497651:C:A;16:88498284:A:G;16:88498299:C:T;16:88498529:G:A;16:88498884:C:T;16:88499292:C:A;16:88499426:C:A;16:88500657:A:G;16:88501143:C:A;16:88501145:C:A;16:88501553:A:G;16:88501728:G:A;16:88502090:G:A;16:88504203:G:C;16:88504204:G:C;16:88504586:G:A;16:88504766:C:T;16:88505303:G:A;16:88505536:G:C	0.00364883	0.000154991	0.015964	362730	0.00176619	0.00151879
MAK16	1	8:33346299:C:G	0.00402976	0.00402976	0.00402976	128819	0.0017767	0.00177564
FAM73A	2	1:78325752:A:G;1:78340540:C:A	0.000620083	0.000464972	0.000775194	17889.8	0.00177704	0.00177599
SCYL2	5	12:100720403:C:T;12:100727962:G:A;12:100729646:G:A;12:100732393:A:G;12:100732822:G:A	0.00365778	0.000309981	0.00805952	45950	0.00179665	0.00176638
OR10V1	8	11:59480448:A:G;11:59480631:G:A;11:59480736:C:T;11:59480759:C:T;11:59480760:G:A;11:59480952:G:A;11:59481042:C:T;11:59481119:G:T	0.00556029	0.000154991	0.032858	152361	0.00180828	0.0016137
MKL2	8	16:14311066:G:T;16:14334126:C:A;16:14340450:G:T;16:14341009:A:T;16:14341011:G:A;16:14345730:C:G;16:14346255:G:A;16:14346354:C:A	0.00232486	0.000154991	0.015964	139925	0.00181723	0.00180341
SACM1L	2	3:45776753:A:G;3:45780326:T:G	0.00302232	0.000309981	0.00573466	13836.5	0.00182577	0.0018245
TTC14	6	3:180320969:G:A;3:180322041:C:T;3:180325561:C:G;3:180327530:C:T;3:180327857:G:A;3:180328194:T:C	0.000826665	0.000309981	0.00216987	7465.78	0.00182607	0.00182194
C9orf43	3	9:116181419:A:G;9:116185703:T:C;9:116191508:G:A	0.011676	0.000154991	0.032858	139881	0.00182671	0.001823
ZNF687	8	1:151259113:G:A;1:151259628:A:T;1:151259855:C:T;1:151260148:G:C;1:151260673:G:A;1:151260715:G:A;1:151262200:C:T;1:151262945:C:G	0.00662587	0.000154991	0.0433974	125973	0.00183276	0.00167363
GPER	3	7:1131392:G:A;7:1132260:G:A;7:1132483:T:G	0.00222153	0.000929944	0.00480471	4825.5	0.00183574	0.00183432
VSIG10L	4	19:51837487:C:T;19:51840597:C:T;19:51842357:C:A;19:51845070:A:T	0.0028286	0.000155087	0.00526968	115424	0.00185817	0.00178863
ZFP112	2	19:44833378:T:C;19:44834069:T:C	0.000929944	0.000154991	0.0017049	12122.4	0.00186741	0.00177814
ANKAR	15	2:190541497:T:C;2:190541788:A:C;2:190554462:A:G;2:190557894:A:G;2:190561060:A:G;2:190569908:G:A;2:190571776:A:G;2:190575802:G:A;2:190593090:G:A;2:190593470:T:C;2:190606152:A:C;2:190608005:G:A;2:190611135:A:G;2:190611188:G:T;2:190611307:T:C	0.00937251	0.000154991	0.0353488	557625	0.00186827	0.00182447
RTEL1	19	20:62293235:G:A;20:62293862:C:T;20:62305428:G:A;20:62309621:T:C;20:62309680:G:A;20:62312070:C:G;20:62317178:C:T;20:62321444:G:A;20:62321559:G:A;20:62322188:G:T;20:62322290:G:A;20:62323150:C:T;20:62324183:C:T;20:62324609:C:T;20:62324619:C:T;20:62325833:C:A;20:62326159:G:A;20:62326538:G:A;20:62326686:T:C	0.00191309	0.000154991	0.0145691	89343.1	0.00191413	0.00179971
MOV10L1	11	22:50537888:A:G;22:50537980:G:A;22:50546612:C:T;22:50546622:C:T;22:50546633:G:A;22:50552916:G:A;22:50580589:C:T;22:50584130:G:A;22:50584140:C:T;22:50598132:G:A;22:50599253:G:A	0.00301527	0.000154991	0.0201488	126655	0.0019152	0.00185246
SPN	3	16:29675326:A:G;16:29675855:T:C;16:29676061:C:T	0.00413685	0.000154991	0.0121005	66165.6	0.00194733	0.00194647
SORCS3	4	10:106802825:A:G;10:106802862:G:A;10:106982993:G:A;10:107022160:G:A	0.00472722	0.000154991	0.017049	297627	0.00195743	0.00191243
MYOF	24	10:95072785:C:T;10:95072892:G:A;10:95072947:G:A;10:95076502:G:T;10:95079636:G:A;10:95083040:G:A;10:95085594:T:C;10:95089443:C:T;10:95093619:G:A;10:95093661:G:A;10:95107423:A:T;10:95109633:C:T;10:95111492:T:A;10:95116512:G:A;10:95119652:G:A;10:95121243:C:T;10:95123803:G:A;10:95134707:G:A;10:95147609:G:A;10:95161268:C:T;10:95162056:G:C;10:95169364:C:T;10:95191218:A:T;10:95241944:C:T	0.00348094	0.000154991	0.0216987	405956	0.00196096	0.00175923
CLDN8	2	21:31587620:A:C;21:31587871:T:C	0.0016274	0.000154991	0.00309981	30911.8	0.00196862	0.00196729
ACE	22	17:61556415:G:C;17:61556453:T:C;17:61557724:C:T;17:61557773:A:G;17:61557841:G:A;17:61558951:C:T;17:61559850:C:T;17:61559883:T:C;17:61559937:G:A;17:61559951:G:A;17:61560501:C:G;17:61561304:C:T;17:61561756:A:G;17:61562322:T:C;17:61562373:A:G;17:61562654:C:G;17:61564428:G:A;17:61566095:A:G;17:61568577:C:T;17:61570816:G:A;17:61570992:C:A;17:61571755:C:A	0.00187936	0.000154991	0.0128642	167404	0.00197219	0.001751
VPS41	8	7:38765883:C:T;7:38783140:G:A;7:38791870:C:T;7:38803086:A:G;7:38803147:C:T;7:38807138:G:A;7:38835102:T:C;7:38908759:G:C	0.00356479	0.000154991	0.0151891	116256	0.00198021	0.00177969
SMAD6	4	15:66995657:G:A;15:66995675:A:G;15:67073338:C:T;15:67073355:G:A	0.0015113	0.000309981	0.00309981	76651.7	0.00199431	0.00181541
OR9G1	5	11:56467898:T:C;11:56468258:C:T;11:56468431:G:A;11:56468492:C:T;11:56468528:C:T	0.004098	0.000154991	0.017204	39305.4	0.00200322	0.00196596
OR9G9	5	11:56467898:T:C;11:56468258:C:T;11:56468431:G:A;11:56468492:C:T;11:56468528:C:T	0.004098	0.000154991	0.017204	39305.4	0.00200322	0.00196596
KLC2	2	11:66029645:G:A;11:66033394:C:T	0.00139492	0.00108493	0.0017049	39853	0.00200371	0.00191402
CC2D2B	2	10:97786973:G:A;10:97791761:A:T	0.016119	0.000619963	0.0316181	59062	0.00201319	0.00190655
NUMBL	3	19:41173458:G:A;19:41173692:C:T;19:41173804:C:T	0.000568299	0.000154991	0.00123993	12606.8	0.00201856	0.00191784
SRRM3	2	7:75896593:G:A;7:75915022:C:T	0.00286733	0.000464972	0.00526968	32283.4	0.0020252	0.00202388
OR8K3	6	11:56086258:T:C;11:56086299:G:A;11:56086498:C:T;11:56086553:G:C;11:56086560:C:T;11:56086683:C:T	0.00294482	0.000154991	0.0110043	74616.6	0.00203185	0.00198428
FEZ2	3	2:36785616:G:C;2:36808447:C:A;2:36818090:T:C	0.000878281	0.000154991	0.00232486	74046.3	0.00205309	0.00205152
FAM101B	2	17:292997:G:A;17:293138:G:A	0.0201488	0.000619963	0.0396776	113093	0.00206507	0.00206374
HERPUD2	2	7:35678023:G:A;7:35707069:G:A	0.00612213	0.00108493	0.0111593	100018	0.00207582	0.00197344
ARID3B	2	15:74865203:A:G;15:74884116:G:A	0.000464972	0.000154991	0.000774954	12368	0.00208072	0.00198562
KRTCAP3	2	2:27665973:C:A;2:27666385:G:A	0.000309981	0.000154991	0.000464972	12520	0.00208969	0.00199345
SLC45A1	4	1:8390731:G:A;1:8397995:G:A;1:8403840:G:A;1:8403906:G:C	0.000581215	0.000154991	0.00108493	16832.2	0.00211257	0.00211145
KLF10	6	8:103663614:C:T;8:103663619:T:C;8:103663814:G:A;8:103663901:A:G;8:103663914:T:C;8:103664174:T:A	0.000464972	0.000154991	0.00185989	5874.83	0.00211297	0.00211184
DCP1A	3	3:53326467:T:C;3:53326488:G:T;3:53326608:C:T	0.00294482	0.000154991	0.00852449	81265.6	0.0021164	0.00211518
CP	9	3:148899824:G:C;3:148899900:C:T;3:148901300:C:T;3:148917570:G:A;3:148924064:G:A;3:148925248:G:A;3:148925398:T:C;3:148927156:T:C;3:148930481:G:A	0.00332799	0.000154991	0.0102681	169216	0.00213553	0.00199978
ZMYM1	5	1:35577702:G:T;1:35578752:A:G;1:35578792:G:A;1:35580706:G:A;1:35580837:A:G	0.00123993	0.000154991	0.00356479	23317.4	0.00213724	0.00207343
BECN1	2	17:40970264:C:T;17:40975828:T:A	0.00356479	0.00139492	0.00573466	48435.7	0.00213993	0.00213673
TNFSF13	1	17:7462469:C:T	0.00108493	0.00108493	0.00108493	5590.67	0.00216572	0.00216475
OR6C1	3	12:55714478:C:T;12:55715000:T:C;12:55715248:A:C	0.00263484	0.000154991	0.00743955	87230.3	0.00216651	0.00212656
GBF1	3	10:104120139:G:A;10:104126256:G:A;10:104136187:G:A	0.000619963	0.000309981	0.000774954	11333.7	0.00217418	0.00217303
DUSP27	15	1:167086718:G:A;1:167086721:C:A;1:167095338:C:A;1:167095468:A:C;1:167096070:G:A;1:167096337:A:G;1:167096554:A:G;1:167096726:G:C;1:167096961:C:T;1:167096982:A:G;1:167096997:G:A;1:167097026:T:A;1:167097070:G:A;1:167097796:G:A;1:167097826:A:G	0.00227361	0.000154991	0.0117793	135885	0.00218223	0.00195281
STOX1	4	10:70645296:C:T;10:70646026:A:T;10:70646373:C:T;10:70652467:C:T	0.00240236	0.000309981	0.00650961	84811.5	0.00219983	0.00208188
C14orf45	5	14:74489695:G:T;14:74489766:G:T;14:74489815:C:A;14:74516434:G:T;14:74522315:G:A	0.00232486	0.000154991	0.0083695	75905.3	0.00220081	0.00208811
CHD5	9	1:6171835:G:A;1:6172260:T:C;1:6172266:C:A;1:6181605:C:A;1:6206387:C:G;1:6206877:G:C;1:6206882:G:A;1:6214876:C:T;1:6215713:G:A	0.000981608	0.000154991	0.00294482	135112	0.0022039	0.00203671
ALG3	2	3:183960671:C:T;3:183963381:T:C	0.0121668	0.000929944	0.0234036	273026	0.00221613	0.00218873
CCDC102B	7	18:66504176:C:G;18:66504185:A:G;18:66506039:G:A;18:66513612:G:A;18:66564514:G:C;18:66564531:G:A;18:66678192:G:C	0.00139492	0.000154991	0.00619963	79681.5	0.00221774	0.00211441
TFPI	4	2:188331704:C:T;2:188343515:G:T;2:188348943:G:A;2:188349633:G:T	0.00860198	0.000154991	0.0320831	131550	0.00221935	0.00219263
RNF123	12	3:49728870:A:G;3:49736537:C:T;3:49737660:C:T;3:49738973:C:T;3:49739277:G:A;3:49739286:C:T;3:49740895:A:G;3:49740946:C:T;3:49749942:C:T;3:49751230:C:T;3:49753044:C:T;3:49753405:C:T	0.00337105	0.000154991	0.0306882	184513	0.00222027	0.00211457
GMPPB	3	3:49759480:G:A;3:49760431:G:C;3:49761081:C:G	0.0103327	0.000154991	0.0306882	173834	0.00222138	0.00221977
HN1L	1	16:1748853:G:A	0.00216987	0.00216987	0.00216987	5266.38	0.00225258	0.00225169
FSIP2	26	2:186627949:C:T;2:186653502:G:A;2:186654867:G:C;2:186656179:C:G;2:186656889:A:T;2:186657192:A:G;2:186658089:C:A;2:186660561:A:G;2:186660741:T:C;2:186660810:G:A;2:186661399:A:G;2:186661602:A:G;2:186664825:G:A;2:186665044:A:C;2:186665191:G:C;2:186665464:T:C;2:186669325:A:G;2:186670379:C:T;2:186670526:T:C;2:186671638:A:G;2:186672146:A:G;2:186673315:A:C;2:186673531:A:G;2:186673618:C:A;2:186673805:C:T…	0.00429806	0.000154991	0.034098	414870	0.00226572	0.00181523
MORN5	2	9:124931957:G:T;9:124931984:G:A	0.00627712	0.00449473	0.00805952	67672.2	0.00226572	0.00223207
CARD8	9	19:48725082:C:G;19:48733756:G:C;19:48733757:G:T;19:48733814:C:T;19:48733892:G:A;19:48734195:T:G;19:48734262:C:A;19:48734942:T:C;19:48741734:A:G	0.000895502	0.000154991	0.0017049	40429.5	0.00227614	0.00215451
ALOX15B	12	17:7945725:A:G;17:7948239:C:T;17:7948638:C:T;17:7948694:G:A;17:7950265:A:G;17:7950319:G:A;17:7950324:C:T;17:7950394:G:A;17:7950692:G:A;17:7951822:G:A;17:7951863:G:C;17:7951878:A:G	0.00379727	0.000154991	0.0216987	225363	0.00229313	0.00208452
LOC646508	1	19:53784826:G:A	0.000154991	0.000154991	0.000154991	5781.3	0.00229409	0.00229251
BEST2	5	19:12864100:G:A;19:12865539:C:T;19:12867073:G:A;19:12868520:G:A;19:12868805:A:G	0.00074409	0.000154991	0.00217054	12152.2	0.00229411	0.00219972
TOB2	5	22:41832485:T:C;22:41832844:C:T;22:41832845:G:A;22:41832923:T:C;22:41833129:C:T	0.0016739	0.000309981	0.00588965	42827.1	0.00230167	0.00211434
COMMD8	3	4:47455099:G:A;4:47455100:T:C;4:47455135:T:C	0.00108493	0.000309981	0.00263484	20320.3	0.00238987	0.00238798
WDR69	5	2:228750106:C:T;2:228754582:A:G;2:228754609:G:A;2:228771023:T:C;2:228771929:G:A	0.000650961	0.000154991	0.00139492	8726.89	0.00239603	0.00239227
ZFYVE16	16	5:79732691:G:A;5:79732701:G:T;5:79733155:T:G;5:79733253:G:A;5:79733277:C:A;5:79733685:G:A;5:79733934:T:C;5:79734491:A:G;5:79734563:A:G;5:79741168:T:C;5:79744061:C:T;5:79747384:A:G;5:79755260:A:G;5:79768610:C:T;5:79770627:G:A;5:79773051:C:T	0.000794327	0.000154991	0.0032548	114958	0.00242348	0.00215531
PLXNA4	24	7:131815315:G:A;7:131817833:G:A;7:131832686:C:T;7:131832704:C:T;7:131853148:C:T;7:131853309:C:T;7:131865473:G:A;7:131866933:C:T;7:131870089:C:T;7:131878923:C:G;7:131883311:C:T;7:131887415:C:T;7:131895706:G:A;7:131925916:C:T;7:132070014:G:A;7:132169766:C:T;7:132174125:T:C;7:132174152:C:T;7:132174173:C:T;7:132192810:C:T;7:132193311:C:T;7:132193334:A:G;7:132193335:A:G;7:132193371:G:A	0.00369395	0.000154991	0.0206138	479153	0.00243524	0.00225631
MIOX	3	22:50927870:C:T;22:50927976:C:T;22:50928012:G:A	0.00490804	0.000154991	0.0134842	20904.9	0.00243899	0.00243811
FAM59B	2	2:26405871:C:G;2:26410831:G:A	0.00449473	0.00433974	0.00464972	179577	0.00244089	0.00243839
MRPL23	1	11:1972143:G:A	0.032858	0.032858	0.032858	145400	0.00246535	0.00246395
C5orf62	1	5:150175109:C:T	0.00604464	0.00604464	0.00604464	59671.3	0.00247292	0.00247157
DARS2	2	1:173799877:G:A;1:173808677:G:A	0.0192963	0.000154991	0.0384377	98771.8	0.00251385	0.00250535
RNFT2	3	12:117204691:A:T;12:117217015:G:T;12:117274034:A:G	0.000413309	0.000154991	0.000929944	34031.8	0.00251441	0.0024217
EME2	5	16:1825067:C:T;16:1825321:G:A;16:1825356:A:C;16:1825383:G:C;16:1825982:C:T	0.00306882	0.000154991	0.0128642	34798.9	0.00253192	0.00236865
GALR2	4	17:74071221:A:G;17:74071294:C:G;17:74073094:G:T;17:74073386:C:G	0.00282858	0.000464972	0.00464972	31005.5	0.0025394	0.00242755
ZNF264	6	19:57705243:G:A;19:57722962:G:A;19:57723373:T:A;19:57723892:T:C;19:57724081:A:G;19:57724204:A:G	0.000671626	0.000154991	0.00154991	57882.7	0.00256335	0.00245549
ELFN2	5	22:37770155:G:A;22:37770356:C:T;22:37770517:G:A;22:37770661:G:A;22:37770812:C:A	0.00049597	0.000154991	0.00108493	21018.9	0.00257392	0.00250091
CCDC157	14	22:30762123:G:A;22:30762234:A:G;22:30766366:G:A;22:30766466:C:T;22:30766535:T:C;22:30766757:A:G;22:30767644:A:T;22:30768072:G:T;22:30769670:G:A;22:30769996:C:T;22:30769997:G:A;22:30770021:G:A;22:30770027:G:A;22:30772424:C:T	0.0021588	0.000154991	0.0151891	140786	0.00257633	0.00233471
POLQ	22	3:121151784:G:A;3:121154975:G:A;3:121155119:C:T;3:121155122:C:T;3:121168167:T:C;3:121204025:G:A;3:121206428:C:A;3:121206620:G:A;3:121207270:T:C;3:121207637:G:T;3:121207976:C:T;3:121208611:G:A;3:121208882:T:C;3:121208894:T:C;3:121209041:G:A;3:121217496:A:C;3:121240967:C:G;3:121248602:G:A;3:121251868:A:C;3:121251884:A:C;3:121252048:T:G;3:121263644:C:A	0.00522037	0.000154991	0.032703	272821	0.00258537	0.00248053
C1orf150	2	1:247729238:G:A;1:247737493:A:C	0.00402976	0.000464972	0.00759454	66322.1	0.00258635	0.00258476
KAZALD1	2	10:102824292:G:A;10:102824592:A:G	0.0186764	0.00201488	0.0353379	90085.9	0.00259967	0.00256667
GANC	14	15:42570702:A:G;15:42579949:G:A;15:42585010:C:T;15:42585062:A:G;15:42585096:C:T;15:42585099:A:G;15:42600486:A:G;15:42602621:C:T;15:42618524:A:G;15:42630673:A:G;15:42632022:C:T;15:42640302:T:A;15:42643546:C:A;15:42644231:G:A	0.00367549	0.000154991	0.0187539	211034	0.00260683	0.00237416
ZSCAN10	4	16:3139190:C:A;16:3139999:G:T;16:3140594:C:T;16:3142097:G:T	0.00329355	0.000154991	0.00650961	374128	0.0026129	0.00260743
ACVRL1	3	12:52306909:C:T;12:52309153:C:T;12:52314610:C:T	0.00129159	0.000154991	0.0034098	106590	0.00262268	0.00259429
COL4A4	10	2:227872783:G:C;2:227875202:A:G;2:227912247:G:A;2:227915847:C:T;2:227917090:T:C;2:227924333:C:T;2:227924855:G:A;2:227946893:C:G;2:227954608:C:G;2:227954649:G:A	0.00801302	0.000154991	0.0461872	379557	0.00263322	0.00252436
NIPAL3	3	1:24746056:G:A;1:24768603:A:G;1:24768665:G:A	0.000774954	0.000309981	0.0017049	59819.3	0.00263393	0.00252338
TTLL10	14	1:1114668:G:A;1:1115461:C:T;1:1115503:T:C;1:1115510:C:T;1:1115548:G:A;1:1115674:C:T;1:1116182:C:T;1:1116195:G:A;1:1117159:T:G;1:1119410:G:A;1:1120377:T:A;1:1120421:C:T;1:1120431:G:A;1:1120488:A:C	0.0103844	0.000154991	0.0454123	250896	0.00265998	0.0023489
CECR1	7	22:17662900:C:A;22:17669265:C:T;22:17670877:C:T;22:17687997:C:T;22:17690296:T:C;22:17690374:G:A;22:17690464:G:A	0.000553538	0.000154991	0.00139492	44330	0.00268044	0.00259145
PRRX1	3	1:170633397:C:T;1:170695466:G:A;1:170705313:C:T	0.00108493	0.000309981	0.00185989	47652.9	0.00268074	0.00260509
ACOXL	10	2:111551725:G:A;2:111551731:A:G;2:111556617:C:T;2:111559231:C:A;2:111562875:C:T;2:111666368:G:A;2:111691199:C:T;2:111850515:C:T;2:111875379:G:T;2:111875388:C:T	0.0142436	0.000154991	0.0416925	294794	0.00268169	0.00251738
RSPH1	10	21:43892951:T:C;21:43896015:C:T;21:43896026:G:A;21:43896152:C:T;21:43896155:C:T;21:43897401:T:C;21:43897445:G:A;21:43897478:A:C;21:43905850:C:T;21:43913159:C:A	0.00275883	0.000154991	0.00852449	162123	0.00268833	0.00256025
TMEM51	3	1:15541704:G:A;1:15546150:G:A;1:15546234:G:A	0.000568299	0.000154991	0.00123993	11110.2	0.00268913	0.00268742
HLA-DQB2	3	6:32726693:G:A;6:32726753:G:A;6:32729613:T:C	0.0122959	0.000154991	0.0265034	317005	0.00269758	0.00269236
ANKRD13A	4	12:110456279:T:C;12:110457072:C:T;12:110474070:T:C;12:110475337:A:G	0.0111206	0.000619963	0.0420025	89192.1	0.00271747	0.002716
IL17RA	10	22:17577965:C:T;22:17581248:C:T;22:17583083:G:A;22:17583106:G:C;22:17584390:C:G;22:17584454:G:A;22:17586757:T:C;22:17589283:G:T;22:17589602:C:T;22:17589794:C:A	0.00131775	0.000154991	0.0035681	80371.7	0.00272744	0.00261079
PDYN	3	20:1961018:C:T;20:1961099:C:T;20:1961159:T:A	0.00309981	0.000154991	0.00883447	48026.3	0.00273198	0.00270543
KIAA0748	9	12:55355015:G:A;12:55356258:C:T;12:55356517:G:A;12:55356823:T:C;12:55356838:G:A;12:55360191:T:G;12:55368254:C:G;12:55368303:C:T;12:55368339:G:A	0.00796147	0.000154991	0.0402976	241130	0.00277276	0.00260463
PTPRN2	14	7:157333411:C:A;7:157414122:G:A;7:157414146:G:A;7:157449078:T:C;7:157926543:G:A;7:157929370:C:T;7:157931003:C:T;7:157931019:G:A;7:157959914:C:T;7:157985044:G:A;7:157985057:C:T;7:157985078:C:T;7:157985171:C:T;7:158109546:C:T	0.00303162	0.000154991	0.0137942	149703	0.0027758	0.00258267
LRPPRC	7	2:44174455:C:T;2:44174907:T:C;2:44176798:T:A;2:44190789:T:C;2:44200814:C:T;2:44204298:T:G;2:44223046:G:C	0.000952086	0.000154991	0.00201488	45600.7	0.00279068	0.00273738
FSTL4	9	5:132534846:G:A;5:132534952:C:A;5:132534965:G:A;5:132535382:T:C;5:132535433:G:T;5:132537712:C:A;5:132553001:G:A;5:132556523:C:T;5:132652244:G:T	0.00129159	0.000309981	0.00464972	65972.6	0.00280463	0.00268198
C2orf18	2	2:27001053:G:A;2:27001306:G:A	0.000542467	0.000464972	0.000619963	16387.7	0.00280493	0.00280309
C14orf93	2	14:23456518:T:G;14:23467755:G:A	0.000387477	0.000309981	0.000464972	11012.6	0.00280858	0.00280676
EIF6	4	20:33872151:C:A;20:33872167:C:G;20:33872191:A:G;20:33872215:C:A	0.0030611	0.000154991	0.00929944	229538	0.0028247	0.00271616
GRINL1A	3	15:57999127:G:T;15:58001325:G:A;15:58001424:C:T	0.000413309	0.000154991	0.000774954	11681.8	0.00282846	0.00273736
NT5C	1	17:73127348:G:A	0.0249535	0.0249535	0.0249535	73824.3	0.00286927	0.00286739
DCHS2	38	4:155156542:G:A;4:155156598:G:A;4:155156674:G:A;4:155156706:G:A;4:155156875:T:G;4:155156887:T:A;4:155157015:T:C;4:155157160:G:T;4:155157412:C:T;4:155157504:G:A;4:155157531:C:T;4:155157646:C:T;4:155157730:G:A;4:155158090:A:C;4:155158104:G:A;4:155158284:A:C;4:155160429:A:G;4:155191162:G:A;4:155219185:T:C;4:155219276:C:T;4:155219465:A:G;4:155219467:C:T;4:155219540:C:A;4:155219720:C:T;4:155225826:A:G…	0.00467033	0.000154991	0.0258915	706085	0.00287286	0.00266042
SDR9C7	2	12:57324019:T:C;12:57324050:C:T	0.00100744	0.000154991	0.00185989	61215.9	0.00287618	0.00285834
PPFIBP2	10	11:7570729:C:T;11:7647098:C:T;11:7669736:T:A;11:7670851:A:T;11:7672906:C:G;11:7672942:C:A;11:7673029:T:C;11:7673049:C:G;11:7673074:G:A;11:7674351:G:A	0.00154991	0.000154991	0.00418475	183822	0.00288016	0.0027853
FANCE	5	6:35423528:C:T;6:35423541:G:T;6:35423886:C:T;6:35427531:T:C;6:35430686:G:A	0.0117173	0.000154991	0.0429324	106013	0.00288512	0.00277812
IGSF10	36	3:151154509:C:T;3:151154614:G:A;3:151154899:T:C;3:151154923:T:A;3:151155225:T:C;3:151156366:C:T;3:151161112:A:G;3:151161258:C:T;3:151161330:T:A;3:151162772:G:C;3:151162965:C:A;3:151163138:G:A;3:151163352:T:C;3:151163696:G:C;3:151163838:T:C;3:151163972:G:C;3:151164057:T:C;3:151164174:A:C;3:151164195:T:C;3:151164917:G:T;3:151165241:G:C;3:151165292:C:G;3:151165409:G:A;3:151165532:G:C;3:151165770:G:T…	0.00471293	0.000154991	0.0455673	312105	0.00292782	0.00273583
P4HA3	2	11:73979241:C:G;11:73997310:T:C	0.0050372	0.00108493	0.00898946	131267	0.0029386	0.00284567
TUBGCP5	8	15:22833654:G:A;15:22845832:G:T;15:22845849:A:G;15:22846897:G:A;15:22846945:A:T;15:22850913:C:T;15:22862978:G:A;15:22869996:A:G	0.00325484	0.00031027	0.00681959	102070	0.00294357	0.00276192
RALYL	1	8:85785617:C:A	0.000774954	0.000774954	0.000774954	10655.9	0.00295272	0.00295115
CDC42BPG	17	11:64594586:T:C;11:64597201:G:A;11:64597261:G:A;11:64597279:C:T;11:64599069:G:A;11:64599139:C:T;11:64600723:C:T;11:64601440:G:A;11:64601768:G:A;11:64602844:C:T;11:64603286:G:A;11:64604264:C:T;11:64604422:C:G;11:64606167:T:G;11:64606313:C:T;11:64607024:C:T;11:64607670:G:A	0.00373221	0.000154991	0.0429324	135407	0.00296217	0.00274632
USP20	13	9:132618599:C:T;9:132620338:C:G;9:132620855:C:A;9:132630354:C:T;9:132630423:G:A;9:132630491:C:T;9:132630677:G:A;9:132631970:C:T;9:132636945:G:A;9:132636979:C:T;9:132637608:A:G;9:132637654:C:A;9:132642460:G:A	0.00227757	0.000154991	0.0165891	134296	0.00298065	0.00286803
IPO5	4	13:98642766:C:T;13:98642778:C:T;13:98658527:A:C;13:98671883:C:T	0.000658819	0.000154991	0.0017049	13885	0.00299209	0.00298943
GMIP	15	19:19740906:G:A;19:19741070:T:A;19:19741292:C:G;19:19744614:C:T;19:19744692:G:A;19:19744988:C:T;19:19745476:C:A;19:19745479:C:T;19:19745901:G:A;19:19746457:G:T;19:19747548:G:C;19:19749111:C:T;19:19751344:C:T;19:19752789:G:A;19:19753400:C:A	0.00473238	0.000154991	0.033013	209234	0.00301604	0.00295463
NPY2R	3	4:156135350:T:A;4:156135621:C:T;4:156136154:G:A	0.000361725	0.000154991	0.000775194	5464.34	0.00303236	0.00303061
MASTL	12	10:27444425:A:G;10:27456090:C:T;10:27458898:C:A;10:27458904:T:A;10:27459243:C:A;10:27459302:G:A;10:27459704:G:T;10:27459716:G:A;10:27459746:C:G;10:27459948:A:G;10:27460008:A:T;10:27475445:G:A	0.00521905	0.000154991	0.0396899	119094	0.00303857	0.00282688
TNS4	5	17:38633854:C:T;17:38635981:C:T;17:38643384:C:A;17:38643596:G:T;17:38652319:G:A	0.00226286	0.000154991	0.00635462	34930.3	0.00303913	0.00282668
ADAT3	3	19:1912227:G:T;19:1912251:A:G;19:1912594:C:T	0.0154568	0.00108493	0.023263	10433	0.00304726	0.00304568
SCGB1D1	6	11:61957805:T:C;11:61957807:C:G;11:61959531:A:C;11:61959570:G:C;11:61959632:G:A;11:61959636:C:T	0.000542467	0.000154991	0.000929944	22019.3	0.00305951	0.00297748
C10orf27	6	10:72531154:G:A;10:72532300:T:C;10:72532314:G:A;10:72541582:G:T;10:72541646:G:A;10:72541754:C:T	0.00144658	0.000154991	0.00604464	169241	0.00306703	0.00293719
PM20D1	6	1:205799454:T:A;1:205811865:G:T;1:205812879:A:G;1:205813329:G:T;1:205813330:C:T;1:205813995:T:A	0.00289328	0.000154991	0.00867948	108291	0.00307504	0.00304584
NCKIPSD	6	3:48712174:T:C;3:48716065:G:A;3:48716536:G:A;3:48719858:C:A;3:48719951:G:A;3:48720412:G:A	0.00235069	0.000154991	0.00790453	84543.6	0.00307625	0.0029031
METAP1D	4	2:172926226:G:T;2:172928514:G:A;2:172935641:T:C;2:172943967:A:G	0.00182114	0.000154991	0.00356479	85239.5	0.00307655	0.00296332
NUFIP2	3	17:27613838:T:C;17:27613897:T:C;17:27614186:A:G	0.0017049	0.000309981	0.00402976	120243	0.0031315	0.00304338
KLK4	4	19:51410258:C:T;19:51410275:G:A;19:51411751:C:T;19:51412072:C:T	0.00139492	0.000309981	0.00263484	13954	0.00315206	0.00314954
GPC6	3	13:94197611:C:T;13:94482797:A:G;13:95034677:A:G	0.00222153	0.000154991	0.00573466	26398.9	0.00316682	0.00306347
FANCG	6	9:35075022:C:T;9:35075969:G:A;9:35076517:G:A;9:35076755:G:A;9:35077267:G:A;9:35079502:G:A	0.00204071	0.000154991	0.00929944	45174.4	0.00318911	0.00307392
MC3R	2	20:54824033:T:C;20:54824557:C:A	0.000464972	0.000154991	0.000774954	7025.98	0.00323513	0.00323275
PTPN9	3	15:75763044:T:C;15:75798043:T:A;15:75801350:A:C	0.000723386	0.000309981	0.000930233	32611.6	0.00324543	0.00314278
XDH	27	2:31560521:T:C;2:31560572:G:A;2:31562393:G:A;2:31562464:G:A;2:31562482:G:T;2:31564244:A:G;2:31572670:C:T;2:31588857:G:A;2:31588861:C:G;2:31588936:T:A;2:31590917:T:C;2:31593265:T:C;2:31593305:A:C;2:31593316:C:A;2:31593333:G:A;2:31595130:C:T;2:31595224:G:A;2:31596762:G:A;2:31599989:C:T;2:31600072:G:C;2:31602791:T:A;2:31605868:G:A;2:31605901:C:T;2:31609369:G:A;2:31610711:G:A;2:31611143:C:T;2:3162147…	0.00515488	0.000154991	0.0410725	273355	0.00325912	0.00308892
TMEM129	2	4:1719940:C:T;4:1720312:G:T	0.0117018	0.000154991	0.0232486	143479	0.00325975	0.00325464
DSCAM	10	21:41385121:C:T;21:41416119:G:T;21:41416163:G:A;21:41496241:C:T;21:41561045:C:T;21:41561129:A:C;21:41648111:C:G;21:41684167:G:A;21:41725407:G:A;21:41725625:C:T	0.00423369	0.000154991	0.0386166	24199.3	0.00327394	0.00303417
LY6K	3	8:143783129:T:A;8:143784520:C:T;8:143784550:G:A	0.000981608	0.000309981	0.0017049	61705	0.00327746	0.00316425
CNTNAP2	10	7:145814041:G:A;7:146536935:G:A;7:146741075:G:A;7:146818170:G:C;7:146829473:A:G;7:147259238:G:A;7:147600797:G:A;7:147675054:G:T;7:147815275:G:A;7:148112662:A:G	0.00103844	0.000154991	0.00480471	107394	0.00327801	0.00315358
FLRT1	8	11:63883803:G:A;11:63883906:C:T;11:63884146:A:G;11:63884632:G:A;11:63884654:C:A;11:63885120:G:A;11:63885451:G:T;11:63885582:C:T	0.00079204	0.000154991	0.00199658	17852.9	0.00330663	0.00299983
UBOX5	2	20:3102855:C:T;20:3102998:G:A	0.00147241	0.000929944	0.00201488	24441.8	0.00331609	0.00331401
GAS8	6	16:90097860:C:T;16:90097861:G:A;16:90103659:G:A;16:90103691:G:C;16:90103716:G:A;16:90106769:A:G	0.0102036	0.000154991	0.049287	51408.6	0.00331886	0.00320686
KCNK10	2	14:88651919:C:T;14:88658675:G:A	0.000774954	0.000309981	0.00123993	5085.84	0.00332906	0.00332712
FAM82B	2	8:87498717:T:C;8:87500847:G:A	0.000619963	0.000154991	0.00108493	36374	0.00335262	0.00331268
ZNFX1	18	20:47864681:C:T;20:47864811:G:A;20:47865306:C:T;20:47865500:C:T;20:47865672:C:T;20:47865924:T:C;20:47871053:C:T;20:47872421:T:C;20:47874063:T:C;20:47879931:C:A;20:47886601:T:C;20:47886696:C:G;20:47887168:C:T;20:47887250:T:C;20:47887812:C:T;20:47887853:T:C;20:47888096:C:T;20:47888227:T:C	0.00167908	0.000154991	0.0102294	316446	0.00336237	0.00315311
PIGL	1	17:16203290:C:A	0.00557967	0.00557967	0.00557967	44886.3	0.00339967	0.00339788
PTPN13	26	4:87622503:T:G;4:87622624:G:A;4:87622802:G:C;4:87637748:A:G;4:87638213:G:A;4:87643478:G:C;4:87653569:A:G;4:87656767:T:G;4:87656789:G:A;4:87662871:G:A;4:87666225:A:G;4:87672235:G:T;4:87672251:A:G;4:87674183:G:A;4:87683889:C:T;4:87684113:G:A;4:87684148:G:T;4:87689000:T:C;4:87692496:G:A;4:87693992:T:C;4:87706420:C:G;4:87724970:G:A;4:87730980:C:T;4:87732221:G:A;4:87732228:G:T;4:87735618:A:G	0.0040238	0.000154991	0.0249535	282921	0.00340731	0.00324479
CHSY1	5	15:101718230:C:T;15:101718239:C:G;15:101718557:A:G;15:101718677:A:G;15:101718950:T:C	0.0152511	0.000154991	0.0489771	217405	0.00341438	0.00332526
UBXN11	9	1:26608935:C:T;1:26610881:C:G;1:26612032:G:A;1:26620735:C:T;1:26620761:T:C;1:26620806:T:C;1:26624479:C:A;1:26627423:G:A;1:26629304:C:T	0.00342702	0.000154991	0.0119343	138865	0.00343406	0.00332258
IER3	2	6:30711805:C:G;6:30712202:C:T	0.0141042	0.000464972	0.0277433	237054	0.00344575	0.00343456
OR4B1	6	11:48238455:G:A;11:48238468:C:T;11:48238563:G:A;11:48238768:G:A;11:48239215:A:G;11:48239244:G:A	0.000671626	0.000154991	0.00154991	20206	0.00345625	0.00345354
ZNF613	6	19:52443894:C:T;19:52447677:G:T;19:52447801:A:G;19:52448259:C:T;19:52448584:C:T;19:52448782:C:T	0.00123167	0.000154991	0.00542467	20130.2	0.00346189	0.00328427
PAPSS1	4	4:108552883:G:A;4:108566131:G:A;4:108575955:G:A;4:108581146:G:T	0.00581215	0.000154991	0.0207688	161114	0.00347325	0.00346862
ATP8B4	13	15:50152475:A:T;15:50154563:C:T;15:50168542:T:C;15:50189566:A:G;15:50190388:T:A;15:50212513:G:C;15:50223353:C:A;15:50223504:C:T;15:50226359:G:C;15:50264839:C:T;15:50264848:C:T;15:50279679:G:C;15:50366353:G:C	0.00273024	0.000154991	0.0148791	222651	0.00349834	0.00336657
PLAGL1	3	6:144263042:T:G;6:144263115:C:G;6:144263591:G:A	0.00258318	0.000464972	0.0049597	147556	0.00354157	0.00344582
TRMT1	7	19:13216115:C:T;19:13220196:G:A;19:13221086:C:T;19:13226150:C:T;19:13226550:C:T;19:13227005:T:C;19:13227089:C:T	0.000309981	0.000154991	0.000619963	19193.9	0.00357458	0.00345893
LCP2	5	5:169675739:A:G;5:169680139:G:C;5:169680146:G:T;5:169689699:G:A;5:169694057:T:C	0.0049287	0.000309981	0.0144141	185106	0.00361624	0.00358425
CPA1	6	7:130020366:G:A;7:130020952:C:T;7:130021694:C:T;7:130023245:G:A;7:130023561:G:A;7:130023634:C:T	0.0056055	0.000154991	0.0291383	89993.7	0.0036284	0.00346638
ASCC1	8	10:73857186:C:A;10:73887886:T:C;10:73887894:T:A;10:73892817:T:C;10:73964243:G:C;10:73970502:C:G;10:73972950:T:C;10:73972957:C:T	0.00408788	0.000154991	0.0141042	203547	0.00362877	0.00346728
PHLDB3	10	19:43983666:G:A;19:43990438:G:A;19:43990795:G:A;19:43991217:C:T;19:43991221:C:T;19:43991255:C:G;19:43999466:T:C;19:44001379:T:C;19:44005903:G:A;19:44006342:C:T	0.00992945	0.000154991	0.0489771	214578	0.00368869	0.003405
TNIP2	3	4:2746583:C:A;4:2746645:G:A;4:2749525:C:T	0.000725998	0.000154991	0.00124805	19808.1	0.00372949	0.00372723
ERO1LB	3	1:236384232:A:G;1:236416750:T:C;1:236433208:T:G	0.00237696	0.000310078	0.00387597	63405	0.00374187	0.0037398
TSPYL1	4	6:116599859:T:C;6:116599896:G:T;6:116599927:A:G;6:116600616:C:A	0.00592839	0.000154991	0.0110043	76931.5	0.00375615	0.0036698
ABHD1	8	2:27346928:C:A;2:27352423:G:C;2:27352795:G:A;2:27353120:C:T;2:27353266:C:T;2:27353436:G:A;2:27353509:A:G;2:27353577:A:G	0.000619963	0.000154991	0.00232486	17605.6	0.00376844	0.00368066
MORN3	3	12:122091154:G:A;12:122092186:G:A;12:122107306:G:C	0.0011366	0.000154991	0.00263484	20352.2	0.00378286	0.00378122
CCDC137	3	17:79637314:G:A;17:79637353:G:A;17:79639550:G:A	0.0147758	0.000309981	0.0429324	56399.6	0.00379921	0.00366794
TSPAN1	1	1:46651169:G:A	0.00247985	0.00247985	0.00247985	18590.3	0.0038036	0.00380115
CYLC2	15	9:105765538:C:T;9:105767074:C:T;9:105767091:C:A;9:105767349:G:T;9:105767437:C:T;9:105767464:G:A;9:105767481:A:G;9:105767536:G:A;9:105767545:G:C;9:105767578:A:G;9:105767645:T:A;9:105767773:A:G;9:105767803:C:T;9:105767869:C:A;9:105767917:C:T	0.00449473	0.000154991	0.0426224	223715	0.00381032	0.00350605
LRRC47	4	1:3697663:C:T;1:3697669:C:G;1:3703430:G:A;1:3703589:C:T	0.00569591	0.000154991	0.0119343	108574	0.00382118	0.00381892
LOC100507096	1	4:107279386:A:G	0.0192188	0.0192188	0.0192188	124365	0.0038553	0.00385351
2009-09-01	6	17:75398417:A:C;17:75398449:C:T;17:75398657:C:T;17:75398774:G:A;17:75483634:G:A;17:75494678:G:A	0.000335813	0.000154991	0.000619963	15179.5	0.00389335	0.00389159
LXN	6	3:158384463:C:T;3:158384811:A:G;3:158387350:T:C;3:158388751:G:T;3:158388795:C:T;3:158390222:C:T	0.00408169	0.000309981	0.0066646	104920	0.00389647	0.00377766
SEMA6C	6	1:151105831:T:C;1:151108993:T:G;1:151110221:C:T;1:151110510:G:A;1:151112483:T:C;1:151115007:G:A	0.00586381	0.000154991	0.015964	104279	0.00391405	0.00368443
C5orf25	2	5:175740814:G:A;5:175751669:G:A	0.000542467	0.000154991	0.000929944	30527.1	0.00392081	0.00387139
SAMD3	7	6:130465847:C:T;6:130467238:G:A;6:130476007:A:G;6:130505611:C:T;6:130505712:T:C;6:130530720:C:A;6:130535602:A:G	0.00188203	0.000154991	0.00743955	80227.5	0.00392983	0.0037095
DENND2C	13	1:115130363:C:T;1:115130508:A:G;1:115142870:G:A;1:115144142:T:C;1:115151492:G:C;1:115166128:A:G;1:115166137:C:T;1:115167939:A:G;1:115168068:C:A;1:115168303:T:G;1:115168440:T:G;1:115168466:C:T;1:115168480:A:C	0.00402978	0.000154991	0.0255735	135114	0.0039308	0.00370044
IFT140	16	16:1560980:C:T;16:1561025:C:T;16:1570721:G:A;16:1574847:C:T;16:1574906:C:T;16:1576005:C:T;16:1612075:C:T;16:1614147:C:T;16:1633330:C:T;16:1634241:T:C;16:1637283:C:T;16:1637997:C:T;16:1639658:C:T;16:1642177:C:T;16:1642549:C:T;16:1652418:C:T	0.00101713	0.000154991	0.00635462	150408	0.00393199	0.00363301
SHKBP1	5	19:41086245:G:A;19:41086248:G:A;19:41086723:C:G;19:41092767:C:G;19:41096310:G:A	0.00130192	0.000154991	0.00263484	67357.9	0.00394091	0.00386559
STARD3	7	17:37813262:C:G;17:37814687:G:A;17:37815304:G:C;17:37817254:G:A;17:37818557:G:A;17:37819132:C:T;17:37819150:G:T	0.00365335	0.000154991	0.0193738	126427	0.00395029	0.00386766
OR2C1	6	16:3406112:C:T;16:3406478:G:A;16:3406511:G:T;16:3406707:G:A;16:3406838:G:A;16:3406875:G:A	0.00400393	0.000154991	0.0156541	114659	0.00401195	0.00380073
SLC13A5	1	17:6604410:G:A	0.000154991	0.000154991	0.000154991	5145.72	0.00401724	0.00401508
CCDC71	2	3:49200971:C:T;3:49201323:T:C	0.000619963	0.000154991	0.00108493	6692.4	0.00408909	0.00408651
DOCK6	16	19:11312671:C:T;19:11312678:C:T;19:11314880:T:A;19:11323874:C:T;19:11325084:G:A;19:11326585:G:A;19:11327760:C:T;19:11328001:A:G;19:11332560:G:A;19:11332822:T:C;19:11333488:C:T;19:11339663:C:T;19:11343968:G:A;19:11347525:C:T;19:11348755:G:A;19:11354031:C:T	0.00171458	0.000154991	0.00929944	147614	0.00410556	0.00392284
FAF1	2	1:51061810:G:A;1:51204557:G:A	0.00247985	0.00247985	0.00247985	31916.1	0.00411252	0.00411021
CNGA3	11	2:98994158:C:T;2:98994191:C:T;2:98999895:C:G;2:99006129:C:T;2:99012367:C:T;2:99012373:C:T;2:99012444:C:G;2:99012502:G:A;2:99012912:C:T;2:99013251:G:A;2:99013327:C:T	0.00225441	0.000154991	0.0120893	161423	0.00411752	0.00393977
ANXA2	4	15:60641300:C:T;15:60641378:T:C;15:60646409:T:C;15:60653228:G:A	0.000193738	0.000154991	0.000309981	12921.5	0.00412841	0.00397416
ZNF792	5	19:35449123:T:C;19:35449185:C:T;19:35449248:C:T;19:35450340:C:T;19:35450407:G:T	0.000557967	0.000154991	0.00123993	10657.5	0.00414046	0.00407681
ASXL1	13	20:31021430:G:C;20:31022469:G:A;20:31022625:G:A;20:31022851:C:T;20:31023472:A:G;20:31023821:G:T;20:31023975:G:C;20:31024260:A:G;20:31024450:C:T;20:31024488:C:T;20:31024662:G:A;20:31024698:C:G;20:31024704:G:A	0.00158567	0.000154991	0.00790453	78240.1	0.00416206	0.00403045
DIEXF	6	1:210001460:A:G;1:210004221:G:C;1:210004344:G:A;1:210010324:C:G;1:210010488:C:T;1:210016917:G:A	0.000413309	0.000154991	0.000774954	36060.7	0.00416236	0.00401423
TMPRSS7	12	3:111760812:G:C;3:111766612:G:A;3:111766637:C:T;3:111766711:C:T;3:111766795:C:T;3:111775885:C:T;3:111775891:G:A;3:111775906:T:C;3:111780741:C:T;3:111782404:G:A;3:111799851:C:T;3:111799867:G:A	0.00529552	0.000154991	0.033323	380741	0.00417214	0.0040164
DAGLA	3	11:61511036:G:T;11:61511534:G:A;11:61511794:C:G	0.00241168	0.000464972	0.00619963	57252.3	0.00419148	0.00417363
CBARA1	2	10:74311046:G:C;10:74326475:G:C	0.000309981	0.000154991	0.000464972	10025.7	0.00421475	0.00421234
CC2D1A	12	19:14024269:C:T;19:14029592:G:A;19:14029609:G:A;19:14029985:G:A;19:14030642:A:G;19:14030753:G:A;19:14034243:C:T;19:14037513:G:A;19:14037530:C:A;19:14038731:G:A;19:14040911:C:G;19:14040917:C:G	0.00269942	0.000154991	0.0102294	228940	0.00427134	0.00400968
IQCG	7	3:197619588:T:C;3:197652966:C:A;3:197665522:G:A;3:197665603:T:C;3:197670651:C:T;3:197670782:G:A;3:197670824:C:T	0.00104065	0.000154991	0.0034098	92409.2	0.00427947	0.00423031
KIF17	20	1:21009189:T:G;1:21009211:C:T;1:21009279:C:T;1:21011330:C:T;1:21011338:G:A;1:21011401:G:A;1:21011510:C:T;1:21012549:G:A;1:21012595:C:T;1:21012609:G:A;1:21014075:C:T;1:21016771:G:A;1:21016815:C:T;1:21030956:G:T;1:21031152:G:C;1:21036291:C:T;1:21042033:T:C;1:21044007:C:T;1:21044052:T:C;1:21044070:C:T	0.00243388	0.000154991	0.0114693	298082	0.00428298	0.0038642
OR4F6	4	15:102346082:C:T;15:102346083:G:A;15:102346127:A:G;15:102346160:A:G	0.00561841	0.000154991	0.0136392	162020	0.00429019	0.00428264
BTAF1	8	10:93711300:G:T;10:93718889:T:C;10:93741972:A:G;10:93749218:C:T;10:93753596:A:C;10:93754378:A:G;10:93778652:A:G;10:93784724:G:A	0.00129805	0.000154991	0.00418475	117880	0.0043245	0.00418719
NTRK2	5	9:87325623:C:A;9:87338515:C:A;9:87359924:C:T;9:87359980:C:T;9:87636209:C:T	0.00083695	0.000154991	0.00185989	50262	0.00432567	0.00418945
MPI	6	15:75182424:C:T;15:75183742:G:A;15:75189415:T:C;15:75189489:C:T;15:75189556:C:T;15:75189938:G:A	0.00191155	0.000154991	0.00743955	77830.5	0.00436848	0.00422021
GNAS	6	20:57428804:A:G;20:57428820:A:G;20:57428998:T:G;20:57429447:C:T;20:57429541:C:G;20:57430118:C:G	0.00963759	0.000154991	0.0452713	105152	0.00438975	0.00436921
TUT1	4	11:62343057:C:T;11:62344743:C:T;11:62346420:G:A;11:62349170:C:T	0.00588967	0.000155087	0.0178239	49157.8	0.00439058	0.00438546
PLEKHG4	14	16:67314790:C:T;16:67315038:G:C;16:67315670:C:A;16:67316441:G:A;16:67318348:G:C;16:67318671:G:A;16:67319264:A:G;16:67320372:C:T;16:67320811:C:T;16:67320972:C:T;16:67321887:C:T;16:67322096:G:A;16:67322118:G:C;16:67322413:C:T	0.00246878	0.000154991	0.0223187	124938	0.00440308	0.00415252
OR56A5	2	11:5989180:C:T;11:5989282:G:A	0.0139492	0.00108493	0.0268134	124904	0.00441015	0.00440799
SPATS2L	4	2:201284090:G:A;2:201303848:G:A;2:201334686:G:A;2:201334719:A:G	0.00100744	0.000154991	0.00294482	39975.6	0.00448325	0.00445224
NKD1	2	16:50659417:A:G;16:50664815:C:T	0.00867948	0.000154991	0.017204	228565	0.00451862	0.00451529
JUP	5	17:39912027:G:A;17:39912444:T:C;17:39913771:C:T;17:39919366:C:T;17:39925713:C:T	0.0123683	0.000309981	0.0485121	75787.5	0.00452954	0.00444903
CNOT3	4	19:54651898:G:A;19:54651928:C:T;19:54652124:C:G;19:54652265:C:T	0.00387477	0.00154991	0.00712957	99421.8	0.00454248	0.0044451
PMPCA	3	9:139305140:C:A;9:139309031:C:T;9:139309043:G:T	0.00614796	0.000154991	0.0179789	132623	0.00455306	0.00455058
ITK	2	5:156675967:C:T;5:156675985:G:A	0.000852449	0.000309981	0.00139492	25138.7	0.00460855	0.0045296
NPDC1	5	9:139934298:G:A;9:139934887:G:A;9:139934985:G:T;9:139935148:A:T;9:139935564:C:G	0.000743955	0.000154991	0.0017049	25185.2	0.00462019	0.00444375
PCDHA4	7	5:140187182:A:C;5:140187692:A:G;5:140188702:C:T;5:140188891:G:T;5:140358559:G:A;5:140362125:C:G;5:140389500:C:T	0.00398548	0.000464972	0.016739	146238	0.00462829	0.00456826
IRS2	2	13:110434418:T:C;13:110435199:C:T	0.000387477	0.000309981	0.000464972	17011.9	0.00462884	0.00460995
ATG2A	23	11:64662850:T:A;11:64665438:C:T;11:64665815:T:A;11:64666286:G:A;11:64668492:G:A;11:64669448:C:T;11:64669850:C:G;11:64669854:G:A;11:64670130:C:T;11:64671067:C:T;11:64673882:C:T;11:64673907:C:T;11:64674834:C:T;11:64675074:G:A;11:64677270:C:T;11:64677324:G:A;11:64677368:T:C;11:64677380:G:A;11:64678098:C:T;11:64679331:G:A;11:64679362:G:A;11:64681338:G:A;11:64681360:C:T	0.00448803	0.000154991	0.049287	191066	0.00467734	0.004463
HMOX2	5	16:4557003:A:G;16:4557811:T:C;16:4557846:A:T;16:4559434:G:C;16:4559660:G:A	0.00114693	0.000154991	0.00464972	122442	0.00470005	0.004644
THNSL2	6	2:88474166:G:A;2:88474214:A:G;2:88474256:G:A;2:88478341:C:A;2:88482262:G:A;2:88485535:C:T	0.00426224	0.000154991	0.0106944	87919.2	0.00470913	0.00458374
NACC2	2	9:138903547:C:T;9:138903733:T:C	0.00514643	0.000309981	0.00998289	158815	0.00476612	0.00475572
SLC24A3	8	20:19261606:T:C;20:19261696:C:T;20:19565693:G:A;20:19654276:C:G;20:19662551:G:A;20:19662560:G:A;20:19665822:G:A;20:19665877:G:A	0.00656773	0.000154991	0.0271234	222987	0.00477801	0.00470825
TNIK	3	3:170811629:T:G;3:170819385:C:T;3:170858246:C:T	0.00211821	0.000154991	0.00588965	45345.8	0.00479905	0.00477449
CLIP3	4	19:36508647:G:A;19:36509814:C:T;19:36515369:C:T;19:36515437:G:A	0.000309981	0.000154991	0.000619963	10721.9	0.00485149	0.00479948
ZNF816-ZNF321P	3	19:53432250:C:T;19:53432449:C:G;19:53459336:G:A	0.00278588	0.000464972	0.00418475	29005.2	0.00485579	0.00480933
ICAM4	4	19:10397876:A:G;19:10397987:A:G;19:10398465:C:T;19:10398842:G:A	0.00100744	0.000309981	0.0017049	26678.3	0.004902	0.00483553
ARFGAP1	3	20:61917063:A:G;20:61918972:A:G;20:61919025:C:T	0.00108493	0.000309981	0.00232486	21053.2	0.00492238	0.0048735
ZNF878	4	19:12155148:T:C;19:12155237:G:A;19:12155456:G:A;19:12157571:G:A	0.00193738	0.000154991	0.00681959	54986	0.00494052	0.00487367
CNKSR1	10	1:26507075:G:A;1:26507327:T:A;1:26508416:G:A;1:26509070:C:G;1:26509900:G:A;1:26510940:C:A;1:26511622:G:A;1:26514790:G:A;1:26515307:C:A;1:26515416:G:A	0.000635467	0.000154991	0.00139492	47393.9	0.00497574	0.0048498
CLK2	3	1:155240602:C:T;1:155240635:C:T;1:155240656:C:G	0.00108493	0.000309981	0.00185989	9943.88	0.0049761	0.00493094
HEXB	5	5:73981299:C:T;5:73985236:T:G;5:74001089:G:A;5:74014629:C:T;5:74016956:G:A	0.00223189	0.000309981	0.00697458	99614.5	0.00498628	0.00491507
EMILIN1	8	2:27302085:G:A;2:27303062:C:G;2:27305610:G:T;2:27305611:C:A;2:27305980:T:G;2:27306220:G:A;2:27306702:G:A;2:27308159:G:A	0.00461097	0.000154991	0.0198388	317041	0.00499523	0.00486462
DNAH11	52	7:21584693:G:T;7:21598500:A:G;7:21598564:A:G;7:21598585:A:T;7:21599223:C:T;7:21600738:A:G;7:21611584:C:G;7:21631070:G:A;7:21631107:C:T;7:21639520:A:T;7:21639561:C:A;7:21640338:G:T;7:21641234:G:A;7:21654880:T:C;7:21657343:A:G;7:21658745:A:G;7:21698453:A:G;7:21737768:G:A;7:21744130:G:A;7:21765456:C:T;7:21775369:G:A;7:21775387:T:C;7:21778429:T:C;7:21778438:G:A;7:21781653:A:G;7:21784200:G:A;7:2178455…	0.00613418	0.000154991	0.0474272	644497	0.00500377	0.00480555
TOP2A	6	17:38547868:C:T;17:38552665:C:A;17:38552666:C:G;17:38552674:G:C;17:38555150:T:C;17:38560463:C:G	0.00415896	0.000154991	0.0204588	80738.6	0.00502381	0.00496817
TOMM20L	4	14:58863051:G:A;14:58869413:A:G;14:58874094:G:A;14:58874104:G:A	0.00232486	0.000154991	0.00852449	35731.1	0.00503116	0.00493454
EPHA3	5	3:89259477:G:T;3:89390170:G:A;3:89445005:C:T;3:89480493:C:G;3:89521694:G:A	0.000681959	0.000154991	0.00216987	6211.22	0.00503317	0.00503013
TMEM140	3	7:134849422:C:T;7:134849488:C:A;7:134849633:C:T	0.00134389	0.000309981	0.00310174	43084.4	0.00504988	0.00494099
IPP	2	1:46182597:G:A;1:46206636:C:T	0.00100744	0.000309981	0.0017049	14385.3	0.00505252	0.00497441
COG5	11	7:106844050:A:G;7:106876963:G:A;7:106888938:G:A;7:106938598:C:A;7:106938638:T:C;7:106938653:T:C;7:106964956:G:A;7:107167769:T:C;7:107188772:G:A;7:107204275:C:G;7:107204371:C:T	0.00190217	0.000154991	0.00883447	160173	0.0050532	0.00494645
ANKK1	18	11:113258719:A:T;11:113258787:G:A;11:113264382:G:A;11:113265667:T:G;11:113265724:G:A;11:113266815:C:T;11:113266816:G:A;11:113266863:T:C;11:113267947:C:A;11:113267957:G:A;11:113267991:G:T;11:113269724:G:A;11:113269792:C:A;11:113270478:C:T;11:113270555:C:T;11:113270595:G:A;11:113270723:C:G;11:113270897:C:T	0.0032462	0.000154991	0.0232486	200356	0.00505744	0.0048899
C9orf102	5	9:98638328:C:A;9:98643267:T:G;9:98684662:G:T;9:98684666:C:T;9:98718278:C:T	0.00139492	0.000154991	0.00588965	15550.3	0.00506893	0.00499048
NSUN6	2	10:18931414:A:G;10:18931433:C:T	0.000387477	0.000309981	0.000464972	16692.3	0.00507175	0.00506053
IL1RL1	9	2:102955408:C:T;2:102955474:C:T;2:102956715:C:T;2:102957204:G:A;2:102958718:G:A;2:102964419:A:G;2:102965608:G:A;2:102965653:A:C;2:102968026:G:A	0.00141398	0.000154991	0.00357698	87640.2	0.00508443	0.0049754
SETD5	8	3:9489593:G:C;3:9495424:G:A;3:9506277:G:A;3:9512345:C:G;3:9514984:G:A;3:9515133:A:G;3:9517375:C:T;3:9517561:C:T	0.000891527	0.000154991	0.00247985	83100.3	0.00511442	0.00485652
SPTBN2	14	11:66454564:G:A;11:66454610:G:A;11:66456617:C:T;11:66456621:G:A;11:66457681:C:T;11:66458825:A:C;11:66459044:T:C;11:66466931:T:C;11:66466967:T:C;11:66468454:C:T;11:66472585:C:T;11:66473305:G:A;11:66475184:C:T;11:66482770:T:C	0.00231387	0.000154991	0.0195288	111566	0.00511886	0.00499149
SERINC2	12	1:31896645:G:T;1:31896649:T:A;1:31897587:G:A;1:31897639:C:T;1:31897692:C:T;1:31898712:C:T;1:31898757:G:A;1:31902357:A:G;1:31905819:G:A;1:31905834:G:A;1:31905860:G:A;1:31907012:C:T	0.0019374	0.000309981	0.0049597	101361	0.00512395	0.00481821
LILRB1	3	19:55144064:G:A;19:55144556:G:A;19:55144623:C:T	0.0115726	0.000309981	0.033633	54286.8	0.0051481	0.00507309
CENPJ	17	13:25457410:C:T;13:25457412:G:A;13:25458381:G:C;13:25473696:T:C;13:25479605:G:C;13:25479744:A:T;13:25479878:A:T;13:25480216:C:T;13:25480480:G:A;13:25480590:G:C;13:25480715:G:C;13:25480913:C:G;13:25481285:A:C;13:25484171:T:C;13:25486875:T:C;13:25486944:G:C;13:25487001:G:C	0.00102155	0.000154991	0.00326188	123668	0.00516701	0.00492941
ALDH4A1	9	1:19199448:G:T;1:19201919:T:C;1:19202886:A:G;1:19202933:T:C;1:19203725:A:G;1:19203951:C:T;1:19203974:T:C;1:19203999:C:A;1:19212051:G:C	0.0112129	0.000154991	0.0359578	287720	0.00518215	0.00498038
BNC1	6	15:83926321:C:T;15:83926820:T:C;15:83932037:G:A;15:83932078:A:G;15:83932355:C:T;15:83932960:T:C	0.00103327	0.000154991	0.00201488	32288.8	0.0051833	0.00510019
APC	19	5:112102960:C:T;5:112154969:C:T;5:112173877:C:G;5:112174464:A:G;5:112174614:A:G;5:112174677:T:C;5:112175211:T:A;5:112175240:G:C;5:112176300:C:T;5:112176431:G:A;5:112177464:G:A;5:112178112:C:T;5:112178164:A:T;5:112178781:C:T;5:112178795:G:A;5:112178805:G:A;5:112179153:C:G;5:112179359:G:A;5:112179680:A:G	0.00187622	0.000154991	0.0128642	148608	0.0051931	0.00504061
RNF186	7	1:20140973:G:T;1:20141060:G:A;1:20141126:C:T;1:20141237:G:T;1:20141405:C:T;1:20141418:C:A;1:20141465:G:A	0.00535825	0.000309981	0.0199938	173770	0.0052031	0.0050885
EXOC3L1	13	16:67218810:T:C;16:67219052:T:C;16:67220231:G:A;16:67220741:G:C;16:67221389:T:C;16:67221444:G:C;16:67221494:C:T;16:67221737:G:A;16:67222668:T:C;16:67222828:A:T;16:67222999:G:A;16:67223003:G:A;16:67223042:G:A	0.00376175	0.000154991	0.0193738	194774	0.00522544	0.00499515
GPR52	3	1:174417616:G:T;1:174418031:G:A;1:174418312:C:T	0.000361645	0.000154991	0.000619963	9476.29	0.00523084	0.00522845
GPR137B	3	1:236347180:C:T;1:236347189:A:C;1:236371376:G:T	0.00211821	0.000154991	0.00573466	36787.6	0.00526052	0.00525816
CD47	2	3:107776404:A:G;3:107798858:A:G	0.000154991	0.000154991	0.000154991	4828.86	0.00527435	0.00527149
SERPINA1	9	14:94844866:G:A;14:94844947:C:T;14:94844950:C:T;14:94845890:C:T;14:94845944:C:A;14:94847386:G:A;14:94849061:C:A;14:94849325:C:T;14:94849388:G:A	0.00256596	0.000154991	0.0131742	103464	0.00528809	0.00526826
TRIM35	6	8:27145183:G:A;8:27145261:C:A;8:27151611:C:T;8:27151632:T:A;8:27151698:C:T;8:27168332:C:T	0.00167907	0.000309981	0.00650961	168407	0.0053093	0.00517774
MCM4	7	8:48874952:A:G;8:48878747:A:G;8:48878762:T:C;8:48878875:C:T;8:48882589:G:C;8:48885590:G:A;8:48887414:G:C	0.00110708	0.000154991	0.00201488	94719.2	0.00531571	0.0052236
GJA10	11	6:90604651:G:A;6:90604692:G:A;6:90604774:A:G;6:90604777:C:T;6:90604780:T:G;6:90605130:C:T;6:90605193:A:G;6:90605494:T:G;6:90605513:T:A;6:90605577:G:A;6:90605664:C:T	0.00315617	0.000154991	0.0139492	330167	0.00534473	0.00524848
LINGO4	7	1:151773851:T:A;1:151774063:C:T;1:151774070:G:A;1:151774318:A:T;1:151774330:G:A;1:151774616:G:A;1:151774888:G:T	0.0017237	0.000154991	0.00526968	56318.3	0.00540254	0.00521935
OR56A4	5	11:6023475:G:C;11:6023762:C:T;11:6023763:G:A;11:6023849:C:T;11:6023911:C:T	0.00133292	0.000154991	0.00418475	76170.6	0.00546487	0.00542706
HYOU1	6	11:118916364:G:A;11:118917355:T:C;11:118917472:C:T;11:118917496:G:C;11:118919562:C:T;11:118922814:T:C	0.000878281	0.000154991	0.00216987	18154.5	0.00548209	0.00544336
TTC39C	2	18:21660623:C:A;18:21698118:A:G	0.000309981	0.000309981	0.000309981	9471.2	0.00554032	0.00553755
DNAH1	45	3:52360318:T:C;3:52365223:G:A;3:52366296:A:G;3:52366368:A:G;3:52378570:A:G;3:52378661:G:A;3:52380743:G:A;3:52381865:A:G;3:52383001:G:A;3:52384020:C:T;3:52384054:A:G;3:52384594:A:G;3:52385992:A:G;3:52386646:A:G;3:52387293:G:A;3:52391648:G:A;3:52392595:G:A;3:52394055:G:A;3:52396410:C:T;3:52398697:C:T;3:52400807:G:T;3:52400878:G:A;3:52404178:A:G;3:52406046:A:G;3:52406252:A:G;3:52409413:C:G;3:5241000…	0.00264517	0.000154991	0.0226286	348912	0.00554975	0.00531872
CEP55	10	10:95259878:G:A;10:95259983:C:T;10:95262942:C:T;10:95275259:C:T;10:95276692:G:A;10:95276718:T:C;10:95276742:G:C;10:95276905:G:A;10:95276973:G:A;10:95287789:C:A	0.00635462	0.000154991	0.0370428	201309	0.00557763	0.00549241
TTYH3	6	7:2671862:T:G;7:2689577:G:A;7:2689593:T:A;7:2695750:G:A;7:2696150:A:G;7:2701336:C:T	0.00235076	0.000154991	0.0111593	89492.5	0.00557898	0.00551767
ACIN1	9	14:23528421:G:A;14:23530542:C:A;14:23532193:T:C;14:23540652:G:A;14:23549278:C:G;14:23549405:A:C;14:23549747:G:A;14:23549948:C:T;14:23564437:T:C	0.00270373	0.000154991	0.0182889	242983	0.00562123	0.0055415
VAT1L	1	16:77822722:C:T	0.000154991	0.000154991	0.000154991	4756	0.00562831	0.00562581
FRMD6	4	14:52171526:A:T;14:52174899:A:G;14:52186965:C:T;14:52194571:A:T	0.000348729	0.000154991	0.000464972	6409	0.00563509	0.00563189
C9orf68	11	9:4617960:A:T;9:4617999:G:C;9:4618014:C:T;9:4618089:G:A;9:4622408:C:T;9:4622453:T:C;9:4622472:C:A;9:4625359:C:T;9:4625415:T:C;9:4625480:C:A;9:4662016:G:C	0.0158372	0.000154991	0.049907	370256	0.00567019	0.00555631
RAPGEF2	8	4:160244653:A:G;4:160266286:A:G;4:160274698:C:G;4:160274740:C:T;4:160274815:C:T;4:160274937:C:T;4:160275127:C:T;4:160275172:C:T	0.000445598	0.000154991	0.00123993	51430.5	0.00567023	0.00550053
PLXDC1	6	17:37226111:C:T;17:37243901:T:C;17:37265180:C:T;17:37295935:G:T;17:37296025:C:T;17:37296037:C:A	0.00348729	0.000154991	0.0100744	107806	0.00568563	0.00554751
RLF	9	1:40627183:C:T;1:40661311:A:G;1:40668255:C:G;1:40702974:C:A;1:40703244:G:A;1:40703355:T:C;1:40703451:G:T;1:40705427:C:G;1:40705431:G:A	0.0088705	0.000154991	0.0460465	285466	0.00571227	0.00552112
OR10R2	6	1:158449749:A:G;1:158449839:A:G;1:158450142:C:T;1:158450430:C:T;1:158450451:G:A;1:158450551:C:T	0.00410725	0.000154991	0.015964	269636	0.00574276	0.00573924
BSG	5	19:572671:C:G;19:572680:A:G;19:577996:C:T;19:578106:G:A;19:581582:G:A	0.00477371	0.000154991	0.0189089	84989.5	0.00576828	0.00573462
LASS6	3	2:169312974:G:A;2:169404120:C:G;2:169547547:C:T	0.00273817	0.000309981	0.00697458	32034.9	0.00578654	0.00572144
ZNF517	4	8:146028316:C:T;8:146029084:T:G;8:146033273:G:T;8:146033280:A:C	0.00162976	0.000309981	0.00496894	33529.1	0.00581632	0.00568527
PEX14	2	1:10683165:C:A;1:10689676:G:A	0.000387477	0.000154991	0.000619963	4614.48	0.00586891	0.00586567
SYDE2	6	1:85624470:C:T;1:85624837:T:C;1:85643954:A:G;1:85648625:C:T;1:85648692:C:T;1:85656421:C:T	0.000826617	0.000154991	0.00185989	43579.2	0.00587924	0.00578478
ABR	3	17:915979:G:A;17:1012214:G:A;17:1028676:C:T	0.00852449	0.000154991	0.0156541	140697	0.00593437	0.00588196
PROKR1	4	2:68873071:A:G;2:68873219:G:A;2:68882398:C:G;2:68882545:T:A	0.0111981	0.000309981	0.0424675	74617.6	0.00597098	0.00594381
MTUS1	30	8:17510766:C:G;8:17510780:T:C;8:17513425:G:A;8:17513472:C:T;8:17541880:T:G;8:17541943:T:G;8:17541952:T:C;8:17554847:T:C;8:17601248:C:T;8:17611381:C:G;8:17611387:T:G;8:17611488:G:A;8:17611519:T:C;8:17611522:G:A;8:17611546:T:C;8:17611593:T:C;8:17611662:A:G;8:17611959:T:G;8:17612043:G:A;8:17612318:C:A;8:17612387:G:C;8:17612518:A:G;8:17612686:A:C;8:17612739:G:C;8:17612743:G:C;8:17612760:G:C;8:1761287…	0.00501147	0.000154991	0.0395226	508308	0.00597752	0.00562581
C14orf104	5	14:50100273:T:C;14:50100284:A:T;14:50100462:C:T;14:50100463:A:T;14:50100501:G:A	0.00133292	0.000154991	0.00433974	27417.4	0.00603312	0.00599217
ESYT1	10	12:56522122:G:A;12:56522301:A:G;12:56524642:C:T;12:56525298:T:C;12:56525343:G:A;12:56532009:C:T;12:56532282:C:T;12:56532720:C:A;12:56536820:C:T;12:56536821:G:A	0.00303782	0.000154991	0.0240236	80956.6	0.00603904	0.00593829
ABCA4	37	1:94461717:C:A;1:94463617:C:T;1:94467548:C:G;1:94471055:C:T;1:94473203:C:T;1:94473287:G:A;1:94473807:C:T;1:94473846:G:A;1:94476377:C:T;1:94476467:T:A;1:94480221:G:C;1:94486905:C:T;1:94487404:C:T;1:94487490:A:G;1:94496039:C:T;1:94497563:C:T;1:94502906:C:T;1:94505604:A:C;1:94508969:G:A;1:94512565:C:T;1:94514424:C:T;1:94514466:T:C;1:94514477:G:A;1:94517254:C:G;1:94520768:G:A;1:94528142:A:C;1:9452877…	0.00681121	0.000154991	0.0452573	288726	0.00609534	0.00573039
NUP98	15	11:3697438:C:T;11:3697789:C:T;11:3700797:C:T;11:3700809:A:G;11:3700876:C:T;11:3704444:C:T;11:3723711:T:C;11:3723730:C:T;11:3723942:G:A;11:3727756:C:G;11:3733840:G:A;11:3741989:T:C;11:3793053:C:T;11:3794962:G:T;11:3800205:T:C	0.00157057	0.000154991	0.0134842	124229	0.00610308	0.00600947
PADI4	11	1:17657592:T:C;1:17660468:C:A;1:17660474:G:A;1:17660490:A:G;1:17662705:G:C;1:17666222:C:A;1:17668509:G:A;1:17668609:C:T;1:17681143:C:T;1:17690083:C:T;1:17690206:C:A	0.0103985	0.000154991	0.0458772	212730	0.00611756	0.00593534
ANGPTL1	4	1:178822061:A:G;1:178834155:G:A;1:178834853:T:A;1:178834901:A:G	0.000891197	0.000154991	0.00216987	40732.1	0.00613448	0.00605055
MANEA	3	6:96034844:C:T;6:96054043:T:C;6:96054262:G:A	0.033478	0.00123993	0.049597	107603	0.00616602	0.00616307
PCDHB3	7	5:140480321:T:C;5:140480433:T:A;5:140480475:C:T;5:140480658:T:C;5:140480885:G:A;5:140481522:G:A;5:140482620:G:C	0.00110708	0.000154991	0.00449473	23484.5	0.00620241	0.00619783
ADARB1	1	21:46624486:A:G	0.00728456	0.00728456	0.00728456	55479.2	0.00623048	0.0062276
TOX3	3	16:52473564:G:A;16:52484403:C:T;16:52497869:G:A	0.00144658	0.000154991	0.00232486	30574.2	0.00626972	0.0062132
AGRN	31	1:976963:A:G;1:977028:G:T;1:978747:G:A;1:978762:G:A;1:978974:G:A;1:979397:G:A;1:979748:A:T;1:980552:G:A;1:980903:C:T;1:981131:A:G;1:981223:G:A;1:981353:C:T;1:981376:C:T;1:981852:C:A;1:981942:C:A;1:981996:C:T;1:982213:G:C;1:982302:C:A;1:982722:A:G;1:982969:G:A;1:983011:G:A;1:983243:C:T;1:983404:C:T;1:983506:C:T;1:984656:G:A;1:984660:C:T;1:984794:C:T;1:984971:G:A;1:985826:G:A;1:986165:G:A;1:986732:…	0.00475971	0.000154991	0.0387477	381573	0.00628681	0.0060218
TWISTNB	2	7:19737998:C:T;7:19744409:T:C	0.000647946	0.000154991	0.0011409	4641.77	0.00628932	0.00628629
TXNL1	1	18:54291538:G:T	0.0017049	0.0017049	0.0017049	25722.3	0.00632943	0.00632626
KIAA0247	1	14:70175690:T:G	0.0011409	0.0011409	0.0011409	4417.74	0.00634494	0.00634174
C4orf26	3	4:76489374:G:T;4:76489380:G:A;4:76489533:T:C	0.00232486	0.000309981	0.00604464	32847.1	0.00637151	0.00635171
OR2M4	1	1:248403015:C:A	0.00852449	0.00852449	0.00852449	166939	0.00638057	0.00637739
LRRC8E	11	19:7960573:G:A;19:7960601:T:C;19:7963627:C:A;19:7963948:G:A;19:7964312:A:G;19:7964482:G:A;19:7964704:G:A;19:7964768:C:G;19:7964859:C:A;19:7965160:C:T;19:7965685:C:G	0.00206899	0.000154991	0.0105394	242843	0.00640271	0.00622316
RYR1	37	19:38935300:G:C;19:38939066:C:T;19:38945887:A:G;19:38948887:G:A;19:38949938:G:A;19:38951020:G:A;19:38951142:C:T;19:38954130:C:T;19:38964277:C:A;19:38964306:C:G;19:38965975:A:G;19:38973933:A:G;19:38976294:C:T;19:38976295:G:A;19:38976331:G:A;19:38976655:C:T;19:38979903:G:C;19:38981268:T:C;19:38989817:A:G;19:38989881:A:G;19:38990577:G:A;19:38991271:C:T;19:38993586:C:A;19:38995965:C:T;19:38995998:C:G…	0.00230811	0.000154991	0.0302232	329964	0.00644167	0.00611089
HMX2	1	10:124909461:C:T	0.000154991	0.000154991	0.000154991	4603.71	0.00644991	0.00644693
ZNF678	2	1:227843003:G:A;1:227843007:A:T	0.0127092	0.00263484	0.0227836	130654	0.00645651	0.00644431
P2RY13	3	3:151045832:C:A;3:151045976:T:C;3:151046506:G:T	0.00444307	0.000309981	0.00774954	56790.9	0.00648184	0.00643383
C5orf33	3	5:36217959:T:A;5:36219710:C:T;5:36227619:T:C	0.00635465	0.000310078	0.0178239	69804.7	0.00653574	0.00650592
SOCS7	1	17:36552190:A:G	0.0404526	0.0404526	0.0404526	46608.3	0.00653951	0.00653645
HDGFRP2	7	19:4491603:T:C;19:4491797:C:T;19:4493979:C:T;19:4493990:C:T;19:4499597:A:G;19:4501243:G:C;19:4501328:G:A	0.0025723	0.000464972	0.00822726	79301	0.0065661	0.006557
TUBB6	1	18:12308316:G:T	0.000309981	0.000309981	0.000309981	9094.25	0.00656668	0.0065635
ANKRD32	2	5:93985301:A:G;5:94024235:G:C	0.00813701	0.000774954	0.0154991	221588	0.00658397	0.00657755
ARHGEF12	10	11:120292542:C:T;11:120298916:C:T;11:120310884:A:G;11:120317731:G:A;11:120318591:C:T;11:120322248:C:T;11:120322317:G:A;11:120336059:G:C;11:120348176:A:T;11:120350819:A:G	0.000805952	0.000154991	0.00216987	34646.9	0.00659135	0.00645809
C6orf146	8	6:4068950:A:G;6:4069378:C:G;6:4069437:A:C;6:4069615:G:A;6:4069739:C:G;6:4069940:T:C;6:4070081:G:A;6:4074822:C:A	0.000852449	0.000154991	0.00263484	20187.4	0.00661625	0.00655216
CNTLN	21	9:17135298:C:G;9:17135315:G:T;9:17135368:C:T;9:17235770:G:C;9:17273754:A:C;9:17273800:T:C;9:17330730:A:C;9:17340873:C:T;9:17366655:A:G;9:17394973:C:T;9:17394994:C:T;9:17409391:A:G;9:17415847:A:G;9:17415987:A:G;9:17416033:G:A;9:17457549:C:T;9:17457550:G:A;9:17462978:C:G;9:17462985:A:C;9:17484293:G:C;9:17486992:T:G	0.00184513	0.000154991	0.0083695	183449	0.0066302	0.00642071
CCDC30	8	1:43004873:A:G;1:43021838:G:A;1:43042767:A:G;1:43055036:G:A;1:43102987:C:T;1:43108172:C:A;1:43110409:T:A;1:43119661:C:A	0.00660648	0.000154991	0.0412275	123294	0.0066458	0.00655152
CDH13	13	16:82892037:A:G;16:83065743:G:A;16:83065752:C:T;16:83065765:C:A;16:83065791:G:A;16:83065794:G:C;16:83250987:G:T;16:83636197:G:C;16:83704419:G:A;16:83711918:G:A;16:83712011:G:A;16:83813644:A:G;16:83816871:T:G	0.00256331	0.000154991	0.00728456	185059	0.00670098	0.00655434
PVRL2	5	19:45375164:C:T;19:45377254:G:A;19:45381530:G:A;19:45381860:C:T;19:45385488:G:A	0.00254185	0.000154991	0.00588965	54372.8	0.00670888	0.00666381
CD80	5	3:119246670:C:T;3:119256020:G:A;3:119256056:T:C;3:119263570:T:A;3:119263676:T:C	0.00681959	0.000154991	0.0179789	157275	0.00671516	0.00669668
MYBPH	4	1:203138049:G:A;1:203139556:C:T;1:203140637:G:A;1:203143698:C:T	0.000891197	0.000309981	0.0017049	38145.6	0.00671538	0.00671471
PDK4	3	7:95216765:T:C;7:95217057:T:G;7:95222201:T:C	0.00180822	0.000309981	0.00418475	27809.3	0.00676547	0.00676797
GPATCH4	3	1:156565111:C:A;1:156565256:T:C;1:156571216:C:T	0.000206654	0.000154991	0.000309981	10920.8	0.00677037	0.00674992
CEACAM18	5	19:51984660:T:G;19:51984817:G:A;19:51986414:C:G;19:51986451:G:A;19:51986483:T:G	0.00130192	0.000154991	0.00371978	17150.3	0.00683701	0.00685402
ACAP1	4	17:7246706:G:A;17:7246859:G:A;17:7247240:C:T;17:7251713:C:T	0.00309981	0.000309981	0.0103844	65817.7	0.0068798	0.00681531
HLA-DRA	1	6:32411076:G:A	0.000309981	0.000309981	0.000309981	9002.1	0.00688803	0.00688501
ASXL3	16	18:31318959:A:G;18:31319293:C:T;18:31319325:G:A;18:31319905:A:G;18:31320099:G:A;18:31320333:C:G;18:31323201:C:G;18:31323203:C:T;18:31323231:C:A;18:31323848:A:G;18:31324766:G:A;18:31324985:G:A;18:31325525:A:G;18:31326012:T:G;18:31326158:G:A;18:31326171:C:T	0.00450469	0.000154991	0.0288283	200946	0.00690854	0.00680742
PPAPDC1A	1	10:122273474:C:T	0.000774954	0.000774954	0.000774954	8797.53	0.00691718	0.00691409
TRAM1	4	8:71495984:G:A;8:71499170:A:C;8:71508534:G:A;8:71508553:T:C	0.000968692	0.000154991	0.00247985	71746.6	0.00701618	0.00700146
SCRN2	10	17:45915715:C:T;17:45915727:C:T;17:45915766:T:C;17:45916018:C:G;17:45916996:G:A;17:45916999:C:T;17:45917596:A:G;17:45917605:T:C;17:45917608:G:A;17:45918205:G:A	0.00781156	0.000154991	0.0426224	173326	0.00702216	0.00693928
SSFA2	14	2:182756900:C:G;2:182756944:G:A;2:182767000:G:A;2:182774636:C:T;2:182780099:G:A;2:182780126:G:A;2:182780166:A:G;2:182780307:G:A;2:182780538:G:A;2:182780817:C:T;2:182780874:C:T;2:182781033:A:G;2:182786966:A:T;2:182792984:T:A	0.0121107	0.000154991	0.0458915	174281	0.00703437	0.00696545
CDH23	44	10:73199595:C:T;10:73269949:G:A;10:73270925:G:A;10:73326620:G:A;10:73326643:G:C;10:73377112:G:A;10:73406232:G:A;10:73406348:G:A;10:73406450:C:A;10:73442262:C:T;10:73453966:C:T;10:73453990:C:T;10:73462429:C:T;10:73464812:G:A;10:73468926:C:T;10:73472463:G:A;10:73472494:A:G;10:73485178:G:T;10:73490265:G:A;10:73490271:A:G;10:73490310:G:A;10:73491873:A:G;10:73492073:C:T;10:73498355:G:A;10:73500672:G:A…	0.00616807	0.000154991	0.0359578	359851	0.00711935	0.00698066
TMEM154	3	4:153562095:G:A;4:153564250:C:T;4:153573692:G:A	0.000878281	0.000154991	0.00123993	14993	0.00712463	0.00715334
ITIH4	12	3:52848037:C:T;3:52852106:C:T;3:52852131:G:A;3:52852488:C:G;3:52853420:C:T;3:52853480:T:A;3:52857940:C:T;3:52857988:C:T;3:52858433:G:A;3:52859916:C:G;3:52860854:C:T;3:52864631:A:C	0.00123993	0.000154991	0.00573466	114314	0.00713445	0.00708295
C1S	4	12:7169873:A:G;12:7172542:G:A;12:7173870:C:T;12:7173893:G:A	0.00216987	0.000154991	0.00790453	115677	0.00714374	0.00713807
C14orf102	17	14:90744787:C:T;14:90752754:G:A;14:90752829:C:T;14:90754926:A:C;14:90755014:C:T;14:90755015:G:A;14:90755213:G:T;14:90756862:C:G;14:90764612:A:C;14:90767609:C:T;14:90767623:A:G;14:90770316:C:T;14:90770476:T:A;14:90770485:T:C;14:90770499:G:A;14:90784358:G:A;14:90784433:C:T	0.00407534	0.000154991	0.0410725	216132	0.00714405	0.00701269
HSPH1	5	13:31712572:C:T;13:31722129:G:T;13:31725238:A:G;13:31728850:T:C;13:31729776:T:G	0.00344079	0.000154991	0.0130192	43577.8	0.00717007	0.00715673
LCAT	2	16:67976320:A:T;16:67976851:C:T	0.0117018	0.000154991	0.0232486	54854.9	0.00719247	0.00717933
EMILIN3	9	20:39990315:C:T;20:39990377:G:C;20:39990609:C:T;20:39991136:C:T;20:39991293:G:C;20:39991611:G:A;20:39991635:G:A;20:39992343:G:T;20:39993730:C:T	0.00449473	0.000154991	0.0353379	93836.5	0.00719493	0.00713596
TPBG	3	6:83074937:A:G;6:83075649:C:A;6:83075906:A:G	0.00475305	0.000619963	0.0127092	200282	0.00729809	0.00726321
FIG4	3	6:110037655:A:G;6:110062705:A:T;6:110064928:A:T	0.0149308	0.000154991	0.0444823	93954.1	0.00729953	0.00729233
MYB	1	6:135520156:C:A	0.00108493	0.00108493	0.00108493	12821.9	0.00730041	0.00729729
APTX	5	9:32973554:T:A;9:32974493:C:T;9:32984657:A:T;9:32987594:G:T;9:32989872:C:A	0.0033478	0.000154991	0.00681959	118013	0.00732325	0.00730291
ACTL7A	9	9:111624861:G:A;9:111625009:G:A;9:111625023:G:A;9:111625149:T:C;9:111625242:G:A;9:111625374:A:T;9:111625381:C:T;9:111625410:G:T;9:111625629:C:G	0.00549356	0.000154991	0.0379727	105578	0.00735728	0.00726756
HSD17B8	3	6:33172705:G:C;6:33173227:A:G;6:33173607:A:G	0.00123993	0.000929944	0.00185989	60208.6	0.0073633	0.0073744
GDF9	5	5:132197286:G:A;5:132197558:C:T;5:132198210:G:A;5:132199864:G:A;5:132199919:G:A	0.00229386	0.000154991	0.00728456	121390	0.00740893	0.00740556
DSG1	18	18:28908281:G:A;18:28913601:G:T;18:28914021:G:T;18:28914143:T:C;18:28918381:G:A;18:28923415:G:A;18:28923439:G:A;18:28923466:G:A;18:28934293:C:T;18:28934359:G:T;18:28934374:A:G;18:28934375:T:C;18:28934569:G:A;18:28934729:G:A;18:28934767:G:A;18:28934950:T:C;18:28935092:G:T;18:28935292:G:A	0.00135186	0.000154991	0.00883447	41152.5	0.00748876	0.00730732
MPP4	4	2:202509938:G:A;2:202512449:C:T;2:202545700:T:C;2:202545712:C:T	0.00581215	0.000154991	0.0201488	138227	0.00748925	0.00752501
C17orf65	3	17:42254236:G:A;17:42254255:C:T;17:42254508:G:A	0.00861956	0.000285225	0.0244885	225535	0.0075047	0.00748132
F2RL3	3	19:17001002:C:T;19:17001203:C:T;19:17001325:G:T	0.00648485	0.000154991	0.0184439	69514.7	0.00754553	0.00754193
KCNQ1	5	11:2549229:C:T;11:2608850:G:T;11:2610027:G:A;11:2610034:C:G;11:2869129:G:A	0.000186008	0.000154991	0.000309981	12495.9	0.00767595	0.00764724
LEPREL1	5	3:189700903:C:A;3:189706798:G:A;3:189713157:C:A;3:189838136:C:A;3:189838208:C:T	0.00111593	0.000309981	0.0017049	53227.7	0.00770672	0.00768523
APBB1	5	11:6422240:C:T;11:6422898:C:T;11:6424610:T:C;11:6425014:C:T;11:6432427:G:A	0.00235586	0.000154991	0.0083695	172677	0.00771681	0.00766686
KIAA1024	15	15:79748576:C:G;15:79748599:G:A;15:79749051:C:T;15:79749091:A:G;15:79749415:A:C;15:79749702:T:C;15:79750156:G:A;15:79750302:G:A;15:79750419:A:T;15:79750609:C:A;15:79750619:G:C;15:79750690:G:A;15:79755593:C:T;15:79755598:T:C;15:79760530:C:T	0.00272784	0.000154991	0.0122443	192460	0.00774309	0.0076359
SLC12A8	11	3:124810283:C:T;3:124810295:C:G;3:124810306:C:T;3:124826408:T:C;3:124826478:C:T;3:124826536:C:G;3:124826596:C:A;3:124826801:C:T;3:124854539:A:G;3:124896668:G:A;3:124896755:C:T	0.0076509	0.000154991	0.0356479	210593	0.00776338	0.00767881
ANKRD29	3	18:21181236:C:T;18:21218838:C:G;18:21229073:G:A	0.000568299	0.000309981	0.000929944	29795.2	0.00777097	0.00777394
SLC6A2	8	16:55690627:C:A;16:55690811:G:A;16:55703498:C:T;16:55705838:G:A;16:55719077:G:A;16:55719143:G:A;16:55725894:C:G;16:55735817:G:C	0.00490171	0.000154991	0.016584	207180	0.00779378	0.0077616
SLC35B4	1	7:133991492:C:T	0.000154991	0.000154991	0.000154991	4390.49	0.00781028	0.00780689
NIT2	2	3:100057993:G:A;3:100074059:G:A	0.00178239	0.00139492	0.00216987	53506.9	0.00783223	0.00780388
BARD1	5	2:215593452:C:T;2:215593522:T:C;2:215610518:C:T;2:215617178:C:G;2:215645939:A:G	0.00523869	0.000154991	0.0192188	64092.6	0.00788825	0.00789179
HAUS8	4	19:17160720:G:A;19:17166713:C:T;19:17169660:C:T;19:17170381:G:A	0.00546342	0.000154991	0.0204588	94289.3	0.0079156	0.00788933
SMAP2	3	1:40874410:C:T;1:40880944:A:G;1:40881993:C:T	0.000258318	0.000154991	0.000309981	4369.46	0.00795966	0.00795615
C3orf22	2	3:126270943:C:T;3:126272151:G:A	0.000542467	0.000464972	0.000619963	20817.2	0.00807768	0.00810615
FIBIN	2	11:27016360:G:A;11:27016447:A:G	0.00418475	0.000309981	0.00805952	127260	0.00808653	0.0080827
TXNDC12	1	1:52520740:G:A	0.00402976	0.00402976	0.00402976	28806.9	0.00810037	0.00809659
AKAP8	8	19:15465976:G:A;19:15471673:T:C;19:15479128:T:C;19:15483137:G:A;19:15483991:G:A;19:15484023:C:T;19:15484129:C:T;19:15484747:G:A	0.00249923	0.000154991	0.00867948	106844	0.00810245	0.00810127
ENDOV	6	17:78389460:C:T;17:78389554:C:A;17:78396031:T:C;17:78397337:C:T;17:78399307:G:A;17:78399353:G:T	0.000490804	0.000154991	0.00154991	47029.7	0.00812109	0.00802095
C10orf11	1	10:78084184:C:T	0.0142591	0.0142591	0.0142591	54074.5	0.0081754	0.00817201
VIM	3	10:17271974:C:G;10:17277210:T:G;10:17277244:T:C	0.000826617	0.000154991	0.00201488	48015.7	0.00818206	0.00816923
ZNF660	5	3:44635894:G:A;3:44636119:G:A;3:44636157:G:A;3:44636284:G:A;3:44636646:C:A	0.000651028	0.000309981	0.00108527	34429.9	0.00818242	0.00820375
MAP2K7	1	19:7975247:A:G	0.000154991	0.000154991	0.000154991	4347.82	0.00818435	0.008181
FGD4	6	12:32735037:C:T;12:32735280:G:A;12:32772659:C:A;12:32778663:C:A;12:32793261:A:G;12:32793315:G:A	0.00180822	0.000154991	0.00650961	152521	0.00819634	0.00816104
CPXM2	11	10:125506320:C:G;10:125506329:G:A;10:125514212:A:G;10:125521390:C:G;10:125521520:G:A;10:125526490:G:A;10:125526529:T:C;10:125528214:G:A;10:125601980:A:G;10:125639744:C:T;10:125651063:T:C	0.00115646	0.000154991	0.00543647	57848.4	0.0081998	0.00815618
CRISP2	3	6:49663567:A:G;6:49665670:G:C;6:49667569:C:A	0.00728456	0.000154991	0.0215437	110565	0.00820371	0.00819782
KIAA1109	18	4:123109119:A:G;4:123113428:A:G;4:123130998:G:T;4:123151089:G:A;4:123160682:A:G;4:123160999:A:G;4:123166185:G:A;4:123167847:T:C;4:123171659:T:A;4:123179900:C:T;4:123192240:A:C;4:123193525:T:C;4:123202746:A:G;4:123249392:C:T;4:123252539:C:T;4:123252551:A:C;4:123268859:A:G;4:123277001:A:G	0.00989357	0.000154991	0.0451023	561334	0.00821379	0.00810643
ZNF167	3	3:44611759:A:G;3:44612137:G:A;3:44612839:C:T	0.00785286	0.000154991	0.0195288	180459	0.00822886	0.00827347
GNRHR	4	4:68606400:C:T;4:68610309:C:T;4:68619618:G:A;4:68619737:T:C	0.00247985	0.000464972	0.00433974	134471	0.00825928	0.00823067
SPG11	22	15:44856764:A:G;15:44856827:G:A;15:44858173:C:T;15:44859744:C:T;15:44865000:T:C;15:44865940:A:C;15:44876563:C:T;15:44877834:C:A;15:44881546:A:G;15:44888441:T:C;15:44892793:G:C;15:44907562:T:C;15:44907702:C:T;15:44914544:A:C;15:44918690:C:T;15:44918698:A:G;15:44925740:A:C;15:44943797:T:C;15:44949329:T:A;15:44949354:C:T;15:44952677:C:T;15:44955830:C:T	0.0033042	0.000154991	0.0215437	177646	0.00826605	0.00814735
RAGE	7	14:102698091:C:T;14:102698948:C:T;14:102700028:T:C;14:102718298:C:T;14:102729886:G:A;14:102729910:C:T;14:102732188:T:C	0.0081038	0.000309981	0.0412275	134857	0.00832573	0.00827805
NISCH	14	3:52505834:A:T;3:52505935:A:G;3:52506367:C:T;3:52506388:A:G;3:52507789:G:A;3:52507793:C:T;3:52510484:T:A;3:52510604:G:A;3:52518567:C:T;3:52519795:C:T;3:52521865:A:G;3:52521897:G:A;3:52522591:C:T;3:52526372:G:T	0.000885747	0.000154991	0.00371978	21632.4	0.0083391	0.00833561
OR6N1	3	1:158735905:T:G;1:158736201:G:A;1:158736388:G:A	0.0110043	0.00123993	0.016584	184055	0.00837452	0.00841665
OR4C3	4	11:48346785:A:G;11:48347288:G:A;11:48347346:A:T;11:48347424:T:C	0.00108493	0.000154991	0.0034098	16861.6	0.0083966	0.00839321
WNT10B	3	12:49360147:G:A;12:49360194:A:G;12:49363980:G:A	0.00459806	0.000309981	0.00976441	187594	0.00842884	0.00849051
ST20	2	15:80191280:T:A;15:80191338:A:G	0.00341025	0.00294574	0.00387477	37080.6	0.00845216	0.00843172
HEXDC	11	17:80393652:C:T;17:80393667:G:A;17:80393670:G:A;17:80393680:G:A;17:80395065:G:A;17:80395068:G:A;17:80399056:C:T;17:80400098:C:T;17:80400164:G:A;17:80400236:C:A;17:80400349:G:A	0.00105733	0.000154991	0.00356479	33483.5	0.00845876	0.00843801
ARSJ	3	4:114823590:T:C;4:114823698:C:T;4:114823986:C:T	0.00129159	0.000619963	0.00185989	7936.05	0.00847009	0.00846629
UPF3A	3	13:115047163:G:A;13:115048398:A:G;13:115052084:C:T	0.000929944	0.000154991	0.00185989	13306	0.00852939	0.00854177
CILP2	6	19:19651183:C:T;19:19654088:G:C;19:19654200:G:A;19:19654517:G:A;19:19654895:C:T;19:19655657:C:G	0.00121427	0.000154991	0.00232486	43596.5	0.00853257	0.00851073
IPO13	2	1:44415659:C:T;1:44415735:A:T	0.0016274	0.000774954	0.00247985	12508.3	0.00853396	0.00852989
C7orf50	1	7:1049749:C:A	0.0117793	0.0117793	0.0117793	74291.6	0.00863332	0.00862959
C17orf101	4	17:80350284:G:A;17:80352300:C:T;17:80367275:T:C;17:80373453:G:A	0.0105394	0.00108493	0.0189089	129415	0.00863837	0.00862684
HPGD	2	4:175414330:C:T;4:175416764:C:T	0.00729395	0.00449473	0.0100932	126208	0.00864304	0.00865572
LYPLA1	3	8:54963739:C:T;8:54965220:G:A;8:54965231:C:T	0.000619963	0.000154991	0.00139492	38286.8	0.00864981	0.00862169
ZSCAN18	6	19:58596338:C:T;19:58596723:C:T;19:58598716:C:G;19:58598759:G:A;19:58601570:G:A;19:58601645:C:T	0.000723402	0.000154991	0.00217054	12647.6	0.00866118	0.00865762
SEC23B	3	20:18491519:C:T;20:18496339:G:A;20:18511412:T:C	0.000929944	0.000464972	0.00154991	36571.9	0.00866986	0.00868843
C19orf57	12	19:13993643:C:T;19:13993709:C:T;19:13993764:G:A;19:13996808:C:T;19:14000171:G:A;19:14000196:G:T;19:14001089:G:T;19:14001175:G:A;19:14001206:G:A;19:14001265:G:A;19:14003622:G:A;19:14006300:C:A	0.00406901	0.000154991	0.0099194	218391	0.00867269	0.00859937
KREMEN2	3	16:3014990:C:A;16:3014999:C:G;16:3017970:T:C	0.0119343	0.000464972	0.0184439	160913	0.00870224	0.00869607
PGM3	5	6:83878970:G:T;6:83881667:G:T;6:83881694:G:C;6:83885724:T:A;6:83900923:A:T	0.000526968	0.000154991	0.000929944	32016.5	0.00871106	0.00870007
CYP4B1	9	1:47278174:G:A;1:47279636:C:T;1:47279898:C:T;1:47279899:G:A;1:47280788:G:A;1:47280830:A:G;1:47282755:G:C;1:47283878:G:A;1:47284368:G:A	0.0022732	0.000154991	0.016429	142568	0.00871155	0.00866414
MED24	2	17:38178679:G:A;17:38188939:G:A	0.00178239	0.0017049	0.00185989	33173.4	0.00871947	0.00876674
CCNJ	2	10:97816917:G:A;10:97816949:C:T	0.0017049	0.000154991	0.0032548	72729	0.00872952	0.00872616
ZNF835	1	19:57175814:C:G	0.00216987	0.00216987	0.00216987	7751.62	0.00875517	0.00875177
PLEKHA8	2	7:30094467:T:A;7:30102295:A:G	0.00193738	0.000464972	0.0034098	3653.15	0.00876097	0.00875755
TGIF1	5	18:3452030:C:T;18:3452067:G:A;18:3452069:C:T;18:3456563:C:A;18:3457439:A:T	0.0056727	0.000154991	0.0269684	206101	0.00879714	0.00877843
TBC1D1	6	4:38022219:G:A;4:38022282:T:A;4:38023294:G:A;4:38029466:A:G;4:38051465:A:G;4:38138856:G:A	0.0150858	0.000309981	0.0438624	159888	0.0087989	0.00880525
TJP3	11	19:3728642:G:A;19:3730081:G:A;19:3732005:G:A;19:3733883:A:T;19:3735574:C:T;19:3736212:G:A;19:3738661:A:G;19:3743948:C:T;19:3746491:T:A;19:3746628:G:A;19:3747910:G:A	0.00177535	0.000154991	0.00573466	86884.4	0.00880984	0.0088258
TAS2R46	2	12:11214386:T:G;12:11214634:A:C	0.01642	0.0111628	0.0216771	88094.1	0.00881961	0.008816
SLC12A1	5	15:48499975:G:A;15:48500263:G:A;15:48559858:C:T;15:48561921:G:A;15:48591366:C:T	0.00288283	0.000154991	0.0123993	157191	0.00882649	0.00882209
FASTKD5	7	20:3127441:A:G;20:3127579:T:C;20:3128854:A:G;20:3129184:T:C;20:3129240:C:G;20:3129416:C:T;20:3129528:G:C	0.000996369	0.000154991	0.00309981	32407.4	0.00883638	0.00882183
HIF1A	6	14:62187212:G:C;14:62204808:C:T;14:62204819:G:T;14:62204978:G:T;14:62207575:G:A;14:62207893:G:A	0.00322897	0.000309981	0.00650961	120383	0.00883685	0.00880783
HYAL3	5	3:50330890:G:C;3:50332355:G:A;3:50332460:G:A;3:50332477:C:A;3:50332501:C:T	0.00099194	0.000154991	0.00278983	52559	0.00894239	0.00893327
NOC3L	9	10:96093965:A:G;10:96094413:T:C;10:96098493:T:A;10:96099674:G:A;10:96104663:G:A;10:96109888:C:T;10:96117066:G:A;10:96117084:G:C;10:96121505:T:C	0.00234231	0.000154991	0.0105394	77560.2	0.00895842	0.00903381
WNK4	13	17:40932732:G:A;17:40939342:G:A;17:40939855:G:T;17:40939907:G:T;17:40940172:T:C;17:40945659:G:A;17:40945680:G:A;17:40946808:C:A;17:40946913:C:T;17:40947110:A:G;17:40947320:C:T;17:40947694:C:T;17:40948319:C:T	0.00225763	0.000154991	0.0139492	69454.3	0.00900554	0.00898107
PWP2	14	21:45534552:C:T;21:45534582:G:A;21:45534630:G:A;21:45537819:G:A;21:45538679:A:G;21:45540353:C:G;21:45540526:G:A;21:45540962:A:G;21:45542072:T:A;21:45544526:T:C;21:45544573:G:A;21:45545991:G:A;21:45550493:A:G;21:45550499:A:C	0.00264592	0.000154991	0.0254185	78649	0.00900855	0.00892373
TEX19	2	17:80320049:G:A;17:80320303:G:T	0.00286733	0.000619963	0.00511469	59357.5	0.00904967	0.00904575
SEMG1	6	20:43836216:C:T;20:43836237:T:A;20:43836240:G:A;20:43836978:C:T;20:43837137:G:A;20:43837278:G:A	0.00201502	0.000310849	0.00480471	51674.7	0.00906406	0.00903135
DCC	12	18:50432528:A:G;18:50451651:A:G;18:50592531:A:G;18:50683873:G:A;18:50832036:G:A;18:50848468:A:G;18:50912508:G:A;18:50929215:G:A;18:50936935:A:G;18:50936936:T:C;18:50985814:G:T;18:51025796:C:T	0.00154992	0.000154991	0.00712957	200880	0.00911773	0.0090895
ARHGEF19	6	1:16525657:A:G;1:16531263:C:T;1:16532434:C:A;1:16532457:C:T;1:16534523:G:A;1:16535174:G:A	0.00870279	0.000154991	0.0233885	125354	0.00915058	0.00919819
KIAA0895	2	7:36396664:T:C;7:36423527:C:G	0.0137167	0.000619963	0.0268134	200716	0.00918201	0.00917289
EHBP1	13	2:63086329:G:C;2:63101587:C:G;2:63175645:A:T;2:63175734:G:A;2:63175759:A:G;2:63175852:G:A;2:63176050:C:T;2:63176179:A:G;2:63206344:C:T;2:63206345:G:A;2:63206428:A:G;2:63220672:C:T;2:63220680:C:G	0.00169331	0.000154991	0.00650961	123355	0.00919354	0.00913111
MBNL1	1	3:152175920:C:T	0.000154991	0.000154991	0.000154991	4217.1	0.00920604	0.00920233
ARIH1	1	15:72853839:T:A	0.000154991	0.000154991	0.000154991	4217.1	0.00920604	0.00920233
VMP1	1	17:57816208:G:A	0.000154991	0.000154991	0.000154991	4217.1	0.00920604	0.00920233
IL34	2	16:70688459:G:C;16:70690511:T:C	0.00209237	0.00201488	0.00216987	55002.7	0.00923252	0.00922543
CCDC28B	4	1:32667609:C:T;1:32667627:A:C;1:32669918:G:A;1:32670842:C:A	0.00705215	0.00015528	0.0224737	103136	0.00928605	0.00931864
BST1	5	4:15707250:A:G;4:15709252:G:A;4:15716923:T:G;4:15720540:G:A;4:15724520:G:A	0.00588965	0.000154991	0.0272784	91134.6	0.00929244	0.00927325
MRPL37	3	1:54666074:C:T;1:54670784:T:C;1:54678305:C:G	0.00346146	0.000929944	0.00805952	106210	0.00929938	0.00927638
DNA2	6	10:70179634:G:T;10:70190248:C:A;10:70192040:C:T;10:70192041:G:A;10:70196829:C:A;10:70231554:G:A	0.00206654	0.000309981	0.00681959	28795.4	0.00933084	0.00935124
POP1	15	8:99135575:G:A;8:99135639:G:A;8:99140662:C:T;8:99142206:G:A;8:99142275:A:G;8:99142285:C:T;8:99142441:G:A;8:99146738:C:T;8:99146829:C:T;8:99148791:A:G;8:99149159:A:G;8:99152322:A:C;8:99158904:C:T;8:99168279:C:T;8:99170404:C:G	0.00148461	0.000154991	0.017204	43528.8	0.00933654	0.00924109
POLL	5	10:103342588:C:T;10:103342648:C:T;10:103343423:G:A;10:103344589:T:G;10:103345860:G:A	0.00902047	0.000155039	0.0423125	30145.5	0.00936082	0.00944474
PTPRCAP	3	11:67203389:G:A;11:67203442:C:T;11:67203755:T:C	0.0083186	0.000309981	0.0209237	68978.4	0.00937219	0.00936506
TXNDC15	1	5:134229209:G:A	0.000464972	0.000464972	0.000464972	4134.97	0.00937427	0.00937045
IAH1	3	2:9621416:T:A;2:9621442:T:G;2:9628433:G:A	0.0011366	0.000309981	0.00154991	27339.1	0.0093983	0.00939439
FAM107A	2	3:58552329:C:G;3:58555502:A:T	0.0102294	0.000154991	0.0203038	208016	0.00941533	0.00941095
DNAH17	54	17:76420133:G:A;17:76420174:G:A;17:76421601:C:T;17:76421626:A:C;17:76422599:C:T;17:76423125:A:G;17:76425269:G:A;17:76425370:G:T;17:76433931:C:T;17:76435216:C:A;17:76446440:C:T;17:76446858:C:T;17:76451830:C:T;17:76455265:C:T;17:76456020:C:T;17:76456023:C:T;17:76458943:G:A;17:76471536:C:T;17:76471808:G:C;17:76472680:T:C;17:76472719:C:T;17:76475117:T:C;17:76475162:G:A;17:76475198:G:A;17:76481041:A:C…	0.00434456	0.000154991	0.0424675	358391	0.00943702	0.00925797
TDGF1	2	3:46621330:G:C;3:46622648:G:A	0.000309981	0.000154991	0.000464972	5750.54	0.00948007	0.00947484
LTF	8	3:46480854:G:A;3:46486841:C:A;3:46487937:C:T;3:46487942:C:T;3:46490487:C:T;3:46491995:C:T;3:46492103:C:T;3:46497312:G:A	0.00199551	0.000464972	0.00681959	89128.1	0.00949995	0.00950268
GCM1	4	6:52993337:G:T;6:52993609:A:C;6:52995618:C:T;6:52998936:C:T	0.00108493	0.000154991	0.0034098	24919.9	0.0095177	0.00951351
LOC728819	7	2:43902757:C:G;2:43902763:A:C;2:43902848:C:A;2:43903164:G:C;2:43903184:T:C;2:43903262:C:A;2:43903432:A:C	0.0099194	0.000154991	0.0209237	178065	0.00963248	0.00958324
ZNF543	7	19:57838058:G:A;19:57839257:C:T;19:57839291:G:A;19:57839506:C:G;19:57839518:A:G;19:57840314:C:T;19:57840505:G:A	0.0033877	0.000155328	0.016119	105538	0.00963315	0.00969194
FBXL21	5	5:135272418:G:T;5:135272512:C:T;5:135272554:C:T;5:135273232:C:T;5:135277049:C:T	0.00393676	0.000774954	0.0123993	213120	0.00963441	0.00968025
GPR126	11	6:142630763:A:G;6:142688811:C:T;6:142688969:A:G;6:142689042:T:A;6:142714127:G:A;6:142718850:G:A;6:142723175:T:C;6:142723795:A:G;6:142723802:A:T;6:142736125:C:T;6:142737048:C:T	0.00448064	0.000154991	0.0361128	122143	0.00964368	0.00968275
MUC20	1	3:195460073:G:A	0.00139492	0.00139492	0.00139492	7838.74	0.00966373	0.00965995
B4GALT4	2	3:118931401:C:A;3:118945760:C:T	0.00387477	0.0017049	0.00604464	43459.7	0.0096947	0.00969096
RPS6KA5	5	14:91338468:C:T;14:91341703:T:C;14:91357007:C:T;14:91413836:C:G;14:91526733:C:A	0.00251218	0.000154991	0.00713621	70187.3	0.00970307	0.00973378
METTL11B	6	1:170115300:G:C;1:170129701:T:C;1:170135646:C:T;1:170135693:A:G;1:170136672:G:A;1:170136876:T:C	0.0100486	0.000774954	0.0401426	268037	0.00974817	0.00970009
SLC17A2	3	6:25917035:C:G;6:25917225:T:C;6:25924134:C:T	0.00335813	0.000619963	0.00883447	162611	0.00977334	0.0097726
C1orf105	1	1:172434450:A:C	0.000309981	0.000309981	0.000309981	8228.81	0.00979374	0.00978972
MGAT5	3	2:135095833:G:A;2:135119909:T:C;2:135180420:A:G	0.000154991	0.000154991	0.000154991	4140.33	0.00986528	0.00986148
APOA1	2	11:116707044:A:T;11:116707739:A:C	0.000387477	0.000309981	0.000464972	9137.23	0.00988476	0.0100029
OR2B6	6	6:27925076:C:G;6:27925394:A:G;6:27925629:A:T;6:27925790:G:A;6:27925827:A:G;6:27925916:G:A	0.00911862	0.000154991	0.0367328	181258	0.00990646	0.00992071
MUC17	42	7:100663420:C:A;7:100674464:A:G;7:100674467:G:A;7:100674899:G:A;7:100675128:G:A;7:100675538:C:A;7:100675713:C:T;7:100675940:A:G;7:100676463:C:G;7:100677021:G:A;7:100677161:G:T;7:100678593:T:C;7:100678658:C:A;7:100679015:G:A;7:100679024:A:G;7:100679513:G:A;7:100680434:G:A;7:100680438:G:A;7:100680521:G:A;7:100680839:G:C;7:100681530:C:T;7:100681751:A:G;7:100681769:C:A;7:100682571:T:C;7:100683156:C:T…	0.00211103	0.000154991	0.0153441	244852	0.00991519	0.00977679
CCDC14	4	3:123633951:G:A;3:123633990:G:A;3:123634294:C:T;3:123650335:G:A	0.00472722	0.000464972	0.0116243	138599	0.00991704	0.0100206
AVPR1A	3	12:63541203:G:C;12:63543693:G:T;12:63543772:A:G	0.00273817	0.000154991	0.00712957	57506.6	0.00992414	0.0099279
CLMP	4	11:122944456:C:T;11:122955250:C:T;11:122955402:C:T;11:122968526:C:T	0.0033323	0.000154991	0.0117793	64704.7	0.00997575	0.00997156
SAMD1	1	19:14199924:C:T	0.000154991	0.000154991	0.000154991	4126.79	0.00998745	0.00998321
KCNC4	5	1:110765766:G:A;1:110766466:G:A;1:110768602:A:G;1:110768681:C:T;1:110768710:T:C	0.00436579	0.000285225	0.0144141	137321	0.00998941	0.0100616
PSKH2	6	8:87060843:T:C;8:87076250:T:G;8:87076325:T:C;8:87076415:C:T;8:87076651:T:C;8:87076810:C:T	0.00467555	0.000309981	0.0156541	78682	0.0099929	0.00998341
MSL1	1	17:38282536:A:G	0.000309981	0.000309981	0.000309981	8176.71	0.0100336	0.0100293
TTR	3	18:29171879:G:A;18:29175210:C:A;18:29178610:C:T	0.000361645	0.000154991	0.000774954	21346.4	0.0100639	0.0100672
PIGW	4	17:34893056:A:G;17:34893655:C:G;17:34893746:C:T;17:34894191:T:C	0.00158865	0.000154991	0.00557967	37856.2	0.0100781	0.0100738
HSCB	1	22:29141930:A:C	0.000619963	0.000619963	0.000619963	12046.4	0.0101237	0.0101195
UFD1L	1	22:19455430:G:C	0.0227836	0.0227836	0.0227836	73774.9	0.010172	0.010168
TRIM58	4	1:248028122:C:T;1:248028215:G:A;1:248039252:G:A;1:248039789:T:C	0.00371978	0.000309981	0.00898946	122087	0.0101852	0.0102949
KRTAP13-1	1	21:31768894:C:A	0.00464972	0.00464972	0.00464972	104789	0.0102039	0.0102
SLC25A13	2	7:95775966:C:T;7:95838164:T:C	0.00100744	0.000154991	0.00185989	23281.9	0.0102366	0.0102373
OSGIN1	16	16:83984857:C:G;16:83991313:A:C;16:83992895:A:G;16:83992961:G:A;16:83994249:C:G;16:83998936:C:T;16:83998995:G:A;16:83999136:G:A;16:83999212:G:A;16:83999218:A:G;16:83999246:G:T;16:83999431:A:G;16:83999463:G:A;16:83999490:C:A;16:83999548:T:C;16:83999565:G:A	0.00370252	0.000154991	0.0273122	183454	0.0102506	0.0103074
PHF21B	7	22:45279151:G:A;22:45287218:T:C;22:45309808:G:A;22:45309820:A:C;22:45312306:C:T;22:45312410:C:T;22:45312474:C:T	0.004694	0.000154991	0.0189089	129554	0.0102546	0.0102593
TMEM59L	3	19:18724695:G:A;19:18727850:G:A;19:18727858:C:T	0.00728932	0.000929944	0.0153584	115936	0.0102664	0.0102748
ZNF844	6	19:12186272:G:A;19:12186372:G:A;19:12186992:A:G;19:12187001:A:G;19:12187020:G:A;19:12187907:G:A	0.00317731	0.000154991	0.0125542	55104	0.0102869	0.0102388
ACCN1	3	17:31351014:T:C;17:31355299:T:C;17:32483307:T:G	0.000516972	0.000154991	0.00108594	11952.9	0.0102921	0.0102899
HSPB7	1	1:16342220:G:A	0.000309981	0.000309981	0.000309981	4056.66	0.0103532	0.0103491
UBE2D4	1	7:43978084:G:A	0.0206138	0.0206138	0.0206138	64477.6	0.010484	0.01048
TREM2	8	6:41126619:G:A;6:41126655:A:G;6:41127543:G:A;6:41127605:C:T;6:41129133:C:T;6:41129207:C:T;6:41129252:C:T;6:41129275:G:C	0.00193843	0.000154991	0.0102294	183240	0.0105107	0.010562
C4orf14	5	4:57830655:G:A;4:57839405:T:C;4:57843291:C:G;4:57843607:C:G;4:57843732:G:T	0.0016429	0.000309981	0.00557967	122662	0.0106065	0.0106527
PANX2	3	22:50616267:G:A;22:50617395:C:T;22:50617606:C:T	0.000309981	0.000154991	0.000619963	4057.97	0.0106299	0.0106253
ZNF777	2	7:149129475:C:T;7:149148161:C:T	0.00139492	0.000464972	0.00232486	11972	0.0106471	0.0106426
ATP5O	3	21:35281400:G:A;21:35281472:G:A;21:35281496:T:C	0.00247985	0.000154991	0.00712957	138142	0.010689	0.0106842
EIF2B4	1	2:27590038:G:C	0.0153441	0.0153441	0.0153441	183691	0.0106958	0.0106914
LAMP3	2	3:182853648:G:A;3:182870243:C:T	0.000309981	0.000154991	0.000464972	4040.49	0.010713	0.0107087
PLK3	5	1:45267346:G:T;1:45267393:C:T;1:45269307:G:A;1:45270383:C:T;1:45271250:C:T	0.00099194	0.000154991	0.00201488	69261.7	0.0107368	0.0106927
CEACAM20	9	19:45015192:G:A;19:45016995:G:A;19:45017301:T:C;19:45021039:G:A;19:45021252:G:A;19:45024535:T:C;19:45024537:C:T;19:45028112:T:C;19:45028231:G:A	0.00849005	0.000154991	0.0483571	110006	0.0107888	0.0109418
MYH9	10	22:36678719:C:T;22:36681272:T:C;22:36681327:T:C;22:36682799:T:C;22:36682873:A:G;22:36685292:G:A;22:36691696:A:G;22:36696277:C:T;22:36745146:G:A;22:36745250:T:C	0.00130206	0.000154991	0.00434109	41198.4	0.010822	0.0109161
SFRS18	6	6:99848591:C:T;6:99848778:G:A;6:99849191:C:T;6:99849261:T:C;6:99858828:T:C;6:99862498:G:A	0.00229909	0.000154991	0.00619963	49370.7	0.0108729	0.0109618
TECPR1	7	7:97857387:C:T;7:97861243:T:C;7:97863152:G:A;7:97863219:C:T;7:97870556:C:T;7:97874212:T:A;7:97874379:G:A	0.000642104	0.000154991	0.00185989	30874.6	0.0108917	0.0108924
SEMA3C	7	7:80374532:G:C;7:80378294:T:C;7:80427530:C:T;7:80430074:T:C;7:80430097:A:G;7:80433462:C:T;7:80439972:G:A	0.00157205	0.000154991	0.00511469	144515	0.0109132	0.0108935
PSMG2	2	18:12703140:C:T;18:12706672:T:C	0.000619963	0.000309981	0.000929944	19336.3	0.0109331	0.0109289
OR6C4	3	12:55945219:C:T;12:55945258:T:C;12:55945516:C:A	0.000774954	0.000154991	0.00139492	4013.03	0.0110663	0.011062
LRRC19	8	9:26995580:T:A;9:26995656:A:G;9:26995787:G:A;9:26995821:C:T;9:26996332:G:A;9:26997968:A:G;9:26998047:C:T;9:26998183:C:A	0.00792392	0.000310174	0.0458772	240785	0.0110695	0.0111546
MADCAM1	1	19:504948:G:A	0.000155183	0.000155183	0.000155183	4000.81	0.0111048	0.0111005
FXYD2	3	11:117693150:G:T;11:117693184:C:T;11:117693403:A:G	0.000516636	0.000154991	0.000774954	25340.2	0.0111049	0.0111251
TCFL5	1	20:61485507:C:T	0.00480471	0.00480471	0.00480471	38166.3	0.0111072	0.0111029
ERI1	2	8:8865537:T:C;8:8875885:A:G	0.00185989	0.0017049	0.00201488	25541.4	0.0111364	0.0111322
DNAJB13	3	11:73662133:T:A;11:73675962:T:G;11:73679454:G:A	0.00397832	0.00108561	0.00898946	87253.8	0.0111521	0.0111865
TGFBRAP1	7	2:105889374:G:A;2:105890081:C:T;2:105912949:G:C;2:105924130:G:A;2:105924545:G:A;2:105924731:C:G;2:105924736:G:A	0.000243557	0.000154991	0.000309981	18451.8	0.0111596	0.0111158
NAGS	2	17:42082405:C:A;17:42084810:G:A	0.00123993	0.000774954	0.0017049	45164.9	0.0111635	0.0113296
PSMB2	2	1:36068872:G:T;1:36074927:G:A	0.00216987	0.000929944	0.0034098	78687.8	0.0111762	0.0112569
ARRDC4	4	15:98509167:G:C;15:98512376:G:A;15:98513944:C:T;15:98514383:T:G	0.00282858	0.000154991	0.00883447	165549	0.01125	0.011285
GPA33	2	1:167025050:G:A;1:167038219:C:A	0.00728456	0.00263484	0.0119343	71805.9	0.0112696	0.0112786
ADAMTS3	16	4:73148885:G:A;4:73149047:C:T;4:73149106:C:T;4:73149182:G:A;4:73149358:G:A;4:73156675:C:T;4:73156678:T:C;4:73156723:T:C;4:73169666:C:T;4:73178175:T:C;4:73179445:C:T;4:73181637:G:T;4:73185600:C:T;4:73280556:T:C;4:73280583:A:C;4:73414482:C:T	0.00286733	0.000154991	0.016739	321408	0.0113371	0.0112891
HIBADH	1	7:27570942:C:A	0.000929944	0.000929944	0.000929944	22882.6	0.0114231	0.0114187
PDE10A	2	6:165752812:A:C;6:165808716:G:C	0.00371978	0.000309981	0.00712957	56075.8	0.0114496	0.0114451
NACA2	1	17:59668517:C:A	0.0201488	0.0201488	0.0201488	178709	0.0114768	0.0114722
TLR9	6	3:52255744:C:T;3:52255874:C:T;3:52255913:G:A;3:52256450:T:G;3:52257400:C:T;3:52258319:G:A	0.000955776	0.000154991	0.00418475	23511.6	0.0114788	0.0114937
ZNF227	3	19:44739031:G:A;19:44739730:G:A;19:44740013:C:T	0.000361645	0.000309981	0.000464972	5513.43	0.0114814	0.0114756
FAM19A3	9	1:113264896:G:A;1:113264968:C:T;1:113265646:C:A;1:113266594:G:A;1:113266708:G:A;1:113266716:C:T;1:113266737:G:A;1:113266753:C:G;1:113269294:C:T	0.000482193	0.000154991	0.00185989	22571.2	0.0114957	0.0115051
ZSCAN16	3	6:28093526:G:A;6:28097495:G:A;6:28097558:A:C	0.00129159	0.000154991	0.00232486	29118.5	0.0114983	0.0115017
OR1L1	7	9:125424052:C:T;9:125424155:G:A;9:125424189:C:G;9:125424277:A:G;9:125424289:A:G;9:125424451:C:T;9:125424766:C:G	0.0011735	0.000154991	0.0032548	86530.1	0.011552	0.0115248
SMOX	3	20:4158003:G:T;20:4158174:C:T;20:4163091:T:C	0.00127509	0.000570451	0.00201488	47492.6	0.0115651	0.0116698
HIST1H2BI	1	6:26273234:C:G	0.000154991	0.000154991	0.000154991	3959.11	0.0116198	0.0116153
POSTN	9	13:38143472:A:G;13:38148748:C:T;13:38154776:G:A;13:38156538:C:T;13:38156643:G:C;13:38158993:G:A;13:38160279:C:T;13:38160292:G:T;13:38172820:A:G	0.00282427	0.000154991	0.0117793	246530	0.0116431	0.0116299
HYDIN	45	16:70841632:T:C;16:70841658:C:T;16:70841703:A:G;16:70843712:G:A;16:70843909:C:T;16:70889092:C:G;16:70893976:G:A;16:70900111:G:A;16:70900199:C:T;16:70900216:G:A;16:70905984:G:A;16:70908728:T:C;16:70913316:G:A;16:70916706:C:T;16:70916787:C:T;16:70934974:A:G;16:70937582:G:A;16:70941377:C:T;16:70941378:G:A;16:70942584:C:T;16:70952281:C:T;16:70954909:A:G;16:70975575:A:G;16:70986425:T:C;16:70993553:A:T…	0.00552987	0.000154991	0.0485121	671733	0.0116791	0.0115229
C16orf59	4	16:2511047:C:T;16:2512504:G:A;16:2514631:C:T;16:2514649:C:T	0.00379727	0.00108493	0.0099194	114490	0.0116865	0.0118031
TNKS	5	8:9413688:C:T;8:9437705:A:T;8:9623224:A:G;8:9623278:A:G;8:9634229:G:A	0.00105394	0.000309981	0.00263484	58947.3	0.0117103	0.0117056
LRIG1	19	3:66430877:G:C;3:66431055:C:T;3:66431059:G:C;3:66431078:C:G;3:66431144:T:A;3:66431187:C:T;3:66431280:C:T;3:66431968:G:A;3:66432717:T:C;3:66432759:C:T;3:66433735:G:A;3:66433748:T:C;3:66434675:G:A;3:66436546:C:T;3:66457776:C:T;3:66457866:C:T;3:66460631:T:C;3:66463430:T:C;3:66512866:C:T	0.00580807	0.000154991	0.0412275	194428	0.0117234	0.0117087
DDX56	4	7:44610412:C:T;7:44611157:C:T;7:44611235:T:C;7:44611987:C:T	0.00395226	0.000464972	0.00852449	185105	0.0117978	0.0118881
CEP120	6	5:122682334:C:T;5:122714092:G:A;5:122720724:T:C;5:122725693:G:A;5:122725761:T:C;5:122729025:C:T	0.00576049	0.000309981	0.017359	280776	0.0118004	0.0118299
LMF2	14	22:50942047:G:C;22:50942277:T:C;22:50942322:C:A;22:50942805:C:T;22:50942862:C:G;22:50943035:G:A;22:50943506:C:T;22:50943706:C:A;22:50943907:G:A;22:50943916:C:T;22:50944480:G:A;22:50944492:C:T;22:50944601:C:T;22:50945270:G:A	0.00171689	0.000154991	0.0120893	69304.3	0.0118235	0.0119477
CCDC92	2	12:124421759:C:T;12:124422346:C:A	0.00154991	0.000309981	0.00278983	63247.5	0.0119046	0.01191
LPAR5	1	12:6730404:T:C	0.000154991	0.000154991	0.000154991	3922.53	0.0119235	0.0119188
TMEM117	7	12:44238723:G:A;12:44537360:G:A;12:44770496:T:C;12:44781917:C:T;12:44782177:C:T;12:44782265:A:G;12:44782279:G:T	0.000442851	0.000154991	0.00123993	15303.5	0.0119566	0.0121137
EHHADH	10	3:184910069:T:A;3:184910078:G:A;3:184910322:G:A;3:184910382:G:A;3:184910535:G:A;3:184910915:C:T;3:184911180:C:T;3:184911183:T:C;3:184911203:G:A;3:184922294:C:T	0.00404526	0.000154991	0.016429	165074	0.0119597	0.0119302
ZNF20	4	19:12244199:T:G;19:12244232:A:G;19:12244624:G:A;19:12244657:G:A	0.00182114	0.000154991	0.00588965	8480.6	0.0119741	0.0121727
CLEC2A	4	12:10066199:T:C;12:10066205:T:A;12:10069326:C:T;12:10074754:A:G	0.0052319	0.000154991	0.0124031	55965.8	0.0119866	0.0119819
NCF4	6	22:37261015:C:T;22:37261097:C:A;22:37266572:G:A;22:37271737:G:A;22:37271876:G:A;22:37273670:G:T	0.000568315	0.000154991	0.0017049	11439.5	0.0119923	0.0120202
OR5T1	1	11:56043923:T:G	0.000309981	0.000309981	0.000309981	7774.69	0.0120388	0.0120342
STOM	1	9:124103523:A:G	0.0443411	0.0443411	0.0443411	56342.3	0.0120596	0.0120549
ZNF638	12	2:71591142:C:T;2:71592675:A:T;2:71595602:T:G;2:71625864:C:A;2:71626704:A:G;2:71629100:G:A;2:71633283:G:A;2:71649966:A:G;2:71650236:T:C;2:71650824:A:G;2:71654389:G:A;2:71658556:A:C	0.00149825	0.000154991	0.00604464	87793.6	0.0120908	0.0121756
ST5	4	11:8724191:A:G;11:8751902:C:T;11:8752389:C:T;11:8772187:G:A	0.0032548	0.000154991	0.0100744	95813.9	0.0120975	0.0122491
YJEFN3	3	19:19640319:A:G;19:19643494:G:A;19:19648234:C:G	0.000981608	0.000464972	0.00201488	10723.5	0.0121085	0.0121038
LRRC49	4	15:71193324:A:C;15:71211455:T:A;15:71305200:G:A;15:71305225:G:A	0.00174365	0.000154991	0.00356479	44038.1	0.0121238	0.0121496
HFE	9	6:26087686:G:C;6:26087718:C:T;6:26091185:A:T;6:26091685:G:T;6:26091703:G:C;6:26092967:G:A;6:26093062:G:A;6:26093125:G:A;6:26093180:T:C	0.00196322	0.000154991	0.0123993	194471	0.0121305	0.0121957
SNX31	4	8:101586125:C:T;8:101601143:T:C;8:101609019:G:A;8:101625241:T:C	0.000193738	0.000154991	0.000309981	10575.5	0.0121664	0.0124054
SPINT4	1	20:44351095:C:A	0.049442	0.049442	0.049442	62029.6	0.0121667	0.012162
CDH3	7	16:68713815:A:C;16:68714912:G:T;16:68718588:G:A;16:68719119:T:C;16:68721525:G:A;16:68721547:C:T;16:68732169:G:A	0.00471615	0.000309981	0.0145691	168892	0.0121746	0.0121727
MACF1	50	1:39715702:A:G;1:39757595:G:A;1:39758439:G:T;1:39763365:G:T;1:39775303:A:G;1:39781321:A:G;1:39781350:G:A;1:39783013:G:T;1:39783025:A:T;1:39788295:C:A;1:39797244:A:C;1:39797583:A:G;1:39798519:G:C;1:39798525:A:C;1:39798745:C:G;1:39798831:C:T;1:39798946:T:C;1:39799041:G:A;1:39799912:C:T;1:39800299:C:T;1:39800558:C:A;1:39800699:A:T;1:39800728:A:G;1:39801435:G:T;1:39801469:A:G;1:39801540:G:A;1:3980216…	0.00333548	0.000154991	0.0354929	676879	0.0123005	0.012229
CTSC	2	11:88027209:T:C;11:88027365:C:T	0.0191414	0.000309981	0.0379727	144519	0.0123165	0.0123134
GGTLC1	2	20:23966524:G:A;20:23966734:G:A	0.00193738	0.000154991	0.00371978	35818.8	0.0123558	0.0123513
YTHDF1	5	20:61834169:G:A;20:61834673:C:T;20:61834749:G:C;20:61834855:G:A;20:61834982:C:T	0.00182889	0.000154991	0.00790453	54812.9	0.0124081	0.0124263
CD200R1	3	3:112643981:T:C;3:112647783:T:C;3:112693652:A:G	0.00854207	0.000155039	0.0208214	96089.8	0.0124728	0.0125236
TSPAN19	2	12:85411299:G:C;12:85423676:T:C	0.000387958	0.000154991	0.000620925	3871.53	0.0124893	0.0124846
GPR152	5	11:67218787:G:A;11:67219234:C:T;11:67219664:C:T;11:67219723:A:G;11:67220015:C:T	0.00204588	0.000464972	0.00526968	125549	0.0125017	0.0127804
SLC6A17	4	1:110714819:A:G;1:110734834:G:A;1:110737204:G:A;1:110740918:A:G	0.000348729	0.000154991	0.000619963	18879.7	0.0125132	0.0125945
PKD1L2	60	16:81134859:G:C;16:81134860:C:G;16:81134885:G:A;16:81142839:G:A;16:81142872:C:T;16:81145783:C:G;16:81145976:C:T;16:81151009:C:G;16:81155305:C:T;16:81157311:G:A;16:81161635:C:A;16:81173146:G:C;16:81174958:C:A;16:81175008:G:A;16:81183382:A:C;16:81183421:C:T;16:81183492:T:G;16:81187635:G:T;16:81187709:T:A;16:81187720:C:T;16:81187852:G:A;16:81187868:G:A;16:81190669:T:C;16:81193344:T:C;16:81193372:C:A…	0.00563908	0.000154991	0.0415375	786501	0.0125388	0.0124169
WDR87	11	19:38375738:T:C;19:38376261:G:C;19:38376330:G:A;19:38376594:G:A;19:38376848:T:C;19:38379447:G:A;19:38379453:G:A;19:38379680:G:A;19:38383767:T:G;19:38384689:C:T;19:38385897:C:T	0.00559376	0.000154991	0.033323	219098	0.0125688	0.0127954
ZBTB16	2	11:113934075:C:T;11:113935094:G:A	0.00100744	0.000464972	0.00154991	19719.4	0.0126977	0.0129113
MCOLN1	5	19:7591392:G:A;19:7591731:G:A;19:7593048:C:T;19:7593722:A:G;19:7593724:G:A	0.00136392	0.000309981	0.00356479	59324.1	0.0127908	0.0128367
ECM2	13	9:95258653:A:G;9:95263010:G:A;9:95263058:G:T;9:95263179:G:T;9:95263216:A:G;9:95272188:A:C;9:95272297:C:T;9:95272301:T:A;9:95274403:A:G;9:95277059:C:T;9:95277147:C:G;9:95277356:C:T;9:95279986:G:A	0.00454244	0.000154991	0.0427774	120037	0.0127945	0.0127734
FRYL	21	4:48502177:C:T;4:48502201:T:C;4:48512084:C:T;4:48512101:T:C;4:48512169:C:A;4:48517262:C:T;4:48530238:G:T;4:48544099:T:C;4:48549745:G:A;4:48553541:T:A;4:48555265:T:C;4:48559084:C:A;4:48559502:C:T;4:48559517:G:T;4:48559549:C:T;4:48563497:C:T;4:48566002:C:T;4:48572932:T:A;4:48581258:T:C;4:48582883:T:C;4:48583490:C:T	0.00135065	0.000154991	0.0083695	119182	0.0128066	0.0129797
MKL1	8	22:40813413:G:A;22:40814461:C:T;22:40814533:C:T;22:40814749:C:T;22:40814878:C:T;22:40814950:C:T;22:40815256:C:T;22:40816889:C:G	0.000497699	0.000154991	0.00108628	7547.22	0.0128098	0.0128049
C20orf195	7	20:62187126:C:T;20:62187204:G:A;20:62187230:C:T;20:62187395:G:A;20:62187669:C:T;20:62187743:C:T;20:62187744:G:T	0.000510177	0.000154991	0.00142613	10708.5	0.0128182	0.0128125
ARHGAP10	8	4:148778794:C:T;4:148787905:G:A;4:148834245:G:A;4:148944560:A:C;4:148968172:G:A;4:148968201:A:G;4:148984378:A:G;4:148985592:G:A	0.00122055	0.000154991	0.00356479	110757	0.0129002	0.0129382
FBXO40	11	3:121340550:G:A;3:121340620:T:G;3:121340955:G:A;3:121341019:A:T;3:121341401:C:A;3:121341467:G:C;3:121341816:G:A;3:121341826:G:A;3:121345555:G:A;3:121345660:C:T;3:121345678:T:C	0.00202897	0.000154991	0.0123993	56195.4	0.0129171	0.0129924
KLHL11	3	17:40010029:T:C;17:40010572:G:A;17:40021316:G:A	0.000516828	0.000309981	0.000774954	3725.91	0.0129656	0.0129611
MPZL3	6	11:118100634:T:A;11:118106242:C:T;11:118106253:A:C;11:118107852:C:T;11:118107910:C:T;11:118110954:C:T	0.000732674	0.000154991	0.0017049	47847.8	0.0129923	0.0131456
SYCP2L	12	6:10898308:C:T;6:10903153:G:A;6:10910391:G:A;6:10924756:T:C;6:10926588:C:T;6:10927539:C:G;6:10927592:G:A;6:10928673:C:T;6:10935327:G:A;6:10935412:A:G;6:10942964:A:G;6:10956414:A:G	0.00621254	0.000154991	0.0457223	123946	0.0130003	0.0132904
IGSF11	3	3:118621387:G:A;3:118623547:A:G;3:118624560:C:T	0.00180822	0.000464972	0.00278983	41425.9	0.0130423	0.0130378
ITGB4	24	17:73723516:C:T;17:73723923:G:A;17:73725378:C:T;17:73728022:G:A;17:73728300:G:T;17:73729660:G:A;17:73732140:C:T;17:73732709:G:A;17:73733421:G:A;17:73736128:G:A;17:73736469:G:A;17:73736523:G:T;17:73738426:G:A;17:73738714:G:A;17:73738798:C:A;17:73738809:C:T;17:73746260:G:A;17:73746884:G:A;17:73748643:G:A;17:73751812:C:T;17:73751928:G:A;17:73753059:C:T;17:73753310:G:A;17:73753575:G:A	0.00211822	0.000154991	0.0275883	225607	0.0131458	0.0134511
KRT71	10	12:52938321:G:A;12:52938347:A:G;12:52938428:A:T;12:52938474:C:A;12:52941682:T:A;12:52941699:G:A;12:52943819:T:C;12:52943835:C:T;12:52946510:C:T;12:52946825:C:T	0.00230936	0.000154991	0.0108493	85427.9	0.0131851	0.0134427
SMG7	6	1:183495812:A:G;1:183511350:G:C;1:183513543:C:T;1:183514391:A:C;1:183516241:C:T;1:183520048:A:T	0.00250568	0.000154991	0.00945443	171472	0.0132345	0.0134786
ZNF225	8	19:44622458:C:T;19:44635495:G:A;19:44635899:G:A;19:44636010:C:T;19:44636131:C:G;19:44636465:A:C;19:44636749:T:C;19:44636802:A:T	0.00100825	0.000309981	0.00185989	47817.2	0.0132368	0.0135492
LOC55908	3	19:11350326:G:A;19:11350560:C:T;19:11350874:C:T	0.0011366	0.000619963	0.0017049	34305.2	0.0132478	0.013268
DSPP	10	4:88533706:G:C;4:88534029:C:A;4:88534051:G:A;4:88534065:G:A;4:88534140:G:T;4:88534326:G:A;4:88534398:C:T;4:88535003:G:C;4:88535073:T:C;4:88536196:C:A	0.00232486	0.000154991	0.0110043	116202	0.0132831	0.0135181
ESR2	3	14:64727458:T:C;14:64746839:C:T;14:64749640:T:C	0.00278983	0.000464972	0.00604464	126663	0.0132961	0.0134971
ROR2	9	9:94485971:G:C;9:94486078:C:T;9:94486092:T:C;9:94486491:G:A;9:94486693:C:T;9:94487056:C:A;9:94487134:G:A;9:94487187:C:T;9:94493330:G:C	0.00162053	0.000154991	0.00714508	156897	0.0133029	0.013399
PARP1	8	1:226550829:T:C;1:226562006:T:C;1:226564855:G:A;1:226567661:G:A;1:226570748:G:T;1:226570767:G:A;1:226573216:C:T;1:226578278:C:A	0.00207325	0.000154991	0.0100744	114686	0.0133182	0.0133199
AFF3	5	2:100167950:C:T;2:100170775:C:T;2:100199295:C:T;2:100209989:C:T;2:100210625:C:A	0.000743955	0.000154991	0.00139492	49128.9	0.0133495	0.0134038
JARID2	6	6:15496432:C:T;6:15496670:A:G;6:15496915:A:G;6:15496930:C:T;6:15501449:C:T;6:15513162:A:G	0.00338396	0.000154991	0.0150341	197515	0.0133714	0.0136004
ASB10	16	7:150873246:G:A;7:150873303:G:A;7:150873664:G:T;7:150878051:C:T;7:150878052:G:A;7:150878220:G:A;7:150878244:G:A;7:150878315:C:T;7:150878511:C:G;7:150883498:G:A;7:150883927:A:T;7:150883937:C:T;7:150883947:C:A;7:150884003:C:T;7:150884075:G:C;7:150884574:C:T	0.0020537	0.000154991	0.0179789	103832	0.0133766	0.0133743
ZMPSTE24	1	1:40756572:G:A	0.00247985	0.00247985	0.00247985	53929.2	0.0133842	0.0133792
ZBTB5	2	9:37442004:C:T;9:37442329:C:T	0.000375099	0.000285225	0.000464972	11991.1	0.0134004	0.0135811
GTF3C4	4	9:135545995:G:A;9:135546313:C:T;9:135553706:G:A;9:135554520:A:G	0.00387494	0.000619963	0.00867948	103385	0.0134436	0.0135506
RTN4RL1	5	17:1840079:C:T;17:1840454:C:A;17:1840677:C:T;17:1840679:C:T;17:1840917:C:T	0.00306884	0.000154991	0.00898946	172855	0.0134657	0.013809
NRD1	8	1:52257317:T:A;1:52260253:T:A;1:52264013:C:T;1:52269601:G:A;1:52275032:C:T;1:52276000:T:C;1:52299824:A:C;1:52344122:C:G	0.00100744	0.000154991	0.00247985	30635.2	0.0135449	0.013887
CATSPER3	6	5:134303694:C:T;5:134332143:G:A;5:134343662:G:A;5:134343766:T:G;5:134345062:A:G;5:134345125:A:G	0.00821451	0.000464972	0.0235586	104845	0.0135532	0.0135577
FAM186A	15	12:50724422:A:G;12:50724444:G:C;12:50727870:G:A;12:50744581:A:T;12:50744680:C:G;12:50745394:C:T;12:50745457:C:A;12:50748009:T:C;12:50748127:C:T;12:50748169:T:G;12:50748940:G:A;12:50749321:C:T;12:50749554:G:T;12:50754577:G:C;12:50757020:G:T	0.00672846	0.000154991	0.0449752	310196	0.013557	0.013576
DTNA	6	18:32374168:C:G;18:32391956:T:C;18:32418752:C:T;18:32443935:G:A;18:32459560:G:A;18:32459629:G:A	0.000645875	0.000154991	0.00155039	28411	0.013585	0.0135802
ALG9	6	11:111706952:G:A;11:111707001:T:C;11:111708280:G:A;11:111708307:T:C;11:111715397:A:G;11:111724183:T:C	0.00335813	0.000154991	0.00976441	150582	0.0135999	0.0138949
DAAM1	5	14:59787262:A:G;14:59789680:G:A;14:59798558:G:A;14:59826182:A:C;14:59830402:C:G	0.000713005	0.000154991	0.00154991	42743	0.0136652	0.013869
CRB1	10	1:197237571:T:C;1:197297616:C:G;1:197297965:G:A;1:197298095:T:C;1:197396761:G:A;1:197398648:C:T;1:197403836:G:A;1:197411409:G:A;1:197446848:G:A;1:197446936:G:A	0.00105394	0.000154991	0.00681959	133684	0.0136763	0.0138674
PARP16	2	15:65553313:C:T;15:65555508:T:G	0.000852449	0.000619963	0.00108493	29271	0.0136995	0.0139332
USP15	1	12:62784700:G:T	0.000464972	0.000464972	0.000464972	11129.8	0.0137013	0.0136967
PFN4	2	2:24344072:T:G;2:24345324:C:T	0.00240236	0.000154991	0.00464972	30233.7	0.0137191	0.0137145
RNF157	6	17:74148444:C:G;17:74154496:G:A;17:74155492:C:T;17:74162548:C:T;17:74163759:G:A;17:74208560:C:T	0.0135879	0.000309981	0.0441723	114376	0.0137219	0.0139107
ZAP70	3	2:98351118:T:C;2:98351912:G:A;2:98354479:A:G	0.000826617	0.000309981	0.00108493	7483.59	0.013772	0.0137672
ASPM	31	1:197059154:G:T;1:197059479:A:C;1:197061042:T:C;1:197062222:A:G;1:197069640:A:G;1:197069766:G:A;1:197070313:G:A;1:197070816:A:C;1:197070953:C:A;1:197071585:C:T;1:197071830:C:T;1:197072106:T:A;1:197072250:T:C;1:197072434:T:A;1:197072871:C:T;1:197072929:G:A;1:197073196:G:A;1:197074168:G:A;1:197093319:C:T;1:197093361:G:A;1:197094290:C:T;1:197102632:T:C;1:197102681:T:A;1:197111650:C:T;1:197111665:G:A…	0.0017149	0.000154991	0.0240236	195013	0.0137734	0.0139115
ACY3	5	11:67410325:G:A;11:67412839:C:T;11:67414319:C:T;11:67414330:C:T;11:67414352:G:C	0.000553015	0.000154991	0.00123993	19355.2	0.0137883	0.0138474
BTRC	3	10:103292107:G:A;10:103292740:G:A;10:103294635:A:G	0.000258318	0.000154991	0.000464972	3769.4	0.013806	0.0138012
LIN37	4	19:36243111:T:G;19:36244099:G:A;19:36244951:G:A;19:36244987:C:T	0.000968692	0.000154991	0.0017049	28340.6	0.0138308	0.0141001
BAIAP2L1	7	7:97933515:G:A;7:97933588:C:T;7:97933648:C:T;7:97937061:G:A;7:97946560:C:T;7:97984389:T:A;7:97984411:C:T	0.00130635	0.000154991	0.00728456	63299.4	0.0138461	0.0140768
PLEKHB2	4	2:131890491:C:T;2:131890545:A:G;2:131897763:C:G;2:131897800:G:A	0.000426224	0.000309981	0.000619963	21988.2	0.0139049	0.0140682
IRX5	1	16:54967040:C:T	0.0120893	0.0120893	0.0120893	114188	0.0139391	0.0139339
DEPDC1	2	1:68948280:A:C;1:68962660:G:A	0.0195288	0.00154991	0.0375077	143935	0.0139931	0.0141123
C1orf210	3	1:43748701:C:T;1:43748763:G:A;1:43748937:T:C	0.00351312	0.000154991	0.0102294	41079.4	0.0140021	0.0139969
ITGA3	7	17:48141461:G:A;17:48148852:C:T;17:48149503:A:T;17:48151849:G:A;17:48155470:G:A;17:48158680:A:G;17:48165148:C:G	0.001974	0.000309981	0.00557967	127229	0.014016	0.0143696
ITPKC	3	19:41223761:T:C;19:41235134:G:A;19:41239241:C:T	0.000258318	0.000154991	0.000309981	3749.82	0.0140601	0.014055
PSG6	3	19:43411959:C:G;19:43420405:A:G;19:43420408:G:C	0.0011366	0.000464972	0.00232486	22320.3	0.0140709	0.0140943
ERICH1	8	8:618647:T:G;8:618675:G:A;8:623509:G:C;8:623604:C:A;8:623748:C:T;8:623906:C:T;8:623961:T:A;8:642586:G:A	0.00391352	0.000154991	0.0251085	198317	0.0141108	0.0144065
C2CD2L	6	11:118978738:A:G;11:118978785:G:A;11:118981350:T:C;11:118981382:C:A;11:118984332:C:T;11:118984385:G:C	0.00152408	0.000154991	0.00449473	84174.9	0.0141364	0.0143855
NAV2	21	11:19735396:A:G;11:19913997:C:T;11:19914117:C:A;11:19914120:C:T;11:19954775:G:C;11:19955123:G:A;11:19955194:G:C;11:19955322:C:T;11:19955519:C:T;11:19961224:A:C;11:19970481:C:T;11:20005723:C:T;11:20066705:G:A;11:20066808:G:A;11:20070668:A:G;11:20075661:A:G;11:20104682:A:T;11:20113866:A:G;11:20119222:G:A;11:20124807:C:T;11:20139768:T:A	0.00388215	0.000154991	0.0243335	325361	0.0141503	0.0141962
PCDH20	6	13:61985401:T:A;13:61986223:C:T;13:61987430:G:T;13:61987906:G:T;13:61989161:G:A;13:61989175:G:T	0.008292	0.000154991	0.0446373	146080	0.0141927	0.0143771
LOC100132146	3	3:46654182:G:T;3:46658712:C:T;3:46658775:C:T	0.00681959	0.00247985	0.0153441	83701.4	0.0142079	0.0143773
ZNF732	5	4:265547:A:G;4:265955:T:C;4:266147:T:C;4:266171:G:A;4:289251:G:A	0.0101364	0.00449473	0.0209237	323555	0.0142663	0.0143581
ZNF226	11	19:44676340:G:A;19:44679149:T:A;19:44679167:A:G;19:44680403:G:A;19:44680451:C:T;19:44680844:T:C;19:44681185:A:C;19:44681715:G:A;19:44681717:T:G;19:44681720:A:G;19:44681795:G:T	0.00118369	0.000154991	0.00387597	89264.3	0.0143175	0.0147524
SEC31B	17	10:102247438:C:T;10:102247813:A:G;10:102247821:C:T;10:102248641:G:A;10:102248652:G:A;10:102249083:T:A;10:102255216:G:C;10:102256987:C:T;10:102257820:C:T;10:102257890:C:A;10:102258922:T:G;10:102258991:C:T;10:102262015:A:G;10:102268804:T:C;10:102269110:G:A;10:102269201:C:T;10:102276687:C:T	0.00330953	0.000154991	0.0358029	115845	0.014347	0.0146419
SPRED1	2	15:38545412:A:T;15:38643417:G:A	0.000154991	0.000154991	0.000154991	5269.7	0.014371	0.0143646
PER1	16	17:8045136:G:A;17:8045140:G:A;17:8045714:C:A;17:8046093:G:T;17:8046147:C:T;17:8046664:G:A;17:8046751:G:C;17:8046768:G:A;17:8047081:G:A;17:8047177:C:T;17:8050992:G:T;17:8051031:C:T;17:8052595:G:C;17:8052915:C:T;17:8053861:T:C;17:8053916:G:A	0.00390383	0.000154991	0.0193738	213904	0.014388	0.0147041
DEAF1	3	11:644614:G:C;11:686935:T:C;11:688376:C:T	0.00464972	0.000154991	0.00960942	35387	0.0144271	0.0145255
FXYD6-FXYD2	4	11:117693150:G:T;11:117693184:C:T;11:117693403:A:G;11:117711864:G:A	0.000464972	0.000154991	0.000774954	25524.1	0.0144281	0.0145407
BTBD11	8	12:107974744:G:A;12:108004106:G:A;12:108012066:G:A;12:108013765:G:A;12:108034148:C:A;12:108043046:A:G;12:108051292:G:C;12:108051310:G:A	0.00509532	0.000154991	0.0275883	137386	0.0144321	0.0146824
TFF2	3	21:43770100:G:A;21:43771047:T:G;21:43771060:G:A	0.00377457	0.000154991	0.0100838	89108	0.0144345	0.0146155
PPARGC1A	9	4:23803919:C:T;4:23814710:C:T;4:23815410:G:A;4:23815506:A:G;4:23815620:T:G;4:23815793:A:G;4:23815878:G:T;4:23816195:G:A;4:23886388:G:A	0.00058552	0.000154991	0.00139492	39850.2	0.0144568	0.0148011
TSPAN32	10	11:2323396:G:A;11:2325427:T:C;11:2334893:G:A;11:2334954:G:A;11:2335748:C:T;11:2335749:G:A;11:2338681:C:T;11:2339111:G:A;11:2339137:C:T;11:2339138:G:A	0.0024954	0.000154991	0.0128642	97063.8	0.0145261	0.0145801
MRPS5	5	2:95753239:A:G;2:95753308:C:T;2:95756147:C:T;2:95766599:C:T;2:95780861:G:C	0.00951645	0.000155087	0.0413825	83583.7	0.0145557	0.0146895
C6orf170	17	6:121401996:T:G;6:121402024:G:A;6:121412114:G:A;6:121560272:T:C;6:121562641:C:T;6:121562656:G:A;6:121562676:C:T;6:121577270:G:A;6:121602785:T:A;6:121615757:G:A;6:121615777:C:G;6:121625569:G:A;6:121625681:C:T;6:121625945:A:G;6:121629168:C:T;6:121638666:G:A;6:121638682:G:A	0.00468619	0.000154991	0.0243335	146767	0.014568	0.0148228
PDE1C	6	7:31793046:G:C;7:31793149:C:T;7:31855577:A:C;7:31855625:C:G;7:31855736:C:G;7:31862756:T:C	0.00514052	0.000154991	0.0120893	103018	0.0145914	0.0147438
FAM129C	9	19:17638121:G:A;19:17638144:A:C;19:17641645:G:A;19:17643088:G:A;19:17648208:G:T;19:17657525:G:T;19:17660286:C:A;19:17662616:G:A;19:17664325:G:A	0.0118826	0.000154991	0.0420025	257318	0.0145972	0.014781
ATP6V0A4	7	7:138406735:C:G;7:138406746:C:A;7:138413517:G:A;7:138417791:A:G;7:138424359:T:C;7:138434059:G:T;7:138441254:A:G	0.0083695	0.000154991	0.0423125	147508	0.0146132	0.0150374
OR56A1	2	11:6048152:T:C;11:6048216:G:A	0.0015935	0.000619963	0.00256703	7243.73	0.0146266	0.0146213
PPPDE1	1	1:244869045:C:T	0.00371978	0.00371978	0.00371978	18608.6	0.0147886	0.0147834
AKNAD1	11	1:109359765:C:T;1:109377647:C:T;1:109391576:C:T;1:109391658:G:A;1:109394412:G:A;1:109394524:G:A;1:109394593:A:C;1:109394609:T:A;1:109394976:G:A;1:109395258:G:T;1:109395280:C:T	0.00594616	0.000154991	0.0299132	282505	0.014805	0.0152046
C17orf70	14	17:79512908:C:T;17:79514028:C:G;17:79514258:G:A;17:79514378:C:T;17:79514575:G:T;17:79514675:T:C;17:79516266:C:T;17:79517286:T:C;17:79517402:C:T;17:79517729:G:A;17:79517897:G:A;17:79517973:C:T;17:79518110:T:C;17:79519275:C:G	0.00318838	0.000154991	0.0201488	158560	0.0148909	0.0149718
DCLK3	5	3:36756863:G:A;3:36756867:C:A;3:36779144:C:T;3:36779865:C:T;3:36780080:C:T	0.00468072	0.000309981	0.0127092	143843	0.014902	0.015363
TAPBP	4	6:33271606:C:G;6:33273044:G:A;6:33281504:C:A;6:33281576:C:T	0.00259609	0.000154991	0.00867948	146310	0.0149297	0.0150217
FAM48A	1	13:37584732:A:C	0.000464972	0.000464972	0.000464972	10866.7	0.0149367	0.0149313
MCPH1	13	8:6272353:A:G;8:6299659:C:T;8:6299671:T:C;8:6302033:A:G;8:6302106:C:A;8:6302469:A:T;8:6302612:G:A;8:6302723:G:A;8:6302832:A:T;8:6357381:G:A;8:6357416:C:T;8:6357438:C:A;8:6479161:A:G	0.00194334	0.000154991	0.0131742	134885	0.0149545	0.0153143
ZNF350	8	19:52468136:C:T;19:52468292:A:G;19:52468384:C:T;19:52468527:T:G;19:52469110:G:A;19:52469312:G:A;19:52469438:G:A;19:52471863:A:G	0.00602526	0.000154991	0.0379727	189058	0.0149806	0.0151411
TMCO3	1	13:114150039:A:G	0.00650961	0.00650961	0.00650961	76949.8	0.015072	0.0150669
IFNA8	1	9:21409584:G:A	0.00123993	0.00123993	0.00123993	27780.8	0.0150855	0.0150805
FAM161B	8	14:74401030:G:A;14:74401038:A:G;14:74402757:A:G;14:74411125:T:C;14:74411502:C:T;14:74413037:T:C;14:74413107:G:A;14:74416698:C:G	0.00616089	0.000154991	0.0373528	164700	0.0151287	0.015541
RIPK1	2	6:3083466:G:T;6:3111166:C:T	0.00875697	0.000154991	0.017359	172209	0.015167	0.0151621
NEDD4L	5	18:55711905:C:T;18:55912699:A:G;18:55992249:T:A;18:55996244:C:T;18:56010163:G:A	0.001488	0.000154991	0.00588965	52198.2	0.015178	0.0151731
LRCH3	5	3:197544082:G:A;3:197544097:A:C;3:197566214:C:T;3:197566233:A:C;3:197593036:C:T	0.000712957	0.000154991	0.00216987	23193.7	0.0151835	0.0151787
TMEM161A	3	19:19230816:T:C;19:19230980:C:T;19:19232622:G:A	0.0129159	0.00154991	0.0353379	74879.7	0.0151877	0.0155491
VWA5B1	12	1:20639370:G:A;1:20640926:T:C;1:20641002:G:T;1:20649979:T:C;1:20657463:G:A;1:20659319:A:G;1:20662944:C:A;1:20664227:C:A;1:20672051:G:A;1:20677416:C:T;1:20680289:G:A;1:20680293:C:G	0.00272645	0.000309981	0.0100744	248593	0.0152223	0.015524
PAAF1	2	11:73598401:A:G;11:73620635:C:T	0.000852449	0.000309981	0.00139492	6878.71	0.0153556	0.0153503
PAK6	8	15:40557012:G:A;15:40557027:C:T;15:40558431:G:A;15:40558460:C:A;15:40558623:G:A;15:40564441:G:A;15:40564566:C:T;15:40564840:G:A	0.0032548	0.000154991	0.0150341	112646	0.0153801	0.0156487
TCTN1	6	12:111057718:G:A;12:111080097:A:G;12:111080154:G:C;12:111080164:G:A;12:111080167:A:G;12:111085576:C:T	0.00170498	0.000154991	0.00728456	43034.3	0.0153991	0.015487
RASAL1	12	12:113537871:C:A;12:113539812:C:T;12:113543539:A:T;12:113543542:A:G;12:113550043:G:C;12:113552611:C:T;12:113553461:G:A;12:113565637:G:A;12:113565892:C:A;12:113568706:C:T;12:113568723:C:A;12:113573237:C:G	0.00550217	0.000154991	0.0443273	239579	0.0154019	0.0156303
MBD4	8	3:129150385:C:G;3:129152704:T:C;3:129155327:G:A;3:129155414:A:G;3:129155451:C:T;3:129155915:G:A;3:129156084:A:C;3:129156717:A:G	0.00337105	0.000154991	0.0137942	231569	0.0154604	0.0157815
SST	2	3:187386972:C:T;3:187387022:T:G	0.00759454	0.000929944	0.0142591	168501	0.0154641	0.0154985
EXOSC6	2	16:70284990:G:A;16:70285799:G:A	0.0226286	0.00371978	0.0415375	59394.6	0.0155085	0.0155959
OR13C8	3	9:107331618:C:T;9:107332160:T:G;9:107332377:T:A	0.0043914	0.000154991	0.0120893	40886.2	0.0155318	0.0158796
SIDT2	11	11:117052656:C:T;11:117052674:G:A;11:117052799:A:G;11:117054496:G:A;11:117054588:G:A;11:117057341:G:C;11:117059447:A:G;11:117060989:A:G;11:117063027:G:T;11:117063340:C:T;11:117063891:C:T	0.00154991	0.000154991	0.00402976	92203.8	0.0156988	0.0157475
PAFAH1B2	2	11:117042408:C:T;11:117042455:A:T	0.00697458	0.000619963	0.0133292	62252.9	0.0157795	0.0158578
MMACHC	7	1:45966071:G:T;1:45973128:G:A;1:45973923:G:A;1:45973939:G:A;1:45974478:G:C;1:45974510:T:C;1:45974886:G:C	0.000996369	0.000154991	0.00263484	51467.8	0.0158176	0.0163367
HCK	3	20:30659506:A:G;20:30661123:G:A;20:30661605:A:T	0.00676793	0.000309981	0.0196838	7183.9	0.0158278	0.0158225
TEKT5	19	16:10721523:T:C;16:10721594:T:C;16:10721654:A:G;16:10769943:G:A;16:10775857:C:G;16:10775932:A:G;16:10775949:T:C;16:10775980:C:A;16:10783113:A:G;16:10783119:A:G;16:10788200:C:G;16:10788219:G:A;16:10788294:G:A;16:10788550:C:T;16:10788556:C:T;16:10788598:G:A;16:10788624:T:C;16:10788652:C:T;16:10788700:T:C	0.00674617	0.000154991	0.0398326	322559	0.0158679	0.0161447
DNM1	1	9:130965795:C:A	0.00309981	0.00309981	0.00309981	6273.89	0.0158761	0.0158709
RBM33	4	7:155534687:C:T;7:155538180:C:T;7:155538223:A:G;7:155559212:C:T	0.00201488	0.000154991	0.00449473	103950	0.0159068	0.0162847
PCDHB7	6	5:140552585:G:C;5:140552874:T:G;5:140552975:G:A;5:140553017:G:T;5:140553483:T:C;5:140553663:A:C	0.00576049	0.000309981	0.0192188	312835	0.0159089	0.0159518
FKBP2	1	11:64011442:G:A	0.000309981	0.000309981	0.000309981	7155.34	0.0159096	0.0159044
NEXN	4	1:78395131:A:C;1:78407816:G:C;1:78408274:T:G;1:78408441:A:G	0.00100744	0.000154991	0.00201488	47059.2	0.015917	0.0160485
PYGB	8	20:25228902:A:C;20:25228984:C:G;20:25261667:A:G;20:25263834:C:G;20:25264772:G:T;20:25269061:G:C;20:25273164:G:A;20:25273245:A:G	0.000910588	0.000154991	0.0032548	28084.3	0.0159384	0.0160121
SYCE2	3	19:13010874:C:T;19:13010891:T:G;19:13015347:G:A	0.0029451	0.00216987	0.00402976	31434.7	0.0160003	0.0161795
AP3B2	4	15:83328678:C:T;15:83330603:C:G;15:83332567:A:G;15:83349398:T:G	0.00116243	0.000154991	0.00263484	54291.9	0.0160736	0.0162743
NTHL1	5	16:2094653:A:G;16:2096208:C:T;16:2096209:G:A;16:2096215:T:C;16:2096239:G:A	0.00127092	0.000154991	0.00294482	82221.9	0.016096	0.0162019
ADAM19	16	5:156908932:G:A;5:156915281:C:T;5:156915311:G:A;5:156915323:G:C;5:156915410:C:T;5:156915427:C:T;5:156918638:G:A;5:156918697:G:A;5:156923974:C:T;5:156926587:C:G;5:156926624:G:A;5:156929816:C:T;5:156934111:G:A;5:156957831:T:C;5:156964944:G:C;5:157002628:C:A	0.00177724	0.000154991	0.0137942	108626	0.0161167	0.0164129
ADAM9	4	8:38869207:G:A;8:38871509:G:A;8:38880817:G:A;8:38948816:C:T	0.00209237	0.000619963	0.00480471	72849.1	0.0161537	0.0166844
IFT46	6	11:118416555:G:A;11:118422526:G:A;11:118422529:G:T;11:118425758:G:C;11:118425790:G:A;11:118427727:G:A	0.0021957	0.000154991	0.00650961	53528.4	0.0161866	0.0162368
IL29	3	19:39787153:G:A;19:39787450:G:C;19:39788913:C:T	0.00191155	0.000464972	0.00371978	66674.4	0.0161986	0.0165097
LRRC59	1	17:48460413:G:A	0.000154991	0.000154991	0.000154991	3580.23	0.0162969	0.0162915
C2orf70	3	2:26798897:G:A;2:26799030:C:T;2:26802211:G:A	0.000619963	0.000154991	0.00139492	15450.3	0.0163066	0.016669
TMEM131	18	2:98373607:T:G;2:98373635:C:T;2:98373842:A:T;2:98376207:C:G;2:98378517:C:T;2:98378534:C:T;2:98408918:C:T;2:98408924:C:G;2:98411409:T:C;2:98411412:T:C;2:98412847:T:C;2:98413930:T:C;2:98418405:C:T;2:98421626:A:G;2:98430762:G:A;2:98430837:T:A;2:98475853:G:T;2:98543945:C:T	0.00190335	0.000154991	0.0227907	129262	0.0163169	0.0164011
SHISA2	1	13:26621004:G:A	0.000774954	0.000774954	0.000774954	3479	0.0163506	0.0163452
KIAA1147	4	7:141362500:C:G;7:141364723:G:T;7:141364841:C:A;7:141366203:A:G	0.00224737	0.000309981	0.00464972	78648.5	0.0163734	0.0167342
MYO1H	9	12:109835556:C:T;12:109838926:G:T;12:109845660:T:A;12:109845669:G:A;12:109847787:A:G;12:109849714:C:T;12:109863835:C:T;12:109878603:C:T;12:109884973:C:T	0.00246263	0.000154991	0.0153441	79186.3	0.0164001	0.0166352
MAD1L1	10	7:1937837:T:C;7:1997277:C:T;7:2020094:G:A;7:2054189:C:T;7:2054195:C:T;7:2108864:G:A;7:2188814:T:A;7:2255548:G:A;7:2255893:C:G;7:2265161:G:A	0.0010697	0.000154991	0.00480471	25920.3	0.0164291	0.0167999
RPS6KC1	11	1:213244366:C:A;1:213251113:C:T;1:213303178:G:A;1:213349747:C:T;1:213405593:C:T;1:213414090:C:T;1:213414285:A:G;1:213414299:T:C;1:213414479:C:T;1:213415378:G:T;1:213415395:C:A	0.00346616	0.000154991	0.0111593	244225	0.0164342	0.0165245
TRIM72	2	16:31230715:C:T;16:31230812:C:T	0.000542467	0.000154991	0.000929944	21317.4	0.0164809	0.016567
RRAD	2	16:66956059:C:G;16:66958886:T:G	0.000387621	0.000309981	0.000465261	7092.64	0.0164857	0.0164803
FAM40A	2	1:110586288:G:A;1:110596358:G:A	0.000154991	0.000154991	0.000154991	5088.69	0.0165574	0.0165503
NKPD1	3	19:45656069:G:T;19:45659155:G:C;19:45662295:G:A	0.0146757	0.00232486	0.0310078	114190	0.0166091	0.0168302
GOLM1	11	9:88648217:C:T;9:88648274:T:C;9:88650332:C:G;9:88650378:G:A;9:88650531:T:C;9:88651271:A:G;9:88651284:A:C;9:88651370:T:C;9:88661440:C:T;9:88661453:C:G;9:88692506:T:C	0.00215578	0.000154991	0.00542467	83539	0.0166305	0.0171371
PDLIM3	3	4:186427735:G:A;4:186427772:C:G;4:186446250:T:C	0.00645795	0.000154991	0.0187539	32797.9	0.0166385	0.0166332
C3orf15	8	3:119422033:C:T;3:119428735:G:A;3:119445021:G:A;3:119449081:G:T;3:119449114:G:A;3:119451252:G:A;3:119451267:C:G;3:119456262:G:A	0.00112368	0.000154991	0.00743955	40000.7	0.0166468	0.0167999
C19orf63	4	19:50983419:G:A;19:50983901:G:A;19:50983941:G:A;19:50985170:C:T	0.00433974	0.000154991	0.0133292	82170.7	0.0166739	0.016827
EIF2AK4	7	15:40241452:C:T;15:40246136:G:A;15:40260064:C:G;15:40268992:T:G;15:40294963:C:G;15:40300254:C:T;15:40311343:T:C	0.000679314	0.000154991	0.00232486	21680.1	0.0167231	0.0169853
ZNF155	2	19:44500701:C:T;19:44501243:A:G	0.00335113	0.00313748	0.00356479	64980.2	0.016772	0.0168908
LRRIQ4	4	3:169539812:C:G;3:169540230:G:A;3:169540591:G:C;3:169548373:C:T	0.0103069	0.000309981	0.0398326	127359	0.0167749	0.0168496
ZBTB41	6	1:197128680:C:T;1:197128742:C:T;1:197168625:C:A;1:197168747:T:C;1:197168987:T:C;1:197169011:T:C	0.000645795	0.000154991	0.00154991	25840.7	0.0168504	0.0170898
VWA3A	13	16:22111624:A:T;16:22122273:C:T;16:22128153:T:G;16:22130235:C:T;16:22132376:A:T;16:22134964:G:A;16:22134971:G:A;16:22144257:G:A;16:22144284:C:A;16:22149688:T:C;16:22159551:A:G;16:22159612:G:A;16:22163875:G:A	0.00262295	0.000154991	0.0181339	128010	0.01687	0.0174866
SCARA5	5	8:27729527:C:T;8:27779093:G:A;8:27824041:C:T;8:27824045:G:A;8:27845125:T:C	0.00756355	0.000154991	0.0354929	55855.2	0.0169916	0.0170241
NANOS2	2	19:46417748:G:T;19:46417875:C:T	0.00193738	0.0017049	0.00216987	16462.8	0.0170511	0.0172083
SLC25A21	3	14:37149866:C:A;14:37180615:C:T;14:37283181:C:T	0.00180822	0.000619963	0.00356479	77712.3	0.0170621	0.0175201
EIF2S2	1	20:32685262:G:A	0.017049	0.017049	0.017049	44379.2	0.0171089	0.0171034
GIT2	5	12:110371862:C:T;12:110383141:G:A;12:110390905:G:A;12:110390977:C:T;12:110397738:T:C	0.00855554	0.000465261	0.0399876	127942	0.0171513	0.0172512
MLXIPL	9	7:73008233:G:A;7:73010005:C:T;7:73010191:C:T;7:73011028:G:A;7:73011212:G:A;7:73011550:C:T;7:73011987:G:T;7:73013995:G:A;7:73038636:G:A	0.00225598	0.000154991	0.0117793	194871	0.0171523	0.0175963
CDH5	6	16:66420962:G:A;16:66426144:G:A;16:66429973:G:A;16:66434776:G:A;16:66436720:G:A;16:66436722:G:A	0.000774954	0.000309981	0.0017049	45275	0.0172044	0.0176471
SLCO1C1	1	12:20876168:C:T	0.00573466	0.00573466	0.00573466	47987.6	0.0172113	0.0172059
ANP32D	3	12:48866481:C:T;12:48866585:A:C;12:48866669:C:G	0.016739	0.000154991	0.0488221	38860.7	0.0172579	0.0172806
ATP13A1	9	19:19756268:A:T;19:19756787:G:C;19:19757073:A:C;19:19757099:T:C;19:19757137:C:T;19:19758463:G:A;19:19765499:C:T;19:19770591:C:T;19:19770790:C:T	0.00401357	0.000154991	0.0128642	130882	0.0172793	0.0177162
THAP8	5	19:36526362:T:C;19:36530421:C:T;19:36530605:G:A;19:36530893:G:A;19:36530913:C:T	0.00554867	0.000154991	0.0263484	50479.6	0.0172931	0.0173382
CPAMD8	19	19:17003939:T:C;19:17004116:C:T;19:17008607:C:G;19:17014633:T:C;19:17025595:C:T;19:17036087:C:T;19:17039768:C:T;19:17039769:G:T;19:17049243:G:A;19:17062789:G:T;19:17081707:G:T;19:17088196:C:G;19:17104239:T:C;19:17108127:C:T;19:17108136:G:A;19:17113104:C:T;19:17122309:T:C;19:17122423:C:A;19:17132869:G:A	0.00544688	0.000154991	0.0406076	184223	0.0173252	0.0174034
PANX3	6	11:124482966:A:G;11:124482977:G:C;11:124487281:G:A;11:124487291:A:C;11:124489274:A:G;11:124489538:C:T	0.00612213	0.000154991	0.016429	107397	0.0173543	0.0174391
ASCC2	5	22:30189592:C:T;22:30189643:G:A;22:30197031:T:C;22:30197083:G:A;22:30221201:G:A	0.0033168	0.000154991	0.00898946	94081.5	0.0174004	0.0176067
IGFBP3	2	7:45954465:G:A;7:45956969:T:G	0.0083695	0.00712957	0.00960942	102200	0.0174244	0.0177444
PTH2	1	19:49926562:A:C	0.000465405	0.000465405	0.000465405	10342.3	0.0174908	0.0174854
C6orf138	4	6:47847262:G:C;6:47869671:C:G;6:47976708:A:G;6:48035985:C:T	0.00244121	0.000309981	0.00712957	117770	0.0175499	0.0176721
HSPD1	1	2:198359436:T:C	0.000154991	0.000154991	0.000154991	3497.79	0.0175783	0.0175728
ERCC6	22	10:50667120:T:G;10:50678356:A:C;10:50678615:T:C;10:50678819:C:T;10:50678884:T:G;10:50679030:T:C;10:50680422:C:T;10:50680959:G:A;10:50681043:G:A;10:50682281:G:C;10:50690854:C:T;10:50691549:C:T;10:50701212:G:A;10:50708599:C:T;10:50708610:C:A;10:50714020:C:T;10:50732137:G:A;10:50732139:C:T;10:50732202:T:G;10:50732318:G:C;10:50732806:G:A;10:50736550:T:C	0.00166967	0.000154991	0.017049	258607	0.017607	0.0184331
AHI1	10	6:135611646:T:C;6:135639665:G:A;6:135639715:G:A;6:135732649:T:C;6:135751024:G:A;6:135752425:G:A;6:135768282:C:T;6:135778794:T:C;6:135786977:G:A;6:135787184:C:T	0.00779603	0.000154991	0.0396776	155615	0.017662	0.0178506
ACAA2	1	18:47317912:G:A	0.000774954	0.000774954	0.000774954	6781.71	0.0177333	0.0177276
FCGR2B	1	1:161647148:A:G	0.000464972	0.000464972	0.000464972	3443.69	0.017738	0.0177322
ZNF761	1	19:53958149:C:T	0.000154991	0.000154991	0.000154991	3489.84	0.0177965	0.0177907
PPP1R7	4	2:242092999:G:C;2:242097918:A:G;2:242099784:G:A;2:242122182:G:A	0.000658722	0.000155039	0.0017049	39696.4	0.0178011	0.0182132
WHSC2	1	4:1986559:T:C	0.00247985	0.00247985	0.00247985	49307.5	0.0179373	0.0179316
EXO1	16	1:242016703:G:A;1:242022009:G:A;1:242023871:A:T;1:242023882:G:A;1:242023898:A:G;1:242030207:A:G;1:242030355:G:A;1:242035444:G:C;1:242035514:T:G;1:242042364:A:G;1:242042437:G:A;1:242042454:C:G;1:242042466:C:T;1:242048680:G:A;1:242048713:C:T;1:242052841:C:T	0.00415572	0.000154991	0.0306882	321522	0.0179891	0.0181383
TXNDC5	5	6:7883393:G:A;6:7883468:C:T;6:7884696:G:A;6:7895348:C:T;6:7899864:C:T	0.00294482	0.000154991	0.0125542	159599	0.018034	0.0181357
EPHB1	4	3:134670252:A:G;3:134880927:G:T;3:134967350:G:A;3:134977949:C:T	0.000387477	0.000309981	0.000619963	10186	0.0180454	0.0180399
CTNND2	2	5:11022918:C:T;5:11364898:C:T	0.000464972	0.000154991	0.000774954	17491.9	0.0181124	0.0182729
TTC5	6	14:20757838:C:A;14:20760285:T:C;14:20763523:C:T;14:20763603:T:C;14:20763965:G:A;14:20767556:G:A	0.00185992	0.000154991	0.00883447	53832.6	0.0181632	0.0182389
NBEAL1	15	2:203964406:G:A;2:203972820:G:T;2:203980768:A:C;2:203990078:A:G;2:203995078:G:A;2:204000571:A:G;2:204000845:C:T;2:204009393:C:T;2:204009437:A:G;2:204013748:G:A;2:204022478:G:T;2:204037533:A:G;2:204058557:C:G;2:204058625:T:G;2:204073435:G:A	0.00348212	0.000309981	0.00898946	350002	0.0181764	0.0182048
ETNK1	4	12:22778185:C:T;12:22814023:A:G;12:22826516:A:T;12:22837885:G:T	0.00488221	0.000154991	0.0145691	62803.6	0.0181984	0.0182198
GCNT7	2	20:55066623:A:G;20:55066633:T:G	0.000774954	0.000464972	0.00108493	7724.95	0.0182441	0.0187031
C10orf114	1	10:21784647:C:A	0.0123993	0.0123993	0.0123993	50797.7	0.0182991	0.0182936
CACNA1I	11	22:39966777:G:A;22:40037036:A:G;22:40037051:G:A;22:40042737:T:C;22:40043877:C:A;22:40056439:G:A;22:40058393:A:T;22:40059828:G:C;22:40066191:G:A;22:40068267:G:T;22:40075733:C:A	0.00293073	0.000309981	0.0102294	193342	0.0183424	0.0184111
WDR19	11	4:39201181:G:A;4:39216240:G:A;4:39216259:A:G;4:39217563:A:T;4:39241919:G:A;4:39246135:G:A;4:39247063:C:T;4:39254828:A:C;4:39257474:A:G;4:39267749:G:A;4:39276529:C:T	0.0055656	0.000154991	0.0451023	100250	0.0183455	0.0188536
ZNF334	6	20:45130122:C:G;20:45131128:G:A;20:45131134:G:A;20:45131155:G:A;20:45131385:A:G;20:45131665:T:C	0.00437193	0.000154991	0.0134842	59685.5	0.0184485	0.0189173
ALPI	2	2:233321769:G:A;2:233323014:C:T	0.000309981	0.000154991	0.000464972	10970.8	0.0184584	0.0188436
PLOD3	7	7:100850908:G:A;7:100853698:G:A;7:100853847:G:A;7:100855568:C:T;7:100855624:G:A;7:100855834:C:G;7:100855929:G:C	0.00059789	0.000154991	0.00247985	28950.2	0.0184973	0.0186152
PI4K2A	5	10:99400525:C:T;10:99410698:A:G;10:99416644:G:A;10:99422724:G:A;10:99433389:G:A	0.00198388	0.000154991	0.00681959	76295.8	0.0185097	0.0188626
ABCD2	5	12:39973395:C:T;12:39998642:C:T;12:40012861:G:A;12:40013042:C:A;12:40013392:G:C	0.00576565	0.000154991	0.0201488	114714	0.0185479	0.0185923
MTSS1L	6	16:70697927:C:G;16:70697978:C:T;16:70698017:C:T;16:70698518:T:C;16:70708381:C:T;16:70713221:G:T	0.000645795	0.000154991	0.00185989	41155.5	0.018559	0.0187747
MAP7	11	6:136683651:C:T;6:136683810:G:A;6:136683828:A:G;6:136687061:C:T;6:136687065:C:T;6:136687471:C:T;6:136687478:G:A;6:136693745:A:T;6:136693770:G:A;6:136704847:G:C;6:136709581:C:T	0.00414027	0.000154991	0.033633	105688	0.0186727	0.0188265
FUK	15	16:70497534:G:A;16:70500809:G:A;16:70502771:T:A;16:70503095:A:G;16:70505167:G:A;16:70506508:G:A;16:70508202:G:A;16:70508209:C:T;16:70508544:C:T;16:70508771:G:A;16:70508851:A:G;16:70509601:G:A;16:70512234:C:T;16:70512235:G:A;16:70512349:G:A	0.00357022	0.000154991	0.0158091	115817	0.0186901	0.0190499
CCDC116	14	22:21988641:C:T;22:21988833:C:T;22:21989142:G:A;22:21989154:C:T;22:21989230:C:T;22:21989248:G:A;22:21989274:C:T;22:21989325:C:T;22:21989490:C:T;22:21990752:A:G;22:21990823:G:A;22:21990826:G:A;22:21991120:G:A;22:21991307:A:G	0.00693253	0.000154991	0.0255735	219135	0.0186912	0.0194569
NAT6	4	3:50334066:G:A;3:50334116:C:T;3:50334239:C:T;3:50334462:G:A	0.00263484	0.000154991	0.00976441	89927.9	0.018777	0.0187836
PSMD1	3	2:231937054:G:A;2:231948431:G:A;2:232011040:G:C	0.00103327	0.000464972	0.00185989	42025.8	0.018829	0.0193164
DIS3	12	13:73333935:A:G;13:73335809:C:T;13:73335810:G:A;13:73336100:G:A;13:73340177:G:A;13:73345986:C:T;13:73346406:T:C;13:73346905:C:T;13:73347859:G:A;13:73347911:G:A;13:73348188:C:T;13:73355096:G:A	0.00316439	0.000154991	0.0148791	103981	0.0188584	0.019084
CLINT1	6	5:157214762:C:G;5:157214820:A:G;5:157214828:A:T;5:157214868:T:C;5:157218725:T:C;5:157218778:T:C	0.00147241	0.000154991	0.00449473	74931.6	0.0188953	0.0194652
ZNF780B	7	19:40540697:G:A;19:40540724:A:C;19:40540749:C:A;19:40541514:C:G;19:40541744:G:T;19:40541778:C:T;19:40542386:C:G	0.00690816	0.000154991	0.0297582	42999.2	0.0189302	0.0196319
SETDB2	2	13:50056903:A:T;13:50057002:T:C	0.000232582	0.000154991	0.000310174	4908.83	0.0189399	0.0189327
AKR1C1	2	10:5008181:T:G;10:5011017:G:A	0.0192188	0.00123993	0.0371978	4783.34	0.0190034	0.0194589
OR6K6	11	1:158724650:T:A;1:158724750:C:T;1:158724811:G:A;1:158724844:G:A;1:158724988:A:G;1:158725006:C:T;1:158725059:A:G;1:158725194:T:C;1:158725237:C:T;1:158725345:G:A;1:158725564:A:G	0.00138083	0.000309981	0.00712957	111932	0.0190145	0.0191277
G6PC2	9	2:169757930:C:T;2:169757953:A:C;2:169758029:T:C;2:169763245:T:C;2:169763262:C:T;2:169764141:A:C;2:169764287:T:C;2:169764368:C:T;2:169764491:T:C	0.00242823	0.000154991	0.0110043	124781	0.0190269	0.0195631
S100A3	2	1:153520235:G:A;1:153520280:G:C	0.00286733	0.000154991	0.00557967	37198.4	0.0190289	0.0190619
RAD50	11	5:131911535:A:C;5:131915022:G:A;5:131915574:C:T;5:131915673:G:A;5:131923710:G:A;5:131924421:G:A;5:131925354:A:G;5:131925413:A:G;5:131930642:C:G;5:131939072:G:A;5:131939181:G:C	0.00153582	0.000464972	0.00449473	69075.5	0.0190643	0.0191652
C3orf17	12	3:112724619:A:G;3:112724661:T:C;3:112724693:A:G;3:112724817:T:C;3:112727040:G:A;3:112727049:G:A;3:112727199:G:A;3:112727222:G:T;3:112729916:C:T;3:112729934:C:T;3:112730186:C:A;3:112736411:C:T	0.00639337	0.000154991	0.033478	291926	0.0190762	0.019202
LAPTM4B	5	8:98787983:G:A;8:98828352:G:T;8:98831425:C:A;8:98831434:C:A;8:98863677:C:T	0.000310039	0.000154991	0.000465116	7737.77	0.0191114	0.0195963
FAM193A	10	4:2659543:C:A;4:2661355:G:A;4:2661597:C:T;4:2661676:C:T;4:2664692:G:A;4:2673912:C:A;4:2692479:C:T;4:2695585:C:T;4:2696701:G:A;4:2702115:A:G	0.00237136	0.000154991	0.0176689	42186.1	0.01914	0.0196733
KCNK17	6	6:39267246:A:G;6:39267279:T:C;6:39267315:C:T;6:39278756:C:T;6:39281907:G:A;6:39281916:C:T	0.00193738	0.000154991	0.00852449	141057	0.0191591	0.019467
SIGIRR	3	11:405958:C:G;11:406507:T:G;11:408174:G:T	0.00971275	0.000309981	0.0278983	65355	0.0191615	0.019168
AXIN2	11	17:63530150:C:T;17:63530163:C:T;17:63532439:G:A;17:63532594:A:G;17:63533469:G:A;17:63533539:C:T;17:63533556:G:A;17:63533622:G:A;17:63534353:T:C;17:63554006:G:A;17:63554536:C:T	0.00115539	0.000154991	0.00418475	50026.7	0.0192376	0.0198532
TACR2	11	10:71164595:T:C;10:71164692:T:C;10:71164742:G:A;10:71164811:C:T;10:71168727:C:T;10:71168766:C:G;10:71168778:A:G;10:71174710:G:A;10:71174729:C:T;10:71174807:C:T;10:71176066:T:C	0.000958177	0.000154991	0.00232486	43029.5	0.0193155	0.0197015
FZD4	4	11:86663032:T:C;11:86663296:G:A;11:86663341:C:T;11:86666031:G:A	0.011006	0.000154991	0.0216987	266166	0.0193656	0.0194131
OR5D14	3	11:55563159:G:A;11:55563362:G:A;11:55563737:C:T	0.00103327	0.000464972	0.00185989	43953.2	0.0193994	0.0200671
SUSD5	6	3:33194431:C:A;3:33194504:G:T;3:33194721:T:C;3:33194757:T:C;3:33194938:C:T;3:33195202:T:C	0.00167907	0.000154991	0.00418475	110271	0.019531	0.0197773
LMOD1	4	1:201868510:G:T;1:201869716:C:T;1:201915259:G:C;1:201915330:C:A	0.00205363	0.000154991	0.00635462	104186	0.0195545	0.0196746
ECHDC2	3	1:53370340:A:G;1:53373560:C:T;1:53377291:C:T	0.0017049	0.000154991	0.00464972	29806.2	0.0195946	0.0195884
PRKCD	4	3:53219630:G:A;3:53220309:G:A;3:53222767:C:T;3:53223210:C:T	0.000271234	0.000154991	0.000464972	4869.54	0.0196289	0.0196214
MME	4	3:154801978:A:G;3:154836554:G:C;3:154859855:G:A;3:154859862:A:G	0.0075946	0.000775194	0.0258834	100703	0.0196406	0.0196546
UBAP2	11	9:33922582:G:A;9:33923867:G:A;9:33927983:C:T;9:33941786:G:A;9:33943430:G:A;9:33944445:A:G;9:33944496:C:T;9:33944586:C:T;9:33953294:G:A;9:33956096:G:T;9:33998847:T:C	0.00121175	0.000154991	0.00247985	115777	0.0196669	0.0197415
CUEDC2	3	10:104183604:G:A;10:104184043:G:A;10:104184052:G:A	0.000619963	0.000154991	0.00123993	16003.2	0.0196794	0.0196733
SUN5	3	20:31583439:C:T;20:31583483:C:T;20:31584136:C:T	0.00108493	0.000154991	0.00294482	35869.2	0.0197153	0.0197542
C12orf59	2	12:10332198:G:T;12:10339095:C:T	0.000697458	0.000154991	0.00123993	3379.99	0.0197234	0.0197174
NCOR1	7	17:15942832:C:T;17:15950396:C:T;17:15950400:C:T;17:15973774:T:G;17:15976868:C:T;17:15983762:C:G;17:16089962:C:T	0.00343194	0.000464972	0.00883447	94279.5	0.0198319	0.0203098
ABCG5	5	2:44040341:A:G;2:44040347:T:C;2:44047136:T:C;2:44053537:C:T;2:44055163:C:T	0.00381277	0.000464972	0.0119343	182926	0.0198578	0.0206404
C2orf53	7	2:27360162:G:A;2:27360578:T:C;2:27360773:G:A;2:27360965:G:C;2:27361028:C:T;2:27361049:G:C;2:27361080:G:A	0.00212559	0.000154991	0.00790453	21087.4	0.0199009	0.0203507
PMS2	8	7:6026530:C:T;7:6026607:T:A;7:6026685:G:T;7:6026708:C:A;7:6027153:C:T;7:6029571:T:C;7:6031648:C:T;7:6035211:T:C	0.0058509	0.000309981	0.0193738	292394	0.0199544	0.0200045
CCDC124	1	19:18054468:C:T	0.000309981	0.000309981	0.000309981	3339.95	0.0199996	0.0199937
BACH1	4	21:30693612:G:A;21:30698597:A:G;21:30698746:G:T;21:30698748:C:G	0.000426224	0.000154991	0.000929944	6624.79	0.0200124	0.0200066
HDGFL1	2	6:22570483:G:A;6:22570525:G:A	0.000387477	0.000309981	0.000464972	12210.6	0.0200714	0.0203645
WWOX	12	16:78148935:C:T;16:78149000:C:T;16:78420787:G:A;16:78420802:C:A;16:78458796:C:T;16:78458807:C:G;16:78458915:C:G;16:78466409:G:T;16:78466539:G:C;16:78466583:C:G;16:79245626:C:T;16:79245686:C:A	0.0055283	0.000154991	0.0203038	259722	0.0200915	0.020838
SAMD9	16	7:92730745:C:T;7:92731309:C:T;7:92731686:G:A;7:92732196:A:G;7:92732403:T:C;7:92732557:C:G;7:92732566:C:A;7:92732725:A:G;7:92732769:T:C;7:92733975:G:A;7:92734051:C:T;7:92734065:T:C;7:92734564:A:G;7:92734749:C:T;7:92735154:G:A;7:92735188:G:A	0.00966754	0.000154991	0.0364228	443426	0.0201175	0.0206709
DENND3	8	8:142170813:C:T;8:142176373:C:G;8:142178261:C:T;8:142185370:G:A;8:142190927:C:T;8:142199128:C:T;8:142199229:G:A;8:142204148:G:A	0.00226674	0.000464972	0.00480471	164915	0.0201251	0.0201939
LIPJ	7	10:90351202:T:G;10:90353775:A:G;10:90353801:G:T;10:90356568:T:G;10:90356584:C:T;10:90362362:C:G;10:90366587:A:G	0.00110719	0.000154991	0.00247985	43721.6	0.0201537	0.0206115
AMPD1	9	1:115216359:C:T;1:115217379:T:A;1:115221075:T:C;1:115221116:C:A;1:115222237:T:A;1:115222959:T:C;1:115226855:C:T;1:115229413:C:T;1:115229523:C:T	0.0043914	0.000154991	0.0255735	119719	0.0201642	0.0206921
C15orf58	5	15:90784342:A:G;15:90784558:C:T;15:90784632:G:T;15:90784862:G:A;15:90784953:C:G	0.000310126	0.000154991	0.000465694	6048.77	0.0203351	0.0203266
RRP12	10	10:99118716:G:A;10:99125924:C:T;10:99126223:T:C;10:99130832:C:T;10:99132509:T:C;10:99132883:C:T;10:99133362:G:A;10:99140576:C:T;10:99140594:C:T;10:99141192:C:T	0.00114699	0.000154991	0.00604464	66544.7	0.0203673	0.0204528
RNF6	7	13:26788151:C:T;13:26788304:C:T;13:26788394:G:T;13:26789231:C:T;13:26789411:A:T;13:26789528:A:G;13:26793644:T:C	0.0016173	0.000464972	0.00387477	43453.1	0.0203819	0.0211069
HDC	3	15:50534514:T:G;15:50534966:T:C;15:50549731:G:A	0.00914445	0.000154991	0.0220087	71646.9	0.0203836	0.0207361
PSMD5	5	9:123586913:T:G;9:123589109:T:C;9:123589136:G:A;9:123605126:T:C;9:123605139:C:A	0.00226456	0.000309981	0.00371978	94993.1	0.0204409	0.0205652
HELZ	7	17:65105319:T:C;17:65105363:T:G;17:65105604:T:C;17:65110496:C:T;17:65157177:C:G;17:65163644:T:C;17:65163674:C:T	0.0032548	0.000154991	0.016894	71949.4	0.0204634	0.0210903
SFT2D2	2	1:168204394:C:T;1:168205991:G:T	0.00154991	0.000309981	0.00278983	53938.8	0.0204731	0.0205516
C6orf132	7	6:42072628:G:C;6:42073031:G:C;6:42073603:G:A;6:42073759:G:A;6:42073987:G:A;6:42074371:G:A;6:42110133:T:C	0.00750598	0.00139492	0.0243335	101067	0.0204979	0.0207582
SH3GL1	4	19:4361656:C:T;19:4362335:G:A;19:4362376:G:A;19:4363371:G:A	0.00418475	0.000309981	0.0150341	31367.6	0.0204995	0.0207008
PPM1H	4	12:63083514:T:C;12:63113958:T:C;12:63195787:G:T;12:63195840:G:C	0.000348729	0.000154991	0.000619963	15251.8	0.0205106	0.0212747
AGBL1	18	15:86687049:C:T;15:86697675:C:T;15:86702241:C:T;15:86790997:G:A;15:86800154:C:T;15:86807504:C:G;15:86807790:C:T;15:86807970:C:G;15:86813160:G:A;15:86813229:A:G;15:86940657:G:T;15:87066168:G:A;15:87097700:G:C;15:87099481:A:G;15:87099508:G:A;15:87217553:G:C;15:87217666:C:T;15:87531283:A:G	0.00518944	0.000154991	0.033323	387613	0.0205146	0.0205771
SPEN	27	1:16254932:C:T;1:16255157:T:G;1:16255500:C:T;1:16255799:G:A;1:16256162:C:T;1:16256519:C:T;1:16256547:A:C;1:16256824:T:G;1:16257159:G:A;1:16257285:A:T;1:16258070:G:A;1:16258493:G:A;1:16258756:T:A;1:16258799:G:A;1:16258802:G:A;1:16259127:A:G;1:16260140:A:G;1:16260264:C:T;1:16260606:G:A;1:16261019:A:C;1:16261685:C:T;1:16262012:C:G;1:16262141:C:T;1:16262306:G:A;1:16262715:C:T;1:16264022:G:C;1:1626402…	0.000915713	0.000154991	0.0049597	93980.4	0.0205163	0.0207345
TOX2	7	20:42602008:T:C;20:42635313:G:A;20:42635391:C:A;20:42679955:A:G;20:42680088:G:C;20:42682966:G:A;20:42694446:T:C	0.00327695	0.000154991	0.0110043	201346	0.0206019	0.0210514
DSP	19	6:7542236:G:A;6:7556022:G:A;6:7565727:A:T;6:7566613:C:T;6:7570791:G:A;6:7571692:A:G;6:7576619:G:A;6:7580285:A:C;6:7580795:C:G;6:7580912:C:T;6:7580958:A:G;6:7581032:C:T;6:7581198:A:G;6:7581601:C:A;6:7581641:G:A;6:7582993:A:T;6:7583703:G:A;6:7584376:C:G;6:7585950:A:C	0.00673802	0.000154991	0.0460322	353661	0.0206098	0.020709
ZSCAN30	6	18:32833479:A:G;18:32833766:A:C;18:32834186:T:G;18:32834232:G:A;18:32843952:A:G;18:32844197:G:C	0.0119601	0.000154991	0.0443273	129922	0.0206253	0.0207823
MAST1	3	19:12954416:G:A;19:12981865:G:T;19:12985002:C:A	0.000206654	0.000154991	0.000309981	3330.67	0.020641	0.0206347
SHANK2	16	11:70319250:C:T;11:70319373:C:T;11:70319503:G:A;11:70319533:A:G;11:70331472:C:T;11:70331937:G:A;11:70332111:A:G;11:70332126:G:A;11:70332167:A:G;11:70333498:T:C;11:70336479:C:T;11:70507838:G:A;11:70544864:G:C;11:70644566:G:A;11:70830059:G:A;11:70858237:C:T	0.00457223	0.000154991	0.0216987	143336	0.0206507	0.0209775
HVCN1	2	12:111088061:C:T;12:111099002:C:T	0.00402976	0.000774954	0.00728456	37402.9	0.0206515	0.0206453
CCDC135	11	16:57732012:G:A;16:57732820:A:T;16:57758727:T:C;16:57758736:C:T;16:57760115:C:A;16:57760753:A:G;16:57761281:C:A;16:57761286:C:T;16:57762432:G:A;16:57764937:C:G;16:57764958:G:A	0.00463563	0.000154991	0.0389027	149503	0.0206636	0.0208761
CDH15	6	16:89251676:G:A;16:89256681:G:A;16:89259898:C:T;16:89261442:G:A;16:89261482:C:A;16:89261487:C:T	0.00570882	0.000154991	0.0316181	32293	0.0207742	0.0214844
TPRG1	3	3:188925207:G:C;3:188925364:G:A;3:188956641:G:T	0.00299649	0.000154991	0.00557967	15306.2	0.0207773	0.0207713
HIST1H2AA	1	6:25726494:T:C	0.000774954	0.000774954	0.000774954	16088.9	0.0208058	0.0207997
FTCD	8	21:47558507:G:A;21:47558529:G:A;21:47565371:G:T;21:47566189:C:T;21:47570433:G:A;21:47571510:C:T;21:47571880:C:T;21:47572902:C:T	0.0012982	0.000154991	0.00356479	44298.9	0.0208581	0.0214621
TMEM186	5	16:8889886:C:T;16:8889975:G:A;16:8890030:G:A;16:8890113:G:T;16:8890443:G:A	0.000867948	0.000154991	0.00201488	27260.8	0.0209407	0.0215561
FLT4	10	5:180030221:C:T;5:180030322:C:T;5:180030325:C:T;5:180030326:G:A;5:180030376:C:G;5:180043441:C:T;5:180043973:G:A;5:180045911:G:A;5:180053236:C:T;5:180057744:C:T	0.00321293	0.000154991	0.0191101	104382	0.0210013	0.0214409
PPP1R2	1	3:195269749:C:T	0.00108493	0.00108493	0.00108493	6329.53	0.0210078	0.0210016
FERMT2	6	14:53326403:A:G;14:53331183:G:A;14:53348001:T:C;14:53348047:C:T;14:53360135:G:T;14:53417220:G:A	0.00123993	0.000154991	0.00573466	103328	0.0210674	0.0212019
PLCG2	12	16:81819671:C:T;16:81916888:C:T;16:81925132:C:T;16:81929499:A:C;16:81934365:C:T;16:81939089:T:C;16:81942028:C:G;16:81942175:A:G;16:81944250:C:T;16:81946278:A:G;16:81953195:G:A;16:81957175:A:G	0.00219598	0.000154991	0.00929944	112281	0.0211115	0.0214068
MUS81	3	11:65629482:G:A;11:65631127:C:T;11:65631361:C:T	0.0099194	0.00108493	0.0209237	202380	0.0211446	0.0214237
RNF113B	4	13:98828727:C:T;13:98828985:G:A;13:98829061:C:T;13:98829388:T:G	0.000929944	0.000309981	0.0017049	38115.5	0.0211948	0.0218737
DGCR8	4	22:20073518:C:T;22:20073937:C:T;22:20077575:G:A;22:20082293:A:G	0.00205363	0.000154991	0.00604464	108504	0.0212126	0.0216559
NOTO	1	2:73435637:C:G	0.000464972	0.000464972	0.000464972	9739.03	0.0212395	0.0212335
MYH2	14	17:10424643:C:T;17:10428620:C:T;17:10428863:C:T;17:10429051:C:T;17:10430361:C:T;17:10432068:C:T;17:10432735:G:C;17:10432788:G:A;17:10432789:A:C;17:10435021:T:C;17:10436860:A:G;17:10436864:C:T;17:10442778:C:T;17:10442853:T:C	0.000996369	0.000154991	0.00356479	39676.7	0.0212424	0.0218103
ITGBL1	5	13:102106391:G:A;13:102235608:C:T;13:102250542:C:T;13:102359129:C:T;13:102359175:C:T	0.000898946	0.000154991	0.00232486	17184.6	0.0212461	0.0219114
MTERFD1	6	8:97269192:A:G;8:97269208:G:C;8:97269324:G:T;8:97270833:C:T;8:97270861:G:A;8:97270895:T:C	0.00222153	0.000309981	0.00945443	48901.7	0.0213874	0.0214804
HAS1	7	19:52216694:G:A;19:52216738:C:T;19:52216874:C:A;19:52217174:C:T;19:52219609:G:A;19:52222523:C:A;19:52223048:C:A	0.00230272	0.000154991	0.0111593	165609	0.0214312	0.0220581
KMO	5	1:241729855:A:G;1:241753378:C:T;1:241753546:G:A;1:241755414:G:A;1:241755439:A:G	0.00102294	0.000154991	0.00185989	57090.2	0.0214396	0.0217763
NKX2-8	2	14:37050577:T:C;14:37050642:C:G	0.0102355	0.000774954	0.019696	58327.2	0.0214703	0.0218907
FUBP3	2	9:133470891:A:G;9:133506083:C:T	0.000154991	0.000154991	0.000154991	3285.92	0.0215082	0.0215021
POGK	4	1:166810264:G:A;1:166815934:G:A;1:166818363:G:C;1:166819585:T:C	0.00154993	0.000155087	0.0032548	16543.1	0.0215102	0.0222446
FAM114A2	1	5:153413858:G:A	0.000154991	0.000154991	0.000154991	3277.63	0.0215362	0.02153
ST8SIA2	1	15:92977496:G:A	0.000309981	0.000309981	0.000309981	6502.13	0.0215445	0.0215383
CLIP4	5	2:29344334:C:G;2:29354249:A:G;2:29375602:A:C;2:29380087:G:T;2:29386727:C:G	0.00427774	0.000154991	0.0123993	189267	0.0215573	0.0218358
CASP5	9	11:104866515:G:A;11:104869651:C:T;11:104872823:C:G;11:104872873:T:A;11:104874041:C:T;11:104878012:T:G;11:104879575:G:A;11:104879628:G:C;11:104879658:T:A	0.00553143	0.000154991	0.0336434	69118.3	0.0215678	0.0223718
FAM58B	2	1:200182788:C:T;1:200183278:C:T	0.00271234	0.000619963	0.00480471	20790.3	0.0216574	0.0217547
MTHFR	12	1:11850750:G:A;1:11850927:C:T;1:11852411:C:A;1:11852412:G:A;1:11854076:C:T;1:11854085:T:A;1:11854086:C:G;1:11854790:G:A;1:11855279:C:T;1:11856370:T:C;1:11856376:C:T;1:11861298:C:T	0.00474013	0.000154991	0.032858	80361.4	0.021687	0.0219557
TMEM60	1	7:77423450:G:A	0.0034098	0.0034098	0.0034098	61173.6	0.0217108	0.0217046
TRIM22	8	11:5717709:G:A;11:5717730:G:A;11:5719741:G:A;11:5729813:C:A;11:5730343:G:A;11:5730361:G:A;11:5730705:C:T;11:5730831:C:T	0.00660648	0.000154991	0.0401426	94866.9	0.0217387	0.0224974
SPRYD5	1	11:55653660:T:A	0.000929944	0.000929944	0.000929944	18834.7	0.0217397	0.0217335
CTC1	5	17:8135414:C:T;17:8135444:C:G;17:8138569:C:G;17:8141440:C:G;17:8141897:C:G	0.00843149	0.000309981	0.0223187	292772	0.0217931	0.022502
TMPRSS11B	4	4:69095002:T:C;4:69095061:C:T;4:69095062:G:A;4:69095170:G:A	0.000542467	0.000154991	0.000774954	15829.3	0.0218143	0.021808
ABL1	7	9:133729499:G:A;9:133738189:G:A;9:133738340:A:G;9:133759566:G:A;9:133759793:G:A;9:133760106:C:T;9:133760592:C:T	0.00555756	0.000154991	0.0206138	147517	0.0218276	0.0219806
TIE1	8	1:43772592:C:T;1:43772597:G:A;1:43772905:G:A;1:43777350:G:A;1:43777417:C:T;1:43782900:G:A;1:43782957:G:A;1:43787367:G:A	0.000736206	0.000154991	0.00278983	51038.9	0.021867	0.0220224
HHIP	4	4:145567957:C:T;4:145580830:G:A;4:145580866:G:A;4:145629372:G:A	0.000929944	0.000154991	0.00263484	24607.7	0.0218684	0.0222797
BSX	1	11:122852349:G:C	0.0108493	0.0108493	0.0108493	44034.8	0.0220999	0.0220937
C3orf31	2	3:11851051:C:T;3:11887993:G:A	0.0117018	0.000774954	0.0226286	81054.5	0.0221125	0.0221063
LIN28A	1	1:26752885:C:T	0.0017049	0.0017049	0.0017049	9053.66	0.0221228	0.0221166
BCCIP	3	10:127512179:C:A;10:127512232:G:A;10:127524761:C:T	0.000206654	0.000154991	0.000309981	4737.23	0.0221569	0.0221484
ALK	11	2:29416380:T:C;2:29416698:C:T;2:29416753:T:G;2:29416767:C:T;2:29436901:C:T;2:29497967:G:A;2:29543736:A:G;2:29917736:C:T;2:29917743:C:T;2:29917793:C:T;2:29917860:A:G	0.0065237	0.000154991	0.0457223	104515	0.0221761	0.0226177
PTPN2	1	18:12836807:T:C	0.00123993	0.00123993	0.00123993	9249.13	0.0221842	0.0221781
CCDC64	2	12:120499607:C:T;12:120530855:G:C	0.000232486	0.000154991	0.000309981	3224.83	0.022255	0.0222489
LRRFIP2	8	3:37096000:G:A;3:37096638:A:G;3:37136284:C:T;3:37151157:T:C;3:37154417:T:C;3:37163011:A:G;3:37163152:G:A;3:37163155:G:A	0.00492095	0.000154991	0.033323	144188	0.0222622	0.0226864
PLBD2	4	12:113796430:C:A;12:113812714:A:G;12:113822030:G:A;12:113822724:G:A	0.00124029	0.000154991	0.0023263	3247.14	0.0222958	0.0222897
UBR3	3	2:170806481:C:T;2:170885930:C:A;2:170897489:C:T	0.00826617	0.000464972	0.0230936	54629.3	0.0223132	0.0227384
UBD	5	6:29523670:C:A;6:29523797:C:T;6:29523859:G:C;6:29523872:A:G;6:29524003:A:G	0.0270924	0.0116243	0.0309981	358028	0.0223456	0.0226027
VCPIP1	4	8:67547031:C:T;8:67576901:C:A;8:67576952:G:A;8:67579186:T:C	0.00131742	0.000154991	0.00464972	68069	0.0223522	0.0223764
GPR98	66	5:89914907:C:T;5:89914925:T:G;5:89920962:A:G;5:89923101:G:A;5:89923208:C:G;5:89923388:C:A;5:89925039:A:C;5:89925169:T:C;5:89925235:G:T;5:89925354:C:A;5:89939702:C:T;5:89943443:G:T;5:89943483:A:C;5:89943495:G:A;5:89948189:G:A;5:89948255:A:G;5:89948305:A:G;5:89949229:G:A;5:89949605:C:T;5:89953850:G:A;5:89954009:G:A;5:89969880:A:G;5:89979523:G:T;5:89979568:G:A;5:89979871:G:A;5:89981611:C:T;5:8998163…	0.0035015	0.000154991	0.0463422	747913	0.0223569	0.0223808
LRRC4B	5	19:51021447:C:T;19:51021984:G:A;19:51022351:C:T;19:51052073:G:A;19:51052082:C:T	0.00283461	0.000154991	0.00728456	51708.5	0.0223806	0.0227692
PCDHA5	8	5:140201418:C:T;5:140201798:G:T;5:140201919:G:A;5:140202418:C:A;5:140202484:A:T;5:140358559:G:A;5:140362125:C:G;5:140389500:C:T	0.00445598	0.000309981	0.0246435	105904	0.0224236	0.0226826
RABEP2	3	16:28916802:C:A;16:28922259:T:A;16:28926090:G:A	0.00118826	0.000464972	0.00185989	31189.8	0.02244	0.0226727
PEX5	6	12:7354399:G:C;12:7354853:G:A;12:7355269:T:C;12:7361223:G:A;12:7362713:G:A;12:7362801:G:A	0.0020383	0.000154991	0.00741586	47132.4	0.02245	0.0229663
TMPRSS6	9	22:37462173:C:T;22:37462988:C:T;22:37465121:C:A;22:37466678:C:T;22:37469634:G:A;22:37471208:G:A;22:37480768:G:A;22:37482458:C:A;22:37494580:G:A	0.00246263	0.000154991	0.00604464	71247.5	0.0225617	0.0228174
KIAA0319L	4	1:35900520:C:T;1:35915492:G:A;1:35940497:T:G;1:36020085:T:G	0.0017049	0.000309981	0.00449473	37527.9	0.0225729	0.0225959
MCM3AP	12	21:47662815:A:G;21:47663516:C:G;21:47674751:G:A;21:47684061:G:A;21:47685242:G:T;21:47685317:G:A;21:47685968:C:T;21:47686037:A:C;21:47699982:T:C;21:47703705:T:C;21:47703746:A:G;21:47704015:C:T	0.00202779	0.000154991	0.0114693	109901	0.0225881	0.0233762
EFCAB3	2	17:60464702:G:A;17:60470939:G:A	0.000619963	0.000154991	0.00108493	3088.87	0.0226349	0.0226286
PKN3	12	9:131469190:C:A;9:131469285:C:T;9:131469610:C:T;9:131475468:G:A;9:131475895:G:T;9:131476361:C:T;9:131476362:G:A;9:131476511:G:A;9:131477455:C:A;9:131477723:C:T;9:131482234:G:A;9:131482782:C:T	0.0013562	0.000154991	0.00573466	68352.8	0.0226592	0.0235272
FAM173B	4	5:10227648:T:C;5:10227711:G:A;5:10236693:A:G;5:10236714:G:A	0.0110043	0.000464972	0.0376627	158360	0.0226631	0.023208
MYO1F	6	19:8587372:G:A;19:8587401:C:T;19:8587411:C:T;19:8592235:C:T;19:8610596:G:A;19:8618245:C:G	0.000749122	0.000154991	0.00247985	9531.16	0.0226648	0.0226585
PKDREJ	22	22:46652516:T:A;22:46652736:C:T;22:46653273:C:T;22:46653989:C:T;22:46654454:C:T;22:46654636:G:C;22:46655108:A:G;22:46655313:C:T;22:46655319:T:C;22:46655652:C:T;22:46655919:T:A;22:46655925:T:C;22:46655966:C:T;22:46656242:A:G;22:46656275:G:C;22:46656551:T:C;22:46657308:T:C;22:46657713:T:C;22:46657881:T:C;22:46657895:G:A;22:46658471:G:C;22:46658525:C:T	0.0026278	0.000154991	0.0195288	331468	0.0226796	0.0231799
OR51B5	9	11:5364030:T:C;11:5364049:G:C;11:5364097:G:A;11:5364174:C:T;11:5364463:G:A;11:5364471:C:G;11:5364493:T:C;11:5364503:C:A;11:5364522:G:T	0.00849005	0.000154991	0.033788	123024	0.0227408	0.02291
GDPD3	3	16:30116257:G:A;16:30116306:C:T;16:30124016:G:A	0.00154991	0.000154991	0.00418475	45978.1	0.022833	0.0229645
ZNF471	3	19:57035753:C:T;19:57036362:A:G;19:57036488:G:C	0.00185989	0.000309981	0.00356479	22813.3	0.02287	0.0228866
ZNF284	4	19:44590334:C:T;19:44590356:G:A;19:44590851:G:T;19:44590874:C:T	0.00108493	0.000309981	0.00185989	9638.38	0.0228982	0.0234663
KIAA1751	14	1:1887049:T:C;1:1888115:A:G;1:1888168:G:A;1:1891441:C:T;1:1896346:G:A;1:1896379:C:T;1:1896466:C:T;1:1897889:G:C;1:1900156:C:T;1:1900211:C:T;1:1902129:G:A;1:1904413:T:C;1:1905526:C:A;1:1905557:G:C	0.00162741	0.000154991	0.00790453	191369	0.0229321	0.0231888
PTPN4	4	2:120640084:C:A;2:120658328:T:C;2:120712838:G:A;2:120734635:A:T	0.0112368	0.00139492	0.0216987	155881	0.0229576	0.0231532
TMTC4	8	13:101257309:G:C;13:101266671:T:C;13:101277847:C:T;13:101287147:G:A;13:101288864:A:G;13:101288976:T:G;13:101315285:T:A;13:101320872:G:T	0.000620161	0.000154991	0.00139492	32806.1	0.0229747	0.0235421
CEP350	20	1:179959724:C:G;1:179959750:A:G;1:179961257:G:A;1:179965828:G:A;1:179981087:T:A;1:179989230:A:G;1:179989362:A:G;1:179989584:G:C;1:179990027:C:A;1:179993559:C:T;1:180010349:G:A;1:180010912:C:T;1:180012213:A:G;1:180012272:C:T;1:180034271:A:G;1:180044304:A:G;1:180053158:A:C;1:180061976:G:C;1:180062624:A:C;1:180065048:A:G	0.00376663	0.000154991	0.0392126	178833	0.0230042	0.023337
SELO	9	22:50644834:C:T;22:50647038:G:A;22:50647086:G:A;22:50649061:T:G;22:50655528:G:A;22:50655543:G:A;22:50655676:G:A;22:50655722:C:T;22:50655781:G:A	0.00416753	0.000154991	0.0176689	101695	0.0230591	0.0232401
PSD	6	10:104163627:C:T;10:104163729:C:T;10:104173533:G:A;10:104173622:T:G;10:104173673:C:A;10:104176471:C:T	0.00488238	0.000309981	0.0175139	119498	0.0230651	0.0240103
TREH	9	11:118529044:C:G;11:118529054:G:A;11:118529436:C:T;11:118529635:C:A;11:118529703:G:A;11:118531367:A:G;11:118532112:C:T;11:118533594:T:C;11:118533834:C:T	0.00301373	0.000154991	0.0110043	129905	0.0230783	0.0233
CKAP4	4	12:106632873:A:C;12:106633163:T:C;12:106633178:G:A;12:106633518:G:A	0.00228621	0.000154991	0.00852449	24102.8	0.0230852	0.0232081
BSN	29	3:49662500:A:G;3:49662566:C:T;3:49679926:G:A;3:49679930:C:T;3:49680058:G:A;3:49680130:G:A;3:49689007:C:T;3:49689390:G:A;3:49689642:C:T;3:49690684:C:T;3:49691544:C:T;3:49692096:A:G;3:49692212:C:G;3:49692980:T:A;3:49693500:G:A;3:49694230:G:A;3:49694979:G:A;3:49698075:G:A;3:49698115:G:A;3:49698316:C:T;3:49698957:G:A;3:49699114:C:T;3:49699168:A:G;3:49699197:A:G;3:49699371:A:G;3:49699609:G:A;3:4970087…	0.00271872	0.000154991	0.0351829	181734	0.0232033	0.0235977
CACNA2D4	16	12:1902879:G:A;12:1902912:T:G;12:1906632:G:A;12:1908849:A:G;12:1909582:G:A;12:1910786:C:T;12:1953632:G:T;12:1953664:C:T;12:1965235:G:A;12:1965243:T:C;12:1965357:C:T;12:1969369:G:A;12:1983783:G:A;12:1989025:C:T;12:1993465:A:G;12:1993993:C:T	0.00501628	0.000154991	0.0489771	163863	0.0232199	0.0239912
ADAMDEC1	7	8:24250832:C:G;8:24251599:A:C;8:24251644:C:T;8:24251659:T:C;8:24253290:A:G;8:24259546:C:T;8:24261547:C:T	0.0040519	0.000154991	0.0154991	77099.6	0.0232249	0.0239421
MPHOSPH9	10	12:123661295:T:C;12:123679132:C:T;12:123687253:G:T;12:123687613:T:C;12:123687822:G:A;12:123699323:G:A;12:123699377:T:C;12:123703037:T:C;12:123705962:C:T;12:123706313:T:G	0.00443288	0.000154991	0.0322381	103494	0.0232561	0.0239661
HSF5	3	17:56536257:G:A;17:56540165:C:T;17:56557545:C:T	0.00898946	0.000154991	0.0195288	59803.4	0.0232931	0.0236976
RASSF10	2	11:13031880:A:G;11:13031958:G:A	0.0016274	0.000774954	0.00247985	11419.1	0.0233132	0.023307
GCC2	11	2:109067508:C:A;2:109085455:A:G;2:109086156:A:G;2:109086676:T:G;2:109087563:C:G;2:109088343:A:G;2:109099531:C:G;2:109103012:C:T;2:109104161:C:A;2:109113552:T:C;2:109124081:C:T	0.00314082	0.000154991	0.0134842	92535.8	0.0233552	0.0237036
HGFAC	9	4:3444477:G:C;4:3445858:C:T;4:3446079:G:T;4:3446161:G:A;4:3447042:C:T;4:3447063:G:A;4:3449314:C:T;4:3449667:C:T;4:3449915:A:G	0.00494249	0.000154991	0.0185989	129916	0.0233629	0.0238029
GRAMD1A	6	19:35501098:C:T;19:35504495:C:T;19:35504510:G:A;19:35504539:C:T;19:35505190:C:T;19:35510304:C:T	0.00475305	0.000154991	0.0238686	83012.1	0.0234026	0.0236826
XPR1	1	1:180842993:A:G	0.000309981	0.000309981	0.000309981	6333.2	0.0234268	0.0234205
ATF7IP	8	12:14577288:G:A;12:14577507:A:G;12:14577681:G:A;12:14577709:G:A;12:14578354:C:T;12:14589113:G:C;12:14613848:A:G;12:14634050:C:T	0.00257672	0.000154991	0.00759454	80188.1	0.0234592	0.0240622
ZW10	7	11:113607367:C:G;11:113610003:C:T;11:113614711:C:A;11:113618348:G:A;11:113619098:C:T;11:113631637:G:A;11:113639557:C:T	0.00057568	0.000154991	0.00201488	47345.8	0.0235114	0.0245884
CYB561D1	1	1:110038311:A:G	0.00774954	0.00774954	0.00774954	109479	0.0235667	0.0235601
DAZAP2	1	12:51639899:A:G	0.000309981	0.000309981	0.000309981	6320.57	0.02359	0.0235837
NAALADL2	6	3:174814870:C:T;3:174814909:G:A;3:174951784:G:C;3:174974212:G:A;3:175181200:G:A;3:175293892:A:G	0.00160157	0.000464972	0.00464972	99678.2	0.0237136	0.0250229
TMPRSS11F	7	4:68925094:G:A;4:68930465:G:A;4:68930510:A:G;4:68934462:C:T;4:68938049:C:T;4:68938185:C:T;4:68964683:G:A	0.00276769	0.000154991	0.00759454	169552	0.0237526	0.0243254
HN1	3	17:73142764:G:A;17:73143679:G:C;17:73144665:C:A	0.0112627	0.000464972	0.0311531	62380.6	0.0237548	0.0242809
OPLAH	13	8:145107915:G:A;8:145107999:G:A;8:145108191:T:C;8:145108296:G:A;8:145109514:G:A;8:145109753:C:T;8:145110081:G:A;8:145111338:G:A;8:145111353:C:T;8:145112398:G:A;8:145113497:C:T;8:145113903:C:G;8:145114779:G:A	0.00203872	0.000154991	0.0116243	72648.1	0.02376	0.0242614
BRE	3	2:28117455:C:G;2:28248261:A:G;2:28561330:A:G	0.00273817	0.000154991	0.00433974	61049.2	0.0237832	0.0243738
SNAP91	5	6:84300969:C:A;6:84302227:G:A;6:84303230:T:C;6:84303295:G:T;6:84304096:T:C	0.00216987	0.000154991	0.00542467	28870.8	0.0237859	0.0239412
VDR	4	12:48240126:A:G;12:48240458:C:T;12:48251387:C:T;12:48258946:C:T	0.000348729	0.000154991	0.000619963	3169.92	0.0237983	0.0237918
AMZ1	13	7:2740380:C:T;7:2742449:C:T;7:2748227:A:C;7:2748264:C:T;7:2748717:G:A;7:2748830:G:T;7:2749437:T:C;7:2752046:C:T;7:2752132:G:A;7:2752196:C:T;7:2752322:C:T;7:2752330:C:T;7:2752383:C:A	0.00152987	0.000154991	0.00635462	61748.5	0.0238639	0.0241314
DECR1	1	8:91057198:A:G	0.00387477	0.00387477	0.00387477	18484.9	0.0239052	0.0238986
EMP3	3	19:48832701:C:T;19:48833608:A:G;19:48833720:G:A	0.0163257	0.000154991	0.0486671	88397.4	0.0240015	0.0240152
RUFY2	5	10:70143577:C:T;10:70143816:G:T;10:70156556:T:C;10:70166523:G:A;10:70166595:G:A	0.00158091	0.000154991	0.00464972	48014.9	0.0240038	0.0246566
ALG14	2	1:95530528:T:C;1:95538424:C:T	0.00457223	0.000154991	0.00898946	122320	0.0240193	0.0240177
OR51T1	4	11:4903500:G:A;11:4903803:G:A;11:4904034:G:A;11:4904082:A:G	0.00627712	0.000154991	0.0230936	30680.1	0.0240493	0.0244438
TMEM201	4	1:9655965:C:T;1:9657037:C:G;1:9658657:C:T;1:9661175:G:A	0.000542467	0.000154991	0.000929944	10082.3	0.0240628	0.0246835
OR10Z1	4	1:158576472:C:T;1:158576668:C:T;1:158576919:G:A;1:158576973:A:G	0.00697458	0.000154991	0.0269684	95379.7	0.0240774	0.0240797
PCDHA8	8	5:140220910:G:A;5:140221412:C:A;5:140221447:G:C;5:140223185:C:T;5:140223194:G:C;5:140358559:G:A;5:140362125:C:G;5:140389500:C:T	0.00143377	0.000154991	0.0034098	88421.2	0.0241265	0.0241558
USP32	9	17:58283007:G:A;17:58300881:T:C;17:58342828:T:C;17:58342829:G:A;17:58343441:C:T;17:58346865:T:G;17:58348761:T:C;17:58348810:G:A;17:58365955:C:T	0.00058552	0.000154991	0.00247985	57991.8	0.0241653	0.0253223
TAS2R9	5	12:10961741:G:A;12:10961978:C:T;12:10962022:C:T;12:10962118:C:T;12:10962140:T:C	0.00235586	0.000309981	0.00573466	49797.8	0.024192	0.0247941
PVR	5	19:45150614:G:A;19:45153113:G:C;19:45161070:G:A;19:45162059:C:A;19:45162124:A:G	0.0099814	0.000774954	0.0435524	117940	0.0243531	0.0252545
EMID1	3	22:29621158:C:T;22:29621173:G:A;22:29628260:C:G	0.00475414	0.000309981	0.0105426	35357.3	0.0244485	0.0245061
CDA	1	1:20945036:C:G	0.000774954	0.000774954	0.000774954	15243.6	0.0244672	0.0244607
TM9SF4	4	20:30729619:G:A;20:30729673:G:A;20:30730900:G:A;20:30738655:C:T	0.00573466	0.000309981	0.0206138	160470	0.0244725	0.0247822
AGPHD1	6	15:78805635:A:G;15:78807407:T:A;15:78819849:A:G;15:78825575:G:A;15:78825723:A:G;15:78825825:G:A	0.00361767	0.000154991	0.0117866	126116	0.0245315	0.0251674
HDAC4	8	2:239975166:C:T;2:239976475:G:A;2:240011722:C:T;2:240016711:C:T;2:240036792:G:A;2:240036897:C:T;2:240061399:A:G;2:240061400:C:T	0.000968692	0.000154991	0.00371978	29178.6	0.0245355	0.0247331
ANKRD54	1	22:38228981:C:T	0.000619963	0.000619963	0.000619963	6142.85	0.0245569	0.0245503
PGBD5	1	1:230492801:C:T	0.00945443	0.00945443	0.00945443	86175.8	0.0245643	0.0245577
UBASH3A	8	21:43829694:G:A;21:43833209:C:T;21:43855058:A:T;21:43857602:C:G;21:43857670:C:T;21:43863475:T:G;21:43864713:C:T;21:43867290:A:G	0.00619963	0.000309981	0.0399876	148893	0.0245731	0.0259266
DNMBP	13	10:101637089:T:C;10:101639648:C:T;10:101639731:G:A;10:101639971:G:A;10:101639978:C:T;10:101646373:C:T;10:101667814:A:G;10:101667847:G:A;10:101715124:G:A;10:101715249:T:C;10:101716112:G:C;10:101728897:C:A;10:101731878:C:T	0.00775574	0.000154991	0.0489771	176218	0.0245789	0.0254301
NSUN5	4	7:72718278:G:A;7:72721400:C:T;7:72721419:C:G;7:72721449:C:T	0.000697458	0.000154991	0.0017049	10068.9	0.0246823	0.0253239
TTC26	3	7:138849974:C:T;7:138851618:G:A;7:138874088:C:T	0.00619963	0.000154991	0.0114693	177201	0.0246853	0.0248629
GZMK	1	5:54329605:G:A	0.000309981	0.000309981	0.000309981	6222.08	0.0247055	0.024699
TAF12	1	1:28931901:T:A	0.00557967	0.00557967	0.00557967	85316.9	0.0247143	0.0247078
GAK	17	4:843720:T:C;4:845568:C:G;4:845678:C:T;4:845686:C:G;4:858924:G:A;4:860205:G:A;4:860298:G:A;4:861170:C:T;4:862363:C:A;4:862366:C:T;4:864532:G:A;4:864597:C:T;4:877125:C:T;4:877843:T:C;4:882746:G:A;4:887698:G:A;4:905524:T:C	0.00480482	0.000154991	0.0429324	141044	0.0247235	0.0248831
EPB42	8	15:43498537:C:T;15:43498759:C:T;15:43499436:G:A;15:43500478:C:T;15:43500504:C:T;15:43512935:C:T;15:43512954:G:A;15:43512995:G:A	0.0029642	0.000154991	0.00774954	155118	0.0247464	0.025129
HDAC10	7	22:50684515:C:T;22:50684747:C:T;22:50686424:C:A;22:50688074:C:T;22:50688386:C:T;22:50688573:G:A;22:50688909:T:C	0.00174918	0.000154991	0.0083695	69050.3	0.0247594	0.0250059
GPR113	21	2:26532443:T:C;2:26533074:A:G;2:26533898:C:T;2:26534041:T:C;2:26534073:G:T;2:26534345:G:A;2:26534698:A:G;2:26534813:A:G;2:26534872:C:T;2:26536699:G:A;2:26536727:C:T;2:26537311:G:A;2:26537312:C:T;2:26537317:T:C;2:26537324:G:C;2:26537347:C:T;2:26537402:G:A;2:26539806:A:G;2:26539862:T:G;2:26540986:G:T;2:26541813:T:A	0.00853805	0.000154991	0.0365778	215875	0.024793	0.0262562
FBLN1	6	22:45914595:C:T;22:45921523:G:A;22:45958890:C:T;22:45958958:A:G;22:45972941:G:T;22:45996298:A:G	0.00364228	0.000154991	0.017049	82659.9	0.0248041	0.0253194
CD7	3	17:80273234:C:T;17:80274603:T:C;17:80274822:C:T	0.00516636	0.000154991	0.0148791	36297.9	0.0248095	0.0248028
OR1S1	5	11:57982353:G:A;11:57982524:A:G;11:57982559:T:A;11:57982635:G:A;11:57982676:G:A	0.00486671	0.000154991	0.0203038	168012	0.0248553	0.0255514
NBN	6	8:90965597:A:T;8:90965828:T:C;8:90967646:A:G;8:90983475:C:A;8:90990521:T:C;8:90993640:C:T	0.00108493	0.000464972	0.00294482	30175.2	0.0248833	0.0258466
CHD1L	9	1:146727553:C:T;1:146736111:G:A;1:146747797:G:A;1:146758054:G:A;1:146758135:C:A;1:146759387:A:G;1:146763171:T:A;1:146765361:G:A;1:146765379:A:G	0.00172212	0.000154991	0.00588965	147288	0.0249509	0.025139
C16orf91	6	16:1470497:A:G;16:1470583:C:G;16:1476289:T:C;16:1476330:T:C;16:1479308:G:A;16:1479324:C:T	0.0022732	0.000154991	0.00635462	18943.9	0.0249881	0.0251897
SCP2	2	1:53480714:A:G;1:53513608:C:T	0.000697458	0.000309981	0.00108493	6195.11	0.0250168	0.02501
FAT3	34	11:92086828:T:C;11:92087587:C:T;11:92087959:G:A;11:92087974:A:G;11:92088151:T:C;11:92257962:T:C;11:92507224:G:A;11:92526021:C:G;11:92531377:G:A;11:92533057:A:G;11:92533232:G:T;11:92533495:G:A;11:92533555:A:G;11:92533558:G:A;11:92533735:G:A;11:92534043:G:T;11:92534418:C:T;11:92534695:T:C;11:92535012:G:A;11:92538454:C:T;11:92564890:G:A;11:92564913:A:G;11:92568149:A:G;11:92569867:C:T;11:92570856:G:T…	0.00301776	0.000154991	0.0189089	419281	0.02503	0.0257763
CLCNKB	5	1:16372124:G:T;1:16372179:G:A;1:16375510:G:A;1:16376312:G:T;1:16382201:G:A	0.00945443	0.000154991	0.0381277	122498	0.0250322	0.025873
ZNF287	2	17:16456614:T:G;17:16470904:A:G	0.0193738	0.000154991	0.0385927	35677.8	0.0250367	0.0250299
ZCCHC2	7	18:60206951:A:G;18:60206965:G:A;18:60230244:A:G;18:60232248:A:G;18:60241617:C:T;18:60241929:C:A;18:60242135:A:G	0.00190417	0.000154991	0.00511469	60916.7	0.0250403	0.0258353
GPR111	8	6:47648033:A:G;6:47649080:G:A;6:47649849:T:G;6:47650064:G:A;6:47650092:C:A;6:47650255:A:G;6:47650349:T:C;6:47654748:T:A	0.00379742	0.000309981	0.0199938	196536	0.0250457	0.0265089
ACPP	2	3:132036310:G:A;3:132075565:C:T	0.000542467	0.000309981	0.000774954	15102	0.0250818	0.0250751
MLH3	16	14:75483796:C:T;14:75508343:T:A;14:75509146:G:T;14:75513142:C:T;14:75513463:A:G;14:75513721:G:C;14:75513826:T:C;14:75513910:T:C;14:75513934:T:C;14:75513969:C:T;14:75514138:C:A;14:75514489:C:G;14:75514722:C:A;14:75515125:T:C;14:75515668:T:G;14:75516351:T:C	0.0049985	0.000154991	0.0249535	230676	0.0251629	0.0261808
BMP10	3	2:69093288:G:T;2:69093413:G:A;2:69098463:C:T	0.00371978	0.000154991	0.0106944	69412.7	0.0251757	0.025169
ZNF70	3	22:24086661:G:A;22:24086939:G:T;22:24087030:C:T	0.00175656	0.000154991	0.0049597	39805	0.0251963	0.025243
BBS7	3	4:122756435:G:A;4:122765124:A:T;4:122765152:T:C	0.00154991	0.000154991	0.00402976	36520.9	0.0252223	0.0252792
GUSB	2	7:65439382:C:T;7:65439610:T:G	0.000387477	0.000154991	0.000619963	3113.42	0.0252416	0.0252351
RBM12	4	20:34241281:G:A;20:34242499:G:A;20:34242725:T:C;20:34242782:C:T	0.00143406	0.000154991	0.00511628	6172.69	0.0252735	0.025267
TAF2	7	8:120744399:C:T;8:120770372:A:C;8:120774755:C:T;8:120801058:T:A;8:120805621:C:T;8:120816212:T:C;8:120831728:T:C	0.0078381	0.000154991	0.0491321	90613.7	0.025278	0.0257813
LNX2	7	13:28127429:G:A;13:28127471:T:C;13:28136594:C:T;13:28143185:C:A;13:28143234:G:A;13:28143388:C:T;13:28155529:A:T	0.00183786	0.000154991	0.00604464	112106	0.0252915	0.0264288
DNAJC1	2	10:22171224:G:A;10:22209885:C:T	0.00108493	0.000309981	0.00185989	34124.3	0.0253253	0.0253188
STRN	4	2:37088298:T:C;2:37105041:G:A;2:37111123:G:A;2:37121154:G:A	0.0123218	0.000154991	0.0316181	100705	0.0253438	0.0261104
FYCO1	22	3:45963300:G:A;3:45965188:G:T;3:45965238:C:T;3:45965244:G:A;3:45972667:C:T;3:45978012:G:A;3:46000931:C:T;3:46003735:C:T;3:46007846:C:T;3:46007969:C:A;3:46008820:C:T;3:46008841:G:A;3:46008871:C:T;3:46008983:G:A;3:46009277:A:T;3:46009289:G:A;3:46009324:T:C;3:46009352:G:A;3:46009684:G:A;3:46009705:A:G;3:46009981:C:T;3:46010078:G:A	0.00200079	0.000154991	0.0102294	165192	0.0254124	0.0266896
CENPO	7	2:25016350:G:C;2:25016829:A:G;2:25022588:T:A;2:25022672:C:T;2:25038564:T:G;2:25038617:C:T;2:25039615:C:T	0.00135092	0.000154991	0.00325682	72760.7	0.0254602	0.025802
CLDN14	5	21:37833506:G:A;21:37833633:C:T;21:37833753:G:A;21:37833809:T:C;21:37833983:G:A	0.0051457	0.000154991	0.0240236	85095	0.0254987	0.0255039
PTCH1	14	9:98209213:C:T;9:98209214:G:A;9:98209298:C:T;9:98209319:C:T;9:98209490:G:A;9:98209591:T:C;9:98211572:T:A;9:98212185:C:T;9:98220308:G:A;9:98229479:T:C;9:98231110:G:A;9:98240378:C:T;9:98240437:G:C;9:98278972:T:C	0.00156098	0.000154991	0.00774954	62431.7	0.0255069	0.0268417
COL1A2	10	7:94033892:C:T;7:94038649:G:A;7:94039790:C:A;7:94040411:G:A;7:94048862:G:A;7:94049588:G:A;7:94050334:C:T;7:94052290:C:T;7:94055095:G:A;7:94058641:A:C	0.000790453	0.000154991	0.0017049	43684.6	0.0255448	0.0270151
LRRC7	5	1:70488932:G:A;1:70501827:T:G;1:70503989:A:G;1:70505082:G:A;1:70505178:C:T	0.000619963	0.000154991	0.00123993	22854.7	0.0255599	0.0262744
EFCAB1	1	8:49643960:C:T	0.00929944	0.00929944	0.00929944	117325	0.0255893	0.0255827
CRYBA1	4	17:27576202:C:T;17:27577276:G:A;17:27579212:A:G;17:27580775:G:A	0.00794327	0.000154991	0.0252635	173645	0.0255934	0.0266159
RAP1GAP2	4	17:2867232:G:A;17:2883607:G:A;17:2884541:A:G;17:2934257:C:T	0.000387477	0.000154991	0.000774954	10616.4	0.025645	0.0267782
MTHFD1L	7	6:151247299:A:G;6:151247370:C:T;6:151258068:G:T;6:151270219:G:A;6:151270231:G:A;6:151281426:G:A;6:151358184:C:G	0.00332123	0.000154991	0.0221637	160196	0.0256509	0.0256754
FAM45A	3	10:120871425:C:T;10:120877150:G:A;10:120883045:A:G	0.00371981	0.000154991	0.0108493	126812	0.0256552	0.0256593
ADAM23	5	2:207310135:A:G;2:207310170:A:G;2:207310177:A:C;2:207310189:T:G;2:207460865:C:G	0.00353379	0.000774954	0.00883447	80481.4	0.0256586	0.0260591
FAM89A	3	1:231155682:C:T;1:231155784:G:C;1:231155818:C:G	0.00124089	0.000309981	0.00232775	22137.1	0.0256983	0.0262893
AKAP5	3	14:64935148:C:G;14:64935160:G:C;14:64935675:G:A	0.00072329	0.000154991	0.00154991	23712.4	0.0257101	0.0258575
SCYL1	8	11:65294543:G:A;11:65298145:A:G;11:65298179:G:A;11:65304520:C:T;11:65304573:G:A;11:65305309:G:T;11:65305450:G:A;11:65305564:C:T	0.00140971	0.000154991	0.00399315	28489.4	0.025736	0.0266423
C1orf115	1	1:220870039:C:T	0.00201488	0.00201488	0.00201488	42253.9	0.0257451	0.0257382
ERBB3	10	12:56477541:C:T;12:56487323:G:A;12:56487605:G:A;12:56490381:C:T;12:56490937:C:G;12:56493677:A:G;12:56494872:C:T;12:56494932:T:C;12:56495339:C:A;12:56495835:C:T	0.000898946	0.000154991	0.00371978	46954.3	0.0259664	0.0267723
LRRC28	2	15:99796185:C:T;15:99828097:G:A	0.000387477	0.000309981	0.000464972	6103.23	0.0259678	0.0259609
IGDCC4	16	15:65676366:G:A;15:65676385:G:A;15:65676531:G:C;15:65677446:C:A;15:65678901:C:T;15:65681151:G:A;15:65682635:C:T;15:65684226:G:A;15:65684513:C:T;15:65684690:T:C;15:65688138:A:G;15:65693258:C:T;15:65694752:C:T;15:65694803:C:T;15:65703370:C:T;15:65703646:C:T	0.00294486	0.000155039	0.00821451	154959	0.0259701	0.0264318
KYNU	2	2:143643010:C:T;2:143715220:A:G	0.000309981	0.000309981	0.000309981	3058.64	0.0259981	0.0259912
NDUFAF1	3	15:41687108:C:T;15:41688732:C:T;15:41688890:A:G	0.0112627	0.000154991	0.0322381	58128.2	0.0260415	0.0260345
MCM10	9	10:13217572:C:T;10:13217636:C:T;10:13222485:G:A;10:13224970:G:A;10:13225021:C:T;10:13225050:G:A;10:13230915:C:T;10:13240791:C:A;10:13251237:G:A	0.00272095	0.000154991	0.0142591	191725	0.0260955	0.0266303
TIGIT	3	3:114012913:G:A;3:114014427:A:G;3:114018536:G:A	0.00160157	0.000774954	0.00294482	60273.1	0.0261212	0.0272563
PCDHA2	6	5:140174962:A:G;5:140174969:C:G;5:140175529:C:A;5:140358559:G:A;5:140362125:C:G;5:140389500:C:T	0.00191155	0.000309981	0.0034098	89795.7	0.0261632	0.026393
PLEKHG4B	21	5:140622:G:A;5:140781:G:A;5:140813:G:T;5:151679:T:A;5:155102:G:A;5:156902:C:T;5:156991:C:T;5:161923:T:C;5:162058:C:A;5:162951:G:A;5:163234:C:T;5:163396:G:A;5:163461:G:A;5:163534:C:T;5:163554:C:A;5:163624:T:C;5:169649:G:A;5:169691:G:A;5:171339:G:A;5:181734:C:T;5:182428:G:A	0.00295196	0.000154991	0.0412275	190161	0.0261759	0.0275409
ACYP2	2	2:54342846:C:T;2:54365802:A:G	0.00131742	0.00108493	0.00154991	2873.52	0.0262102	0.0262032
PPHLN1	5	12:42748968:A:C;12:42778747:G:A;12:42778771:C:T;12:42839890:C:T;12:42839923:G:A	0.00126597	0.000285225	0.0032548	42324.3	0.0262933	0.0275739
QARS	5	3:49137043:C:T;3:49137443:C:T;3:49137494:C:T;3:49138810:T:C;3:49142142:G:T	0.0115623	0.000154991	0.0452573	100200	0.0263131	0.0269366
GAPDHS	4	19:36029240:G:T;19:36033226:A:C;19:36034632:G:A;19:36036001:T:C	0.00519241	0.00015586	0.016739	29254.2	0.0263262	0.0266799
PIWIL4	7	11:94320265:A:C;11:94322358:G:A;11:94326720:A:G;11:94330978:A:G;11:94331007:C:A;11:94335037:C:A;11:94352943:T:C	0.0032548	0.000309981	0.00480471	209565	0.026357	0.0277554
MTRR	10	5:7878160:G:A;5:7878424:T:A;5:7883356:T:C;5:7885931:G:A;5:7889243:C:G;5:7889304:C:T;5:7891506:C:G;5:7892937:A:G;5:7900056:A:G;5:7900145:C:T	0.00675759	0.000154991	0.0268134	125729	0.0263589	0.0266747
KLC1	1	14:104166994:C:T	0.0207688	0.0207688	0.0207688	31004.9	0.0263666	0.0263599
CNKSR3	5	6:154731566:C:T;6:154732169:C:T;6:154735496:T:C;6:154735541:G:A;6:154771261:C:T	0.00247985	0.000154991	0.00945443	58209.2	0.0264139	0.027224
PRDM15	8	21:43221797:G:C;21:43259911:T:C;21:43274690:C:T;21:43274693:C:T;21:43282090:C:T;21:43282108:C:T;21:43291618:G:A;21:43291641:G:A	0.00213112	0.000309981	0.00604464	78197.4	0.0264573	0.0272553
APOA4	6	11:116691768:C:T;11:116691858:G:A;11:116691983:C:T;11:116692393:G:T;11:116693871:C:T;11:116693892:C:T	0.00377144	0.000154991	0.0141042	121817	0.0264772	0.0272445
CACNB2	9	10:18439900:G:A;10:18787330:C:T;10:18789874:C:T;10:18795447:G:C;10:18803444:G:T;10:18803951:G:A;10:18823005:C:T;10:18828181:C:T;10:18828446:C:A	0.0013777	0.000154991	0.00449473	113983	0.0265575	0.0273521
TULP2	10	19:49387033:C:T;19:49388735:C:T;19:49388736:G:A;19:49388791:T:G;19:49391266:C:T;19:49391371:G:A;19:49391412:G:A;19:49392867:C:G;19:49392882:C:T;19:49398341:G:A	0.00251085	0.000154991	0.017359	72891.3	0.0265623	0.0276147
ATN1	9	12:7045127:A:G;12:7045136:A:C;12:7045178:G:A;12:7045254:C:T;12:7045305:C:G;12:7046295:C:G;12:7047911:G:A;12:7047949:C:G;12:7048221:C:T	0.00306537	0.000309981	0.0150341	98246.8	0.026575	0.0267612
TMEM41A	4	3:185209413:C:T;3:185209534:A:G;3:185212411:C:G;3:185214740:T:C	0.00681959	0.000464972	0.0153441	111087	0.0265935	0.0274213
LUM	1	12:91502161:A:G	0.00232486	0.00232486	0.00232486	41100.1	0.0265963	0.0265898
TCEA2	1	20:62701627:G:A	0.0111593	0.0111593	0.0111593	61424.3	0.0266275	0.026621
LPIN3	15	20:39974453:G:A;20:39974564:G:A;20:39974624:C:T;20:39976284:T:A;20:39977300:G:C;20:39977364:G:A;20:39977392:G:A;20:39977512:G:A;20:39977742:G:A;20:39978452:C:T;20:39978710:C:T;20:39978946:G:T;20:39983321:C:T;20:39983372:G:A;20:39984633:C:T	0.00231453	0.000154991	0.016739	100310	0.0267234	0.0283141
MAP4K2	8	11:64557866:G:A;11:64559402:G:A;11:64559847:T:C;11:64564625:G:A;11:64564992:C:T;11:64568240:G:A;11:64569546:C:A;11:64569572:C:G	0.00275161	0.000154991	0.0136434	100679	0.0267586	0.0277606
FAM69C	5	18:72103863:G:A;18:72109196:G:T;18:72114038:C:T;18:72114055:G:A;18:72114490:G:A	0.00130192	0.000154991	0.00356479	76308	0.0267898	0.0273294
GRID1	8	10:87373301:C:T;10:87407146:T:C;10:87484156:G:A;10:87484382:C:T;10:87487760:C:T;10:87489317:T:C;10:87614335:C:T;10:87628834:G:A	0.00416538	0.000154991	0.015964	74959.9	0.0268051	0.0270146
SGK494	7	17:26937711:A:G;17:26938651:C:T;17:26939666:T:C;17:26940588:T:A;17:26940594:T:C;17:26940607:G:A;17:26940676:G:A	0.00715171	0.000309981	0.0345629	119186	0.0268126	0.0278472
COL6A6	28	3:130279229:C:G;3:130282112:C:A;3:130282298:T:C;3:130282383:C:A;3:130282407:G:A;3:130284252:G:A;3:130284399:G:A;3:130285645:A:C;3:130285686:G:A;3:130285929:C:T;3:130286987:A:G;3:130290007:T:C;3:130290069:C:T;3:130292871:A:G;3:130292979:C:T;3:130293046:G:C;3:130293232:T:C;3:130300716:A:G;3:130300740:C:T;3:130329508:G:T;3:130340668:C:A;3:130346185:A:G;3:130346196:G:A;3:130367936:C:G;3:130377548:T:C…	0.00427885	0.000154991	0.0294482	444032	0.0268919	0.0269965
CCDC65	10	12:49298799:T:C;12:49308212:C:T;12:49310787:C:A;12:49310830:T:C;12:49312128:A:G;12:49312221:T:C;12:49312251:T:C;12:49312681:G:T;12:49315186:G:A;12:49315200:G:A	0.00737756	0.000154991	0.049907	73463	0.0269254	0.0272362
TET3	10	2:74273534:G:C;2:74274681:C:T;2:74274768:C:A;2:74274812:G:A;2:74274969:C:G;2:74275226:C:G;2:74327553:G:A;2:74327675:A:G;2:74327798:G:A;2:74328317:G:A	0.00148793	0.000154991	0.00588965	83054.6	0.0269724	0.0278884
C12orf51	17	12:112601928:C:T;12:112605167:T:C;12:112608227:C:T;12:112610487:C:T;12:112613615:A:G;12:112622044:G:C;12:112628647:C:T;12:112631292:T:C;12:112641558:C:T;12:112673047:T:A;12:112681251:C:T;12:112685901:C:A;12:112685947:T:C;12:112688793:C:T;12:112696326:C:A;12:112696994:C:A;12:112699118:C:T	0.00163219	0.000154991	0.00759454	126332	0.0270282	0.0275687
SAMD11	10	1:865545:G:A;1:865584:G:A;1:865625:G:A;1:865628:G:A;1:865665:G:A;1:865694:C:T;1:874456:G:A;1:874501:C:T;1:878744:G:C;1:879439:G:A	0.00099194	0.000154991	0.00387477	96818.4	0.0270562	0.0277765
BCL2L12	3	19:50169220:G:T;19:50170374:G:A;19:50170394:C:T	0.000154991	0.000154991	0.000154991	5695.88	0.0270579	0.0270485
DDAH1	1	1:85930469:G:A	0.00154991	0.00154991	0.00154991	11325.1	0.0271826	0.0271755
PCDHB8	2	5:140558064:G:A;5:140558580:C:T	0.0113143	0.0034098	0.0192188	160768	0.0272753	0.0280992
ZMYM6	13	1:35453651:A:C;1:35453771:T:G;1:35454473:C:G;1:35454498:C:A;1:35457895:C:T;1:35472659:C:G;1:35474493:C:G;1:35476384:G:A;1:35476588:G:A;1:35476609:T:G;1:35480455:T:C;1:35485128:G:A;1:35496159:C:G	0.00137108	0.000154991	0.00790453	100441	0.0272851	0.0273022
CD72	3	9:35612978:G:A;9:35618053:C:A;9:35618065:C:T	0.0198388	0.000154991	0.0413825	82095.4	0.0272946	0.0281077
LILRB5	7	19:54755955:C:G;19:54756246:A:G;19:54759306:C:G;19:54759395:G:A;19:54759931:A:C;19:54760381:G:A;19:54761023:C:G	0.00360907	0.000154991	0.0153441	68695.9	0.0273667	0.0277591
TTLL11	2	9:124794020:G:T;9:124794099:C:T	0.00457223	0.00263484	0.00650961	39387.9	0.0273692	0.0277681
CRELD2	7	22:50313441:G:C;22:50313452:C:T;22:50315363:C:A;22:50315382:C:G;22:50316906:C:T;22:50318061:G:C;22:50320921:G:A	0.0135614	0.00139492	0.0286733	161135	0.0273747	0.0280941
FAM81B	10	5:94749700:G:A;5:94749757:C:T;5:94749787:C:T;5:94756010:C:T;5:94764366:G:A;5:94772572:G:C;5:94784078:C:T;5:94784082:T:C;5:94785958:G:A;5:94785984:T:C	0.0109733	0.000154991	0.0424675	310516	0.0273783	0.0279193
XRCC5	2	2:216983799:A:G;2:217012977:G:T	0.00185989	0.000774954	0.00294482	53347.2	0.0274735	0.0281223
TM7SF2	3	11:64880743:C:T;11:64882228:G:A;11:64882506:C:T	0.0139492	0.000154991	0.0395226	118136	0.0277196	0.0285219
SPAG9	8	17:49043640:T:C;17:49048143:C:T;17:49064530:T:G;17:49067846:G:A;17:49071230:G:A;17:49072464:C:T;17:49075832:G:T;17:49118864:T:G	0.00168552	0.000154991	0.00464972	124539	0.0277373	0.0283621
HSDL2	4	9:115167994:A:T;9:115200777:A:G;9:115216344:G:A;9:115221766:C:A	0.00569686	0.00108493	0.0122481	90825.2	0.0277903	0.028178
MGAT4A	5	2:99260498:G:A;2:99271976:T:C;2:99279812:C:A;2:99294838:G:A;2:99342785:C:T	0.00238686	0.000154991	0.00929944	48652.1	0.0278301	0.0285586
DMTF1	3	7:86800324:T:G;7:86800364:G:C;7:86817459:C:T	0.0043914	0.000154991	0.0128642	66434.3	0.0278662	0.0278593
ZNF398	5	7:148851304:G:A;7:148873662:G:A;7:148873664:A:T;7:148876129:T:A;7:148876432:A:G	0.00266584	0.000154991	0.0114693	133289	0.0278679	0.0281656
KIF12	3	9:116854714:G:C;9:116857304:T:C;9:116857573:T:C	0.00113852	0.000154991	0.00310559	57999.3	0.027872	0.0279231
MEGF8	13	19:42854337:C:T;19:42854444:G:A;19:42861084:G:A;19:42863020:C:T;19:42874440:A:G;19:42874895:G:A;19:42874901:G:A;19:42875579:C:T;19:42879810:G:A;19:42879956:A:G;19:42880094:G:A;19:42880163:G:A;19:42880431:A:G	0.00319519	0.000154991	0.0229386	146257	0.0280296	0.0295043
C20orf70	7	20:31757078:G:A;20:31760777:A:G;20:31761919:A:G;20:31765978:G:T;20:31767461:C:T;20:31767470:G:C;20:31767473:G:A	0.00185993	0.000154991	0.00526968	65378.7	0.0280363	0.0289494
C15orf48	1	15:45725214:A:G	0.000309981	0.000309981	0.000309981	5939.85	0.0280424	0.0280356
ITPKA	2	15:41793728:A:G;15:41795336:G:A	0.000232486	0.000154991	0.000309981	4425.2	0.0281034	0.0280946
ECI1	5	16:2290104:G:A;16:2294440:G:C;16:2294549:C:T;16:2296877:C:T;16:2296927:G:A	0.00256884	0.000154991	0.00759926	59227	0.0281118	0.028956
NEUROD1	2	2:182542830:A:G;2:182542998:G:T	0.0141042	0.000154991	0.0280533	79822.8	0.0281145	0.0281077
KLF15	2	3:126071195:G:A;3:126071434:G:A	0.000154991	0.000154991	0.000154991	4436.38	0.0281156	0.0281063
SUN3	2	7:48068426:G:C;7:48068489:C:T	0.000464972	0.000154991	0.000774954	15232.8	0.0281248	0.0285136
VPS18	6	15:41191163:G:A;15:41191521:A:G;15:41192839:G:A;15:41194872:G:A;15:41195079:G:A;15:41195121:G:A	0.00196322	0.000154991	0.00805952	54088.5	0.0281281	0.0291788
NAT15	2	16:3532505:G:A;16:3534763:G:A	0.00116243	0.000619963	0.0017049	24891.2	0.0281472	0.0281404
GAL	1	11:68456346:A:G	0.00433974	0.00433974	0.00433974	67930	0.0281826	0.0281757
MGAT5B	5	17:74868887:C:T;17:74878373:G:A;17:74898683:C:G;17:74922744:C:T;17:74942512:C:T	0.0033168	0.000619963	0.0083695	91643.5	0.0282121	0.0284751
CNTNAP1	7	17:40841001:G:C;17:40841014:G:A;17:40841616:C:T;17:40843980:G:A;17:40844689:G:A;17:40845395:G:A;17:40850768:C:T	0.00026574	0.000154991	0.000774954	6868.42	0.0282126	0.0290508
TRIM36	5	5:114462297:T:C;5:114469724:T:C;5:114469808:T:C;5:114469836:C:T;5:114515676:C:T	0.0128962	0.000154991	0.0463422	153791	0.0282622	0.0286521
ZP1	10	11:60636633:G:A;11:60636698:G:A;11:60637010:G:A;11:60637110:C:T;11:60637235:C:G;11:60637254:G:T;11:60637844:G:A;11:60638753:C:A;11:60640672:C:A;11:60640719:G:A	0.00330135	0.000154991	0.0178239	86076.9	0.02831	0.0287881
TBC1D22B	4	6:37247114:C:T;6:37250068:C:G;6:37250071:A:G;6:37284550:C:A	0.000852665	0.000154991	0.0027907	8604.22	0.0284389	0.0296295
PDGFRL	6	8:17434813:G:A;8:17478577:G:A;8:17486068:T:C;8:17491606:A:G;8:17500131:C:T;8:17500162:T:A	0.00361645	0.000154991	0.015964	168209	0.0285243	0.0297057
C3orf37	1	3:129009622:A:G	0.000309981	0.000309981	0.000309981	5913.22	0.0285254	0.0285183
OR6B2	4	2:240969012:T:C;2:240969168:G:A;2:240969179:A:G;2:240969182:G:A	0.00561841	0.000154991	0.0148791	54762.2	0.0286443	0.02944
GJB6	3	13:20796940:G:A;13:20797025:A:T;13:20797408:A:G	0.00273817	0.000154991	0.00743955	17389.6	0.0286445	0.0289549
MARVELD2	5	5:68715388:C:T;5:68715500:C:A;5:68715712:A:G;5:68716110:T:A;5:68716245:A:G	0.0016119	0.000464972	0.0034098	14077.8	0.0286459	0.0289205
LRRN1	7	3:3886665:G:A;3:3886878:C:T;3:3886894:C:T;3:3887238:C:T;3:3887313:C:T;3:3887508:C:G;3:3888392:A:T	0.00750598	0.000309981	0.0370428	127197	0.0287129	0.0293671
PARVG	4	22:44579253:G:C;22:44585128:G:A;22:44586519:C:A;22:44601656:C:T	0.00286733	0.000309981	0.00929944	73928.8	0.0287916	0.0293569
NOP58	3	2:203147188:T:C;2:203155896:A:C;2:203162153:T:C	0.00160157	0.000154991	0.00449473	69948.5	0.0288005	0.0288349
PSAT1	1	9:80923484:C:T	0.000154991	0.000154991	0.000154991	2964.21	0.0288301	0.028823
KLRAQ1	6	2:48681849:C:T;2:48681877:C:G;2:48698287:A:G;2:48707153:A:G;2:48718209:A:G;2:48722897:G:T	0.000955776	0.000154991	0.00356479	67382.8	0.0288764	0.0300025
DPM1	2	20:49575021:G:A;20:49575039:G:A	0.000852449	0.000309981	0.00139492	8523.15	0.0288951	0.0288958
SEMG2	8	20:43850832:C:T;20:43851108:C:T;20:43851147:C:T;20:43851201:T:C;20:43851375:G:C;20:43851523:G:A;20:43851792:C:T;20:43851927:G:C	0.00716832	0.000154991	0.0261934	122053	0.0288983	0.0293722
ATAD3B	8	1:1412659:G:T;1:1425719:G:A;1:1425753:T:C;1:1430971:C:T;1:1431048:A:G;1:1431060:T:C;1:1431066:T:C;1:1431159:G:A	0.00251934	0.000154991	0.0151938	60401.9	0.0289027	0.0300105
CDH6	3	5:31294207:G:A;5:31299687:G:A;5:31299727:G:A	0.00103327	0.000309981	0.00216987	40447.5	0.0289237	0.029668
AUTS2	6	7:69583176:C:T;7:69583206:A:G;7:70228020:G:T;7:70229770:A:G;7:70255639:G:T;7:70255956:A:G	0.00924778	0.000154991	0.0432424	58938	0.0289855	0.0301555
PPME1	1	11:73950270:T:C	0.000154991	0.000154991	0.000154991	2962.61	0.029038	0.0290311
ARFGEF1	6	8:68115431:C:T;8:68115462:G:A;8:68115482:T:C;8:68130265:C:A;8:68138268:T:C;8:68214696:T:A	0.0016274	0.000154991	0.00557967	53381.5	0.029038	0.0296644
DUS3L	6	19:5785449:C:T;19:5786768:G:A;19:5786799:C:T;19:5790216:G:C;19:5790284:C:T;19:5791071:C:T	0.00263484	0.000154991	0.0137942	27435.8	0.0290827	0.0291522
HIRA	3	22:19343298:G:A;22:19344569:A:G;22:19373100:A:T	0.000671626	0.000464972	0.000929944	13407.3	0.0291258	0.0299904
CLEC10A	7	17:6978501:G:A;17:6978504:G:A;17:6980105:G:A;17:6980238:C:T;17:6980273:C:T;17:6981403:G:A;17:6982125:T:C	0.010009	0.000154991	0.0320831	149682	0.0291941	0.0300989
RAP1GDS1	3	4:99273704:G:A;4:99339835:A:G;4:99363155:G:C	0.00196322	0.000154991	0.00449473	74637.2	0.0292368	0.0300318
NT5DC3	1	12:104187732:G:T	0.0110043	0.0110043	0.0110043	64811.3	0.0292847	0.0292778
ZCCHC4	8	4:25314478:G:C;4:25315754:G:C;4:25316980:G:A;4:25334930:C:A;4:25347205:A:G;4:25363859:C:T;4:25363919:C:A;4:25370670:C:A	0.00472722	0.000154991	0.0274334	88011.4	0.0293719	0.0294813
MYH8	13	17:10295914:T:G;17:10297619:C:T;17:10298599:C:T;17:10298626:C:T;17:10298628:C:G;17:10299899:G:A;17:10302965:G:A;17:10303756:A:G;17:10303910:G:A;17:10307717:C:T;17:10310026:A:G;17:10315984:G:T;17:10322281:T:C	0.00165721	0.000154991	0.00774954	70125.1	0.029391	0.030958
FBXW5	15	9:139835558:C:T;9:139835740:A:T;9:139835788:G:A;9:139835802:A:G;9:139836576:C:T;9:139836762:G:A;9:139836884:C:T;9:139836912:C:T;9:139837049:T:C;9:139837052:G:A;9:139837120:C:T;9:139837138:G:A;9:139837356:C:T;9:139838363:C:T;9:139838414:C:T	0.00259193	0.000154991	0.0220087	88692	0.0294446	0.0304566
MED19	2	11:57472447:G:A;11:57479507:C:A	0.001862	0.000309981	0.00341403	5833.76	0.0294816	0.0294745
FKBP8	3	19:18649227:G:C;19:18650473:G:A;19:18652521:G:A	0.00227462	0.000154991	0.00651365	7414.64	0.029557	0.0304797
IFRD1	4	7:112090748:C:T;7:112099020:A:G;7:112102071:C:G;7:112112882:C:T	0.000503816	0.000154991	0.000930233	14906.8	0.0297527	0.0301818
VIPAR	4	14:77894719:G:T;14:77900613:T:C;14:77902257:G:C;14:77919702:C:T	0.00154991	0.000154991	0.00433974	75063.3	0.0298053	0.0307989
COPS7B	1	2:232663646:A:G	0.00278983	0.00278983	0.00278983	25693.7	0.0298268	0.0298195
FAM154B	6	15:82563946:C:T;15:82564060:A:G;15:82564087:G:A;15:82574541:G:A;15:82575135:C:G;15:82575269:G:A	0.000490804	0.000154991	0.00139492	33217.4	0.0298764	0.0310171
CDK13	7	7:40027445:G:T;7:40027452:C:T;7:40039097:C:T;7:40132656:G:A;7:40132828:C:T;7:40134095:A:G;7:40134161:T:C	0.00239129	0.000154991	0.0133292	144147	0.029909	0.0305599
RERGL	2	12:18234381:A:G;12:18234391:C:A	0.00131742	0.000464972	0.00216987	18545.2	0.0299277	0.0299204
AAK1	6	2:69708021:T:C;2:69732797:G:T;2:69734636:G:A;2:69736561:A:G;2:69748053:T:A;2:69784074:T:C	0.00718124	0.000154991	0.0344079	104844	0.029981	0.031476
EPB49	2	8:21924633:G:A;8:21929924:A:G	0.0151891	0.0137942	0.016584	256370	0.03016	0.0301803
AGPAT3	3	21:45379653:G:A;21:45387890:C:T;21:45391272:C:T	0.0112462	0.000570451	0.0314631	62632.6	0.0301639	0.0303839
SPEF1	4	20:3759439:C:T;20:3759905:G:A;20:3759947:T:C;20:3760323:C:T	0.000464996	0.000154991	0.000929944	9340.34	0.0301922	0.0305032
SEC16B	12	1:177899689:C:A;1:177905454:T:G;1:177905488:A:T;1:177911130:C:T;1:177911150:C:T;1:177917055:C:T;1:177927334:G:A;1:177927479:T:C;1:177930009:C:T;1:177937016:C:T;1:177937065:C:T;1:177937079:C:T	0.00169198	0.000154991	0.0103844	60246.9	0.0301958	0.0313041
GDPD4	5	11:76928357:T:C;11:76979511:A:G;11:76979550:T:C;11:76982175:C:G;11:76982342:G:T	0.00740856	0.000154991	0.0303782	77775.2	0.0302573	0.0311223
CLDN1	2	3:190030679:C:T;3:190039955:G:A	0.000542467	0.000309981	0.000774954	14112.3	0.0303493	0.0303423
KIAA0776	4	6:96976483:C:T;6:96999722:A:C;6:97000377:C:T;6:97000486:C:G	0.00174374	0.000155376	0.00433974	78752.3	0.0303866	0.0317345
CCDC86	6	11:60609622:C:T;11:60610024:G:T;11:60615444:G:A;11:60617428:C:G;11:60617465:G:A;11:60617715:A:C	0.00111077	0.000154991	0.0049597	26818.1	0.0304177	0.0315966
PQLC1	6	18:77664150:G:A;18:77664183:G:A;18:77679192:C:A;18:77679361:G:A;18:77679376:T:C;18:77703341:G:A	0.000309981	0.000154991	0.000619963	8532.04	0.0304294	0.0304224
CSN2	1	4:70823302:G:A	0.00263484	0.00263484	0.00263484	28245.5	0.0304354	0.0304285
PNO1	5	2:68385109:G:T;2:68385190:G:C;2:68385266:G:C;2:68385590:T:C;2:68401894:A:G	0.000557967	0.000154991	0.0017049	34392.2	0.030458	0.0316415
ABCB6	16	2:220075116:C:T;2:220075140:C:A;2:220075474:G:A;2:220075521:C:T;2:220075758:C:T;2:220077134:C:T;2:220078006:C:T;2:220078186:A:G;2:220078564:G:C;2:220078652:C:T;2:220078872:G:A;2:220081415:C:T;2:220081416:G:A;2:220081525:C:T;2:220082504:C:T;2:220082505:G:A	0.00253797	0.000154991	0.0123993	268038	0.0304998	0.0311512
SEC23IP	5	10:121658400:C:T;10:121662392:T:C;10:121662413:G:A;10:121663608:C:T;10:121685579:C:T	0.00262773	0.000154991	0.0111238	55623.4	0.030596	0.0314907
GSDMA	3	17:38126757:T:C;17:38126847:G:A;17:38127835:G:A	0.000878281	0.000464972	0.0017049	25574.8	0.0306863	0.0312518
MAML3	12	4:140640527:G:A;4:140640704:G:A;4:140640804:C:T;4:140641207:T:C;4:140641397:C:T;4:140810719:T:C;4:140811292:C:T;4:140811375:G:T;4:140811451:G:A;4:140811463:G:A;4:140811709:T:C;4:140811997:G:A	0.00253151	0.000154991	0.00929944	74166.2	0.0307308	0.0310598
CBY3	3	5:179105675:G:C;5:179105676:C:T;5:179105699:T:C	0.00387477	0.00123993	0.00650961	66538	0.0308653	0.0318184
CCR6	1	6:167550824:C:T	0.0100744	0.0100744	0.0100744	113941	0.0309757	0.0309683
DLEC1	25	3:38080978:C:T;3:38101245:C:T;3:38101248:G:A;3:38103776:G:A;3:38104256:C:T;3:38105366:C:G;3:38125659:C:T;3:38125685:C:T;3:38136401:A:G;3:38136476:G:A;3:38141882:G:A;3:38151601:G:A;3:38153202:C:T;3:38155849:C:T;3:38158348:G:A;3:38158553:A:T;3:38159462:G:A;3:38159475:C:T;3:38163146:G:A;3:38163636:G:A;3:38163833:A:C;3:38163847:C:A;3:38163867:C:T;3:38163900:C:T;3:38164040:C:T	0.00215127	0.000154991	0.017204	202607	0.0310737	0.032482
PDLIM5	6	4:95376504:A:G;4:95444963:C:A;4:95578584:A:G;4:95578650:C:T;4:95583657:A:G;4:95585202:A:G	0.00878281	0.000154991	0.0364228	196511	0.0310906	0.0314249
TANC2	7	17:61151363:C:T;17:61278229:T:G;17:61482501:G:C;17:61489417:G:A;17:61498222:G:A;17:61498295:T:C;17:61498553:G:A	0.00194845	0.000154991	0.0116243	26200.2	0.0311232	0.0318935
NHP2	3	5:177576782:G:A;5:177577923:C:T;5:177580532:C:T	0.00490804	0.000154991	0.0136392	83284.9	0.0311506	0.0314914
MSLNL	15	16:819441:G:C;16:820109:G:A;16:820215:T:A;16:820603:G:A;16:820893:T:C;16:820903:T:C;16:820938:G:A;16:822967:C:T;16:823269:C:T;16:824884:T:C;16:824927:T:C;16:825003:G:T;16:825628:G:A;16:830094:T:C;16:832037:A:C	0.00695157	0.000154991	0.0375077	238614	0.0311636	0.031515
CBLC	6	19:45284495:C:T;19:45284505:C:T;19:45295664:A:G;19:45296767:G:A;19:45296806:C:T;19:45297479:C:T	0.0167585	0.000309981	0.037935	134592	0.0312625	0.0321809
DHDH	4	19:49436982:G:C;19:49438279:A:C;19:49442940:G:A;19:49448156:C:T	0.0025186	0.000154991	0.00681959	27803.2	0.0313104	0.031902
ROMO1	1	20:34287564:G:A	0.00449473	0.00449473	0.00449473	20936.5	0.031319	0.0313116
RAPH1	9	2:204304605:A:G;2:204304806:T:C;2:204305691:C:A;2:204306061:G:A;2:204306081:G:A;2:204309653:T:A;2:204313498:G:A;2:204320182:T:C;2:204354309:C:T	0.000827036	0.000154991	0.00309981	67920.4	0.0313318	0.0325103
CADM4	4	19:44130315:C:T;19:44130338:G:C;19:44130960:A:G;19:44131324:C:T	0.000929944	0.000154991	0.00294482	19143.6	0.0313336	0.0322049
UROC1	10	3:126214885:C:T;3:126216983:C:T;3:126218210:C:T;3:126218211:G:A;3:126218903:C:T;3:126222856:C:T;3:126226625:G:A;3:126228436:C:T;3:126236523:G:A;3:126236546:G:A	0.00325504	0.000154991	0.0184439	75009	0.0313564	0.0317974
DPP9	9	19:4689635:C:T;19:4694724:C:T;19:4694768:T:C;19:4702065:G:A;19:4703922:G:A;19:4704192:G:C;19:4714120:G:A;19:4714251:C:T;19:4714275:G:A	0.00444315	0.000154991	0.0288283	100370	0.0313932	0.0320303
CCL16	1	17:34304605:C:A	0.0196838	0.0196838	0.0196838	65524.9	0.0314311	0.0314238
SH2D6	3	2:85662244:G:A;2:85662892:G:A;2:85663661:G:A	0.000309981	0.000154991	0.000619963	2877.66	0.0314458	0.0314385
KDM4D	2	11:94731606:A:G;11:94731822:C:G	0.00542467	0.00247985	0.0083695	114975	0.0315025	0.0325032
ZNF33B	4	10:43088356:A:G;10:43089278:T:C;10:43089331:T:C;10:43127876:C:A	0.00129592	0.000309981	0.00285225	40754.2	0.0315658	0.0325013
NRXN2	8	11:64416239:G:A;11:64416356:T:C;11:64417937:C:T;11:64418989:C:T;11:64419085:G:A;11:64427912:T:A;11:64428581:G:A;11:64453180:C:T	0.000988066	0.000154991	0.00232486	41822.7	0.031598	0.0321197
OR52K2	5	11:4470651:T:A;11:4471276:G:A;11:4471393:A:T;11:4471469:A:C;11:4471473:C:T	0.0149101	0.000309981	0.0297582	154206	0.031625	0.032089
ZNF429	6	19:21713459:C:T;19:21719213:G:A;19:21719235:A:G;19:21719274:C:A;19:21719440:T:A;19:21720189:G:C	0.00478071	0.000154991	0.0204588	25961.7	0.0316322	0.0317677
ERMP1	5	9:5805764:C:G;9:5810093:T:C;9:5810103:T:C;9:5811144:G:C;9:5811257:T:C	0.000309981	0.000154991	0.000619963	17003.9	0.0316365	0.0324758
TLX1	2	10:102891390:G:A;10:102896648:C:T	0.00433974	0.000309981	0.0083695	107448	0.0316579	0.0316886
VPS13C	25	15:62147087:C:A;15:62147116:T:C;15:62160901:C:T;15:62204043:G:A;15:62207854:T:C;15:62207911:A:G;15:62210407:T:C;15:62212298:C:T;15:62212467:C:T;15:62212770:T:C;15:62214756:A:G;15:62219337:G:A;15:62226423:T:G;15:62234005:T:C;15:62238002:G:A;15:62246670:T:G;15:62254989:T:C;15:62261612:T:C;15:62270845:T:C;15:62277084:A:T;15:62300929:A:G;15:62302765:T:C;15:62315982:T:C;15:62316035:C:T;15:62327197:G:A	0.00439564	0.000154991	0.0187539	255761	0.0317761	0.0322623
CENPC1	3	4:68370977:A:T;4:68374538:C:T;4:68405569:G:C	0.000361645	0.000154991	0.000619963	5680.91	0.0318525	0.0318453
NET1	7	10:5471143:G:A;10:5494334:G:A;10:5498102:C:T;10:5498752:C:T;10:5498805:G:A;10:5498824:C:T;10:5498856:G:A	0.000553538	0.000154991	0.00139492	27701.7	0.0319218	0.0331392
STAG3	6	7:99786108:T:C;7:99798530:C:T;7:99808689:G:T;7:99808703:C:T;7:99809499:G:A;7:99811388:C:T	0.00144658	0.000774954	0.00263484	15744.8	0.0319681	0.0331565
PYROXD1	3	12:21593321:C:T;12:21602576:G:A;12:21614040:A:C	0.000826617	0.000154991	0.00201488	6637.45	0.031996	0.0329351
TTLL6	14	17:46846430:A:G;17:46846584:G:A;17:46847233:G:A;17:46847395:G:A;17:46862392:G:T;17:46862418:G:A;17:46863609:C:T;17:46865339:G:A;17:46871635:A:C;17:46874442:C:T;17:46874532:C:T;17:46877063:G:A;17:46882165:G:A;17:46894356:G:A	0.00346516	0.000154991	0.0362678	128163	0.0320638	0.0330618
C10orf47	10	10:11894092:C:T;10:11894180:G:A;10:11894195:G:A;10:11908666:C:T;10:11908740:G:A;10:11908752:G:A;10:11911704:G:A;10:11911741:C:T;10:11911744:C:A;10:11912181:G:A	0.00258834	0.000154991	0.0066646	192612	0.0321759	0.0325369
KCNMB3	1	3:178968568:A:C	0.00232486	0.00232486	0.00232486	38361.8	0.0321779	0.0321703
TRIP11	23	14:92436057:T:C;14:92436177:G:A;14:92439123:A:G;14:92439151:G:T;14:92441008:G:A;14:92442496:C:A;14:92454691:C:T;14:92460164:T:A;14:92460176:C:G;14:92460227:C:T;14:92465749:C:T;14:92470251:G:T;14:92470716:T:G;14:92470940:G:A;14:92471220:G:A;14:92471963:T:G;14:92472186:C:T;14:92472218:T:C;14:92472416:G:C;14:92473994:T:G;14:92477355:T:C;14:92477364:A:G;14:92488106:C:A	0.00269551	0.000154991	0.0227836	164927	0.0322326	0.0328021
ZFYVE27	5	10:99498266:C:T;10:99498296:C:T;10:99502897:G:A;10:99504641:C:T;10:99509251:G:T	0.00954766	0.000154991	0.032858	148533	0.0322573	0.0336112
CCDC114	8	19:48800535:G:A;19:48800558:C:G;19:48801278:G:A;19:48801478:G:A;19:48801514:G:A;19:48806094:C:T;19:48806350:C:T;19:48821757:G:A	0.00972567	0.000309981	0.0378177	131227	0.0322822	0.0339014
KLF4	2	9:110249816:G:A;9:110250334:G:T	0.00371978	0.00278983	0.00464972	85959	0.0322958	0.0328347
ATG16L2	4	11:72527854:C:T;11:72536377:C:G;11:72536378:G:A;11:72540382:G:A	0.00100744	0.000154991	0.0032548	8407.15	0.0323252	0.0323176
C3AR1	3	12:8211436:G:A;12:8211784:A:G;12:8212527:C:G	0.0101777	0.000464972	0.0296032	79348.9	0.0323319	0.0324794
RALY	4	20:32659935:A:G;20:32663717:G:A;20:32664601:C:A;20:32664917:G:A	0.00728456	0.000154991	0.0193738	184050	0.0323477	0.0326133
BET3L	1	6:116818128:C:T	0.000309981	0.000309981	0.000309981	5636.56	0.0323648	0.0323572
SMTNL2	8	17:4495663:A:G;17:4495684:C:T;17:4496261:C:A;17:4497137:T:C;17:4497164:G:A;17:4498523:G:A;17:4510684:G:A;17:4510777:G:A	0.00187926	0.000154991	0.00588965	130719	0.0324302	0.033215
NOTCH3	13	19:15272408:C:T;19:15273335:C:T;19:15276755:C:T;19:15278099:C:T;19:15284976:G:C;19:15289850:T:A;19:15289925:C:T;19:15290007:C:T;19:15290236:G:T;19:15297709:A:T;19:15299048:G:A;19:15302941:T:C;19:15308327:G:A	0.00441127	0.000154991	0.016274	167946	0.0324572	0.0329754
SLC1A2	2	11:35338989:C:T;11:35440498:C:T	0.000464972	0.000154991	0.000774954	13720	0.0325958	0.0325883
C11orf54	1	11:93494811:G:A	0.00139492	0.00139492	0.00139492	23911.8	0.0327229	0.0327155
IDO2	3	8:39845403:A:G;8:39847259:A:G;8:39862893:T:A	0.0103327	0.000619963	0.0286733	42103.4	0.0327614	0.032754
PGAM5	2	12:133295353:C:T;12:133295382:C:G	0.0132517	0.000619963	0.0258834	132859	0.0327867	0.0328782
SPINK5	9	5:147466001:G:A;5:147475388:C:T;5:147477440:G:A;5:147484535:G:A;5:147493997:C:T;5:147494001:G:A;5:147498551:A:G;5:147506583:A:G;5:147506593:A:G	0.00599297	0.000154991	0.0198388	108715	0.0328142	0.0333485
NUP85	8	17:73206008:A:G;17:73209185:C:T;17:73211867:A:G;17:73211897:C:A;17:73221446:A:G;17:73221527:G:A;17:73230815:C:T;17:73230878:A:G	0.00259609	0.000154991	0.015964	107717	0.0328376	0.0340296
AGPAT1	1	6:32139087:C:T	0.000309981	0.000309981	0.000309981	5603.45	0.0328767	0.0328694
LRP6	9	12:12278243:G:A;12:12279699:T:C;12:12279793:C:A;12:12291460:G:A;12:12300309:C:T;12:12301952:C:T;12:12311955:T:C;12:12318150:C:T;12:12397532:T:C	0.000998829	0.000154991	0.00387477	83813.7	0.0329022	0.0346313
KRT25	4	17:38907448:C:T;17:38907532:T:G;17:38910115:T:A;17:38911310:G:A	0.00596729	0.000309981	0.0189089	153164	0.0329145	0.033994
WDR90	24	16:700622:C:T;16:701217:G:T;16:702524:G:A;16:703618:G:A;16:703622:G:A;16:703648:A:G;16:705587:G:A;16:705854:G:A;16:706436:G:A;16:706508:C:T;16:706846:G:A;16:707099:G:A;16:707113:G:A;16:708912:C:T;16:709271:G:A;16:711429:C:T;16:711698:C:A;16:711895:G:A;16:712020:C:T;16:716270:C:T;16:716321:A:G;16:716512:C:T;16:716543:G:A;16:716676:C:T	0.00180822	0.000154991	0.0099194	111660	0.0329534	0.0335915
FOXN4	4	12:109719559:C:T;12:109723241:T:G;12:109725663:G:A;12:109728077:G:C	0.0149566	0.000154991	0.0489771	108335	0.0329928	0.0338783
SPRY2	1	13:80911782:T:G	0.00294482	0.00294482	0.00294482	46648	0.0330229	0.0330158
C21orf2	7	21:45750713:C:T;21:45751726:G:A;21:45751814:C:T;21:45751822:G:A;21:45751873:C:T;21:45752939:C:T;21:45753117:C:A	0.00570544	0.000154991	0.0271234	193650	0.0330672	0.0331342
POLRMT	7	19:617466:A:G;19:619011:C:T;19:620393:G:A;19:622207:C:T;19:623495:C:T;19:624757:C:T;19:624894:T:A	0.00788238	0.000309981	0.0268134	184934	0.0331339	0.034316
SERPINB12	4	18:61225645:A:T;18:61233907:C:T;18:61234039:A:G;18:61234129:C:T	0.00922195	0.000154991	0.0268134	177655	0.0331917	0.0333009
GCKR	7	2:27720177:A:G;2:27726437:A:C;2:27728600:G:A;2:27728609:C:T;2:27745372:C:T;2:27745373:G:A;2:27746196:C:T	0.00292268	0.000154991	0.00976441	88158.9	0.0331996	0.0346039
KDM5A	9	12:402118:T:A;12:402319:T:G;12:416982:G:C;12:419000:C:T;12:431586:T:A;12:438159:G:A;12:461384:T:C;12:464341:T:C;12:493255:G:C	0.0023944	0.000154991	0.0187597	39563.7	0.0332078	0.0353587
ITLN2	6	1:160914970:C:T;1:160915019:C:T;1:160917765:T:C;1:160920431:T:C;1:160920846:C:T;1:160922421:T:G	0.00147241	0.000154991	0.00294482	56711.2	0.0332125	0.0346511
C11orf65	6	11:108256661:G:A;11:108264068:G:A;11:108277509:C:T;11:108277584:G:A;11:108277861:C:T;11:108277873:C:A	0.00216987	0.000154991	0.00681959	75767.7	0.0332219	0.0333547
NSUN4	4	1:46810763:C:A;1:46812747:C:T;1:46826407:G:A;1:46827249:C:T	0.000581215	0.000309981	0.000774954	19214.5	0.0332523	0.0335944
UTP15	3	5:72864078:G:A;5:72874584:T:G;5:72875875:C:T	0.000206654	0.000154991	0.000309981	2815.98	0.033327	0.0333196
CXCR2	4	2:218999633:G:A;2:218999982:G:A;2:219000230:C:T;2:219000267:G:A	0.00139492	0.000309981	0.0032548	49863.8	0.0333681	0.0348366
PCDHA6	4	5:140210033:C:T;5:140358559:G:A;5:140362125:C:G;5:140389500:C:T	0.00364228	0.000619963	0.00728456	83434.5	0.0333721	0.0337108
PHLDA2	1	11:2950458:C:T	0.000154991	0.000154991	0.000154991	2808.13	0.0333804	0.0333728
ANKFN1	10	17:54403682:A:G;17:54428147:C:T;17:54431242:G:T;17:54431314:G:A;17:54450174:C:T;17:54520282:G:T;17:54526545:G:A;17:54535266:A:G;17:54543772:G:A;17:54543825:T:G	0.000929944	0.000154991	0.00278983	80663.5	0.0333984	0.0345058
ARMC8	1	3:137942265:A:G	0.0017049	0.0017049	0.0017049	28581.8	0.0334117	0.0334041
CEPT1	3	1:111690455:C:T;1:111702020:A:G;1:111724915:T:G	0.000878281	0.000154991	0.00216987	37546.3	0.0334589	0.03386
OSGEPL1	2	2:190618698:G:A;2:190620216:C:T	0.0181339	0.000309981	0.0359578	113301	0.0335061	0.0335344
OR4F15	5	15:102358451:G:A;15:102358695:C:A;15:102358794:C:G;15:102358818:C:G;15:102359203:G:A	0.00762554	0.000154991	0.0286733	82138.2	0.0338189	0.035122
C1orf63	5	1:25572984:T:G;1:25572985:C:T;1:25573016:A:G;1:25573151:T:C;1:25573406:C:T	0.00892746	0.000309981	0.034098	55189.9	0.033876	0.035315
TTLL5	17	14:76135776:T:C;14:76173384:G:C;14:76173980:G:A;14:76201577:G:A;14:76211483:G:A;14:76232470:G:A;14:76232477:A:G;14:76232593:A:G;14:76249524:A:C;14:76249702:G:A;14:76249759:A:G;14:76249778:G:A;14:76249837:A:T;14:76330102:A:G;14:76349172:G:T;14:76349196:C:T;14:76368496:C:T	0.00262572	0.000154991	0.0213887	124636	0.033877	0.0344101
AFG3L2	2	18:12329644:G:A;18:12337348:C:T	0.00116243	0.000619963	0.0017049	5189.42	0.0339165	0.0339087
CTNND1	7	11:57559105:A:G;11:57561488:C:T;11:57561543:A:G;11:57564368:G:A;11:57574441:C:T;11:57576902:A:G;11:57582878:C:A	0.00139492	0.000154991	0.00650961	32016.5	0.0339658	0.0354795
ZFC3H1	6	12:72005596:T:C;12:72020108:T:C;12:72021707:C:A;12:72025628:T:C;12:72036297:T:C;12:72036317:C:T	0.00116243	0.000154991	0.00232486	65308.8	0.0340782	0.0349144
TFAP2D	2	6:50681803:C:A;6:50740488:G:A	0.00131742	0.000464972	0.00216987	15956.5	0.0340799	0.0346609
FAM83H	9	8:144808572:C:T;8:144808688:C:T;8:144808693:G:A;8:144808779:G:A;8:144808926:C:T;8:144808953:G:T;8:144810306:C:T;8:144810346:C:A;8:144811340:G:A	0.00673348	0.000154991	0.0269684	129446	0.0340825	0.035122
MYO7A	22	11:76867116:G:A;11:76867967:G:A;11:76867991:G:A;11:76868046:G:A;11:76868392:A:G;11:76869378:G:A;11:76870496:G:A;11:76871246:G:A;11:76871260:C:T;11:76883864:G:A;11:76890940:G:A;11:76891450:C:T;11:76892529:G:A;11:76892617:G:C;11:76893643:G:A;11:76895733:G:T;11:76909548:C:T;11:76913409:C:T;11:76913457:A:G;11:76914163:C:T;11:76919484:G:A;11:76922875:G:A	0.00167312	0.000154991	0.0083695	131181	0.0341461	0.0356312
SLC25A34	4	1:16064670:G:A;1:16065136:C:G;1:16065188:C:T;1:16065878:C:T	0.0011238	0.000154991	0.00294482	7302.97	0.0342245	0.0342171
ZDHHC6	2	10:114192276:G:A;10:114205074:C:T	0.00534718	0.000774954	0.0099194	27513	0.0343535	0.0343463
PCDHA9	5	5:140228262:C:A;5:140230187:G:T;5:140358559:G:A;5:140362125:C:G;5:140389500:C:T	0.00158091	0.000309981	0.0034098	77230	0.0343778	0.0343856
ROD1	4	9:114994395:G:C;9:114994396:T:A;9:115013224:T:C;9:115024842:T:G	0.00189864	0.000154991	0.00650961	92338.5	0.0344404	0.034702
SP6	1	17:45924787:C:G	0.00139492	0.00139492	0.00139492	20859.7	0.0344488	0.0344416
NR2C1	4	12:95443002:C:T;12:95456418:C:T;12:95456460:G:A;12:95461149:T:C	0.00263484	0.000309981	0.00464972	102882	0.0345033	0.0349396
GALNTL2	4	3:16217011:G:A;3:16217110:C:T;3:16250068:C:G;3:16264233:G:T	0.00662585	0.000309981	0.0254185	133133	0.0345855	0.0346788
CORIN	8	4:47644009:G:A;4:47645184:T:A;4:47655618:A:G;4:47663741:A:C;4:47682260:G:T;4:47808995:G:A;4:47809006:G:C;4:47839939:C:T	0.000736206	0.000154991	0.00154991	15764	0.0346407	0.0365027
MYO1B	5	2:192160921:A:G;2:192256898:T:A;2:192265478:C:T;2:192267400:A:G;2:192279339:A:G	0.00158091	0.000154991	0.00356479	80412.9	0.0346758	0.0359486
ZNF620	3	3:40553905:C:T;3:40557443:C:A;3:40558150:G:C	0.0126059	0.000619963	0.0277433	73872.3	0.0347354	0.0352545
SPICE1	7	3:113165480:T:G;3:113172548:T:G;3:113179485:T:C;3:113187648:C:T;3:113187675:G:C;3:113212111:A:G;3:113212974:A:G	0.0136392	0.00108493	0.0381277	305434	0.0347815	0.0354336
PCDHA13	4	5:140262595:A:G;5:140358559:G:A;5:140362125:C:G;5:140389500:C:T	0.00185989	0.000154991	0.0034098	76921.8	0.034847	0.034855
PPP1R9A	8	7:94539540:T:A;7:94540416:A:G;7:94827740:C:T;7:94897945:C:T;7:94903477:G:A;7:94913407:T:C;7:94913433:C:T;7:94917894:G:A	0.00668397	0.000154991	0.033478	175950	0.0348722	0.0357572
EXOC7	4	17:74085326:C:G;17:74090564:C:T;17:74093934:C:T;17:74097380:C:T	0.00271234	0.000154991	0.00790453	89747.4	0.0349181	0.0352022
CCDC8	10	19:46914459:G:A;19:46914463:T:G;19:46914547:C:G;19:46914890:G:A;19:46914927:C:T;19:46915091:T:C;19:46915114:A:C;19:46915163:C:T;19:46915206:C:T;19:46915838:C:T	0.0130004	0.000154991	0.0483571	100151	0.0349542	0.0359015
ICAM2	3	17:62081114:T:C;17:62081120:G:A;17:62084045:A:G	0.000206654	0.000154991	0.000309981	7394.43	0.0349838	0.0363395
CYP2W1	4	7:1024861:C:G;7:1024871:G:A;7:1027121:G:A;7:1028279:G:A	0.00201511	0.000154991	0.00309981	77889.4	0.0350211	0.0353513
ECT2L	11	6:139134423:C:A;6:139164200:C:T;6:139170553:G:A;6:139183818:C:T;6:139186159:T:G;6:139202137:T:C;6:139202208:G:A;6:139206872:G:A;6:139206888:C:T;6:139206935:C:T;6:139208020:T:A	0.00194448	0.000154991	0.00681959	159216	0.0350485	0.0363974
KRT1	3	12:53071197:C:T;12:53071246:T:A;12:53073940:G:A	0.000981608	0.000154991	0.00247985	41288.6	0.0350833	0.0355478
FAM123C	6	2:131519731:C:T;2:131520045:C:G;2:131520945:C:G;2:131522007:G:A;2:131522065:G:A;2:131522142:C:T	0.00498155	0.000154991	0.0282083	128700	0.0351781	0.035208
COL9A1	7	6:70964697:C:T;6:70965044:T:A;6:70972993:T:C;6:70983760:C:T;6:70990715:C:T;6:70990717:G:A;6:71011736:G:A	0.00281305	0.000154991	0.00884199	65578.7	0.0352538	0.0368621
IGFL1	2	19:46733560:T:G;19:46733750:C:T	0.0034098	0.000154991	0.0066646	49514	0.0352968	0.0352892
PINX1	6	8:10622930:T:C;8:10622935:C:G;8:10623135:C:T;8:10623254:C:A;8:10623423:C:T;8:10690474:T:G	0.00330647	0.000154991	0.0119343	66028.9	0.0353347	0.0359201
PCDHA10	4	5:140236189:G:C;5:140358559:G:A;5:140362125:C:G;5:140389500:C:T	0.00213374	0.000619963	0.0034098	76597.9	0.0353472	0.0353553
PRSS58	4	7:141952367:A:C;7:141952371:C:T;7:141952420:C:T;7:141955070:C:T	0.00120144	0.000309981	0.00185989	40290.7	0.0354598	0.0357512
TMEM86A	2	11:18723210:C:T;11:18723477:T:C	0.0108493	0.000154991	0.0215437	135816	0.0354602	0.0354592
CTNNA1	3	5:138147939:C:T;5:138160400:A:G;5:138221908:G:A	0.000774986	0.000309981	0.0017049	30715.6	0.0354727	0.0364549
RHOT1	1	17:30535204:A:G	0.00201488	0.00201488	0.00201488	32506.1	0.0355666	0.0355589
USP43	10	17:9559847:A:C;17:9596450:G:A;17:9604888:G:A;17:9613339:G:A;17:9631418:C:G;17:9631505:C:T;17:9631730:C:T;17:9631745:C:A;17:9632032:G:T;17:9632146:G:A	0.00188841	0.000154991	0.00743955	151718	0.0356192	0.0372734
ARHGEF16	5	1:3380057:G:A;1:3389757:A:G;1:3394533:G:A;1:3395171:C:A;1:3397062:G:A	0.0150652	0.000310366	0.0375077	234056	0.03572	0.0358144
RBFA	7	18:77797400:C:T;18:77797492:G:A;18:77798572:A:G;18:77804233:G:A;18:77805799:G:A;18:77805840:C:T;18:77805896:G:T	0.00150562	0.000154991	0.00464972	72384	0.0357407	0.0357857
SLCO2B1	9	11:74873700:G:C;11:74876889:C:T;11:74880370:G:A;11:74883559:G:A;11:74899221:C:T;11:74907582:C:T;11:74907651:G:A;11:74911311:G:A;11:74915572:C:G	0.00471861	0.000154991	0.015964	50038.3	0.0357647	0.0380493
PPAP2C	5	19:281468:G:A;19:282181:C:T;19:282274:G:A;19:287703:G:A;19:288123:C:T	0.00269684	0.000309981	0.00759454	44865.9	0.035775	0.0369675
PCP2	2	19:7696691:C:T;19:7697343:C:T	0.00150362	0.000154991	0.00285225	33374.2	0.0358532	0.0358456
ZNF213	1	16:3191331:G:A	0.0032548	0.0032548	0.0032548	44252.5	0.0358909	0.0358832
PCDHA11	4	5:140250985:C:G;5:140358559:G:A;5:140362125:C:G;5:140389500:C:T	0.00185989	0.000154991	0.0034098	76873.3	0.0359173	0.0359382
GPAT2	1	2:96689178:G:A	0.0251085	0.0251085	0.0251085	53947	0.0359564	0.0359488
TRAF2	4	9:139802567:G:A;9:139802596:A:T;9:139802625:C:T;9:139820309:G:A	0.000426224	0.000154991	0.000774954	8071.61	0.0359773	0.0359697
C8orf55	1	8:143816828:G:A	0.0110043	0.0110043	0.0110043	112348	0.0360141	0.0360065
NT5DC1	3	6:116544294:G:A;6:116558231:G:A;6:116559406:T:G	0.000878281	0.000154991	0.00216987	27092.9	0.0360589	0.0360514
MS4A14	7	11:60170398:C:T;11:60183024:A:G;11:60183189:C:T;11:60183621:G:A;11:60184277:A:C;11:60184299:C:T;11:60184467:C:T	0.0101187	0.000154991	0.0395226	209047	0.036063	0.0364861
MYLIP	6	6:16129603:T:C;6:16143363:C:T;6:16143390:A:C;6:16145315:G:A;6:16145349:C:T;6:16146902:G:A	0.00459806	0.000154991	0.0258834	77502.7	0.036066	0.0360997
MAP3K3	2	17:61735224:T:A;17:61771078:C:T	0.00108493	0.000154991	0.00201488	32957.4	0.036081	0.0361881
ZNRF4	4	19:5455543:G:C;19:5456203:C:T;19:5456253:G:A;19:5456401:G:A	0.0075558	0.000774954	0.0246435	80306.1	0.036116	0.0372176
ESRP2	3	16:68265239:G:A;16:68265776:G:A;16:68265946:C:T	0.000464972	0.000154991	0.000929944	10501.2	0.0361185	0.036111
PROZ	10	13:113813005:C:G;13:113814442:T:A;13:113824745:G:A;13:113825970:C:T;13:113825992:A:T;13:113826040:G:A;13:113826087:C:T;13:113826090:C:T;13:113826100:G:A;13:113826163:C:T	0.00606326	0.000154991	0.049752	124042	0.0361898	0.0369136
C3orf62	3	3:49308804:C:T;3:49313882:T:C;3:49313893:C:T	0.00242819	0.000309981	0.00371978	56304.3	0.0362194	0.0363712
EMR3	9	19:14736326:C:T;19:14740942:G:A;19:14743791:T:G;19:14748975:C:T;19:14749001:A:G;19:14749056:G:A;19:14749131:C:T;19:14755002:A:G;19:14755036:G:T	0.00285872	0.000154991	0.0136392	111295	0.0362247	0.0366854
LRGUK	16	7:133812220:G:A;7:133848243:G:T;7:133859327:T:C;7:133863343:C:T;7:133868568:C:T;7:133881844:A:G;7:133884008:C:T;7:133884009:G:A;7:133884023:G:C;7:133884080:C:T;7:133884081:G:A;7:133906576:A:G;7:133906599:T:A;7:133932357:T:C;7:133943037:T:C;7:133943142:G:A	0.00321606	0.000154991	0.0105394	198088	0.0362336	0.0367391
KIAA1683	25	19:18367995:T:A;19:18368186:G:A;19:18368220:G:T;19:18368681:C:T;19:18368702:C:T;19:18368748:C:T;19:18368873:C:T;19:18368882:G:A;19:18368910:C:T;19:18375346:G:A;19:18375352:G:C;19:18375531:G:A;19:18375760:G:C;19:18375783:C:T;19:18375784:G:A;19:18375916:C:T;19:18375991:G:A;19:18376509:G:A;19:18376629:T:C;19:18376713:G:A;19:18376780:T:C;19:18376825:G:A;19:18376863:C:A;19:18377536:C:T;19:18377791:T:C	0.00475517	0.000154991	0.0226286	333228	0.0362741	0.0368984
TMEM132C	11	12:128899748:G:A;12:128899853:C:T;12:128899885:G:A;12:129028624:G:A;12:129100757:C:G;12:129178435:C:T;12:129178533:C:A;12:129181946:C:T;12:129189702:C:G;12:129190266:G:A;12:129190691:A:T	0.00752469	0.000154991	0.0280533	247618	0.0363039	0.0385714
CHAF1A	9	19:4409184:C:T;19:4409511:A:G;19:4429469:G:A;19:4432123:G:A;19:4433151:G:A;19:4433253:G:A;19:4433412:A:G;19:4433466:C:T;19:4442978:A:G	0.00371978	0.000309981	0.0120893	79671.1	0.0363716	0.0374136
PLA2G4E	8	15:42278168:C:T;15:42279477:C:T;15:42281657:C:T;15:42282388:C:T;15:42289437:C:T;15:42291726:G:A;15:42292433:G:T;15:42293394:C:T	0.000658783	0.000154991	0.00123993	15693.8	0.036538	0.0371866
SOS1	4	2:39224112:T:C;2:39239286:G:T;2:39241107:G:A;2:39294873:T:C	0.00449473	0.000154991	0.00883447	96171.5	0.0365629	0.0372457
ZFP37	5	9:115805865:C:T;9:115806006:A:G;9:115811720:A:G;9:115812095:T:A;9:115812140:G:T	0.00142592	0.000154991	0.00402976	65948.4	0.0366936	0.037919
NUP43	4	6:150048232:C:T;6:150052782:C:T;6:150067126:G:A;6:150067541:T:A	0.000309981	0.000154991	0.000774954	15633	0.0366954	0.0382616
OR10A5	4	11:6867035:A:T;11:6867635:C:T;11:6867671:A:G;11:6867697:T:C	0.00317731	0.000154991	0.0110043	80212.8	0.0367226	0.0376179
ZNF544	12	19:58757770:C:T;19:58772262:A:T;19:58772321:C:A;19:58772510:A:G;19:58772579:C:G;19:58773014:C:T;19:58773129:G:T;19:58773339:G:T;19:58773384:A:T;19:58773815:C:T;19:58773876:A:G;19:58774094:C:T	0.00588277	0.000154991	0.0260384	140234	0.0367255	0.0376217
ACSF3	8	16:89167117:C:T;16:89167634:C:T;16:89178531:C:T;16:89178533:C:T;16:89180844:G:A;16:89211714:G:A;16:89220527:C:T;16:89220556:C:T	0.00232486	0.000154991	0.00588965	76540.8	0.0367379	0.0376025
IL1R1	6	2:102781253:A:C;2:102782690:T:C;2:102785064:A:G;2:102791086:C:T;2:102791994:G:A;2:102792951:A:C	0.00211821	0.000154991	0.00681959	127762	0.036822	0.0370104
ALOXE3	8	17:7999967:A:G;17:8006708:G:A;17:8012511:T:C;17:8015486:A:T;17:8015495:G:A;17:8018296:C:T;17:8018361:G:T;17:8021612:C:A	0.0021505	0.000154991	0.00743955	63866.3	0.0368523	0.0388087
OSCAR	3	19:54598604:T:G;19:54600347:C:T;19:54600361:C:T	0.0111837	0.000154991	0.0330861	74674.5	0.0368655	0.0368804
PSMD11	1	17:30801826:G:A	0.000309981	0.000309981	0.000309981	5360.57	0.0369031	0.0368952
TTI1	5	20:36624780:C:T;20:36640870:C:T;20:36640975:A:G;20:36641366:C:T;20:36641735:C:T	0.0101984	0.000464972	0.033013	99332.1	0.0369098	0.0379951
CNTN6	9	3:1320181:C:G;3:1320187:T:C;3:1363480:G:A;3:1363500:G:A;3:1369171:A:G;3:1414075:A:C;3:1424693:C:T;3:1425055:C:T;3:1427461:A:G	0.00168768	0.000154991	0.00867948	71701.2	0.0369691	0.0373661
PSTPIP1	8	15:77310863:C:T;15:77323535:A:C;15:77324670:G:C;15:77324693:G:A;15:77325272:C:T;15:77329417:A:G;15:77329479:C:T;15:77329487:C:A	0.00137554	0.000154991	0.00619963	66619.1	0.0369986	0.0388807
LRRK1	19	15:101464847:A:G;15:101523881:A:G;15:101529012:A:G;15:101529511:A:G;15:101551007:C:A;15:101552312:G:A;15:101561275:C:T;15:101562626:C:T;15:101565029:G:A;15:101567912:G:A;15:101569374:C:T;15:101593219:G:A;15:101605746:G:A;15:101605963:G:A;15:101606029:C:A;15:101606082:G:A;15:101606190:C:T;15:101608958:G:A;15:101609009:G:A	0.00332822	0.000154991	0.0127092	177837	0.037092	0.0380176
TGM5	8	15:43527819:T:C;15:43527871:C:T;15:43544969:C:T;15:43545096:G:C;15:43552349:C:A;15:43552360:G:A;15:43552372:C:T;15:43552663:G:T	0.00308044	0.000154991	0.0141042	71638.7	0.0371241	0.0379199
MLLT10	4	10:21906135:A:G;10:22015236:A:G;10:22015240:C:T;10:22019855:G:A	0.00135617	0.000154991	0.00278983	29363.2	0.0371306	0.0383431
NUP188	13	9:131718657:A:G;9:131730804:G:A;9:131745252:T:C;9:131760464:G:A;9:131762021:G:T;9:131763938:G:A;9:131764000:A:G;9:131765109:C:G;9:131765214:C:T;9:131767678:G:A;9:131767806:T:G;9:131768577:G:A;9:131768941:G:A	0.002003	0.000154991	0.00805952	93615.1	0.0372258	0.0379512
NEBL	10	10:21074832:G:A;10:21097546:G:A;10:21101734:T:C;10:21102870:T:C;10:21106620:A:G;10:21112137:A:T;10:21112145:T:G;10:21129704:G:C;10:21158728:C:T;10:21178852:C:G	0.00384377	0.000154991	0.0218537	109271	0.0372486	0.038235
UBIAD1	1	1:11333812:C:T	0.017204	0.017204	0.017204	90458.1	0.0372986	0.0372909
DHX58	4	17:40254324:G:C;17:40255743:T:C;17:40257055:T:C;17:40263464:G:A	0.0187173	0.000154991	0.0463422	37955.8	0.0373443	0.0385
SBF1	12	22:50885623:G:A;22:50885863:C:T;22:50893514:C:T;22:50895067:T:C;22:50895085:G:A;22:50897911:C:T;22:50898793:C:T;22:50898827:G:A;22:50900263:C:T;22:50903253:T:C;22:50903280:C:T;22:50904608:C:T	0.00090412	0.000154991	0.00542467	52086	0.0373556	0.0378003
CLEC2D	4	12:9845709:A:G;12:9847364:T:C;12:9847448:C:T;12:9847463:A:G	0.000697458	0.000154991	0.00139492	31483.8	0.0373772	0.0382727
RRP8	7	11:6622162:C:T;11:6622185:G:C;11:6622218:G:A;11:6622241:C:T;11:6622451:C:T;11:6622724:C:T;11:6623433:G:A	0.00631034	0.000309981	0.0313081	66847.5	0.0374584	0.0375242
CARD11	7	7:2951925:C:T;7:2953020:G:A;7:2962848:G:A;7:2969649:T:G;7:2969689:T:G;7:2974232:A:C;7:2983958:T:C	0.000819237	0.000154991	0.00278983	20339.5	0.0374703	0.0383896
TNFRSF18	5	1:1139287:G:A;1:1139308:G:A;1:1139498:C:T;1:1140855:C:T;1:1141776:C:T	0.00373231	0.000154991	0.00799087	36519.4	0.0374938	0.0376842
ISLR2	3	15:74425505:C:T;15:74426069:C:T;15:74426270:C:A	0.00516639	0.000310078	0.0144141	125011	0.0375069	0.0377001
PADI3	12	1:17586159:G:A;1:17588689:T:A;1:17592187:G:A;1:17593215:G:A;1:17593232:C:T;1:17596817:C:T;1:17601163:C:T;1:17601263:T:C;1:17603075:C:T;1:17609392:C:A;1:17609491:C:T;1:17609560:A:C	0.00198934	0.000154991	0.00573466	90088.4	0.0375286	0.038999
FMO4	5	1:171300853:G:A;1:171301882:T:A;1:171303810:C:T;1:171303818:G:C;1:171310775:A:G	0.00127092	0.000154991	0.00418475	70664.8	0.037556	0.0388095
GCNT1	4	9:79117770:C:G;9:79117871:C:T;9:79118400:C:T;9:79118475:G:A	0.00825325	0.000154991	0.0182889	99898.4	0.037586	0.037605
AP1AR	2	4:113186198:C:T;4:113187818:A:G	0.00263484	0.000464972	0.00480471	66533.7	0.0376149	0.0377206
ITIH1	12	3:52812368:G:A;3:52812960:C:T;3:52817130:C:A;3:52817256:C:T;3:52818419:G:C;3:52820450:G:A;3:52821210:C:T;3:52823743:C:T;3:52824845:G:A;3:52824868:C:T;3:52824920:G:A;3:52825833:A:G	0.000632879	0.000154991	0.00232486	67421.9	0.0377375	0.0384195
FURIN	8	15:91419098:C:T;15:91419548:C:T;15:91420169:C:T;15:91420368:C:A;15:91422984:C:T;15:91423337:C:T;15:91424905:G:A;15:91424957:G:A	0.00247985	0.000619963	0.00433974	148406	0.0378339	0.0381669
TCEB3	10	1:24077390:C:T;1:24077391:G:A;1:24077853:G:A;1:24077943:C:T;1:24077957:A:G;1:24078234:T:C;1:24078372:C:T;1:24080617:A:C;1:24082402:G:A;1:24082466:G:A	0.00216987	0.000154991	0.00681959	95154.9	0.0379184	0.0381448
KIAA0232	10	4:6826228:C:G;4:6863742:A:G;4:6863846:A:T;4:6863866:A:G;4:6864048:T:A;4:6864162:C:A;4:6864556:A:C;4:6864815:G:T;4:6865521:C:T;4:6882580:C:T	0.00413825	0.000154991	0.0373528	109253	0.0379727	0.0384254
PPM1K	2	4:89183809:T:C;4:89189930:T:C	0.000387477	0.000309981	0.000464972	10161.2	0.0380059	0.0385758
C2orf88	1	2:191064591:G:A	0.000464972	0.000464972	0.000464972	7880.31	0.0380616	0.0380538
LRRK2	15	12:40629436:T:C;12:40653340:C:T;12:40677813:G:T;12:40702283:G:A;12:40702420:A:G;12:40702947:C:T;12:40707778:G:A;12:40707861:C:T;12:40713899:T:C;12:40715839:C:T;12:40740686:A:G;12:40745525:A:G;12:40753147:C:T;12:40757242:C:T;12:40760847:G:A	0.006004	0.000154991	0.0286733	282286	0.0380995	0.0388214
SLC35B3	5	6:8413836:C:G;6:8417198:G:T;6:8417687:A:G;6:8428266:A:G;6:8430374:G:A	0.00185989	0.000309981	0.00449473	89266.1	0.0381058	0.0390441
CLPS	3	6:35762937:G:A;6:35763551:C:T;6:35765043:A:G	0.00852449	0.00154991	0.0139492	58230.4	0.0381557	0.0394187
SPATA20	6	17:48625667:A:G;17:48625679:C:T;17:48628160:A:G;17:48629000:C:G;17:48631777:G:A;17:48632884:G:C	0.00436568	0.000154991	0.0237136	92716.6	0.0383032	0.0384419
C8orf31	2	8:144126154:G:A;8:144126187:G:A	0.000852449	0.000774954	0.000929944	16048.6	0.0383086	0.0387556
PARP4	12	13:25009125:G:A;13:25009288:C:T;13:25027745:T:C;13:25027774:G:A;13:25030615:C:A;13:25034237:T:G;13:25052289:G:A;13:25052376:C:A;13:25064916:G:T;13:25066593:A:G;13:25068800:A:G;13:25072298:G:A	0.00182114	0.000154991	0.00805952	54614.7	0.038342	0.0402229
AQP7	2	9:33385786:C:G;9:33401245:C:T	0.000387477	0.000154991	0.000619963	6193.96	0.0383814	0.0394925
CATSPERG	12	19:38850153:G:T;19:38852346:A:G;19:38852357:T:G;19:38853067:A:G;19:38857811:C:T;19:38858394:C:T;19:38858395:G:A;19:38858711:C:T;19:38858761:G:A;19:38861208:G:A;19:38861362:T:C;19:38861397:C:T	0.00224737	0.000154991	0.0187539	84109.2	0.0383932	0.039776
ZNF519	6	18:14104957:G:A;18:14105436:C:A;18:14105473:C:G;18:14106169:A:G;18:14106187:C:T;18:14106385:C:G	0.00131742	0.000309981	0.0034098	24521.9	0.0384199	0.0388015
OR5AP2	5	11:56409209:G:A;11:56409276:T:G;11:56409306:C:A;11:56409533:C:T;11:56409669:C:T	0.00105394	0.000309981	0.00294482	16933.2	0.0384433	0.0388661
KCNT2	2	1:196295914:C:G;1:196303055:G:A	0.00193738	0.000774954	0.00309981	35342.1	0.0384677	0.0395671
PDZRN3	6	3:73432565:G:A;3:73433112:T:C;3:73433431:C:G;3:73433730:C:T;3:73439024:G:C;3:73450146:T:C	0.00216987	0.000154991	0.00805952	115332	0.0384782	0.0406212
HSPG2	61	1:22149897:G:A;1:22149967:C:T;1:22150130:C:T;1:22150627:C:G;1:22150639:C:T;1:22150671:C:T;1:22154901:G:A;1:22155345:G:A;1:22155353:G:A;1:22155455:C:A;1:22156041:C:T;1:22157788:C:T;1:22158219:C:T;1:22159779:G:A;1:22159784:G:A;1:22160001:C:T;1:22161190:C:T;1:22161394:C:T;1:22163370:C:T;1:22163436:G:A;1:22165963:T:C;1:22166034:G:A;1:22166460:C:G;1:22167631:C:T;1:22167695:C:T;1:22168125:C:T;1:2216927…	0.00337867	0.000154991	0.032858	502034	0.038491	0.0414829
USP29	8	19:57640185:A:G;19:57641440:C:G;19:57641799:G:A;19:57642394:T:C;19:57642409:C:A;19:57642413:C:A;19:57642610:A:G;19:57642739:G:A	0.00501785	0.000620155	0.0226286	92303	0.0384919	0.0391902
FEN1	2	11:61563610:C:G;11:61563639:C:T	0.000542467	0.000154991	0.000929944	16009.8	0.0385405	0.0390154
TTC32	2	2:20096846:C:G;2:20101492:C:T	0.000310029	0.000155087	0.000464972	7834.46	0.0386261	0.0386182
ZNF783	3	7:148963447:A:G;7:148963481:A:G;7:148979060:C:T	0.000723338	0.000154991	0.00185989	30444.6	0.0387223	0.0390081
CRAMP1L	7	16:1675986:G:T;16:1705879:G:A;16:1706275:C:T;16:1709935:G:A;16:1709945:C:T;16:1718110:C:T;16:1720713:T:C	0.00302724	0.000154991	0.0102294	110443	0.0387778	0.0393698
TBC1D15	2	12:72291696:G:T;12:72316962:T:A	0.00100744	0.000619963	0.00139492	26025.7	0.0388638	0.0400932
GMNN	4	6:24780892:A:C;6:24781719:G:C;6:24781735:C:T;6:24784712:G:A	0.011818	0.000154991	0.034098	132825	0.0388706	0.0399713
FAM200A	3	7:99145268:G:T;7:99145422:C:T;7:99145678:C:G	0.00397809	0.000464972	0.0106944	35764.4	0.0388856	0.0401612
CPNE7	5	16:89644001:T:C;16:89645368:C:G;16:89655120:G:A;16:89655164:G:A;16:89657660:A:G	0.0108493	0.000154991	0.049287	19757.7	0.0389073	0.0388996
MYH11	12	16:15797967:T:A;16:15802687:G:C;16:15814100:T:G;16:15814883:C:T;16:15815335:T:C;16:15818143:C:T;16:15818647:G:C;16:15820797:T:G;16:15834012:C:A;16:15844048:G:A;16:15872688:G:A;16:15931893:T:G	0.00145952	0.000154991	0.0049597	134011	0.0389313	0.0399244
TKT	7	3:53263383:A:G;3:53265467:T:A;3:53265510:G:T;3:53267183:C:T;3:53269028:G:T;3:53269087:T:C;3:53274310:C:T	0.00263484	0.000309981	0.00821451	67570.3	0.0389411	0.0397355
NLRP6	5	11:281692:G:C;11:284477:T:C;11:284503:C:T;11:284563:G:A;11:285263:G:A	0.00244999	0.000154991	0.00557967	32324.4	0.038956	0.0389483
CCDC106	2	19:56160797:G:A;19:56160801:T:C	0.0034098	0.000929944	0.00588965	23937.2	0.0390068	0.0389991
ATG2B	21	14:96752219:G:A;14:96756034:G:C;14:96756058:G:C;14:96756094:T:C;14:96761321:A:G;14:96761445:T:C;14:96770893:T:C;14:96771953:G:A;14:96772059:T:A;14:96777536:A:G;14:96781513:G:A;14:96781800:T:C;14:96781918:T:C;14:96782965:T:C;14:96784164:G:A;14:96788476:T:G;14:96795838:G:A;14:96798680:G:A;14:96798840:C:T;14:96798903:G:A;14:96800027:C:T	0.00144658	0.000154991	0.00821451	205887	0.0390444	0.0402832
SLC10A5	5	8:82606244:A:G;8:82606322:G:C;8:82606468:A:G;8:82607027:A:G;8:82607068:C:G	0.00849349	0.000464972	0.0260384	198102	0.0390718	0.0392382
SERAC1	3	6:158567861:G:A;6:158571611:A:T;6:158579307:A:G	0.00537625	0.000154991	0.0156638	5251.4	0.0390743	0.0390665
INSC	13	11:15134023:G:A;11:15170743:G:A;11:15197354:G:A;11:15197442:G:T;11:15197468:C:T;11:15198685:C:T;11:15199912:G:T;11:15243047:G:A;11:15247284:C:A;11:15247307:C:A;11:15247313:G:A;11:15257166:A:G;11:15260471:A:G	0.00464972	0.000154991	0.0464972	155495	0.0391093	0.0397004
RNASE11	4	14:21052249:G:A;14:21052270:G:A;14:21052474:T:C;14:21052532:C:G	0.000619963	0.000154991	0.00108493	26535.9	0.0392056	0.0401725
UROD	4	1:45479353:C:T;1:45479431:C:T;1:45480232:T:A;1:45481018:G:A	0.00306107	0.000154991	0.0102294	76825.1	0.0392057	0.0405277
FAM111B	5	11:58891658:G:T;11:58892090:C:T;11:58892246:T:G;11:58893189:A:G;11:58893483:C:T	0.00148791	0.000154991	0.00526968	78518.6	0.0392131	0.0406163
CLCNKA	3	1:16349137:G:A;1:16354556:C:T;1:16354581:C:T	0.0083695	0.000154991	0.0244885	61501.3	0.0392168	0.039209
TPI1	4	12:6976669:T:G;12:6976702:C:G;12:6976720:G:A;12:6978545:G:T	0.00065871	0.000154991	0.00108493	10828.6	0.039275	0.0401874
WDR66	15	12:122359396:G:A;12:122359542:G:T;12:122361711:C:T;12:122372183:G:A;12:122380513:G:A;12:122380838:C:T;12:122386948:G:A;12:122386966:G:T;12:122396362:C:T;12:122396990:T:C;12:122404946:C:T;12:122413196:T:C;12:122439428:G:T;12:122439451:T:C;12:122441613:C:A	0.0114176	0.000154991	0.0441723	319564	0.0393036	0.0396079
CHST13	2	3:126255166:C:G;3:126261332:C:T	0.000697458	0.000464972	0.000929944	2544.18	0.0393158	0.0393078
DST	47	6:56323828:T:C;6:56328406:G:A;6:56342280:T:C;6:56351972:G:C;6:56357844:T:C;6:56366402:C:G;6:56366410:T:C;6:56380391:G:A;6:56417095:T:A;6:56417688:G:A;6:56418281:A:T;6:56420158:C:T;6:56434712:G:T;6:56437021:A:G;6:56437738:A:G;6:56437826:T:C;6:56457044:T:C;6:56457152:T:C;6:56458507:C:T;6:56462690:T:A;6:56463371:G:T;6:56479215:T:A;6:56480500:T:C;6:56481130:C:T;6:56481397:T:C;6:56481864:G:A;6:5648290…	0.00431336	0.000154991	0.0373528	343455	0.0393639	0.0416643
PCDHB11	8	5:140579453:G:A;5:140579514:T:A;5:140579537:G:A;5:140579574:A:G;5:140579834:G:A;5:140580234:A:G;5:140580548:T:C;5:140580692:C:G	0.00517281	0.000154991	0.0203038	201514	0.0393646	0.039532
RIC3	5	11:8132421:C:T;11:8148287:C:A;11:8159843:G:A;11:8159884:C:G;11:8190463:T:C	0.0125816	0.00199658	0.032703	99993.6	0.039384	0.03966
OR4D6	10	11:59224464:G:C;11:59224495:G:A;11:59224738:T:C;11:59224765:A:C;11:59224923:C:T;11:59225062:G:T;11:59225131:G:T;11:59225187:G:A;11:59225212:G:A;11:59225347:T:G	0.00798202	0.000154991	0.0410725	127285	0.0394323	0.0403621
SGIP1	6	1:67091560:G:C;1:67109277:G:C;1:67147696:C:T;1:67148026:C:T;1:67199543:G:A;1:67205174:G:A	0.00847282	0.000154991	0.0486671	27609.4	0.0395155	0.0418992
SGK2	2	20:42196593:A:G;20:42208627:C:T	0.00224737	0.000774954	0.00371978	11069.2	0.039525	0.0395171
MBTD1	1	17:49270355:C:T	0.00108493	0.00108493	0.00108493	17558.3	0.0395793	0.0395713
CPA3	9	3:148583153:G:T;3:148596462:A:C;3:148597602:G:T;3:148601439:G:C;3:148601469:C:T;3:148601571:C:T;3:148603899:G:A;3:148603920:G:A;3:148614472:A:C	0.00313426	0.000154991	0.0154991	107649	0.0396868	0.0409856
POGLUT1	3	3:119196201:G:A;3:119198989:G:A;3:119204198:A:G	0.00258318	0.000154991	0.00681959	39629.7	0.0397068	0.0401116
SLK	8	10:105762909:C:G;10:105762972:T:C;10:105763178:A:C;10:105763272:C:T;10:105765430:G:A;10:105770582:T:G;10:105781447:C:G;10:105781457:A:C	0.00418475	0.000154991	0.0127092	214958	0.0397285	0.0404015
CASKIN2	12	17:73497583:C:A;17:73497866:C:T;17:73498651:C:T;17:73498652:G:A;17:73499045:G:A;17:73500355:G:A;17:73500515:G:A;17:73500672:A:C;17:73500931:C:T;17:73500973:G:C;17:73501078:T:C;17:73501997:A:G	0.00529553	0.000154991	0.0483571	156216	0.0397314	0.0407193
LRWD1	9	7:102108170:G:A;7:102108235:A:C;7:102108542:G:A;7:102108624:A:C;7:102108740:C:G;7:102112705:G:T;7:102113177:G:A;7:102113226:C:T;7:102113373:G:C	0.00513191	0.000309981	0.032703	173403	0.039735	0.0405168
ADAMTS13	15	9:136291338:G:C;9:136297737:C:G;9:136298777:C:T;9:136303472:C:A;9:136305552:G:A;9:136307527:G:A;9:136310895:G:A;9:136313842:C:T;9:136314986:G:A;9:136319670:C:T;9:136320444:G:A;9:136320602:C:T;9:136320698:G:A;9:136321299:C:T;9:136323080:C:T	0.000547752	0.000154991	0.00263648	42252.7	0.0397375	0.0426753
TBX5	5	12:114803954:G:A;12:114804125:C:T;12:114804165:C:T;12:114837349:C:A;12:114837364:T:C	0.00415375	0.000929944	0.00898946	162225	0.0398329	0.0402592
LTN1	7	21:30308902:G:A;21:30330724:A:C;21:30330783:T:C;21:30331935:G:A;21:30342933:C:A;21:30342992:G:A;21:30343003:C:T	0.00168276	0.000464972	0.00387477	85895.7	0.039833	0.0417354
ERRFI1	5	1:8073398:C:T;1:8073700:G:A;1:8073919:C:T;1:8074334:C:T;1:8075618:T:C	0.00449473	0.000309981	0.0198388	72775.2	0.0398596	0.0400564
C19orf12	4	19:30193632:T:C;19:30193654:T:C;19:30193732:C:T;19:30199200:C:T	0.00123993	0.000154991	0.00371978	13935.5	0.0399326	0.040562
KRTAP10-8	4	21:46032083:T:A;21:46032087:G:A;21:46032373:G:A;21:46032411:G:T	0.00290608	0.000154991	0.00929944	109133	0.0399898	0.040995
SH3BP2	9	4:2824764:G:A;4:2826399:A:G;4:2828992:C:T;4:2831570:G:A;4:2831774:G:A;4:2833299:C:T;4:2833665:T:C;4:2834080:C:T;4:2835541:G:A	0.0023593	0.000154991	0.0114693	159958	0.0400422	0.041668
HOXC10	4	12:54379242:A:C;12:54379335:T:G;12:54379510:C:G;12:54379678:A:G	0.000426224	0.000154991	0.000619963	8735.22	0.0400746	0.0405319
SLC16A6	1	17:66270179:C:T	0.00371978	0.00371978	0.00371978	47830.8	0.0401673	0.0401594
CCDC57	6	17:80085648:C:G;17:80129601:C:T;17:80130595:G:A;17:80151859:G:A;17:80151925:C:G;17:80159424:G:A	0.00307398	0.000154991	0.0154991	75672.7	0.0401937	0.0414049
ZC3HAV1	4	7:138749736:G:A;7:138764741:T:G;7:138764803:C:T;7:138768676:G:A	0.00201488	0.000154991	0.00418475	79446.6	0.0402067	0.0404729
C14orf37	7	14:58471822:T:C;14:58598373:G:A;14:58599847:C:A;14:58604866:A:G;14:58605072:C:G;14:58605197:G:C;14:58605734:T:C	0.00542467	0.000154991	0.0213887	204728	0.040271	0.0408652
TMPO	11	12:98926721:C:T;12:98926748:T:G;12:98926912:T:G;12:98926985:C:G;12:98927281:A:G;12:98927312:C:T;12:98927469:G:C;12:98927992:C:T;12:98928103:C:T;12:98938242:G:A;12:98938295:G:C	0.00205715	0.000154991	0.0141042	162976	0.0402792	0.0427279
URM1	1	9:131150175:G:A	0.000154991	0.000154991	0.000154991	2608.01	0.0403372	0.0403294
ELF1	7	13:41507769:G:A;13:41508049:A:G;13:41515118:C:T;13:41515162:C:T;13:41515265:A:C;13:41515324:C:T;13:41533077:C:T	0.00318838	0.000309981	0.0148791	44344.2	0.0403596	0.0432105
PTH2R	8	2:209271796:G:A;2:209302328:C:A;2:209307104:C:T;2:209308116:G:A;2:209308236:G:T;2:209345820:C:T;2:209358271:A:G;2:209358383:G:T	0.00478534	0.000154991	0.0181339	214472	0.0405288	0.0412358
OXCT2	1	1:40235561:G:A	0.000929944	0.000929944	0.000929944	2508.71	0.0407042	0.0406963
ETV6	2	12:12006412:G:A;12:12022496:T:C	0.0033323	0.00139492	0.00526968	75140	0.0408624	0.0420707
PCDH12	19	5:141325097:G:A;5:141325147:C:G;5:141325250:G:A;5:141325280:A:G;5:141329059:T:G;5:141334838:C:T;5:141335043:C:T;5:141335085:C:T;5:141335417:A:G;5:141335594:A:G;5:141335682:C:T;5:141335964:G:A;5:141336235:G:T;5:141336318:G:A;5:141336567:T:C;5:141336590:T:C;5:141336635:G:A;5:141337177:G:C;5:141337265:T:C	0.00348321	0.000154991	0.0230936	295474	0.0408818	0.0415768
P2RX1	2	17:3802253:C:T;17:3808223:C:T	0.000309981	0.000309981	0.000309981	7872.36	0.0409875	0.0409766
ENPP1	8	6:132190629:T:C;6:132198206:T:C;6:132206079:C:T;6:132206089:A:G;6:132206095:C:A;6:132206139:G:A;6:132211497:C:T;6:132211530:G:C	0.00587027	0.000154991	0.0371978	148893	0.0410533	0.0419803
COG1	7	17:71189266:G:C;17:71193460:C:A;17:71196139:C:T;17:71196817:A:C;17:71197678:G:A;17:71199772:C:T;17:71203342:A:G	0.00402976	0.000154991	0.0151891	73235.2	0.0411253	0.0417113
MASP2	7	1:11087121:T:C;1:11087687:C:T;1:11090840:C:T;1:11090885:G:A;1:11090897:A:G;1:11102940:G:A;1:11106673:G:A	0.00376406	0.000154991	0.0176689	150333	0.0411943	0.0432038
TSNARE1	11	8:143396417:G:A;8:143396446:C:T;8:143399918:C:T;8:143412313:C:T;8:143425354:C:T;8:143425506:C:T;8:143425738:G:A;8:143425822:C:A;8:143427179:G:A;8:143436006:T:C;8:143436063:C:T	0.00397819	0.000154991	0.020251	87175.2	0.0411962	0.0423889
OR51L1	6	11:5020241:T:C;11:5020876:C:G;11:5020933:A:T;11:5020948:C:T;11:5021116:C:T;11:5021117:G:C	0.00364323	0.000154991	0.0182946	60209	0.0412231	0.0422421
RIN2	10	20:19915770:G:A;20:19937312:G:A;20:19937376:C:A;20:19941419:C:T;20:19951549:G:A;20:19955466:A:T;20:19955673:C:G;20:19955714:C:T;20:19956311:G:A;20:19970853:G:A	0.00740856	0.000154991	0.0263484	207286	0.0412362	0.0426824
C17orf60	1	17:62461656:C:A	0.00309981	0.00309981	0.00309981	20115.2	0.04129	0.0412817
C5orf48	1	5:125968245:G:A	0.000154991	0.000154991	0.000154991	2581.09	0.0413836	0.0413753
TSPAN18	1	11:44950703:A:G	0.00790453	0.00790453	0.00790453	12410.3	0.041396	0.0413877
CDK6	2	7:92244486:T:A;7:92404051:C:T	0.00154991	0.00108493	0.00201488	37440.6	0.041415	0.0424283
CENPW	1	6:126667415:C:T	0.00433974	0.00433974	0.00433974	27240.5	0.0414953	0.041487
ANKHD1	4	5:139818160:G:A;5:139876662:T:G;5:139905844:G:A;5:139917800:A:G	0.0049597	0.000154991	0.0175139	54235.7	0.0417095	0.042643
ANKHD1-EIF4EBP3	4	5:139818160:G:A;5:139876662:T:G;5:139905844:G:A;5:139917800:A:G	0.0049597	0.000154991	0.0175139	54235.7	0.0417095	0.042643
MCCD1	3	6:31496834:C:T;6:31496921:A:G;6:31496949:C:T	0.0156024	0.00216987	0.0283633	190757	0.041711	0.0420172
DYNC2H1	37	11:102988506:G:A;11:102991183:C:T;11:102991668:C:A;11:102992107:G:A;11:102992224:A:C;11:103019260:G:A;11:103019336:G:A;11:103024105:G:A;11:103024116:C:G;11:103025296:G:T;11:103026168:C:A;11:103027166:G:A;11:103039637:C:A;11:103043949:A:G;11:103044867:G:A;11:103046984:G:A;11:103048457:A:G;11:103049922:T:A;11:103062861:A:G;11:103070158:A:G;11:103074487:T:G;11:103075604:T:C;11:103086537:A:C;11:10309…	0.00181382	0.000154991	0.0141042	262840	0.0417199	0.0444635
DENND2D	3	1:111740585:T:C;1:111741349:G:A;1:111743036:G:A	0.000671626	0.000154991	0.0017049	27510.7	0.0417567	0.0421275
RAI14	5	5:34757629:T:G;5:34812039:C:G;5:34823556:C:G;5:34823604:G:A;5:34824108:G:A	0.00136392	0.000309981	0.00294482	42109	0.0417568	0.043504
SPTBN1	9	2:54853229:C:T;2:54856888:A:G;2:54858253:G:T;2:54870254:C:A;2:54877014:A:G;2:54882221:T:C;2:54886366:A:G;2:54891725:G:A;2:54895570:C:T	0.00244541	0.000309981	0.0141042	90892.7	0.0417726	0.0440714
C10orf120	3	10:124457422:G:T;10:124457686:G:A;10:124457969:C:G	0.000413309	0.000309981	0.000619963	13882.7	0.0418362	0.0434198
KIAA0090	6	1:19557912:G:A;1:19564614:T:C;1:19566340:G:A;1:19566858:G:A;1:19566860:G:C;1:19577943:C:T	0.000335813	0.000154991	0.000464972	17934.2	0.0419383	0.0424544
RASSF5	2	1:206681383:C:T;1:206711608:G:A	0.000310078	0.000309981	0.000310174	7804.13	0.0420032	0.041992
SCRIB	13	8:144873405:T:A;8:144875168:G:A;8:144875184:C:T;8:144877618:C:T;8:144877654:T:G;8:144877658:C:T;8:144885597:G:C;8:144886217:T:G;8:144886809:C:T;8:144892719:C:G;8:144892984:C:T;8:144895820:C:T;8:144896066:T:G	0.00766725	0.000154991	0.0482031	117460	0.042018	0.0442681
IMP4	5	2:131103210:G:A;2:131103254:G:A;2:131103376:C:T;2:131103419:G:A;2:131103937:A:G	0.000278983	0.000154991	0.000619963	7530.78	0.0420263	0.0420185
SPINT2	4	19:38774311:A:G;19:38778569:C:T;19:38782485:G:C;19:38782585:G:A	0.0119732	0.000309981	0.0437074	50206.3	0.0420303	0.0424725
MRPS10	4	6:42176074:G:A;6:42176643:A:C;6:42179649:T:C;6:42185562:G:A	0.000387477	0.000154991	0.000619963	7527.46	0.0420342	0.0420264
EPDR1	2	7:37960781:C:G;7:37988534:C:T	0.000619963	0.000309981	0.000929944	5097.52	0.0420621	0.0420543
ZNF607	5	19:38189050:C:T;19:38189150:A:C;19:38189545:C:T;19:38189555:T:C;19:38189627:T:C	0.00244885	0.000154991	0.00960942	19394.8	0.0420692	0.0420614
SYT6	7	1:114640393:C:T;1:114680218:G:A;1:114680396:G:T;1:114680442:C:T;1:114682286:G:A;1:114682424:G:A;1:114682445:G:A	0.00166061	0.000309981	0.00418475	98247.1	0.0420777	0.0432986
IFNAR1	7	21:34713388:A:G;21:34713412:G:A;21:34713474:C:T;21:34721474:C:T;21:34721524:C:T;21:34721782:C:T;21:34721817:A:G	0.000420717	0.000154991	0.000620155	18757.8	0.0421371	0.0428899
DYNC1LI2	1	16:66757678:T:C	0.000309981	0.000309981	0.000309981	5092.86	0.0421456	0.0421377
RAG2	8	11:36614203:G:A;11:36614215:T:C;11:36614328:C:T;11:36614521:C:G;11:36614561:G:T;11:36614810:C:A;11:36614841:T:C;11:36615697:C:T	0.00284795	0.000154991	0.0134842	161181	0.0422138	0.043582
ATG7	9	3:11348425:C:A;3:11354815:A:G;3:11382205:A:C;3:11389387:G:A;3:11389484:G:A;3:11389502:C:T;3:11400019:T:C;3:11400085:A:G;3:11402163:G:A	0.00566577	0.000154991	0.0482021	55056.4	0.0422244	0.0438584
ASB16	6	17:42248296:G:A;17:42254204:A:G;17:42254236:G:A;17:42254255:C:T;17:42255670:G:T;17:42255705:C:A	0.0100186	0.000154991	0.0244885	250679	0.0422488	0.0426609
WDR12	2	2:203749009:A:C;2:203772630:C:T	0.00108493	0.000154991	0.00201488	5704.92	0.0423491	0.0434405
TEX14	10	17:56638900:G:A;17:56676322:T:C;17:56679798:A:G;17:56679826:C:T;17:56679933:C:T;17:56690784:G:A;17:56692633:G:A;17:56693594:G:C;17:56693677:G:T;17:56699018:C:T	0.00590515	0.000154991	0.0455673	60165	0.0423524	0.043683
NMUR1	5	2:232392957:G:A;2:232393124:C:T;2:232393202:T:C;2:232393323:G:A;2:232393473:G:A	0.00173621	0.000464972	0.00511628	11794.3	0.0424056	0.043614
OR6C76	2	12:55820104:G:A;12:55820927:C:T	0.000464972	0.000309981	0.000619963	6021.27	0.0424956	0.0437596
NCBP1	4	9:100405634:G:A;9:100409817:G:T;9:100418331:C:T;9:100431908:C:G	0.00685834	0.000154991	0.0221637	65886.9	0.0425311	0.0443324
DIP2C	5	10:327162:C:T;10:390962:G:A;10:390983:G:A;10:394615:G:A;10:410501:C:T	0.000681959	0.000154991	0.00263484	39475.4	0.0425312	0.0427111
TRPV4	5	12:110221524:C:T;12:110221544:T:C;12:110230597:C:T;12:110232247:G:A;12:110252450:G:A	0.00409175	0.000154991	0.0102294	154769	0.042651	0.0431634
NFASC	14	1:204923406:C:A;1:204923497:C:T;1:204924020:C:T;1:204943936:C:T;1:204944417:G:A;1:204948583:G:A;1:204950996:G:A;1:204951013:G:A;1:204951061:G:A;1:204956575:C:T;1:204957926:C:T;1:204957932:A:G;1:204966402:A:G;1:204978777:G:A	0.00116243	0.000154991	0.00573466	72967.3	0.0426865	0.0441451
FHOD3	13	18:34156497:A:G;18:34174816:G:A;18:34261473:G:A;18:34261475:C:T;18:34261511:C:T;18:34273208:C:G;18:34289081:G:A;18:34289142:A:G;18:34289285:G:T;18:34298074:A:G;18:34298542:G:A;18:34320704:G:A;18:34349252:G:C	0.00764223	0.000154991	0.0454123	289970	0.0428345	0.0438012
PATL1	3	11:59405867:C:T;11:59421532:T:C;11:59423150:G:A	0.00490804	0.000309981	0.0127092	73499.8	0.0429008	0.044309
DEFB132	6	20:239724:C:T;20:239757:G:T;20:239873:G:A;20:239936:G:A;20:239937:T:C;20:239946:A:C	0.00457223	0.000154991	0.0184439	98840.4	0.0429011	0.0445081
ANO9	7	11:418531:G:A;11:419706:T:C;11:433401:C:T;11:433417:C:T;11:433894:C:T;11:433904:C:T;11:434095:C:T	0.00460546	0.000154991	0.0291383	56973.6	0.0431664	0.0448112
LEPR	6	1:66038068:G:T;1:66067110:G:A;1:66067326:C:T;1:66075712:G:A;1:66081791:C:T;1:66083694:G:A	0.000413309	0.000154991	0.000619963	22200.4	0.0432791	0.0439684
CCT8L2	3	22:17073119:C:T;22:17073134:C:A;22:17073275:G:A	0.000206686	0.000154991	0.000310078	2537.95	0.0433483	0.0433402
TUB	7	11:8060566:G:A;11:8060574:C:T;11:8115703:G:A;11:8118874:A:G;11:8119298:A:G;11:8122059:G:A;11:8122113:A:G	0.00752965	0.000154991	0.0345736	83783.7	0.0433701	0.0439071
TSHZ3	8	19:31768243:G:A;19:31768676:G:A;19:31768945:G:A;19:31769293:T:C;19:31769366:C:T;19:31770506:C:T;19:31770527:T:C;19:31770556:G:A	0.00298357	0.000154991	0.017049	89603.6	0.0433881	0.0454547
GLIPR1L2	2	12:75785047:G:A;12:75807386:G:T	0.00224737	0.000619963	0.00387477	52583.5	0.0433995	0.0433915
DAB1	3	1:57489239:C:T;1:57528562:C:G;1:57602311:C:T	0.00299649	0.000154991	0.0083695	93069.9	0.0434314	0.0435865
FAM120AOS	1	9:96209957:T:C	0.00154991	0.00154991	0.00154991	16531.5	0.0434333	0.0434253
TMC1	7	9:75303654:G:A;9:75309539:A:C;9:75355093:C:T;9:75407159:T:C;9:75420340:G:A;9:75431068:A:G;9:75445381:A:T	0.00502613	0.000154991	0.0206138	190297	0.0434616	0.0441952
NGB	2	14:77732923:C:T;14:77735581:C:G	0.00294482	0.000464972	0.00542467	69959.3	0.0435259	0.04377
PBX4	4	19:19675769:C:A;19:19680275:C:T;19:19681084:C:T;19:19681089:G:A	0.000852449	0.000154991	0.00263484	4838.7	0.0435878	0.0436166
PER3	16	1:7844989:G:T;1:7846853:A:G;1:7848256:C:T;1:7869953:C:G;1:7869960:A:G;1:7869968:G:A;1:7870517:A:G;1:7870570:A:G;1:7879401:A:G;1:7880251:G:C;1:7887262:G:A;1:7887573:G:C;1:7889984:C:T;1:7890123:T:C;1:7890153:C:T;1:7897189:A:G	0.0014821	0.000154991	0.00697458	83231.5	0.0436533	0.046418
SPEM1	5	17:7323821:A:G;17:7323980:T:C;17:7324583:G:A;17:7324652:A:G;17:7324877:G:A	0.000960942	0.000154991	0.00185989	15565.9	0.0436996	0.0447335
MYO3A	12	10:26243804:A:C;10:26305773:C:T;10:26377331:C:T;10:26409656:A:G;10:26455090:G:A;10:26457719:G:A;10:26462731:G:A;10:26463052:C:A;10:26463073:A:G;10:26463443:C:T;10:26491895:A:T;10:26500881:C:T	0.00396518	0.000154991	0.0148791	115685	0.0437475	0.0452825
C4orf41	10	4:184585165:G:C;4:184587424:G:C;4:184600605:C:G;4:184601365:C:G;4:184614210:C:G;4:184615102:G:A;4:184615166:T:C;4:184615778:C:A;4:184629581:G:A;4:184633795:T:C	0.00358029	0.000154991	0.016429	122343	0.0438716	0.0447375
OR2H2	3	6:29555738:C:A;6:29556100:C:T;6:29556416:G:A	0.00330647	0.000154991	0.00790453	91579.9	0.0438842	0.0445297
SAMSN1	1	21:15873026:T:C	0.0258834	0.0258834	0.0258834	117116	0.0439201	0.043912
GSTM5	3	1:110257814:G:C;1:110260004:C:T;1:110260040:A:G	0.00299649	0.000154991	0.00759454	90426.5	0.0440408	0.0449406
CHI3L1	7	1:203148698:C:T;1:203150330:C:T;1:203150385:A:G;1:203151920:C:T;1:203152851:C:T;1:203152864:G:C;1:203154379:C:T	0.000531397	0.000154991	0.00108493	14970.3	0.0441476	0.0463949
DYNLRB2	2	16:80577248:G:T;16:80583386:C:T	0.000309981	0.000154991	0.000464972	7431.09	0.0441854	0.0441773
ZNF778	18	16:89288548:A:G;16:89289569:C:T;16:89289583:G:A;16:89289673:G:A;16:89293291:G:A;16:89293354:A:G;16:89293501:G:A;16:89293592:G:A;16:89293730:C:T;16:89294044:A:G;16:89294426:A:T;16:89294459:C:G;16:89294521:C:G;16:89294692:A:G;16:89294798:A:G;16:89294827:A:G;16:89294865:C:A;16:89294893:G:C	0.0091875	0.000154991	0.0406076	171785	0.0442135	0.0456025
TRIM68	4	11:4621594:C:T;11:4621681:T:G;11:4623513:G:A;11:4626617:G:A	0.00120118	0.000154991	0.00356479	15775.6	0.0442504	0.0442727
DEFB118	3	20:29960701:T:C;20:29960720:A:G;20:29960767:A:G	0.00139492	0.000774954	0.00232486	13554.3	0.0442658	0.0442576
TCEA1	2	8:54900676:C:G;8:54906265:T:C	0.00108493	0.000154991	0.00201488	30388.7	0.0442661	0.0444148
RAD17	5	5:68668039:A:C;5:68669714:A:G;5:68680687:G:C;5:68687690:A:G;5:68709884:G:A	0.00378177	0.000154991	0.0156541	77780.3	0.0443894	0.0458272
FAM196B	4	5:169309687:G:A;5:169310284:C:A;5:169310407:C:G;5:169310737:C:T	0.00298357	0.000464972	0.00774954	59876.2	0.0444422	0.0458896
VCAM1	3	1:101196787:G:C;1:101198111:C:G;1:101200219:G:A	0.00216987	0.000309981	0.00557967	72638.1	0.0445935	0.0451159
ZNF805	2	19:57765152:A:G;19:57765985:G:A	0.00224737	0.000774954	0.00371978	53884.4	0.0446141	0.0455951
TRIM24	6	7:138200030:C:T;7:138252253:C:G;7:138258343:C:T;7:138263965:G:A;7:138265337:C:G;7:138269570:G:T	0.00173073	0.000154991	0.00759454	16629	0.0446501	0.0459582
ARSA	3	22:51063820:G:A;22:51065287:G:A;22:51065341:C:T	0.000516636	0.000154991	0.00108493	2487.08	0.0446869	0.0446787
MLXIP	7	12:122615411:A:G;12:122616902:T:A;12:122617919:C:A;12:122618042:G:A;12:122618244:C:T;12:122622795:A:G;12:122625508:T:G	0.0109379	0.000154991	0.0385927	55288.6	0.044693	0.0462493
SCAF8	7	6:155129280:A:T;6:155143502:A:G;6:155152163:G:A;6:155153307:G:A;6:155153313:G:A;6:155153684:G:C;6:155154342:A:G	0.00766151	0.000154991	0.0278983	215437	0.0446985	0.0449158
MYOM3	25	1:24383918:G:A;1:24383958:G:A;1:24388564:G:A;1:24394835:C:G;1:24397636:A:G;1:24402675:T:G;1:24408594:C:T;1:24409181:G:C;1:24416117:C:T;1:24417419:T:C;1:24418794:C:T;1:24418800:C:T;1:24419556:G:A;1:24419574:C:T;1:24421387:G:A;1:24421405:G:C;1:24426249:G:A;1:24432519:C:T;1:24432539:T:A;1:24433576:G:A;1:24433697:A:T;1:24434510:G:A;1:24434519:G:C;1:24434537:G:T;1:24434562:C:T	0.0015933	0.000154991	0.016119	115284	0.0447076	0.0473273
CITED2	1	6:139694603:T:A	0.00139492	0.00139492	0.00139492	21137.3	0.0447674	0.0447593
PRSS55	7	8:10387071:G:C;8:10388824:G:A;8:10388876:C:G;8:10389016:C:T;8:10396078:G:T;8:10396146:T:C;8:10396226:C:T	0.0016388	0.000154991	0.00433974	48226.1	0.0447735	0.0455618
FAM159B	2	5:63986609:C:A;5:63991426:C:T	0.00271234	0.000774954	0.00464972	25987.2	0.0448473	0.0448391
CYP2S1	2	19:41699182:G:A;19:41704438:C:T	0.00279	0.00108527	0.00449473	22184.6	0.0448514	0.0448432
TMEM150C	3	4:83406740:G:A;4:83411339:A:G;4:83411364:C:T	0.000361645	0.000154991	0.000774954	2428.32	0.0448665	0.0448583
ADAT2	1	6:143754985:G:A	0.00108493	0.00108493	0.00108493	2391.96	0.0448715	0.0448634
HEXA	5	15:72637823:T:C;15:72638600:T:C;15:72638945:G:C;15:72639003:T:C;15:72642925:G:A	0.00148796	0.000155231	0.00526968	8151.06	0.0448726	0.0462218
SERPINC1	4	1:173873176:C:A;1:173876634:C:T;1:173883881:G:A;1:173884010:A:T	0.000929944	0.000309981	0.00139492	26097.8	0.0448999	0.0459559
RGS22	10	8:100994172:T:C;8:101008701:C:T;8:101014457:A:C;8:101016286:G:A;8:101020676:T:C;8:101020754:A:G;8:101020779:C:T;8:101054113:T:C;8:101076174:T:G;8:101092400:C:T	0.00182892	0.000154991	0.00774954	105335	0.0449425	0.0466789
OCA2	10	15:28116379:A:G;15:28197037:T:C;15:28202756:G:A;15:28202830:G:A;15:28211880:T:C;15:28228529:T:C;15:28228553:C:T;15:28230247:C:T;15:28259941:T:C;15:28263554:G:A	0.00111593	0.000154991	0.00480471	39084.2	0.0449575	0.045703
FGD5	13	3:14860955:C:T;3:14861671:C:T;3:14862085:C:T;3:14862235:G:A;3:14862262:G:A;3:14862704:G:A;3:14863060:G:A;3:14922265:C:G;3:14939088:G:A;3:14939471:G:A;3:14958805:G:A;3:14967622:C:T;3:14967694:A:G	0.00330249	0.000154991	0.0238686	100201	0.0449918	0.045957
PC	7	11:66616521:G:A;11:66616566:G:A;11:66617122:C:T;11:66617502:G:A;11:66618369:G:A;11:66638282:T:C;11:66638660:C:T	0.000531397	0.000154991	0.00139492	15573	0.0449971	0.0461705
ZNF461	4	19:37129806:G:A;19:37130804:T:C;19:37149260:G:A;19:37155602:G:A	0.0120893	0.000154991	0.0469622	74282.8	0.0450889	0.0459064
FBXL7	2	5:15936694:C:T;5:15936894:C:T	0.000309981	0.000154991	0.000464972	8185.13	0.0451717	0.0465768
AVIL	10	12:58196095:C:T;12:58200193:C:G;12:58201414:C:T;12:58201465:A:G;12:58201505:C:G;12:58202307:G:A;12:58203421:C:T;12:58204145:T:C;12:58204606:C:T;12:58207067:C:T	0.00130192	0.000154991	0.00263484	99487.4	0.045582	0.0459025
SACS	28	13:23904298:T:G;13:23906983:G:C;13:23907033:G:A;13:23907043:G:A;13:23907724:C:G;13:23908453:A:G;13:23909043:C:T;13:23909142:T:C;13:23909676:A:C;13:23909770:T:C;13:23910487:C:T;13:23910850:C:T;13:23911063:C:T;13:23911234:G:T;13:23911375:G:A;13:23912115:A:G;13:23913258:T:C;13:23913549:T:C;13:23913939:A:G;13:23914588:G:T;13:23915032:C:A;13:23915721:T:C;13:23927963:G:A;13:23928671:C:T;13:23928845:G:A…	0.00298361	0.000154991	0.0246435	157845	0.045743	0.0471389
CCT7	2	2:73476302:A:G;2:73477492:G:A	0.00116243	0.000154991	0.00216987	26824	0.0457555	0.045747
WHSC1	9	4:1902580:G:A;4:1918721:A:T;4:1918741:C:T;4:1920270:A:G;4:1936897:C:A;4:1936900:A:C;4:1936967:C:T;4:1940236:C:G;4:1956963:T:C	0.000361645	0.000154991	0.0017049	6880.38	0.0457981	0.0475555
AKAP7	4	6:131486330:A:G;6:131490324:C:T;6:131520691:A:G;6:131602819:G:A	0.0065871	0.000464972	0.017359	42184.9	0.045818	0.0474388
ENOX1	3	13:43872493:C:G;13:43930132:C:T;13:43987003:C:G	0.000568299	0.000309981	0.000929944	7308.57	0.0459543	0.045946
PFKFB3	3	10:6257261:G:A;10:6265956:G:A;10:6268177:C:T	0.000413309	0.000154991	0.000774954	2457.26	0.0459748	0.0459664
L3MBTL1	7	20:42142225:G:A;20:42143936:G:A;20:42144792:T:G;20:42157374:C:T;20:42159462:G:A;20:42162949:A:G;20:42163005:G:A	0.00110708	0.000154991	0.00433974	10728.9	0.0459975	0.0467693
ATP6V1E2	2	2:46739447:C:T;2:46739489:A:G	0.00131742	0.00108493	0.00154991	30827.8	0.0460051	0.046492
PDRG1	1	20:30533647:T:C	0.000774954	0.000774954	0.000774954	7197.13	0.0460243	0.046016
MRPS35	2	12:27863828:A:T;12:27890519:C:A	0.00154991	0.00139492	0.0017049	35682.5	0.0460259	0.0463494
GAS7	2	17:9873043:G:A;17:9923189:G:A	0.000154991	0.000154991	0.000154991	3823.71	0.0460333	0.0460219
C22orf25	2	22:20043504:G:A;22:20050883:G:A	0.00224737	0.000309981	0.00418475	6103.22	0.0461144	0.0461062
2001-09-01	5	16:30390417:T:C;16:30390818:A:C;16:30393147:C:A;16:30393165:A:G;16:30393171:C:T	0.0105394	0.000154991	0.0438624	65953.2	0.0462068	0.0465881
HMGCR	2	5:74645921:A:G;5:74652199:A:G	0.0113143	0.000309981	0.0223187	116900	0.0462636	0.0462986
RMI1	3	9:86615956:C:T;9:86616443:T:C;9:86616901:A:G	0.00309981	0.000464972	0.00790453	94554.1	0.0462861	0.0469712
PITX1	1	5:134367106:T:G	0.000154991	0.000154991	0.000154991	2466.11	0.0464111	0.0464029
WDR34	4	9:131396135:G:A;9:131397116:C:T;9:131398005:G:A;9:131398647:G:A	0.00131742	0.00108493	0.00154991	25159.7	0.0464382	0.0477747
SLA	2	8:134072363:G:T;8:134114798:G:A	0.0113143	0.00728456	0.0153441	154735	0.0464969	0.0469273
ATP1A4	15	1:160121873:C:T;1:160123000:G:A;1:160125859:G:A;1:160129260:A:G;1:160133954:C:T;1:160133955:G:A;1:160134012:C:T;1:160141161:A:G;1:160141171:T:G;1:160141491:C:T;1:160143453:C:T;1:160143962:G:C;1:160144384:G:A;1:160144396:G:A;1:160156133:C:T	0.0013641	0.000154991	0.00449473	105871	0.0464969	0.0487597
TMIE	2	3:46747377:C:T;3:46747392:C:T	0.000619963	0.000309981	0.000929944	15847.2	0.0465532	0.0480147
LTBP1	13	2:33172827:G:A;2:33246146:G:A;2:33246234:C:T;2:33477800:G:A;2:33487873:C:A;2:33500128:T:C;2:33505139:C:A;2:33505175:A:T;2:33505176:G:T;2:33505202:G:A;2:33518244:G:A;2:33567971:C:T;2:33572566:G:A	0.0087036	0.000154991	0.0482021	312062	0.0465646	0.0471981
KANK2	14	19:11277247:G:A;19:11277278:T:C;19:11285256:C:T;19:11287326:T:C;19:11287338:C:A;19:11289037:C:T;19:11289073:C:T;19:11289129:G:A;19:11289372:G:A;19:11303618:G:A;19:11303830:C:T;19:11304155:G:T;19:11304167:G:A;19:11305178:C:T	0.00214776	0.000154991	0.0116243	74105.6	0.0465866	0.0486967
ARHGAP11A	7	15:32921881:G:T;15:32925302:G:A;15:32926168:A:G;15:32928132:A:G;15:32928853:G:A;15:32929312:A:G;15:32929624:A:G	0.00781596	0.000154991	0.0435524	65234.4	0.0466016	0.0495414
GFRA2	4	8:21550858:G:A;8:21560336:G:A;8:21560406:G:A;8:21562521:C:T	0.00116243	0.000154991	0.0034098	51220.7	0.0466364	0.0480216
PTPLAD1	1	15:65851028:G:A	0.00108493	0.00108493	0.00108493	2352.51	0.0466899	0.0466816
NCAPD2	9	12:6604331:G:T;12:6626015:G:A;12:6630969:G:A;12:6630988:A:G;12:6630997:G:A;12:6635478:C:T;12:6637494:G:A;12:6638142:T:C;12:6639060:C:A	0.00363367	0.000154991	0.0175139	48018.6	0.0467612	0.0486726
MON1B	4	16:77225440:G:T;16:77228435:C:A;16:77228841:C:T;16:77232159:C:G	0.00519231	0.000154991	0.0184439	123496	0.0468139	0.0473974
ODZ2	18	5:166711862:G:A;5:167474474:A:G;5:167489170:A:G;5:167525052:G:A;5:167617453:C:T;5:167626105:G:A;5:167631599:G:A;5:167673790:G:A;5:167674284:G:A;5:167675031:G:A;5:167675370:G:A;5:167689076:C:A;5:167689078:A:G;5:167689123:A:G;5:167689243:G:A;5:167689250:G:A;5:167689255:G:A;5:167689607:C:T	0.00416107	0.000154991	0.0213887	269703	0.0470565	0.0482908
SIX1	1	14:61113278:T:A	0.000464972	0.000464972	0.000464972	7220.03	0.0471003	0.0470918
KDR	12	4:55946160:G:A;4:55955969:C:T;4:55964373:C:T;4:55964925:G:A;4:55968597:G:A;4:55968651:C:T;4:55972029:C:T;4:55972946:A:G;4:55973932:A:C;4:55976857:G:A;4:55981043:A:G;4:55984888:C:T	0.00226031	0.000154991	0.0185989	151318	0.0471091	0.0498333
FOS	2	14:75746805:A:G;14:75747843:C:T	0.00263484	0.000619963	0.00464972	61338.9	0.0471141	0.0476785
ACOX3	11	4:8376719:G:A;4:8376870:C:T;4:8383292:C:T;4:8390948:C:T;4:8390965:G:A;4:8398798:G:A;4:8416586:T:G;4:8416589:T:C;4:8417560:G:A;4:8418118:A:G;4:8418148:T:G	0.00720002	0.000154991	0.0410725	282719	0.0471786	0.0490728
ANTXR1	5	2:69240651:G:A;2:69409751:C:T;2:69420485:T:G;2:69472361:G:A;2:69472439:C:T	0.00158091	0.000154991	0.00573466	74064.2	0.0472911	0.048807
C2orf69	2	2:200789858:C:G;2:200790050:A:G	0.00317731	0.000154991	0.00619963	72615.6	0.0473398	0.0473606
GALK2	1	15:49509492:A:G	0.000774954	0.000774954	0.000774954	4735.85	0.0475315	0.047523
SULT1E1	1	4:70723299:C:A	0.00216987	0.00216987	0.00216987	19824.6	0.0475919	0.0475835
TAGAP	5	6:159457244:G:A;6:159457869:T:A;6:159458006:G:T;6:159458018:C:T;6:159462424:C:T	0.00615378	0.000154991	0.0247985	91714.1	0.0476274	0.0501377
CDKN1B	2	12:12871129:T:C;12:12871170:C:A	0.000697458	0.000619963	0.000774954	11791.4	0.0477247	0.0477163
HEATR2	10	7:769344:C:G;7:780999:C:A;7:794409:G:A;7:796431:G:A;7:796593:G:A;7:803506:C:T;7:813759:C:T;7:814760:G:A;7:819695:A:G;7:825273:G:A	0.00300682	0.000154991	0.015964	128248	0.0477722	0.0505006
SELT	1	3:150321225:G:A	0.00123993	0.00123993	0.00123993	9226.01	0.0478204	0.0478121
PBMUCL1	12	6:30993635:A:G;6:30993954:C:T;6:30994232:A:G;6:30994283:G:A;6:30994365:C:A;6:30994470:C:G;6:30995786:A:G;6:30996105:C:T;6:30996354:C:T;6:30996620:G:C;6:30997667:A:G;6:31000005:T:A	0.00720917	0.000309981	0.0216987	138456	0.0478663	0.0494106
KBTBD12	4	3:127642198:T:A;3:127642561:A:C;3:127646773:C:T;3:127649010:G:A	0.00426224	0.000154991	0.0116243	130999	0.0479176	0.0500247
LCE5A	1	1:152484260:A:T	0.00743955	0.00743955	0.00743955	10240.5	0.0479257	0.0479174
NRAP	17	10:115348751:T:C;10:115349462:A:T;10:115350594:T:C;10:115350645:G:A;10:115364585:A:G;10:115372156:G:A;10:115374003:C:T;10:115374621:C:T;10:115377224:T:G;10:115381896:A:G;10:115389367:C:A;10:115389508:G:C;10:115391368:A:G;10:115401182:C:T;10:115411594:G:A;10:115412708:G:C;10:115422442:C:A	0.00395682	0.000154991	0.0313081	142242	0.0479942	0.0490904
ZWILCH	8	15:66807942:G:A;15:66811411:G:A;15:66812943:C:T;15:66813446:C:G;15:66813452:C:T;15:66821230:A:G;15:66832446:C:G;15:66832466:A:G	0.00608338	0.000154991	0.0454123	73231.6	0.0480162	0.0484832
OPRM1	9	6:154360803:T:A;6:154411110:C:G;6:154411211:C:T;6:154411245:G:T;6:154411284:T:C;6:154412222:G:A;6:154412263:G:A;6:154412516:C:T;6:154567884:C:A	0.00132603	0.000309981	0.00449473	22973.9	0.0480167	0.0494393
CLPB	8	11:72004487:A:G;11:72004649:C:T;11:72004653:G:A;11:72005710:G:A;11:72013356:G:A;11:72013383:T:C;11:72028249:G:A;11:72084037:C:T	0.00164679	0.000154991	0.00960942	50656.5	0.0480551	0.0495746
RHBDF2	6	17:74469779:T:C;17:74470203:T:C;17:74470523:G:A;17:74473078:C:T;17:74473329:C:T;17:74475318:C:T	0.00410725	0.000464972	0.0176689	50292.1	0.0480673	0.0489713
RAD51	1	15:41001295:C:T	0.00123993	0.00123993	0.00123993	18361.3	0.0480709	0.0480626
RAB6A	1	11:73388956:C:G	0.00464972	0.00464972	0.00464972	58054.4	0.0480764	0.0480681
SMG6	8	17:1968928:T:C;17:1968967:T:C;17:1972183:C:T;17:2186030:G:T;17:2202438:C:A;17:2202479:G:A;17:2203527:G:T;17:2203894:G:C	0.000445598	0.000154991	0.00154991	17818.5	0.0481021	0.0491474
SPNS3	15	17:4337384:C:T;17:4348380:C:T;17:4348389:C:T;17:4349389:C:T;17:4349436:G:A;17:4351534:G:C;17:4351543:G:A;17:4352547:C:T;17:4352564:G:A;17:4356366:G:A;17:4356442:C:T;17:4389604:C:T;17:4389759:G:C;17:4389800:G:A;17:4389857:C:T	0.00107296	0.000154991	0.00356479	53297.7	0.0481303	0.0491073
KL	3	13:33628235:T:C;13:33629393:C:T;13:33635842:G:A	0.000671626	0.000154991	0.00108493	22479.9	0.0482372	0.0488991
STX8	2	17:9408381:C:T;17:9479112:G:A	0.0129417	0.00697458	0.0189089	68906.6	0.0482539	0.0498224
SYPL2	4	1:110019415:A:T;1:110019585:C:T;1:110020621:A:G;1:110022016:A:G	0.00139492	0.000309981	0.00464972	12216.8	0.0482681	0.0492133
TRIM44	1	11:35747665:A:G	0.00898946	0.00898946	0.00898946	93142.1	0.0483648	0.0483565
ATP1B2	2	17:7557394:A:T;17:7557465:C:T	0.000154991	0.000154991	0.000154991	2422.5	0.0483918	0.0483835
KCTD19	9	16:67324822:C:A;16:67325566:G:A;16:67325711:C:T;16:67327470:C:T;16:67327642:C:T;16:67328891:T:G;16:67337057:C:T;16:67338357:A:T;16:67354670:T:A	0.00838672	0.000309981	0.0427774	116655	0.0484276	0.0496672
TRAF1	4	9:123671515:C:T;9:123675895:A:G;9:123675899:G:A;9:123686038:C:T	0.00492095	0.000309981	0.017359	52596.8	0.0484607	0.0499806
MTTP	9	4:100504575:G:C;4:100510903:A:G;4:100512392:G:A;4:100521805:A:C;4:100532602:G:A;4:100534224:C:G;4:100542308:G:C;4:100543956:A:G;4:100543977:C:T	0.0144658	0.000309981	0.032548	345565	0.048486	0.0507349
SNX9	2	6:158322995:G:A;6:158349699:C:T	0.00712957	0.00433974	0.0099194	32409.7	0.0484927	0.0488631
USHBP1	12	19:17361203:C:T;19:17362479:G:A;19:17366334:G:A;19:17366373:G:A;19:17366390:C:T;19:17367327:G:C;19:17369127:C:T;19:17370409:G:A;19:17370531:G:A;19:17373368:T:C;19:17373416:C:T;19:17373566:G:A	0.000654584	0.000154991	0.00201488	62221.7	0.0485693	0.0500536
TMEM104	10	17:72781693:G:A;17:72786391:G:A;17:72791688:G:A;17:72791725:G:A;17:72791739:C:G;17:72791754:G:A;17:72832362:G:A;17:72832366:G:A;17:72832374:G:A;17:72832690:C:T	0.00105394	0.000154991	0.0032548	41720.2	0.0486534	0.0511745
INPP5F	6	10:121551143:C:T;10:121556259:G:A;10:121556976:T:C;10:121586939:G:T;10:121587043:G:C;10:121587065:T:C	0.00542467	0.000154991	0.0108493	97917.9	0.0486891	0.0496483
FAM26E	2	6:116833053:T:C;6:116833259:A:C	0.0067421	0.000619963	0.0128642	67044.2	0.0487737	0.0492633
KIF14	17	1:200522620:C:T;1:200534255:T:A;1:200534651:T:G;1:200539080:T:C;1:200539089:T:C;1:200539111:T:C;1:200550369:C:T;1:200555289:T:C;1:200561238:T:G;1:200569234:T:C;1:200569583:C:T;1:200571081:G:A;1:200574499:T:C;1:200586765:C:T;1:200586911:T:C;1:200587506:C:T;1:200587680:C:G	0.00154081	0.000154991	0.00743955	76720.6	0.0487868	0.0517784
LAMA1	41	18:6943284:G:A;18:6958609:T:C;18:6959394:G:A;18:6959459:G:C;18:6961610:C:T;18:6961680:G:T;18:6964778:T:C;18:6965295:C:T;18:6965301:C:T;18:6965341:G:A;18:6971872:G:A;18:6975995:G:C;18:6976070:C:T;18:6977814:T:G;18:6978233:C:T;18:6978321:C:T;18:6982519:T:C;18:6983105:G:A;18:6992683:T:A;18:6995358:T:C;18:6999522:C:T;18:7007187:C:A;18:7009293:C:T;18:7014013:C:T;18:7014032:C:T;18:7016579:C:T;18:702320…	0.00304313	0.000154991	0.0323931	394495	0.048789	0.0496633
RHD	1	1:25627470:G:A	0.00650961	0.00650961	0.00650961	35014.9	0.0490318	0.0490232
CHRND	8	2:233391303:C:G;2:233393033:G:A;2:233394727:G:A;2:233396160:C:T;2:233398659:C:T;2:233398698:C:T;2:233399048:A:G;2:233399868:G:A	0.00134782	0.000154991	0.00341085	57812.4	0.0490419	0.0514699
SH3TC2	17	5:148384455:T:A;5:148386569:T:C;5:148388420:C:T;5:148388512:C:T;5:148406198:C:T;5:148406435:G:A;5:148406483:G:A;5:148406713:C:T;5:148407322:C:T;5:148407892:G:A;5:148407997:G:A;5:148420221:G:A;5:148421021:A:G;5:148422274:C:T;5:148422281:A:G;5:148431719:T:G;5:148431777:T:C	0.00427592	0.000154991	0.033633	244842	0.0490441	0.0505323
FSCN3	12	7:127233977:G:T;7:127235385:G:A;7:127235505:C:A;7:127235607:T:C;7:127235676:C:T;7:127235875:G:A;7:127235935:C:T;7:127235999:C:A;7:127238592:G:T;7:127238594:C:T;7:127239582:G:A;7:127240344:A:G	0.00216787	0.000154991	0.0207688	135722	0.0490536	0.0509286
C9orf170	2	9:89763788:C:T;9:89771569:G:A	0.0101519	0.000154991	0.0201488	116225	0.0490937	0.0490971
ZNF311	6	6:28962827:G:A;6:28963010:G:T;6:28963093:C:T;6:28963323:G:A;6:28967274:C:G;6:28967767:G:A	0.00123993	0.000154991	0.00511469	72350.3	0.0491756	0.0509853
MLL	17	11:118343378:G:A;11:118343393:C:T;11:118344558:A:G;11:118344600:G:A;11:118344839:C:T;11:118352769:G:A;11:118359365:A:G;11:118373179:G:A;11:118373790:T:C;11:118373914:G:A;11:118375572:G:A;11:118376007:C:T;11:118376881:C:T;11:118376925:A:G;11:118376934:G:A;11:118377322:T:G;11:118379865:T:C	0.000948178	0.000154991	0.00387477	112025	0.0492808	0.0515283
KIAA1984	11	9:139694457:G:C;9:139697135:T:C;9:139697186:C:T;9:139697231:A:G;9:139699012:G:A;9:139699038:G:A;9:139700608:C:T;9:139700612:T:G;9:139700690:G:A;9:139701301:G:T;9:139702095:C:T	0.00135548	0.000154991	0.00433974	39189	0.0492851	0.0509417
TMEM150B	3	19:55824328:C:T;19:55831502:G:A;19:55832347:C:T	0.00222153	0.000619963	0.00449473	7782.17	0.049341	0.0493326
THEMIS	4	6:128134516:C:T;6:128134734:G:A;6:128150708:T:C;6:128176318:A:G	0.00464972	0.000154991	0.0156541	48269.5	0.0493436	0.0501671
CDK7	2	5:68550456:T:G;5:68568858:C:T	0.0126317	0.000464972	0.0247985	58743.6	0.049364	0.0493555
CAB39	1	2:231683334:C:T	0.000464972	0.000464972	0.000464972	7086.21	0.0494134	0.049405
CBS	9	21:44474003:C:T;21:44478972:C:T;21:44480591:G:A;21:44480624:C:T;21:44483184:A:G;21:44485379:G:A;21:44486400:G:A;21:44492158:G:A;21:44492252:G:A	0.0017049	0.000154991	0.0049597	53575.8	0.0494389	0.0515535
EFNB3	1	17:7608992:T:G	0.00185989	0.00185989	0.00185989	21976.3	0.0494435	0.0494351
LDHD	2	16:75146816:A:G;16:75148093:C:T	0.000619963	0.000154991	0.00108493	16634.4	0.0496709	0.0501938
TPRKB	1	2:73957799:A:G	0.000154991	0.000154991	0.000154991	2388.12	0.0497686	0.0497602
CCL14	4	17:34310899:C:T;17:34311408:C:T;17:34311431:C:T;17:34313612:G:A	0.00805952	0.000309981	0.0303782	49717	0.0497723	0.0520076
PRELID2	2	5:145197565:T:C;5:145199531:C:T	0.00364228	0.000774954	0.00650961	76111.3	0.0498153	0.0503923
KIAA1143	1	3:44794955:T:C	0.00387477	0.00387477	0.00387477	49334	0.0499222	0.0499138
MBLAC1	1	7:99725631:G:A	0.00139492	0.00139492	0.00139492	6741.39	0.0500029	0.0499945
ARHGAP31	10	3:119102053:C:T;3:119102067:A:G;3:119109769:C:T;3:119128397:C:T;3:119132992:C:T;3:119133345:A:C;3:119133590:G:T;3:119133880:C:T;3:119134032:G:A;3:119134578:G:A	0.00125542	0.000154991	0.00402976	30083	0.0500036	0.0532372
MFSD2A	4	1:40433345:C:T;1:40433537:C:T;1:40434281:C:A;1:40434386:C:T	0.000348729	0.000154991	0.000619963	9321.58	0.0500219	0.0500135
SFTA3	1	14:36946282:C:T	0.0378177	0.0378177	0.0378177	85941.7	0.0500697	0.0500613
DUOX2	13	15:45386358:T:C;15:45390213:C:T;15:45392277:C:T;15:45392305:C:T;15:45392329:C:T;15:45393418:C:T;15:45394057:G:A;15:45397993:C:T;15:45398369:C:T;15:45398750:C:T;15:45398759:C:T;15:45400272:C:T;15:45400303:C:T	0.00464972	0.000154991	0.0429324	168615	0.050071	0.0507117
GRM6	20	5:178408668:G:T;5:178410090:C:T;5:178410213:T:C;5:178413163:G:C;5:178413205:G:A;5:178413298:G:A;5:178413312:G:A;5:178413406:G:A;5:178413417:G:A;5:178413450:G:A;5:178413489:G:A;5:178413523:G:A;5:178413616:G:A;5:178413676:G:A;5:178413684:G:A;5:178413711:G:A;5:178415998:G:A;5:178416277:C:T;5:178418549:T:C;5:178418555:C:A	0.00306882	0.000154991	0.0348729	127328	0.0500766	0.0510354
KRTAP4-1	3	17:39340694:C:T;17:39340739:C:T;17:39340764:T:G	0.000396804	0.000154991	0.000570451	2351.25	0.0500784	0.0500701
LOC643037	1	11:94261297:G:A	0.016274	0.016274	0.016274	114030	0.0501389	0.0501305
CD86	2	3:121825338:T:C;3:121828181:T:C	0.000387477	0.000154991	0.000619963	2385.12	0.0501568	0.0501484
SPATS1	3	6:44320606:G:A;6:44329574:G:A;6:44329579:C:T	0.00108493	0.000464972	0.00154991	4694.55	0.0502003	0.0501918
C19orf52	2	19:11040127:T:C;19:11040268:G:A	0.00131742	0.000619963	0.00201488	21317.9	0.0502103	0.0514857
ZC3H7B	5	22:41728205:G:A;22:41735050:C:T;22:41736090:G:A;22:41739451:G:A;22:41742139:G:A	0.00446373	0.000309981	0.0158091	59785.6	0.0502442	0.0506357
STK19	1	6:31948275:G:A	0.000464972	0.000464972	0.000464972	7019.56	0.0502718	0.0502633
POC1A	5	3:52172214:G:A;3:52179931:C:T;3:52179955:G:A;3:52181038:G:A;3:52183958:G:A	0.00108493	0.000154991	0.00371978	12961.4	0.0502839	0.051965
NSUN7	3	4:40776916:A:C;4:40810367:G:C;4:40810690:C:A	0.0011366	0.000154991	0.00309981	42303.5	0.0502957	0.0504686
FAM36A	2	1:245006461:G:A;1:245006474:A:G	0.008292	0.000154991	0.016429	30814.3	0.0503385	0.05033
CAMSAP1L1	10	1:200709059:A:G;1:200801451:G:A;1:200801935:A:G;1:200817765:T:C;1:200817836:C:A;1:200817998:G:A;1:200818407:T:G;1:200818463:A:G;1:200818980:C:G;1:200819229:A:G	0.00384381	0.000154991	0.0189089	120443	0.0503441	0.0505726
CUBN	45	10:16867012:G:A;10:16877080:G:C;10:16877110:G:A;10:16878338:G:A;10:16878375:C:T;10:16882359:C:G;10:16893332:T:C;10:16911749:C:T;10:16911754:A:G;10:16916484:T:C;10:16918923:C:T;10:16918941:C:T;10:16930419:C:G;10:16930427:A:G;10:16930430:G:C;10:16932384:G:A;10:16932490:G:T;10:16942635:G:A;10:16943360:C:A;10:16943450:C:T;10:16948390:G:C;10:16955916:C:T;10:16955978:A:T;10:16957036:A:C;10:16967407:T:C…	0.00454584	0.000154991	0.0371978	607743	0.0503668	0.0506591
AMOTL1	4	11:94533068:C:T;11:94533444:G:A;11:94554836:C:T;11:94592780:G:A	0.00255735	0.000309981	0.00914445	91768.5	0.0503757	0.0505193
ESAM	6	11:124623769:C:A;11:124623847:T:C;11:124624554:G:A;11:124626544:C:A;11:124626569:G:A;11:124626602:G:T	0.000929944	0.000154991	0.00278983	16491.8	0.0504137	0.0533485
ADAM30	11	1:120436909:G:A;1:120436918:G:A;1:120437471:T:C;1:120437809:G:A;1:120437951:C:A;1:120438295:T:C;1:120438317:T:C;1:120438577:G:A;1:120438811:C:T;1:120438827:T:C;1:120438902:T:C	0.00169081	0.000154991	0.0113143	66001.2	0.0504228	0.0528726
CYP2F1	4	19:41622188:C:T;19:41622409:G:A;19:41627438:G:A;19:41628832:G:A	0.00100744	0.000154991	0.0034098	44121.9	0.0504394	0.0504307
UBN2	11	7:138943330:G:C;7:138946363:C:T;7:138957165:G:A;7:138967824:A:G;7:138968122:C:T;7:138968397:G:A;7:138968412:T:G;7:138968588:G:A;7:138968722:C:T;7:138968836:A:G;7:138978680:C:T	0.00300118	0.000154991	0.0266584	64592.6	0.0504737	0.0527617
GRK4	6	4:2990487:C:T;4:2993963:G:C;4:3005964:G:A;4:3015499:G:A;4:3031016:T:G;4:3037213:T:C	0.00813701	0.000154991	0.0286733	69235.3	0.0505494	0.0524851
DNAJC5G	2	2:27499675:G:A;2:27501149:G:A	0.00302232	0.000154991	0.00588965	67927.3	0.0505597	0.0505858
CCNJL	4	5:159686503:G:A;5:159686536:G:A;5:159686752:C:T;5:159707679:T:A	0.0118568	0.000464972	0.0300682	174804	0.0505751	0.0506468
BUD13	6	11:116631469:A:T;11:116631542:G:C;11:116633548:T:C;11:116633580:C:A;11:116633724:C:T;11:116643617:C:A	0.00402991	0.000154991	0.0190639	64724.6	0.0506131	0.0507593
WDR54	4	2:74649461:G:A;2:74652240:T:C;2:74652261:G:C;2:74652335:G:A	0.000852449	0.000154991	0.00216987	36669.5	0.0507055	0.0524629
BACH2	7	6:90642251:G:A;6:90660390:C:T;6:90660398:C:A;6:90660573:C:T;6:90660581:C:T;6:90660954:G:C;6:90661242:C:T	0.00327695	0.000154991	0.0144141	149144	0.0507569	0.053489
ZNF8	7	19:58805496:C:T;19:58805725:T:C;19:58805784:G:A;19:58805874:T:C;19:58806433:C:T;19:58806445:C:T;19:58806774:G:A	0.00188203	0.000154991	0.00619963	44975.7	0.050762	0.0519492
VAMP2	1	17:8065608:T:C	0.000309981	0.000309981	0.000309981	2354.89	0.0507694	0.0507606
PMP2	1	8:82357149:A:G	0.0108527	0.0108527	0.0108527	42972.9	0.0508205	0.0508117
HOGA1	3	10:99359537:C:T;10:99361628:G:A;10:99371292:G:T	0.000154991	0.000154991	0.000154991	3703.63	0.050862	0.0508501
CCDC76	2	1:100598744:C:T;1:100606023:A:G	0.0033323	0.000154991	0.00650961	32744.9	0.0509179	0.0509092
ZNF571	5	19:38055730:G:A;19:38055763:T:C;19:38055957:C:T;19:38056666:G:A;19:38074878:A:G	0.00198388	0.000154991	0.0049597	28559.6	0.0509806	0.0519558
PARP10	6	8:145051905:G:A;8:145057230:G:A;8:145058539:T:C;8:145059329:C:T;8:145059467:G:A;8:145059781:C:T	0.0095655	0.000154991	0.0499535	58663.5	0.0509872	0.0517814
AMH	3	19:2249384:C:T;19:2250351:C:T;19:2251137:C:G	0.00440235	0.00142776	0.00960942	101134	0.0510034	0.0525607
GLB1L	4	2:220101858:T:C;2:220103266:C:T;2:220107975:G:A;2:220107997:G:A	0.00418475	0.000154991	0.0110043	125195	0.0511434	0.0536061
DIABLO	4	12:122692978:C:T;12:122693043:C:T;12:122710543:A:T;12:122710554:G:C	0.000891485	0.000309981	0.00139492	25100.3	0.0511801	0.0533578
ACCN3	9	7:150746189:C:A;7:150746207:C:T;7:150747235:G:A;7:150747236:C:A;7:150747594:C:G;7:150749260:G:A;7:150749289:C:T;7:150749728:A:T;7:150749758:C:T	0.00058552	0.000154991	0.0017049	44321.3	0.0512105	0.0529745
TXNDC16	16	14:52899036:A:C;14:52899110:A:C;14:52899128:G:A;14:52922151:G:A;14:52923820:T:C;14:52936889:T:G;14:52948990:C:T;14:52955198:G:A;14:52957155:A:G;14:52977993:G:C;14:52981647:T:G;14:52981664:G:C;14:52985950:T:A;14:52985997:C:T;14:53003450:C:T;14:53010259:T:C	0.00489189	0.000154991	0.0368878	201645	0.0512656	0.0530053
MACC1	13	7:20193887:G:A;7:20193894:C:G;7:20193979:T:G;7:20198321:C:A;7:20198845:A:G;7:20198917:G:A;7:20199416:G:A;7:20199532:G:A;7:20199780:C:A;7:20199835:G:A;7:20201397:T:C;7:20201444:A:C;7:20201458:G:A	0.00276599	0.000154991	0.0269684	150101	0.0513477	0.0546214
CC2D1B	9	1:52821115:C:G;1:52821892:G:A;1:52822722:G:A;1:52823546:C:G;1:52823573:G:C;1:52826789:C:T;1:52826803:G:A;1:52828384:A:G;1:52830241:C:T	0.00591042	0.000154991	0.0469622	31971.3	0.0513854	0.0549316
RTP2	1	3:187416478:G:C	0.000154991	0.000154991	0.000154991	2354.86	0.0513863	0.051378
CADM1	1	11:115088681:T:G	0.000154991	0.000154991	0.000154991	2354.86	0.0513863	0.051378
PACRGL	2	4:20711348:T:A;4:20711349:C:T	0.00216987	0.000309981	0.00402976	51710.8	0.0514074	0.0516305
GIPC3	2	19:3586840:G:A;19:3590105:G:A	0.000774954	0.000464972	0.00108493	4509.2	0.051421	0.0514127
ALPPL2	2	2:233272029:T:C;2:233272091:C:T	0.00418475	0.00108493	0.00728456	82025.4	0.0515267	0.0524402
SEC22C	3	3:42599171:C:T;3:42602773:T:C;3:42610411:C:T	0.0038231	0.000154991	0.00821451	101063	0.0515312	0.0531859
CCDC17	2	1:46086766:C:T;1:46089315:G:A	0.0050372	0.00247985	0.00759454	24458.8	0.0515776	0.0515692
RNASE13	4	14:21501999:G:A;14:21502077:T:C;14:21502110:G:A;14:21502431:G:A	0.00875697	0.000154991	0.016894	224597	0.051683	0.0518606
EEF2K	11	16:22255972:C:T;16:22262513:G:T;16:22262582:G:A;16:22268677:C:T;16:22269906:G:A;16:22270016:C:T;16:22274455:G:A;16:22278183:G:A;16:22284975:T:G;16:22285007:G:A;16:22291670:G:A	0.00111312	0.000154991	0.00728456	68608.8	0.051718	0.0536592
LOC728460	3	5:121515248:A:G;5:121515258:G:A;5:121515293:C:T	0.00614796	0.000774954	0.0150341	122885	0.051825	0.0536286
CYP3A5	5	7:99250236:G:T;7:99261643:A:T;7:99269397:T:C;7:99270222:G:T;7:99270276:A:C	0.00895846	0.000309981	0.033943	35512.5	0.0518525	0.0531795
TXNDC17	2	17:6544413:A:T;17:6544421:G:A	0.00821451	0.00123993	0.0151891	68490.8	0.0518526	0.0527988
MRPS6	1	21:35514749:A:T	0.0117793	0.0117793	0.0117793	102049	0.0518836	0.0518752
IRGC	6	19:44222792:C:T;19:44223113:G:A;19:44223180:T:C;19:44223621:G:T;19:44223931:C:A;19:44224043:G:A	0.00415898	0.000154991	0.0226286	66954.2	0.0519215	0.0525067
ALS2CR8	9	2:203806666:A:G;2:203807615:A:T;2:203817297:C:T;2:203817321:C:T;2:203818856:G:A;2:203831821:G:A;2:203839088:G:A;2:203846865:C:T;2:203847008:C:T	0.00132603	0.000154991	0.00526968	64135.1	0.0519713	0.0544795
BRP44	2	1:167905024:T:C;1:167905028:C:T	0.0017049	0.00154991	0.00185989	37408.6	0.0520175	0.0521534
SPTBN5	53	15:42142100:G:A;15:42143077:C:T;15:42143102:G:C;15:42143118:T:C;15:42143327:G:C;15:42143486:C:T;15:42144400:C:A;15:42144480:A:C;15:42145083:A:G;15:42145167:C:T;15:42145506:G:A;15:42145586:G:A;15:42145593:C:T;15:42145904:G:A;15:42145973:C:A;15:42145976:C:T;15:42147460:C:T;15:42148718:C:T;15:42148736:A:G;15:42148796:T:A;15:42149488:C:T;15:42149854:G:A;15:42150801:C:T;15:42152827:C:T;15:42153617:C:T…	0.00477677	0.000154991	0.0395226	540807	0.0521283	0.0538152
ZFP30	7	19:38125901:C:T;19:38126021:G:C;19:38126264:C:T;19:38126813:G:A;19:38127030:T:C;19:38135582:C:A;19:38135625:A:T	0.00086352	0.000154991	0.00247985	18826.2	0.0522475	0.0542707
CHMP6	2	17:78971130:G:A;17:78972930:G:T	0.000154991	0.000154991	0.000154991	3669.22	0.0522913	0.0522792
SAA4	3	11:18253104:C:T;11:18254071:T:A;11:18257409:C:T	0.00118826	0.000309981	0.00201488	11366.2	0.0523053	0.0532676
SAA2-SAA4	3	11:18253104:C:T;11:18254071:T:A;11:18257409:C:T	0.00118826	0.000309981	0.00201488	11366.2	0.0523053	0.0532676
TACC2	28	10:123809983:G:A;10:123842352:T:A;10:123842755:A:C;10:123843257:G:C;10:123843357:G:T;10:123843946:C:T;10:123844363:A:G;10:123844815:T:G;10:123844857:C:T;10:123844894:G:A;10:123845115:G:A;10:123845149:C:T;10:123846252:G:A;10:123846421:G:A;10:123846490:C:T;10:123846535:G:A;10:123846703:C:G;10:123892155:G:A;10:123903149:C:T;10:123970173:T:C;10:123970253:G:A;10:123970512:C:T;10:123970587:C:T;10:12397…	0.00404636	0.000154991	0.0308431	259893	0.052354	0.0543692
PIK3CG	5	7:106508268:T:A;7:106509571:A:G;7:106509676:C:T;7:106509933:A:G;7:106522592:A:G	0.0128263	0.000154991	0.0484773	43918.2	0.052459	0.0524501
OTOGL	23	12:80616011:C:T;12:80632651:G:A;12:80632673:C:T;12:80632730:C:T;12:80632742:G:A;12:80645885:C:T;12:80651716:G:A;12:80655834:G:A;12:80655849:C:T;12:80661098:C:T;12:80665473:C:T;12:80704413:T:C;12:80704484:A:G;12:80707293:A:G;12:80714310:A:T;12:80732900:G:A;12:80735904:T:A;12:80749632:G:A;12:80752642:T:G;12:80760369:A:G;12:80764360:C:T;12:80764425:T:A;12:80771734:G:A	0.001651	0.000154991	0.00697458	146791	0.0524761	0.0543551
VSIG10	7	12:118504457:T:C;12:118508870:C:G;12:118511677:G:A;12:118511726:C:T;12:118517228:G:A;12:118533344:C:T;12:118533464:G:A	0.00420689	0.000154991	0.016584	169686	0.0525255	0.0543605
PLD6	2	17:17106130:A:T;17:17106148:G:A	0.000852449	0.000774954	0.000929944	12446.7	0.0525564	0.052976
RIMS1	6	6:72892633:G:A;6:72984083:C:T;6:72984123:C:T;6:73000530:G:A;6:73000563:A:G;6:73110390:A:G	0.0056055	0.000154991	0.0291383	107102	0.0525905	0.0529805
ABCA7	27	19:1041922:C:A;19:1043748:A:G;19:1043793:C:T;19:1044712:A:G;19:1045173:G:A;19:1046239:C:G;19:1047169:T:C;19:1047537:A:C;19:1048898:G:C;19:1049360:G:A;19:1050996:G:A;19:1050999:G:A;19:1051006:G:A;19:1051515:C:G;19:1051944:G:A;19:1051947:C:T;19:1053438:G:A;19:1054324:G:A;19:1054326:G:A;19:1056109:C:T;19:1056169:G:A;19:1056183:C:T;19:1056399:G:A;19:1057343:G:A;19:1058176:A:G;19:1058848:G:A;19:105905…	0.00736738	0.000154991	0.0353598	311542	0.0526962	0.0549254
FN1	15	2:216226780:C:T;2:216235029:C:T;2:216235046:C:T;2:216236712:T:C;2:216240047:G:A;2:216251538:G:A;2:216251580:G:A;2:216262556:T:G;2:216264021:T:G;2:216269175:C:T;2:216271051:C:T;2:216284009:C:T;2:216285470:C:T;2:216289991:C:T;2:216300385:T:G	0.00213887	0.000154991	0.0175139	75640.6	0.0527469	0.0536965
TAF1B	5	2:10044994:C:T;2:10045055:G:A;2:10050877:G:A;2:10059772:C:T;2:10074012:C:A	0.00483571	0.000154991	0.0227836	40316.9	0.0527573	0.0536558
TNRC6B	6	22:40658145:C:T;22:40661105:G:A;22:40661979:G:A;22:40662843:A:C;22:40666230:T:C;22:40697319:A:G	0.000335829	0.000154991	0.000774954	2331.24	0.052791	0.0527822
GNB5	2	15:52425618:C:T;15:52476852:C:T	0.00108493	0.000154991	0.00201488	28230.6	0.0528019	0.0529935
WFIKKN1	2	16:683905:G:A;16:683959:G:A	0.00224737	0.00139492	0.00309981	10952.8	0.0528195	0.0528108
2001-05-01	10	22:42095603:G:A;22:42095658:T:G;22:42095711:G:C;22:42125754:C:T;22:42149994:A:G;22:42166724:G:A;22:42166729:C:T;22:42166894:G:A;22:42177317:A:G;22:42177378:C:T	0.00432488	0.000154991	0.0226286	194256	0.0528754	0.0536452
ANKRD30A	10	10:37414929:C:T;10:37430875:C:G;10:37433983:G:T;10:37438587:A:G;10:37451705:C:A;10:37505165:G:A;10:37505242:G:C;10:37506718:G:C;10:37508256:G:C;10:37508365:C:T	0.00127095	0.000154991	0.00821451	101654	0.0529208	0.0553133
TMEM184A	3	7:1586706:G:A;7:1587440:G:A;7:1588319:C:T	0.00464977	0.000309981	0.0131742	63824.4	0.0529271	0.0529185
ATG4D	4	19:10655489:G:A;19:10655697:C:G;19:10657890:G:A;19:10659583:A:G	0.00112368	0.000154991	0.00263484	26914.3	0.0529332	0.0543493
IZUMO4	6	19:2097948:C:T;19:2098063:A:T;19:2098096:C:T;19:2098291:C:T;19:2099012:A:G;19:2099288:C:T	0.00501137	0.000154991	0.0251085	52631.1	0.0530351	0.0557227
FOXN3	2	14:89647087:C:T;14:89656772:C:T	0.000232486	0.000154991	0.000309981	2326.76	0.0530394	0.0530309
SLC5A12	4	11:26692773:C:T;11:26708077:C:T;11:26732884:C:A;11:26743240:C:T	0.0016274	0.000154991	0.00557967	57766.7	0.0530971	0.0538325
PHPT1	1	9:139743999:G:C	0.00619963	0.00619963	0.00619963	68590.5	0.053173	0.0531646
SLC35A4	4	5:139946888:G:A;5:139946988:G:T;5:139947176:G:A;5:139947520:G:A	0.00143366	0.000154991	0.00449473	41856.5	0.0532072	0.0548495
PPM1E	3	17:57043150:C:G;17:57058175:A:G;17:57058177:C:T	0.00185989	0.000619963	0.00418475	12149.8	0.0532121	0.0541261
APBB2	5	4:40818179:T:C;4:40892489:A:T;4:41015884:C:T;4:41015941:T:G;4:41015942:A:G	0.00530085	0.000619963	0.0201488	143128	0.0532222	0.0560061
E4F1	7	16:2279614:C:A;16:2282198:G:T;16:2283048:C:T;16:2283445:G:A;16:2285314:C:T;16:2285437:G:A;16:2285461:A:G	0.00104065	0.000154991	0.0032548	32545.8	0.0532321	0.0556803
SLC7A6	4	16:68308875:T:G;16:68309144:C:T;16:68330397:A:G;16:68330630:T:C	0.000774954	0.000154991	0.0017049	16415.9	0.05327	0.0544464
GFI1B	2	9:135863638:C:T;9:135864506:G:A	0.00216987	0.000154991	0.00418475	19682.7	0.0533012	0.0536966
GREM2	2	1:240656550:G:C;1:240656720:G:A	0.000774954	0.000309981	0.00123993	4602.25	0.0533875	0.0533791
MC2R	3	18:13884753:C:T;18:13885385:C:T;18:13885438:G:C	0.00175656	0.000154991	0.00418475	13993.2	0.0534485	0.0541474
MYL6	3	12:56553833:G:A;12:56553836:A:C;12:56554413:T:C	0.000774954	0.000154991	0.00185989	25438	0.053494	0.0534855
BBS5	3	2:170350279:A:G;2:170354138:G:A;2:170356065:A:G	0.00692292	0.000464972	0.0114693	69126.3	0.0535428	0.0548341
GPR116	11	6:46826860:G:A;6:46830740:C:G;6:46834694:G:A;6:46846043:T:A;6:46847567:G:A;6:46851334:C:T;6:46851360:T:C;6:46851949:G:A;6:46856105:T:C;6:46867766:C:T;6:46867771:C:T	0.00442428	0.000154991	0.033323	117191	0.0535486	0.0565582
DSC2	16	18:28648100:C:T;18:28648975:C:T;18:28649033:C:T;18:28650748:A:C;18:28651782:C:G;18:28654750:G:A;18:28654808:T:C;18:28654816:C:T;18:28662896:G:A;18:28666574:C:T;18:28666627:A:G;18:28666679:T:C;18:28671068:C:T;18:28672114:C:T;18:28672152:G:A;18:28673540:C:T	0.0029642	0.000154991	0.0358029	74945	0.0536094	0.0560872
FBF1	13	17:73910346:G:A;17:73910971:C:A;17:73915803:G:A;17:73916423:A:T;17:73916486:G:A;17:73917372:A:G;17:73918072:C:T;17:73919297:G:A;17:73919719:C:A;17:73921440:C:T;17:73921443:C:T;17:73922221:G:A;17:73929161:G:A	0.00463503	0.000154991	0.0268134	128772	0.0536176	0.0560108
PIGN	6	18:59713102:C:T;18:59713173:A:C;18:59757754:T:C;18:59821843:T:C;18:59825010:T:C;18:59828420:G:A	0.0118826	0.000154991	0.0418475	156983	0.0536518	0.0561118
C3orf25	10	3:129120684:C:A;3:129127574:C:T;3:129130087:C:T;3:129130197:T:C;3:129134207:A:C;3:129134241:C:T;3:129137135:T:C;3:129140410:G:A;3:129140499:T:C;3:129140589:G:A	0.000774954	0.000154991	0.00232486	64688.2	0.0537424	0.0556409
SIRT1	2	10:69644820:C:A;10:69672479:G:A	0.00860198	0.00790453	0.00929944	80010.6	0.0537466	0.0551061
RGL3	11	19:11507998:G:A;19:11508144:C:T;19:11508192:G:A;19:11510740:C:G;19:11510743:G:A;19:11510887:C:T;19:11516012:C:G;19:11516014:C:G;19:11516086:C:T;19:11527538:G:A;19:11527628:C:T	0.000774954	0.000154991	0.00263484	48389.3	0.0537877	0.0575559
DLC1	16	8:12947789:G:A;8:12947960:C:T;8:12950310:T:A;8:12952379:C:T;8:12956081:G:C;8:12957498:T:C;8:12957657:C:T;8:12958116:C:T;8:12958149:G:T;8:13251201:T:A;8:13356621:T:G;8:13356737:G:A;8:13356860:G:C;8:13357316:C:T;8:13357340:G:C;8:13357502:G:A	0.0036326	0.000154991	0.033478	203187	0.0539028	0.0553045
TMEM50B	1	21:34828050:C:T	0.00356479	0.00356479	0.00356479	44620.5	0.0539048	0.0538961
CTBP2	8	10:126715136:C:A;10:126715298:C:T;10:126715349:G:A;10:126715766:C:T;10:126715878:T:C;10:126715970:A:T;10:126716115:G:A;10:126716172:G:A	0.000716856	0.000154991	0.00232486	37340.8	0.0540636	0.0559651
CEACAM5	6	19:42219631:A:T;19:42221418:G:A;19:42221628:G:A;19:42224052:G:A;19:42225060:C:A;19:42231159:G:A	0.00800785	0.000309981	0.0409175	116044	0.0541046	0.0558738
TMOD2	1	15:52098656:A:G	0.00108493	0.00108493	0.00108493	15362	0.0542136	0.0542046
KRTAP20-1	1	21:31988847:G:A	0.000619963	0.000619963	0.000619963	8998.34	0.0542306	0.0542216
ADCY3	5	2:25043610:C:T;2:25045383:G:T;2:25061315:G:A;2:25141238:C:T;2:25141529:C:T	0.000755149	0.000309981	0.00139492	31434.3	0.0542802	0.0572807
SLC26A11	9	17:78196475:A:C;17:78210735:G:A;17:78210766:C:T;17:78210810:G:C;17:78211376:C:T;17:78215620:G:A;17:78220382:G:A;17:78223030:G:A;17:78225167:G:A	0.00177378	0.000154991	0.00619963	53596.7	0.0542916	0.0551104
MRS2	6	6:24403377:C:T;6:24403411:T:C;6:24412567:G:A;6:24423277:T:C;6:24423824:C:T;6:24423918:G:A	0.0121409	0.000309981	0.0387477	211703	0.0543794	0.0554333
FIBP	5	11:65651464:A:C;11:65651489:T:C;11:65651921:C:T;11:65652103:C:T;11:65652636:T:C	0.000309981	0.000154991	0.000619963	14661.5	0.0543844	0.0560827
OSBP	2	11:59344059:G:T;11:59361499:C:T	0.000387477	0.000154991	0.000619963	7572.07	0.0544212	0.0561086
ZNF324B	1	19:58966735:A:G	0.00309981	0.00309981	0.00309981	33568.9	0.0544364	0.0544274
CSMD1	24	8:2800096:C:T;8:2824257:C:T;8:2832075:C:T;8:2857641:C:T;8:2944766:T:C;8:2949101:A:T;8:2965294:G:C;8:3008997:T:A;8:3009020:G:A;8:3063043:G:A;8:3072048:G:A;8:3072060:T:C;8:3087687:C:G;8:3141695:C:T;8:3141775:C:G;8:3165277:G:A;8:3165343:G:A;8:3200869:T:G;8:3216809:T:C;8:3263737:C:T;8:3267040:G:A;8:3351240:C:G;8:3889474:C:T;8:3889478:C:T	0.00191155	0.000154991	0.0139492	241499	0.0544402	0.0557636
RIN1	10	11:66100001:C:T;11:66101085:C:T;11:66101112:C:T;11:66101471:G:A;11:66102191:G:A;11:66102557:C:T;11:66102558:G:A;11:66102578:C:T;11:66102686:C:T;11:66103081:C:T	0.00530068	0.000154991	0.0482021	40513.9	0.0544801	0.0558526
C1orf124	2	1:231483670:C:T;1:231488952:A:T	0.00402976	0.000309981	0.00774954	79482.9	0.0546214	0.0547152
C17orf56	6	17:79202732:G:A;17:79202948:G:T;17:79203114:G:C;17:79205421:G:A;17:79205783:C:T;17:79207455:C:A	0.00384932	0.000154991	0.0178239	137723	0.0546613	0.0570237
SOLH	9	16:597040:G:A;16:597059:C:T;16:597764:G:A;16:597905:T:C;16:597925:T:C;16:599116:G:A;16:602377:C:T;16:602647:C:T;16:603376:G:A	0.00231925	0.000154991	0.00867948	69868.2	0.054681	0.0567336
MYBL2	3	20:42331278:G:C;20:42341646:G:A;20:42343821:C:G	0.0154991	0.000154991	0.0460322	26762.2	0.0548135	0.0548046
KIAA1257	6	3:128695828:G:A;3:128695837:T:C;3:128696903:G:A;3:128696935:G:A;3:128707600:C:A;3:128711946:C:A	0.00805952	0.000309981	0.0297582	153549	0.0548837	0.0557914
WDR60	10	7:158663897:C:T;7:158663939:A:G;7:158664253:G:A;7:158672515:G:T;7:158679717:C:T;7:158684005:C:T;7:158705761:C:T;7:158711522:G:A;7:158719119:G:A;7:158727230:C:A	0.00621513	0.000154991	0.0367328	100766	0.0548856	0.0559971
NAALADL1	8	11:64813784:G:A;11:64815499:T:G;11:64815794:A:G;11:64815816:C:T;11:64820695:T:G;11:64820738:C:T;11:64822182:G:A;11:64825877:G:T	0.000988066	0.000154991	0.00247985	55035.5	0.0549053	0.0563811
RNF168	7	3:196198925:G:A;3:196199169:C:T;3:196199387:G:A;3:196214299:C:T;3:196214320:C:T;3:196214445:G:A;3:196229810:T:C	0.00115136	0.000154991	0.00263484	29365.8	0.0550041	0.0560583
HPD	7	12:122277891:C:A;12:122277904:G:C;12:122281734:C:T;12:122287613:C:T;12:122292685:C:T;12:122292692:G:A;12:122296608:A:C	0.00230272	0.000154991	0.00619963	90452.5	0.0550344	0.0580952
CTH	1	1:70881670:C:T	0.0113143	0.0113143	0.0113143	54636.3	0.0551039	0.0550951
SEMA5B	5	3:122630827:A:G;3:122634685:G:A;3:122645440:C:T;3:122647877:G:A;3:122667454:A:T	0.00309991	0.000619963	0.0120893	39084	0.0551445	0.0565671
NCCRP1	3	19:39689877:G:A;19:39689899:T:C;19:39691000:G:A	0.000568299	0.000154991	0.000929944	14795	0.0551543	0.0568566
QSOX2	4	9:139110556:G:A;9:139110948:T:C;9:139115664:C:T;9:139115869:G:A	0.00158865	0.000464972	0.00418475	29702	0.0552221	0.0561489
PAK4	4	19:39664580:C:T;19:39665689:T:C;19:39669095:G:A;19:39669106:C:G	0.00132288	0.000154991	0.00436137	5450.67	0.0553682	0.056831
ZNF384	3	12:6777019:C:T;12:6787612:T:G;12:6787623:G:A	0.000570239	0.000154991	0.000929944	2281.26	0.0554102	0.0554013
SHC3	3	9:91653075:C:T;9:91667039:T:A;9:91690082:C:T	0.00733623	0.000774954	0.0187539	127105	0.0554554	0.0572022
[truncated: 12,265 more rows]

## Sheet: hepcidin_subset
##Method=SKAT
##STUDY_NUM=2
##TotalSampleSize=2623
#Gene	Number of SNVs	SNVs	Average allele frequency	Minimal allele frequency	Maximal allele frequency	Test statistic	P-value DAVIES	P-value LIU
APOL1	6	22:36661354:C:T;22:36661459:G:A;22:36661573:G:A;22:36661733:G:A;22:36661891:G:A;22:36662063:C:G	0.000698945	0.000190621	0.00133435	13784.9	6.5192e-07	1.284e-06
TSPAN18	1	11:44950703:A:G	0.00857796	0.00857796	0.00857796	67297.5	8.06495e-07	1.38071e-06
MKL1	7	22:40813413:G:A;22:40814461:C:T;22:40814533:C:T;22:40814749:C:T;22:40814950:C:T;22:40815256:C:T;22:40816889:C:G	0.000509061	0.000190621	0.000953107	14125	8.07338e-07	1.38118e-06
HNRNPUL1	1	19:41774242:A:G	0.00648113	0.00648113	0.00648113	43136	1.11107e-06	1.20731e-06
STAC2	5	17:37370522:T:C;17:37371246:C:G;17:37371478:T:C;17:37374188:A:G;17:37374350:G:A	0.00221121	0.000190621	0.00743424	154260	1.36829e-06	1.0181e-06
OR4A5	3	11:51411471:C:A;11:51411510:C:T;11:51411678:C:T	0.00340892	0.000190621	0.00984529	8849.02	1.40594e-06	1.89595e-06
C7orf26	5	7:6631283:A:G;7:6631460:C:G;7:6634211:C:T;7:6639612:C:T;7:6647725:C:T	0.000953107	0.000190621	0.00324056	74903.9	2.04299e-06	4.1461e-07
CCDC67	4	11:93103336:A:C;11:93104441:T:C;11:93148179:T:C;11:93170710:C:T	0.00262108	0.000190621	0.00972169	194968	2.37147e-06	1.5885e-06
TPP1	6	11:6636686:C:T;11:6637674:G:T;11:6637982:G:A;11:6638938:T:C;11:6638944:G:A;11:6640135:C:T	0.000540106	0.000190621	0.00171559	31747.5	2.76116e-06	3.07542e-07
KIF22	3	16:29810774:C:T;16:29811006:C:T;16:29816237:G:A	0.000953107	0.000190621	0.00247808	35461.3	3.37834e-06	3.97308e-06
S1PR4	5	19:3179280:G:A;19:3179530:G:A;19:3179742:G:A;19:3179884:G:T;19:3179931:G:A	0.000571893	0.000190621	0.00190621	13215.8	3.38064e-06	3.97728e-06
YJEFN3	3	19:19640319:A:G;19:19643494:G:A;19:19648234:C:G	0.000698945	0.000190621	0.00152497	11934.9	3.63433e-06	6.00779e-06
DCP1A	3	3:53326467:T:C;3:53326488:G:T;3:53326608:C:T	0.00304994	0.000190621	0.00876859	149135	3.777e-06	6.08671e-06
ZNF792	4	19:35449123:T:C;19:35449185:C:T;19:35450340:C:T;19:35450407:G:T	0.00071483	0.000190621	0.00114373	14906.8	3.78486e-06	4.70767e-06
CCNE1	5	19:30308110:G:C;19:30308425:A:G;19:30312636:A:G;19:30312976:A:T;19:30313189:C:T	0.000495616	0.000190621	0.00171559	12344.6	3.80437e-06	3.75654e-06
SFXN1	4	5:174937164:G:A;5:174940525:C:T;5:174948943:C:T;5:174953709:G:A	0.00133435	0.000190621	0.00381243	43026.7	3.81746e-06	8.74262e-07
C9orf50	8	9:132374678:T:C;9:132374704:C:A;9:132375739:A:G;9:132375822:C:T;9:132377786:C:T;9:132381848:G:A;9:132381914:C:T;9:132382043:T:C	0.00914983	0.000571864	0.0461304	384347	4.00849e-06	2.09576e-06
TNS4	4	17:38633854:C:T;17:38635981:C:T;17:38643596:G:T;17:38652319:G:A	0.00276401	0.000190621	0.00667175	41348.2	4.20002e-06	6.07811e-07
MTMR4	5	17:56572427:G:A;17:56573089:C:T;17:56573275:C:G;17:56585610:G:C;17:56586149:C:T	0.000495616	0.000190621	0.00133435	16641.5	4.49624e-06	1.0683e-06
OR2Z1	4	19:8841727:G:A;19:8841793:C:T;19:8841863:T:A;19:8842043:A:G	0.000238277	0.000190621	0.000381243	12628.4	4.55997e-06	6.50553e-06
GSG2	6	17:3627347:C:T;17:3627456:T:A;17:3628010:G:A;17:3628586:T:C;17:3628883:C:T;17:3629345:A:G	0.00190621	0.000190621	0.00838734	59917.4	4.68384e-06	7.72277e-07
THEM4	3	1:151849599:G:A;1:151867528:C:T;1:151867657:G:C	0.00374889	0.000190621	0.00667175	70429	5.14268e-06	5.27997e-07
MRGPRD	2	11:68747507:T:G;11:68748292:C:T	0.00438429	0.00190621	0.00686237	79154.6	5.30292e-06	2.50999e-06
C1orf201	5	1:24687371:C:T;1:24696293:G:A;1:24706274:C:T;1:24706304:A:T;1:24710465:T:C	0.00217308	0.000571864	0.00590926	135206	5.37007e-06	1.24536e-06
EIF2B3	5	1:45340342:A:C;1:45341318:G:A;1:45341360:T:C;1:45392402:C:T;1:45446707:C:T	0.0023679	0.000190621	0.00917081	24737.8	5.52804e-06	6.26033e-06
TMEM132E	6	17:32953316:G:A;17:32957114:G:A;17:32959880:G:A;17:32959924:C:T;17:32962050:C:T;17:32962064:C:A	0.0118821	0.000190621	0.0261151	320978	6.09307e-06	3.05612e-06
NLRP9	10	19:56223314:G:A;19:56226457:G:A;19:56235368:T:C;19:56235382:G:A;19:56241342:C:T;19:56243611:C:A;19:56243929:G:A;19:56249486:C:A;19:56249615:G:C;19:56249649:T:G	0.00234464	0.000190621	0.00762486	240617	6.20955e-06	1.27491e-06
ACP2	4	11:47261762:A:G;11:47264353:G:C;11:47264405:G:A;11:47270313:G:A	0.00252573	0.000762486	0.00724361	65599.9	6.24656e-06	2.7277e-06
TANK	6	2:162061198:G:T;2:162061258:C:A;2:162087835:G:A;2:162087863:A:G;2:162091931:C:G;2:162091932:G:A	0.00120731	0.000190621	0.00457491	14545.2	6.47385e-06	5.74477e-06
MRGPRE	7	11:3249401:G:A;11:3249506:C:T;11:3249681:C:T;11:3249686:G:A;11:3249767:C:T;11:3249842:A:G;11:3249972:C:A	0.00177053	0.000190621	0.00877193	94087.3	6.68799e-06	6.57448e-06
TDRD10	4	1:154516933:T:C;1:154516944:C:T;1:154516983:G:A;1:154519992:C:T	0.000619592	0.000190621	0.00171559	12429.2	7.11664e-06	7.70258e-06
CPA4	3	7:129948221:G:A;7:129950656:G:A;7:129962366:C:A	0.00127081	0.000190621	0.00324056	57442.2	7.42978e-06	3.12253e-06
C6orf35	2	6:157743741:T:C;6:157744501:G:A	0.00314525	0.000190621	0.00609989	18592.8	8.73069e-06	8.12119e-06
GPR139	3	16:20043236:T:C;16:20043404:T:C;16:20043748:A:G	0.00222392	0.000190621	0.00629051	14694	8.97586e-06	1.88065e-06
ZFP112	2	19:44833378:T:C;19:44834069:T:C	0.00114373	0.000190621	0.00209684	25695.5	9.21334e-06	1.7469e-06
SLC22A15	2	1:116534839:G:C;1:116569622:C:T	0.00228746	0.000381243	0.00419367	24389.8	9.6083e-06	8.45069e-06
ACYP2	2	2:54342846:C:T;2:54365802:A:G	0.00104842	0.000953107	0.00114373	11818.3	1.07801e-05	8.89224e-06
OR10G3	4	14:22038172:C:T;14:22038287:C:G;14:22038644:T:C;14:22038731:C:G	0.0145349	0.000190621	0.0329775	314134	1.13519e-05	8.01622e-06
TMEM18	2	2:669801:T:C;2:672826:G:A	0.00200152	0.000190621	0.00381243	42224.2	1.15036e-05	6.07953e-06
SIPA1	4	11:65414949:C:T;11:65416753:C:T;11:65416867:A:G;11:65417436:G:T	0.00104842	0.000190621	0.00304994	35709.7	1.16077e-05	4.89986e-06
CDK10	6	16:89756970:G:A;16:89758285:C:T;16:89759723:G:C;16:89762056:G:A;16:89762090:G:A;16:89762170:G:A	0.000889567	0.000381243	0.00228746	28239.3	1.29046e-05	7.41773e-06
POU2F1	3	1:167358837:A:G;1:167358840:C:T;1:167384979:T:C	0.00114373	0.000190621	0.00285932	27257.9	1.39286e-05	8.38595e-06
RSPH6A	3	19:46307592:G:C;19:46318065:G:A;19:46318293:G:A	0.00127081	0.000190621	0.00285932	66676.2	1.42906e-05	1.0916e-05
ZNF20	3	19:12244199:T:G;19:12244232:A:G;19:12244624:G:A	0.00260516	0.000190621	0.00629051	22517	1.44205e-05	1.1984e-05
ACCN1	2	17:31351014:T:C;17:32483307:T:G	0.00057241	0.000190621	0.000954198	11959.3	1.44784e-05	1.14464e-05
YTHDC1	1	4:69203080:T:C	0.0179184	0.0179184	0.0179184	84486.6	1.45282e-05	1.21158e-05
P4HB	5	17:79801932:T:C;17:79804328:G:C;17:79805139:C:T;17:79805210:C:T;17:79813145:G:A	0.000419367	0.000190621	0.000953107	11884.4	1.45914e-05	1.21936e-05
CDC20	2	1:43826794:G:A;1:43828736:G:A	0.00324056	0.000381243	0.00609989	70986.8	1.47595e-05	1.24026e-05
ZC3H7B	5	22:41728205:G:A;22:41735050:C:T;22:41736090:G:A;22:41739451:G:A;22:41742139:G:A	0.00434617	0.000190621	0.0154403	185013	1.56183e-05	1.02482e-05
C14orf177	4	14:99182535:C:T;14:99182559:G:A;14:99182626:T:C;14:99183532:C:T	0.0246992	0.000762486	0.0404117	132021	1.57022e-05	1.38169e-05
IL31	2	12:122657198:G:T;12:122658533:G:A	0.00142966	0.000953107	0.00190621	55896.1	1.58288e-05	1.50488e-05
ZNF750	6	17:80788206:C:T;17:80788899:C:T;17:80789037:C:G;17:80789156:T:C;17:80789387:A:G;17:80789502:C:T	0.00146143	0.000190621	0.00571864	43272.5	1.63884e-05	1.07525e-05
MACF1	49	1:39715702:A:G;1:39757595:G:A;1:39758439:G:T;1:39763365:G:T;1:39775303:A:G;1:39781321:A:G;1:39781350:G:A;1:39783013:G:T;1:39783025:A:T;1:39788295:C:A;1:39797244:A:C;1:39797583:A:G;1:39798519:G:C;1:39798525:A:C;1:39798745:C:G;1:39798831:C:T;1:39798946:T:C;1:39799041:G:A;1:39799912:C:T;1:39800299:C:T;1:39800558:C:A;1:39800699:A:T;1:39800728:A:G;1:39801435:G:T;1:39801469:A:G;1:39801540:G:A;1:3980216…	0.00339239	0.000190621	0.0343119	530010	1.75498e-05	2.1202e-06
TTLL10	14	1:1114668:G:A;1:1115461:C:T;1:1115503:T:C;1:1115510:C:T;1:1115548:G:A;1:1115674:C:T;1:1116182:C:T;1:1116195:G:A;1:1117159:T:G;1:1119410:G:A;1:1120377:T:A;1:1120421:C:T;1:1120431:G:A;1:1120488:A:C	0.0104842	0.000190621	0.0455585	380418	1.81211e-05	7.03898e-06
TSPYL1	3	6:116599859:T:C;6:116599896:G:T;6:116600616:C:A	0.0076884	0.00285932	0.0101029	123880	1.95995e-05	1.29037e-05
MS4A6A	2	11:59940500:C:T;11:59949058:A:G	0.00876859	0.00324056	0.0142966	58458.7	2.06832e-05	1.94764e-05
OR2C1	6	16:3406112:C:T;16:3406478:G:A;16:3406511:G:T;16:3406707:G:A;16:3406838:G:A;16:3406875:G:A	0.00406659	0.000190621	0.0162028	196701	2.21717e-05	1.18662e-05
PPP2R2D	3	10:133753576:C:T;10:133758888:G:A;10:133769320:G:A	0.000826026	0.000190621	0.00133435	13335.6	2.21889e-05	1.63841e-05
GABRA4	2	4:46930510:C:T;4:46967058:T:C	0.0018109	0.000953107	0.0026687	32400.9	2.22206e-05	2.13337e-05
GRN	5	17:42427605:C:A;17:42428954:G:A;17:42429110:G:A;17:42429500:C:T;17:42429835:G:A	0.000381243	0.000190621	0.000953107	11199.5	2.24845e-05	2.164e-05
HCK	3	20:30659506:A:G;20:30661123:G:A;20:30661605:A:T	0.00686237	0.000190621	0.0200152	11137.5	2.34514e-05	2.27506e-05
OR5B17	7	11:58125774:A:G;11:58125873:G:A;11:58126173:C:A;11:58126184:C:T;11:58126185:G:A;11:58126340:C:T;11:58126493:T:C	0.00562425	0.000190621	0.018109	152258	2.44337e-05	1.69014e-05
GGCT	1	7:30536816:C:T	0.0400844	0.0400844	0.0400844	6139.6	2.75314e-05	2.88448e-05
CLDN17	3	21:31538358:T:C;21:31538704:C:T;21:31538811:A:G	0.00139789	0.000190621	0.00362181	9207.02	2.76682e-05	2.89998e-05
DLG1	10	3:196771513:G:A;3:196792163:C:T;3:196792663:C:A;3:196796090:G:A;3:196807928:A:C;3:196812562:A:C;3:196817888:C:T;3:196857533:C:T;3:196867023:T:C;3:197009609:G:A	0.00754861	0.000190621	0.0436523	195606	2.76894e-05	1.10367e-05
SPG11	21	15:44856764:A:G;15:44856827:G:A;15:44858173:C:T;15:44859744:C:T;15:44865000:T:C;15:44865940:A:C;15:44876563:C:T;15:44877834:C:A;15:44881546:A:G;15:44888441:T:C;15:44892793:G:C;15:44907562:T:C;15:44907702:C:T;15:44914544:A:C;15:44918690:C:T;15:44918698:A:G;15:44925740:A:C;15:44943797:T:C;15:44949354:C:T;15:44952677:C:T;15:44955830:C:T	0.00348575	0.000190621	0.0223027	297369	2.7692e-05	7.92192e-06
GPR146	7	7:1097336:C:T;7:1097555:G:A;7:1097614:G:T;7:1097814:C:A;7:1097933:C:T;7:1097947:G:A;7:1098100:G:A	0.00416665	0.000190621	0.0207777	176614	2.93421e-05	1.78357e-05
SERAC1	3	6:158567861:G:A;6:158571611:A:T;6:158579307:A:G	0.00553008	0.000190621	0.016209	10622.2	3.20114e-05	3.54494e-05
PLSCR4	4	3:145917773:G:T;3:145924348:C:A;3:145924422:C:A;3:145924454:C:A	0.00133435	0.000190621	0.0026687	12512.1	3.29718e-05	2.63e-05
TRIM68	4	11:4621594:C:T;11:4621681:T:G;11:4623513:G:A;11:4626617:G:A	0.00114373	0.000190621	0.00343119	41891.3	3.36319e-05	2.63654e-05
DUSP16	5	12:12629972:C:T;12:12630140:T:G;12:12630392:G:A;12:12630669:C:T;12:12673965:G:A	0.00907972	0.000190621	0.036818	59730	3.39883e-05	3.73294e-05
NID2	22	14:52473372:T:C;14:52477613:C:T;14:52477765:C:T;14:52481774:G:A;14:52481922:G:T;14:52486783:T:C;14:52493937:C:T;14:52493984:T:C;14:52493997:G:A;14:52495481:C:T;14:52496390:G:A;14:52496399:T:C;14:52505546:C:T;14:52507491:C:A;14:52507501:T:C;14:52508842:C:A;14:52508948:G:A;14:52509601:C:T;14:52520302:G:A;14:52520341:G:A;14:52520942:C:T;14:52527040:C:T	0.00441895	0.000190621	0.0444148	233136	3.45384e-05	1.31908e-05
SRA1	7	5:139930460:A:G;5:139930696:C:T;5:139931622:T:C;5:139931623:C:A;5:139931640:T:C;5:139931739:G:A;5:139936825:G:C	0.00130712	0.000190621	0.00476554	21998.2	3.53257e-05	2.08218e-05
NEU2	2	2:233897503:G:A;2:233898992:G:A	0.00171559	0.000190621	0.00324056	18083.6	3.63871e-05	4.00367e-05
GPR84	7	12:54757191:C:T;12:54757199:A:G;12:54757354:C:G;12:54757454:T:C;12:54757464:G:A;12:54757475:C:T;12:54757481:C:T	0.000490169	0.000190621	0.00152497	9821.55	3.66826e-05	4.02915e-05
DAGLA	3	11:61511036:G:T;11:61511534:G:A;11:61511794:C:G	0.00258541	0.000571864	0.00648113	108137	3.71129e-05	3.77333e-05
FANCG	5	9:35075022:C:T;9:35075969:G:A;9:35076755:G:A;9:35077267:G:A;9:35079502:G:A	0.00243995	0.000190621	0.00972169	51924.1	3.71284e-05	2.81444e-05
C9orf43	3	9:116181419:A:G;9:116185703:T:C;9:116191508:G:A	0.0120727	0.000190621	0.0339306	196421	4.02387e-05	4.21081e-05
SPACA4	2	19:49110435:G:A;19:49110449:G:A	0.000667175	0.000190621	0.00114373	60219.6	4.14783e-05	3.80625e-05
BCKDHA	2	19:41920030:C:T;19:41928086:G:A	0.00495616	0.00171559	0.00819672	78916	4.32197e-05	4.06711e-05
OXGR1	2	13:97639121:T:C;13:97639878:C:T	0.00133435	0.00114373	0.00152497	20620.8	4.32448e-05	2.78737e-05
KIAA0802	23	18:8718522:G:A;18:8720430:A:G;18:8783862:C:G;18:8783867:C:T;18:8784008:C:T;18:8784387:C:T;18:8784510:C:T;18:8784518:C:T;18:8784555:C:T;18:8784791:C:T;18:8798218:C:G;18:8798252:G:A;18:8806925:A:G;18:8813046:A:C;18:8819228:G:A;18:8819246:C:T;18:8824766:G:C;18:8824882:A:G;18:8824926:C:T;18:8825289:C:T;18:8825409:G:A;18:8825946:G:A;18:8826164:C:G	0.00296708	0.000190621	0.0205871	202888	4.417e-05	2.39214e-05
C1orf210	2	1:43748701:C:T;1:43748763:G:A	0.00571864	0.000190621	0.0112467	94997.3	4.80698e-05	4.84691e-05
CCDC86	6	11:60609622:C:T;11:60610024:G:T;11:60615444:G:A;11:60617428:C:G;11:60617465:G:A;11:60617715:A:C	0.000984877	0.000190621	0.00419367	45623.5	4.92013e-05	2.69185e-05
SPATS2L	4	2:201284090:G:A;2:201303848:G:A;2:201334686:G:A;2:201334719:A:G	0.00100076	0.000190621	0.00285932	72105.3	5.01454e-05	4.72051e-05
GJB4	8	1:35226892:G:A;1:35227078:C:T;1:35227079:G:A;1:35227162:C:T;1:35227226:G:A;1:35227239:G:A;1:35227362:C:G;1:35227466:A:C	0.00793605	0.000190621	0.0301297	169097	5.09503e-05	3.63572e-05
IPO5	4	13:98642766:C:T;13:98642778:C:T;13:98658527:A:C;13:98671883:C:T	0.000714994	0.000190621	0.00190621	19960.9	5.20567e-05	3.38521e-05
RELL1	3	4:37633026:C:T;4:37633027:G:A;4:37636636:C:T	0.00457491	0.000190621	0.0133435	94741.4	5.56062e-05	5.60981e-05
TWSG1	1	18:9396524:C:T	0.0026687	0.0026687	0.0026687	8942.13	5.60169e-05	5.64622e-05
TACR2	10	10:71164595:T:C;10:71164692:T:C;10:71164742:G:A;10:71164811:C:T;10:71168727:C:T;10:71168766:C:G;10:71168778:A:G;10:71174710:G:A;10:71174729:C:T;10:71176066:T:C	0.0010866	0.000190621	0.0026687	101013	5.63032e-05	3.93695e-05
HEXDC	10	17:80393652:C:T;17:80393667:G:A;17:80393670:G:A;17:80393680:G:A;17:80395065:G:A;17:80395068:G:A;17:80399056:C:T;17:80400098:C:T;17:80400164:G:A;17:80400236:C:A	0.00106765	0.000190621	0.00343119	52685.3	5.67571e-05	4.2678e-05
OR10T2	5	1:158368679:G:T;1:158368794:A:G;1:158369040:A:G;1:158369105:C:T;1:158369138:A:G	0.00163934	0.000190621	0.00419367	114404	5.83504e-05	3.91737e-05
OR4D11	1	11:59271476:C:G	0.00190621	0.00190621	0.00190621	82222.3	6.09103e-05	6.07656e-05
ANKRD12	14	18:9254626:T:C;18:9254857:C:G;18:9255081:A:G;18:9255471:A:G;18:9255718:G:A;18:9255788:T:G;18:9256216:C:T;18:9256258:T:C;18:9256270:A:T;18:9256299:C:A;18:9257241:A:G;18:9257802:T:C;18:9257934:A:C;18:9258135:A:C	0.00827842	0.000190621	0.0289745	365459	6.31305e-05	7.86882e-05
ZCCHC8	4	12:122958181:T:C;12:122958516:C:T;12:122958526:G:A;12:122977328:A:C	0.00262104	0.000190621	0.00838734	50537.6	6.52129e-05	3.65641e-05
RTEL1	17	20:62293235:G:A;20:62293862:C:T;20:62305428:G:A;20:62309621:T:C;20:62309680:G:A;20:62312070:C:G;20:62317178:C:T;20:62321559:G:A;20:62322188:G:T;20:62322290:G:A;20:62323150:C:T;20:62324183:C:T;20:62324609:C:T;20:62324619:C:T;20:62325833:C:A;20:62326159:G:A;20:62326686:T:C	0.00213821	0.000190621	0.0148685	114249	6.70645e-05	5.68759e-05
KLF10	5	8:103663614:C:T;8:103663619:T:C;8:103663901:A:G;8:103663914:T:C;8:103664174:T:A	0.000571864	0.000190621	0.00190621	9874.29	6.81494e-05	6.68855e-05
CPN2	6	3:194061810:C:A;3:194061955:C:T;3:194062035:C:T;3:194062677:G:A;3:194063040:T:A;3:194063253:G:A	0.000635405	0.000190621	0.00152497	20233.7	6.82421e-05	4.74189e-05
FCN1	3	9:137801759:T:C;9:137801823:A:G;9:137803110:C:T	0.000317702	0.000190621	0.000571864	9814.13	7.28847e-05	7.04114e-05
PKDCC	5	2:42280404:G:A;2:42280448:G:A;2:42281194:C:T;2:42281312:G:A;2:42282440:G:A	0.00388868	0.000190621	0.0152497	54266.3	7.33217e-05	5.0967e-05
FRA10AC1	1	10:95454673:C:T	0.000762486	0.000762486	0.000762486	9491.98	7.72048e-05	7.39402e-05
C2orf53	7	2:27360162:G:A;2:27360578:T:C;2:27360773:G:A;2:27360965:G:C;2:27361028:C:T;2:27361049:G:C;2:27361080:G:A	0.00217853	0.000190621	0.00838734	28917.4	8.32354e-05	5.19143e-05
CSNK1G1	1	15:64496654:C:T	0.00819672	0.00819672	0.00819672	78244.5	8.44044e-05	7.89356e-05
LDHAL6B	3	15:59499334:G:C;15:59499575:G:A;15:59500193:C:T	0.00730715	0.000953107	0.0198246	140960	8.51462e-05	7.95306e-05
GZMM	9	19:547346:C:T;19:548612:G:A;19:548955:C:T;19:548959:C:T;19:549055:G:A;19:549063:C:T;19:549171:C:T;19:549667:G:A;19:549781:G:A	0.00449034	0.000190621	0.0285932	198239	8.85785e-05	7.08954e-05
LIPG	3	18:47101838:G:A;18:47109939:G:A;18:47109955:A:G	0.00311348	0.000190621	0.00838734	77017.3	8.98486e-05	8.33069e-05
ETNK1	4	12:22778185:C:T;12:22814023:A:G;12:22826516:A:T;12:22837885:G:T	0.00452726	0.000190621	0.0144872	96563.3	9.23001e-05	8.55904e-05
OR52E8	4	11:5878551:G:A;11:5878617:G:A;11:5878628:C:T;11:5878836:T:A	0.0136294	0.000190621	0.0470835	110343	9.41152e-05	7.3943e-05
HMOX1	6	22:35783110:C:T;22:35785929:C:G;22:35789508:C:T;22:35789521:C:T;22:35789530:G:A;22:35789560:C:T	0.000826026	0.000190621	0.00209684	55697.1	0.00010021	6.66669e-05
WDR47	2	1:109526041:C:T;1:109553539:G:A	0.00152497	0.000190621	0.00285932	24782.5	0.000100302	9.9441e-05
CD86	2	3:121825338:T:C;3:121828181:T:C	0.000476554	0.000190621	0.000762486	9388.25	0.000101676	0.000101185
CTTN	4	11:70271499:T:G;11:70275301:T:A;11:70279364:C:A;11:70281831:G:A	0.00123904	0.000190621	0.00419367	10617.4	0.000105313	9.44054e-05
NEBL	10	10:21074832:G:A;10:21097546:G:A;10:21101734:T:C;10:21102870:T:C;10:21106620:A:G;10:21112137:A:T;10:21112145:T:G;10:21129704:G:C;10:21158728:C:T;10:21178852:C:G	0.00396493	0.000190621	0.0213496	236787	0.000109408	7.92868e-05
HEY1	2	8:80677484:G:A;8:80677527:A:G	0.00247808	0.00152497	0.00343119	20442.9	0.00011068	0.000105159
GTF3C4	4	9:135545995:G:A;9:135546313:C:T;9:135553706:G:A;9:135554520:A:G	0.00395539	0.000571864	0.00914983	123899	0.000112365	7.35572e-05
MGP	2	12:15035919:T:C;12:15035961:T:G	0.00171559	0.00114373	0.00228746	33361.3	0.0001135	0.000114091
KNTC1	10	12:123026621:C:T;12:123032478:C:T;12:123034383:C:A;12:123042004:C:A;12:123067510:A:G;12:123073331:A:G;12:123082387:C:T;12:123087655:C:A;12:123100056:A:G;12:123106455:G:T	0.00139157	0.000190621	0.00304994	53520.9	0.000117717	9.23631e-05
CCDC127	4	5:205828:C:A;5:205882:C:T;5:205939:C:T;5:206016:C:T	0.00166794	0.000190621	0.00609989	69086.7	0.000119685	0.000117351
CNTLN	20	9:17135298:C:G;9:17135368:C:T;9:17235770:G:C;9:17273754:A:C;9:17273800:T:C;9:17330730:A:C;9:17340873:C:T;9:17366655:A:G;9:17394973:C:T;9:17394994:C:T;9:17409391:A:G;9:17415847:A:G;9:17415987:A:G;9:17416033:G:A;9:17457549:C:T;9:17457550:G:A;9:17462978:C:G;9:17462985:A:C;9:17484293:G:C;9:17486992:T:G	0.00195387	0.000190621	0.0080061	251825	0.00012004	6.91851e-05
ZAP70	3	2:98351118:T:C;2:98351912:G:A;2:98354479:A:G	0.000698945	0.000190621	0.000953107	9177.19	0.000120328	0.000121172
USP4	6	3:49321424:T:C;3:49329966:T:C;3:49335360:T:C;3:49337950:C:T;3:49339833:T:C;3:49343212:T:C	0.00207644	0.000190621	0.0059775	11993.4	0.00012538	0.000120699
MFSD10	7	4:2933177:C:T;4:2933284:G:A;4:2933567:C:T;4:2933799:G:A;4:2933849:G:A;4:2934118:A:G;4:2934205:G:A	0.000490169	0.000190621	0.00171559	12532.5	0.000126903	0.000125174
USP8	4	15:50757285:A:G;15:50763945:T:A;15:50769520:G:A;15:50773787:A:G	0.0303565	0.00133435	0.0474647	224812	0.000134915	0.000108226
TMEM154	2	4:153562095:G:A;4:153573692:G:A	0.00142966	0.00133435	0.00152497	27802.3	0.000137747	0.000113479
BECN1	2	17:40970264:C:T;17:40975828:T:A	0.00371712	0.00114373	0.00629051	55159.5	0.000143288	0.000135887
TCTN1	6	12:111057718:G:A;12:111080097:A:G;12:111080154:G:C;12:111080164:G:A;12:111080167:A:G;12:111085576:C:T	0.00171569	0.000190621	0.00743424	83830.3	0.000146671	0.000123266
RTN4RL1	4	17:1840079:C:T;17:1840454:C:A;17:1840677:C:T;17:1840917:C:T	0.00390774	0.000190621	0.00914983	137396	0.000147131	0.000139253
FBXO5	3	6:153293541:T:A;6:153296052:C:A;6:153296472:T:C	0.00546448	0.00190621	0.0123904	215084	0.000147567	0.0001169
ECSCR	2	5:138784595:A:C;5:138837381:C:T	0.000857796	0.000190621	0.00152497	17731.7	0.000148878	0.000118521
CCDC71	2	3:49200971:C:T;3:49201323:T:C	0.000667175	0.000190621	0.00114373	10706.7	0.000156056	0.000149183
RUFY2	4	10:70143577:C:T;10:70143816:G:T;10:70156556:T:C;10:70166523:G:A	0.00195387	0.000190621	0.00457491	81576.8	0.000156923	0.000122161
ARHGEF12	9	11:120292542:C:T;11:120298916:C:T;11:120310884:A:G;11:120317731:G:A;11:120318591:C:T;11:120322248:C:T;11:120322317:G:A;11:120336059:G:C;11:120348176:A:T	0.000847206	0.000190621	0.00171559	52021.3	0.000160187	0.000118481
HOXB4	3	17:46654292:T:C;17:46655230:C:G;17:46655290:G:A	0.000762486	0.000190621	0.00190621	40361.3	0.000165116	0.000167978
BDP1	24	5:70759923:C:T;5:70782319:C:T;5:70782395:C:G;5:70782439:C:T;5:70785234:A:G;5:70785311:C:A;5:70793236:A:G;5:70798553:A:T;5:70806283:G:A;5:70806521:A:C;5:70809074:G:C;5:70811909:C:A;5:70811997:G:A;5:70818130:C:A;5:70818150:C:G;5:70818177:G:C;5:70819926:C:T;5:70828207:G:A;5:70840909:T:G;5:70845400:A:G;5:70848983:G:C;5:70855826:C:G;5:70855862:A:G;5:70858268:A:G	0.00592533	0.000190621	0.0388868	314784	0.000187932	0.000129426
PCDHB1	8	5:140431466:G:T;5:140431878:A:C;5:140432538:A:G;5:140432626:C:T;5:140433211:A:T;5:140433306:C:T;5:140433357:T:G;5:140433373:G:A	0.00355032	0.000190621	0.0129623	197930	0.000191722	0.000143463
AFF1	13	4:87968271:C:T;4:87968375:C:T;4:88035804:G:A;4:88035907:C:T;4:88035946:C:T;4:88036116:G:A;4:88036146:C:T;4:88036225:C:T;4:88036358:G:T;4:88036378:C:T;4:88047328:C:T;4:88052985:C:T;4:88053456:G:T	0.00165694	0.000190621	0.00609989	157061	0.000194578	0.000132331
TIGD6	6	5:149374994:G:C;5:149375034:G:A;5:149375411:A:C;5:149375607:C:T;5:149375695:C:T;5:149375886:C:T	0.00162028	0.000190621	0.00419367	74244.2	0.000197764	0.000189708
ENPP6	4	4:185012401:C:T;4:185012425:C:T;4:185038055:C:T;4:185038161:C:T	0.000571864	0.000190621	0.000953107	18770.7	0.000197921	0.000147182
AKR1C1	2	10:5008181:T:G;10:5011017:G:A	0.0194434	0.00152497	0.0373618	10698.9	0.00019798	0.00016875
ZBTB41	6	1:197128680:C:T;1:197128742:C:T;1:197168625:C:A;1:197168747:T:C;1:197168987:T:C;1:197169011:T:C	0.000667175	0.000190621	0.00133435	31742.2	0.000211896	0.000183288
KLHL8	3	4:88085076:T:C;4:88085192:C:T;4:88116637:T:C	0.000762486	0.000381243	0.00114373	8437.92	0.000212896	0.000213418
ZNF816-ZNF321P	3	19:53432250:C:T;19:53432449:C:G;19:53459336:G:A	0.00287778	0.000381243	0.00438429	41569.2	0.000213043	0.000213557
NOTCH3	13	19:15272408:C:T;19:15273335:C:T;19:15276755:C:T;19:15278099:C:T;19:15284976:G:C;19:15289850:T:A;19:15289925:C:T;19:15290007:C:T;19:15290236:G:T;19:15297709:A:T;19:15299048:G:A;19:15302941:T:C;19:15308327:G:A	0.00442828	0.000190621	0.0158216	268333	0.00021346	0.000186146
OTOF	28	2:26683874:C:T;2:26686872:G:A;2:26686897:G:A;2:26687761:G:A;2:26693518:G:C;2:26695500:A:C;2:26696027:G:C;2:26697422:C:G;2:26698865:G:A;2:26699014:C:T;2:26700065:T:A;2:26700078:G:A;2:26700099:G:A;2:26700309:C:T;2:26700315:C:T;2:26700316:G:A;2:26700373:G:A;2:26700757:A:T;2:26703073:A:G;2:26703725:C:G;2:26703734:C:T;2:26703827:G:A;2:26705283:C:T;2:26739290:G:A;2:26739428:C:T;2:26750769:G:A;2:2675077…	0.00588203	0.000190621	0.0291651	540265	0.00022155	0.000164784
PML	13	15:74315485:C:T;15:74317263:G:C;15:74325024:G:A;15:74325743:G:A;15:74327556:C:T;15:74327819:C:T;15:74327861:T:C;15:74327949:A:G;15:74327979:G:A;15:74328098:G:A;15:74336874:A:G;15:74337087:G:A;15:74337218:G:T	0.00105575	0.000190621	0.00419367	54413.5	0.000224508	0.000145571
BARD1	5	2:215593452:C:T;2:215593522:T:C;2:215610518:C:T;2:215617178:C:G;2:215645939:A:G	0.00514678	0.000190621	0.0190621	88329.3	0.00022621	0.000212173
PROKR1	4	2:68873071:A:G;2:68873219:G:A;2:68882398:C:G;2:68882545:T:A	0.0115803	0.000190621	0.0438429	102109	0.000235158	0.000229591
NLRC5	18	16:57059280:A:T;16:57059318:G:A;16:57059484:C:T;16:57060201:C:T;16:57060264:C:T;16:57060272:G:C;16:57067541:G:A;16:57068106:A:G;16:57075961:G:A;16:57081494:C:T;16:57088996:G:A;16:57091999:G:A;16:57093436:G:T;16:57095409:G:A;16:57099155:G:A;16:57100493:G:A;16:57112967:C:A;16:57113168:G:A	0.00568682	0.000190621	0.0259245	307355	0.000239741	0.000211059
OR2L2	6	1:248201836:G:T;1:248202047:G:A;1:248202123:C:T;1:248202174:G:C;1:248202233:C:A;1:248202318:A:G	0.000852859	0.000190621	0.00247808	99277.9	0.000242794	0.000219203
NARS	4	18:55273151:T:C;18:55273918:T:G;18:55274824:T:C;18:55280843:G:A	0.00162028	0.000190621	0.00304994	73636.1	0.000245358	0.000236751
OSGIN2	3	8:90921856:G:T;8:90921899:A:T;8:90937457:G:C	0.000444783	0.000190621	0.000762486	8120.63	0.00024866	0.000246648
GPR56	5	16:57685448:C:T;16:57689386:G:C;16:57691387:G:A;16:57693498:T:C;16:57695760:C:G	0.0081589	0.000190621	0.0335494	90429.1	0.000256261	0.000212248
LASS4	4	19:8320555:G:A;19:8322805:G:A;19:8322856:C:T;19:8326672:G:A	0.00314525	0.000190621	0.0108654	91701.7	0.000257133	0.000224015
HEATR1	39	1:236716888:G:A;1:236716900:G:A;1:236716934:A:G;1:236720535:G:A;1:236721600:G:A;1:236721679:G:C;1:236721780:C:T;1:236722318:T:C;1:236723108:C:T;1:236724529:C:T;1:236729965:G:A;1:236729999:G:C;1:236730157:A:G;1:236730158:T:C;1:236732375:T:C;1:236732395:A:C;1:236734764:C:T;1:236734770:T:G;1:236737983:A:G;1:236737999:C:T;1:236740135:T:C;1:236744626:C:T;1:236746426:T:C;1:236748338:A:G;1:236748386:A:G…	0.00640907	0.000190621	0.0459398	513658	0.000264476	0.000149244
GPR52	3	1:174417616:G:T;1:174418031:G:A;1:174418312:C:T	0.000381243	0.000190621	0.000762486	16098.1	0.000265356	0.000261197
MORN3	2	12:122092186:G:A;12:122107306:G:C	0.00152497	0.000381243	0.0026687	16341.8	0.00027195	0.000267303
DSG1	18	18:28908281:G:A;18:28913601:G:T;18:28914021:G:T;18:28914143:T:C;18:28918381:G:A;18:28923415:G:A;18:28923439:G:A;18:28923466:G:A;18:28934293:C:T;18:28934359:G:T;18:28934374:A:G;18:28934375:T:C;18:28934569:G:A;18:28934729:G:A;18:28934767:G:A;18:28934950:T:C;18:28935092:G:T;18:28935292:G:A	0.00140848	0.000190621	0.00934045	50721.9	0.000272214	0.000193744
ERI1	2	8:8865537:T:C;8:8875885:A:G	0.00190621	0.00171559	0.00209684	52413.6	0.000273464	0.000268705
C3orf27	3	3:128292301:C:T;3:128292334:C:G;3:128292517:G:A	0.000826026	0.000190621	0.00152497	7732.78	0.000273655	0.000268882
ARID3B	2	15:74865203:A:G;15:74884116:G:A	0.000476554	0.000190621	0.000762486	16867.4	0.000285061	0.000236436
COL23A1	6	5:177673296:G:A;5:177673400:C:T;5:177674821:T:C;5:177683382:C:T;5:177683905:G:A;5:177733908:C:T	0.00810141	0.000190621	0.0455585	104125	0.000285954	0.000239131
WDR45L	3	17:80579609:T:C;17:80606183:C:A;17:80606200:C:T	0.00952589	0.000190621	0.0182841	114248	0.000286457	0.00026743
AKNAD1	10	1:109377647:C:T;1:109391576:C:T;1:109391658:G:A;1:109394412:G:A;1:109394524:G:A;1:109394593:A:C;1:109394609:T:A;1:109394976:G:A;1:109395258:G:T;1:109395280:C:T	0.00646225	0.000190621	0.0287838	466292	0.000287238	0.000209375
GLMN	5	1:92733511:A:G;1:92737089:T:C;1:92754667:C:T;1:92756989:C:T;1:92762982:A:C	0.00312619	0.000190621	0.00819672	167683	0.000287695	0.000248546
HVCN1	2	12:111088061:C:T;12:111099002:C:T	0.00409836	0.000762486	0.00743424	74350.3	0.000287697	0.000281896
ZNF678	2	1:227843003:G:A;1:227843007:A:T	0.0117232	0.00190621	0.0215402	181374	0.000302306	0.000256983
NOP56	4	20:2636036:G:A;20:2636108:T:C;20:2636339:C:T;20:2637809:C:T	0.00061952	0.000190621	0.00133435	9710.02	0.000303105	0.000302482
GYS1	2	19:49472837:G:A;19:49481243:T:C	0.000857796	0.000190621	0.00152497	8096.84	0.000306648	0.000299484
CEP55	10	10:95259878:G:A;10:95259983:C:T;10:95262942:C:T;10:95275259:C:T;10:95276692:G:A;10:95276718:T:C;10:95276742:G:C;10:95276905:G:A;10:95276973:G:A;10:95287789:C:A	0.00632863	0.000190621	0.0358368	264635	0.000307297	0.000272312
ZNF474	11	5:121487765:T:A;5:121487789:G:A;5:121487823:G:T;5:121487858:C:T;5:121487954:G:A;5:121487969:G:A;5:121488148:G:A;5:121488203:G:A;5:121488280:T:C;5:121488353:T:C;5:121488461:A:C	0.00585728	0.000190621	0.0432711	106278	0.000319825	0.000265985
A2ML1	14	12:8975873:C:G;12:8990121:C:T;12:8990937:C:A;12:8990963:T:C;12:9000236:G:A;12:9001508:C:T;12:9004394:A:C;12:9004550:G:A;12:9006810:C:T;12:9013481:G:A;12:9013484:T:C;12:9013783:C:T;12:9020598:A:G;12:9021147:G:A	0.00142966	0.000190621	0.0104842	140533	0.000327384	0.000253464
CD80	5	3:119246670:C:T;3:119256020:G:A;3:119256056:T:C;3:119263570:T:A;3:119263676:T:C	0.00693862	0.000190621	0.0186809	204723	0.00032748	0.000278435
CHSY1	5	15:101718230:C:T;15:101718239:C:G;15:101718557:A:G;15:101718677:A:G;15:101718950:T:C	0.0152878	0.000190621	0.0495616	243839	0.000327665	0.00028008
PAPL	5	19:39575997:G:A;19:39591277:G:A;19:39591453:T:C;19:39591653:G:A;19:39591829:G:T	0.00312619	0.000190621	0.0108654	144368	0.000328227	0.000273848
TP73	1	1:3649608:A:G	0.000953107	0.000953107	0.000953107	7719.44	0.000332253	0.000330155
XDH	27	2:31560521:T:C;2:31560572:G:A;2:31562393:G:A;2:31562464:G:A;2:31562482:G:T;2:31564244:A:G;2:31572670:C:T;2:31588857:G:A;2:31588861:C:G;2:31588936:T:A;2:31590917:T:C;2:31593265:T:C;2:31593305:A:C;2:31593316:C:A;2:31593333:G:A;2:31595130:C:T;2:31595224:G:A;2:31596762:G:A;2:31599989:C:T;2:31600072:G:C;2:31602791:T:A;2:31605868:G:A;2:31605901:C:T;2:31609369:G:A;2:31610711:G:A;2:31611143:C:T;2:3162147…	0.00513972	0.000190621	0.0409836	291389	0.000332903	0.000267207
MUL1	2	1:20827826:A:G;1:20829761:A:C	0.0100076	0.00247808	0.0175372	130372	0.000335155	0.000333031
TMEM131	18	2:98373607:T:G;2:98373635:C:T;2:98373842:A:T;2:98376207:C:G;2:98378517:C:T;2:98378534:C:T;2:98408918:C:T;2:98408924:C:G;2:98411409:T:C;2:98411412:T:C;2:98412847:T:C;2:98413930:T:C;2:98418405:C:T;2:98421626:A:G;2:98430762:G:A;2:98430837:T:A;2:98475853:G:T;2:98543945:C:T	0.00192741	0.000190621	0.0228746	185461	0.000337338	0.000284219
TGFBRAP1	7	2:105889374:G:A;2:105890081:C:T;2:105912949:G:C;2:105924130:G:A;2:105924545:G:A;2:105924731:C:G;2:105924736:G:A	0.000272316	0.000190621	0.000381243	25955.7	0.000337744	0.00031701
USP20	13	9:132618599:C:T;9:132620338:C:G;9:132620855:C:A;9:132630354:C:T;9:132630423:G:A;9:132630491:C:T;9:132630677:G:A;9:132631970:C:T;9:132636945:G:A;9:132636979:C:T;9:132637608:A:G;9:132637654:C:A;9:132642460:G:A	0.00228797	0.000190621	0.0171625	148926	0.000341827	0.000292949
ZNF488	4	10:48370683:G:A;10:48370732:G:A;10:48371220:T:C;10:48371397:G:A	0.00247808	0.000190621	0.00571864	38159.2	0.000345342	0.00034333
FGFBP3	2	10:93668000:C:T;10:93668626:C:T	0.00277115	0.000190621	0.00535168	7931.37	0.000354724	0.000352467
ADCK3	4	1:227149153:G:A;1:227174159:G:A;1:227174214:G:A;1:227174370:C:T	0.000524209	0.000190621	0.00114373	7922.39	0.000357452	0.000355182
BCLAF1	20	6:136582549:G:A;6:136589431:C:T;6:136589448:C:A;6:136589449:G:A;6:136594277:G:A;6:136597378:G:A;6:136597389:G:A;6:136597449:G:C;6:136597456:C:A;6:136597482:A:G;6:136597510:T:C;6:136599060:G:A;6:136599127:G:A;6:136599270:G:C;6:136599544:G:A;6:136599585:C:T;6:136599630:C:T;6:136599846:C:T;6:136599880:G:A;6:136599885:C:A	0.00827343	0.000190621	0.0295463	400536	0.000361853	0.000228129
DNAH17	52	17:76420133:G:A;17:76420174:G:A;17:76421601:C:T;17:76421626:A:C;17:76422599:C:T;17:76423125:A:G;17:76425269:G:A;17:76425370:G:T;17:76433931:C:T;17:76435216:C:A;17:76446440:C:T;17:76446858:C:T;17:76451830:C:T;17:76455265:C:T;17:76456020:C:T;17:76456023:C:T;17:76458943:G:A;17:76471536:C:T;17:76471808:G:C;17:76472680:T:C;17:76472719:C:T;17:76475117:T:C;17:76475162:G:A;17:76475198:G:A;17:76481041:A:C…	0.0044937	0.000190621	0.0426992	390902	0.000375055	0.000280348
CDC42BPG	16	11:64594586:T:C;11:64597201:G:A;11:64597261:G:A;11:64597279:C:T;11:64599069:G:A;11:64599139:C:T;11:64600723:C:T;11:64601440:G:A;11:64601768:G:A;11:64602844:C:T;11:64603286:G:A;11:64604264:C:T;11:64606167:T:G;11:64606313:C:T;11:64607024:C:T;11:64607670:G:A	0.00398376	0.000190621	0.0432711	143694	0.000380965	0.00030557
TET3	10	2:74273534:G:C;2:74274681:C:T;2:74274768:C:A;2:74274812:G:A;2:74274969:C:G;2:74275226:C:G;2:74327553:G:A;2:74327675:A:G;2:74327798:G:A;2:74328317:G:A	0.00148687	0.000190621	0.00629051	158924	0.000381528	0.00031759
ZNF628	2	19:55993436:G:T;19:55995150:A:G	0.0115365	0.0026687	0.0204043	6958.11	0.000384549	0.000381842
RNF133	3	7:122338104:T:C;7:122338654:G:A;7:122338930:A:T	0.00133435	0.000571864	0.0026687	33633.4	0.000394809	0.000308367
CRYZL1	3	21:34968105:C:T;21:34969609:C:A;21:34997018:C:T	0.0127716	0.000571864	0.0284026	139298	0.000396834	0.000369041
RASAL3	5	19:15563529:G:C;19:15564993:C:T;19:15565646:G:A;19:15571021:G:A;19:15574950:G:A	0.0037743	0.000190621	0.0127716	90995.2	0.000400235	0.000350542
RELA	2	11:65421892:G:A;11:65425764:C:T	0.00333587	0.000571864	0.00609989	100500	0.000403093	0.000366047
CDH23	43	10:73199595:C:T;10:73269949:G:A;10:73270925:G:A;10:73326620:G:A;10:73326643:G:C;10:73377112:G:A;10:73406232:G:A;10:73406348:G:A;10:73406450:C:A;10:73442262:C:T;10:73453966:C:T;10:73453990:C:T;10:73462429:C:T;10:73464812:G:A;10:73468926:C:T;10:73472463:G:A;10:73472494:A:G;10:73485178:G:T;10:73490265:G:A;10:73490271:A:G;10:73490310:G:A;10:73491873:A:G;10:73492073:C:T;10:73498355:G:A;10:73500672:G:A…	0.00627295	0.000190621	0.0371712	381594	0.000403167	0.000341334
DGKQ	6	4:954449:G:A;4:958972:C:T;4:959770:C:T;4:959830:C:T;4:961122:G:T;4:962613:G:A	0.000635417	0.000190621	0.00228746	20129.8	0.000410938	0.000361021
CPA3	8	3:148583153:G:T;3:148596462:A:C;3:148597602:G:T;3:148601439:G:C;3:148601469:C:T;3:148601571:C:T;3:148603920:G:A;3:148614472:A:C	0.00321674	0.000190621	0.0146778	217283	0.000412676	0.000346627
SCP2	2	1:53480714:A:G;1:53513608:C:T	0.000667175	0.000190621	0.00114373	7746.83	0.000415442	0.000412951
SERPINA1	9	14:94844866:G:A;14:94844947:C:T;14:94844950:C:T;14:94845890:C:T;14:94845944:C:A;14:94847386:G:A;14:94849061:C:A;14:94849325:C:T;14:94849388:G:A	0.00271106	0.000190621	0.0139154	133855	0.000419011	0.000371257
ITPKB	11	1:226822380:G:C;1:226825448:C:T;1:226829794:C:T;1:226923473:G:A;1:226923749:G:C;1:226923779:G:A;1:226924133:C:T;1:226924196:C:T;1:226924280:C:A;1:226924569:G:T;1:226924594:C:T	0.00128236	0.000190621	0.00743424	83009.9	0.000423632	0.000362343
OPRL1	5	20:62724093:C:T;20:62724104:G:A;20:62729727:G:A;20:62729814:C:T;20:62729967:G:A	0.0015728	0.000190621	0.00424219	7715.03	0.00042681	0.000424527
WDR96	18	10:105891927:G:C;10:105893386:G:A;10:105893436:T:G;10:105905243:C:T;10:105906045:A:C;10:105906086:G:A;10:105923979:C:T;10:105926472:C:T;10:105928535:C:T;10:105947247:G:A;10:105953628:C:T;10:105957693:G:A;10:105957714:A:G;10:105963485:A:G;10:105963501:C:G;10:105963506:A:G;10:105967573:C:A;10:105971911:C:T	0.00406659	0.000190621	0.0480366	131054	0.000438734	0.00036515
PRDM6	4	5:122435540:A:G;5:122506469:C:T;5:122506561:G:A;5:122506607:A:T	0.00501542	0.000190621	0.017393	81582.4	0.000443221	0.000382189
PINX1	4	8:10623135:C:T;8:10623254:C:A;8:10623423:C:T;8:10690474:T:G	0.0049085	0.000190621	0.0120091	161366	0.000448972	0.000424052
C5orf62	1	5:150175109:C:T	0.00629051	0.00629051	0.00629051	67955.8	0.000452815	0.000451559
GCC2	10	2:109067508:C:A;2:109085455:A:G;2:109086156:A:G;2:109086676:T:G;2:109087563:C:G;2:109088343:A:G;2:109099531:C:G;2:109103012:C:T;2:109104161:C:A;2:109113552:T:C	0.00326046	0.000190621	0.012581	163359	0.000454045	0.000418345
GOLM1	10	9:88648217:C:T;9:88648274:T:C;9:88650332:C:G;9:88650378:G:A;9:88651271:A:G;9:88651284:A:C;9:88651370:T:C;9:88661440:C:T;9:88661453:C:G;9:88692506:T:C	0.00240183	0.000190621	0.00571864	114937	0.000459861	0.000365772
H1FOO	4	3:129262077:G:A;3:129268073:C:T;3:129268139:T:C;3:129270029:A:G	0.000762486	0.000190621	0.00190621	7013.82	0.000463217	0.000462243
ADCK2	9	7:140373254:C:T;7:140373540:C:T;7:140379046:C:T;7:140386866:C:T;7:140386932:C:T;7:140389434:G:A;7:140394547:G:A;7:140394563:C:T;7:140394599:C:T	0.000826099	0.000190621	0.00324056	29424.7	0.000465925	0.000380289
RNF152	3	18:59483281:T:C;18:59483309:C:T;18:59483633:G:A	0.0142339	0.000190621	0.0316456	73885.3	0.000467912	0.000450222
PLS1	9	3:142395072:A:G;3:142402915:C:T;3:142402975:T:C;3:142403001:T:C;3:142403119:G:A;3:142405201:G:A;3:142408506:A:T;3:142413338:G:A;3:142430733:C:T	0.00105901	0.000190621	0.00304994	36499.4	0.000473302	0.000398013
ZNF384	2	12:6787612:T:G;12:6787623:G:A	0.000667175	0.000190621	0.00114373	7581.97	0.000475804	0.000476222
HDGFRP2	7	19:4491603:T:C;19:4491797:C:T;19:4493979:C:T;19:4493990:C:T;19:4499597:A:G;19:4501243:G:C;19:4501328:G:A	0.00259091	0.000190621	0.00897289	112819	0.000475871	0.000470876
LCN1	4	9:138415148:G:A;9:138415731:G:C;9:138415740:G:T;9:138415818:C:T	0.00371712	0.000190621	0.00972169	91848.2	0.000479175	0.000420746
OR51T1	4	11:4903500:G:A;11:4903803:G:A;11:4904034:G:A;11:4904082:A:G	0.00605223	0.000190621	0.0223027	52609.3	0.000481031	0.000434094
GRAMD1A	5	19:35501098:C:T;19:35504510:G:A;19:35504539:C:T;19:35505190:C:T;19:35510304:C:T	0.00545177	0.000190621	0.0230652	125048	0.000481317	0.000442343
PTPN13	26	4:87622503:T:G;4:87622624:G:A;4:87622802:G:C;4:87637748:A:G;4:87638213:G:A;4:87643478:G:C;4:87653569:A:G;4:87656767:T:G;4:87656789:G:A;4:87662871:G:A;4:87666225:A:G;4:87672235:G:T;4:87672251:A:G;4:87674183:G:A;4:87683889:C:T;4:87684113:G:A;4:87684148:G:T;4:87689000:T:C;4:87692496:G:A;4:87693992:T:C;4:87706420:C:G;4:87724970:G:A;4:87730980:C:T;4:87732221:G:A;4:87732228:G:T;4:87735618:A:G	0.00399572	0.000190621	0.026687	289145	0.000483133	0.0004007
CENPF	38	1:214791951:C:T;1:214794043:A:G;1:214794049:C:T;1:214794059:C:A;1:214795454:C:T;1:214795521:T:C;1:214802390:A:G;1:214813267:A:G;1:214813782:A:G;1:214813941:C:G;1:214814059:T:G;1:214814125:G:A;1:214814733:T:G;1:214814778:G:A;1:214814995:C:T;1:214815116:A:T;1:214815298:A:G;1:214815304:C:T;1:214815492:A:G;1:214815916:T:C;1:214816029:T:A;1:214816036:A:G;1:214816297:A:G;1:214817958:C:T;1:214818021:A:G…	0.0199149	0.000190621	0.0484178	2446290	0.000485007	0.000435228
C20orf185	12	20:31647276:T:G;20:31647807:C:T;20:31649602:G:A;20:31649627:T:A;20:31651472:G:T;20:31652315:G:C;20:31652478:G:A;20:31652507:C:A;20:31652538:C:T;20:31652622:G:A;20:31657725:C:T;20:31659917:G:A	0.00165206	0.000190621	0.00972169	89602.1	0.000487999	0.000373288
AGTPBP1	6	9:88162066:T:G;9:88193941:T:C;9:88193971:C:A;9:88207610:G:T;9:88257811:T:A;9:88307720:T:C	0.0011755	0.000190621	0.00285932	135112	0.000502615	0.000455866
ARSJ	3	4:114823590:T:C;4:114823698:C:T;4:114823986:C:T	0.00139789	0.000571864	0.00209684	13637.3	0.000517345	0.000520549
LGI4	5	19:35616348:C:T;19:35617187:A:G;19:35617293:C:T;19:35622368:C:T;19:35624994:G:A	0.000838734	0.000190621	0.00304994	31139	0.00052721	0.0004909
ZNF274	5	19:58718279:A:G;19:58723706:G:C;19:58723785:A:C;19:58723818:A:G;19:58724380:G:A	0.0109417	0.000762486	0.0205871	150118	0.000546044	0.000480592
NFX1	11	9:33294555:C:T;9:33294636:A:C;9:33295288:A:G;9:33311139:C:T;9:33313696:A:G;9:33318937:C:T;9:33351709:C:T;9:33364731:G:A;9:33366682:G:A;9:33367523:G:A;9:33367587:C:T	0.00220081	0.000190621	0.0148685	118768	0.00055154	0.000461742
IFNA8	1	9:21409584:G:A	0.000762486	0.000762486	0.000762486	28790.3	0.000552178	0.000551195
STAG3	6	7:99786108:T:C;7:99798530:C:T;7:99808689:G:T;7:99808703:C:T;7:99809499:G:A;7:99811388:C:T	0.00142966	0.000762486	0.00228746	37169	0.000563451	0.000481553
C6orf170	14	6:121401996:T:G;6:121402024:G:A;6:121412114:G:A;6:121560272:T:C;6:121562641:C:T;6:121562656:G:A;6:121562676:C:T;6:121577270:G:A;6:121602785:T:A;6:121615757:G:A;6:121615777:C:G;6:121625945:A:G;6:121638666:G:A;6:121638682:G:A	0.0055961	0.000190621	0.0242089	190001	0.000582474	0.000449685
LCE5A	1	1:152484260:A:T	0.00667175	0.00667175	0.00667175	10728.1	0.000588687	0.000589146
ZNF208	1	19:22157396:C:T	0.00381243	0.00381243	0.00381243	134278	0.000596647	0.000595769
TSPAN1	1	1:46651169:G:A	0.00247808	0.00247808	0.00247808	26167.4	0.000597991	0.000596951
TBC1D10B	4	16:30369434:C:T;16:30369467:C:A;16:30380879:G:A;16:30381131:G:A	0.00185856	0.000762486	0.00285932	53983.8	0.000602746	0.000547777
SEMA6C	6	1:151105831:T:C;1:151108993:T:G;1:151110221:C:T;1:151110510:G:A;1:151112483:T:C;1:151115007:G:A	0.00584572	0.000190621	0.015631	124881	0.000605289	0.000479962
WDR55	3	5:140044604:T:C;5:140047844:G:A;5:140049180:G:A	0.00120727	0.000571864	0.00171559	14701.4	0.000611919	0.000544892
ADAM23	5	2:207310135:A:G;2:207310170:A:G;2:207310177:A:C;2:207310189:T:G;2:207460865:C:G	0.00362181	0.000762486	0.00914983	131530	0.000614963	0.000567168
BLOC1S3	2	19:45682571:G:A;19:45682876:C:G	0.0185175	0.00133435	0.0357006	13753.6	0.000621795	0.000621413
FAM193A	8	4:2661355:G:A;4:2661597:C:T;4:2661676:C:T;4:2664692:G:A;4:2692479:C:T;4:2695585:C:T;4:2696701:G:A;4:2702115:A:G	0.00283549	0.000190621	0.0169653	62730.2	0.000622823	0.000536697
MEPE	12	4:88766636:A:G;4:88766678:A:G;4:88766969:A:G;4:88767191:G:A;4:88767205:C:G;4:88767260:T:G;4:88767366:A:C;4:88767413:C:A;4:88767432:A:G;4:88767461:C:T;4:88767481:A:C;4:88767533:C:T	0.002351	0.000190621	0.0236371	143031	0.000628839	0.000565469
DIP2B	8	12:51065164:T:C;12:51068409:G:A;12:51072605:T:C;12:51080364:C:T;12:51080389:C:A;12:51108283:C:A;12:51112738:C:T;12:51125275:G:A	0.00455109	0.000190621	0.025162	141408	0.000638059	0.000596726
PTPN14	14	1:214542934:G:C;1:214551360:C:T;1:214551420:C:T;1:214556873:C:T;1:214557015:C:T;1:214557196:G:A;1:214557424:C:T;1:214557685:C:A;1:214557727:G:A;1:214557774:T:C;1:214557945:C:T;1:214558119:T:G;1:214576241:T:C;1:214625316:G:A	0.00454768	0.000190621	0.035265	156694	0.000641156	0.000528927
SPHK2	6	19:49129169:G:A;19:49129346:C:T;19:49132655:C:G;19:49132776:G:T;19:49132867:G:C;19:49133020:G:A	0.00242716	0.000190621	0.00896262	29059	0.000646841	0.0005798
PADI4	11	1:17657592:T:C;1:17660468:C:A;1:17660474:G:A;1:17660490:A:G;1:17662705:G:C;1:17666222:C:A;1:17668509:G:A;1:17668609:C:T;1:17681143:C:T;1:17690083:C:T;1:17690206:C:A	0.0102416	0.000190621	0.0451773	225504	0.00066156	0.000561051
RPS6KC1	11	1:213244366:C:A;1:213251113:C:T;1:213303178:G:A;1:213349747:C:T;1:213405593:C:T;1:213414090:C:T;1:213414285:A:G;1:213414299:T:C;1:213414479:C:T;1:213415378:G:T;1:213415395:C:A	0.00344851	0.000190621	0.0116279	310546	0.000666056	0.00059717
VIPR2	3	7:158823395:A:G;7:158824645:C:T;7:158829484:G:A	0.000826026	0.000190621	0.00133435	7181.47	0.000672587	0.000673214
ITIH1	11	3:52812368:G:A;3:52812960:C:T;3:52817130:C:A;3:52817256:C:T;3:52818419:G:C;3:52820450:G:A;3:52821210:C:T;3:52824845:G:A;3:52824868:C:T;3:52824920:G:A;3:52825833:A:G	0.000710498	0.000190621	0.00247808	58459.5	0.000678382	0.000543856
SLFNL1	9	1:41482976:A:G;1:41483486:C:T;1:41483501:C:T;1:41483693:G:A;1:41483780:G:T;1:41486083:C:A;1:41486196:G:A;1:41486208:T:A;1:41486326:G:A	0.00294404	0.000190621	0.0101029	87440.3	0.000682558	0.000588003
GREM2	2	1:240656550:G:C;1:240656720:G:A	0.000667175	0.000190621	0.00114373	7159.34	0.00068758	0.000686246
LIN28A	1	1:26752885:C:T	0.00152497	0.00152497	0.00152497	13389.8	0.000693565	0.000693856
OCA2	9	15:28116379:A:G;15:28197037:T:C;15:28202756:G:A;15:28202830:G:A;15:28211880:T:C;15:28228553:C:T;15:28230247:C:T;15:28259941:T:C;15:28263554:G:A	0.00129199	0.000190621	0.00514678	73441.6	0.000696958	0.000646678
ZNF532	5	18:56586019:C:T;18:56586091:C:T;18:56586573:G:A;18:56587802:A:C;18:56648835:A:G	0.00712924	0.000953107	0.026687	300860	0.000703275	0.000575118
GIPR	5	19:46176175:C:G;19:46177999:G:A;19:46178020:G:A;19:46178071:C:T;19:46180976:A:G	0.00129623	0.000190621	0.00438429	60806.4	0.000705311	0.000624602
SLC2A8	2	9:130165993:G:A;9:130166017:C:T	0.000857796	0.000762486	0.000953107	6850.51	0.000719675	0.000718526
C21orf2	7	21:45750713:C:T;21:45751726:G:A;21:45751814:C:T;21:45751822:G:A;21:45751873:C:T;21:45752939:C:T;21:45753117:C:A	0.00576887	0.000190621	0.0289745	319515	0.00072968	0.000722745
MAST4	17	5:65892523:C:G;5:66055573:C:T;5:66396393:C:T;5:66441069:G:A;5:66449305:C:T;5:66449326:A:G;5:66449356:G:A;5:66460352:G:A;5:66460390:G:A;5:66460595:G:A;5:66460630:T:C;5:66461363:C:T;5:66461713:A:G;5:66461930:G:A;5:66462325:T:A;5:66462494:C:A;5:66462529:G:A	0.0089481	0.000190621	0.0434617	249316	0.000732015	0.00066613
RLN3	1	19:14139104:T:C	0.00648113	0.00648113	0.00648113	82631.8	0.000734144	0.000734828
TLR9	6	3:52255744:C:T;3:52255874:C:T;3:52255913:G:A;3:52256450:T:G;3:52257400:C:T;3:52258319:G:A	0.000984877	0.000190621	0.00457491	29242.6	0.00074226	0.000696567
SLC22A1	11	6:160543080:G:A;6:160543179:A:G;6:160543229:T:C;6:160553314:C:T;6:160557643:C:T;6:160560824:G:A;6:160564616:G:A;6:160575837:G:A;6:160575907:G:T;6:160577011:G:A;6:160577063:G:A	0.00817966	0.000571864	0.0284026	233189	0.000766835	0.000690664
ENPP7	8	17:77707364:G:T;17:77708915:G:A;17:77709154:C:A;17:77710986:G:A;17:77710990:C:T;17:77711005:G:A;17:77711011:G:A;17:77711018:A:G	0.00166836	0.000190621	0.00438764	46422.9	0.000779984	0.000629883
CACNA1H	17	16:1248684:T:G;16:1250261:A:C;16:1250446:G:A;16:1251760:G:A;16:1251886:A:G;16:1251963:C:T;16:1252303:C:T;16:1254064:C:T;16:1254345:G:T;16:1254361:A:T;16:1256126:G:A;16:1258220:C:T;16:1260082:G:T;16:1260449:G:A;16:1260868:G:A;16:1263819:C:T;16:1265315:G:A	0.00275356	0.000190621	0.0209684	262758	0.000780184	0.00063628
TBPL1	1	6:134303785:C:A	0.00285932	0.00285932	0.00285932	24605.7	0.000781734	0.000780406
SH3GL1	4	19:4361656:C:T;19:4362335:G:A;19:4362376:G:A;19:4363371:G:A	0.00433664	0.000190621	0.0160122	42942	0.000782217	0.000703389
MFI2	12	3:196735687:C:T;3:196736575:A:G;3:196736683:G:A;3:196737584:C:T;3:196737665:C:T;3:196742243:C:T;3:196743239:C:T;3:196743993:C:T;3:196743994:G:A;3:196751257:T:C;3:196753581:G:A;3:196754668:C:T	0.00400305	0.000190621	0.0184903	197757	0.000788809	0.000726219
PDZD7	6	10:102770278:T:C;10:102775529:C:T;10:102777967:A:G;10:102778932:C:T;10:102782113:A:T;10:102783365:G:A	0.0065132	0.000190621	0.015631	27050.5	0.000789525	0.000679202
TNKS1BP1	17	11:57068494:G:A;11:57068505:C:T;11:57069375:A:G;11:57069568:T:C;11:57069692:C:T;11:57070055:C:T;11:57070069:C:T;11:57076187:C:A;11:57076524:C:T;11:57077033:C:T;11:57077132:C:T;11:57080021:C:T;11:57080352:G:A;11:57080394:A:C;11:57080613:C:T;11:57080697:C:T;11:57087817:C:T	0.0086116	0.000190621	0.0356462	266229	0.000790996	0.000638977
GALK2	1	15:49509492:A:G	0.000762486	0.000762486	0.000762486	6806.13	0.000791396	0.000790892
CHCHD8	2	11:73584353:G:A;11:73584369:C:T	0.00123904	0.000381243	0.00209684	33479	0.000792784	0.000714512
SHKBP1	5	19:41086245:G:A;19:41086248:G:A;19:41086723:C:G;19:41092767:C:G;19:41096310:G:A	0.00137247	0.000190621	0.0026687	69229.1	0.000801821	0.000758437
ACY3	5	11:67410325:G:A;11:67412839:C:T;11:67414319:C:T;11:67414330:C:T;11:67414352:G:C	0.000565939	0.000190621	0.00114373	21380.8	0.000827241	0.000758801
C19orf12	4	19:30193632:T:C;19:30193654:T:C;19:30193732:C:T;19:30199200:C:T	0.00114373	0.000190621	0.00324056	30595	0.000827714	0.000782321
TSPO	3	22:43557156:C:T;22:43558999:T:G;22:43559067:C:T	0.00107031	0.000351617	0.00209684	16823.1	0.000829936	0.000822679
URM1	1	9:131150175:G:A	0.000190621	0.000190621	0.000190621	6916.89	0.000831311	0.000831861
MYH8	13	17:10295914:T:G;17:10297619:C:T;17:10298599:C:T;17:10298626:C:T;17:10298628:C:G;17:10299899:G:A;17:10302965:G:A;17:10303756:A:G;17:10303910:G:A;17:10307717:C:T;17:10310026:A:G;17:10315984:G:T;17:10322281:T:C	0.00175958	0.000190621	0.00819672	119923	0.000836012	0.000650863
MUS81	3	11:65629482:G:A;11:65631127:C:T;11:65631361:C:T	0.00953107	0.000762486	0.021159	299000	0.000837271	0.000779684
GCAT	6	22:38206144:C:G;22:38211173:C:T;22:38211190:G:A;22:38211281:C:G;22:38212254:G:A;22:38212624:C:T	0.00327235	0.000190621	0.0108654	108931	0.000839983	0.000740606
SAMD3	7	6:130465847:C:T;6:130467238:G:A;6:130476007:A:G;6:130505611:C:T;6:130505712:T:C;6:130530720:C:A;6:130535602:A:G	0.00193345	0.000190621	0.00762486	88702.1	0.000856395	0.000705888
SMPD3	3	16:68398690:C:T;16:68398693:C:T;16:68405433:G:A	0.00330432	0.000571864	0.00876859	79336	0.000858002	0.000795398
CEP104	6	1:3732862:C:A;1:3732885:C:T;1:3740068:C:T;1:3746432:G:A;1:3753207:T:C;1:3754043:C:T	0.00155674	0.000190621	0.00495616	138151	0.000860944	0.00081676
HMOX2	4	16:4557811:T:C;16:4557846:A:T;16:4559434:G:C;16:4559660:G:A	0.00152497	0.000190621	0.00495616	143275	0.000880475	0.000839454
RFX2	7	19:5994913:C:A;19:5994932:C:T;19:6002790:G:A;19:6008188:A:C;19:6013084:C:T;19:6040046:C:A;19:6040160:G:A	0.00177102	0.000190621	0.00438931	47145.6	0.000889803	0.000802788
SERPINA10	10	14:94750336:A:T;14:94750361:C:T;14:94750486:T:C;14:94754643:C:T;14:94754804:C:T;14:94756344:C:T;14:94756458:A:T;14:94756496:A:C;14:94756503:G:T;14:94756669:G:A	0.00324321	0.000190621	0.012581	288630	0.000896888	0.000773774
MAD1L1	10	7:1937837:T:C;7:1997277:C:T;7:2020094:G:A;7:2054189:C:T;7:2054195:C:T;7:2108864:G:A;7:2188814:T:A;7:2255548:G:A;7:2255893:C:G;7:2265161:G:A	0.000991486	0.000190621	0.00495616	35606.3	0.00090157	0.000726449
WDR52	17	3:113010544:C:T;3:113022889:G:A;3:113023920:T:C;3:113045325:G:A;3:113049189:A:T;3:113049270:T:G;3:113052314:G:C;3:113084927:T:C;3:113085143:T:C;3:113098217:G:A;3:113115480:G:A;3:113115543:C:G;3:113119409:G:A;3:113119440:C:T;3:113122712:T:C;3:113122781:T:C;3:113139004:T:C	0.00919474	0.000190621	0.0371712	477568	0.000918001	0.000703925
C19orf22	4	19:897519:C:T;19:900061:C:T;19:900951:A:G;19:901507:A:G	0.00972169	0.000190621	0.0190621	236749	0.000944204	0.000943444
OR52N2	9	11:5841701:G:A;11:5841743:C:T;11:5841762:C:T;11:5841926:G:A;11:5842050:C:A;11:5842134:C:T;11:5842283:T:A;11:5842329:T:G;11:5842384:C:G	0.0212649	0.000190621	0.046321	214856	0.000980013	0.000976813
HDAC10	6	22:50684515:C:T;22:50684747:C:T;22:50686424:C:A;22:50688386:C:T;22:50688573:G:A;22:50688909:T:C	0.00206507	0.000190621	0.00895921	109078	0.00099028	0.000933988
REEP2	1	5:137781274:C:T	0.000190621	0.000190621	0.000190621	6714.37	0.00101002	0.00100976
ZNF124	1	1:247320105:G:T	0.00705299	0.00705299	0.00705299	14388.3	0.00103537	0.00103454
FAM36A	2	1:245006461:G:A;1:245006474:A:G	0.00848265	0.000190621	0.0167747	67554	0.00104206	0.00104156
ANXA2	3	15:60641300:C:T;15:60641378:T:C;15:60653228:G:A	0.000254162	0.000190621	0.000381243	14978	0.00106068	0.000929652
C6orf141	2	6:49519048:G:T;6:49519169:T:C	0.0134388	0.000381243	0.0264964	127499	0.00106124	0.00106037
NEXN	4	1:78395131:A:C;1:78407816:G:C;1:78408274:T:G;1:78408441:A:G	0.000905452	0.000190621	0.00190621	42234	0.0010745	0.00104494
CYP4F12	8	19:15784370:C:T;19:15784427:C:A;19:15784436:C:T;19:15784437:G:A;19:15794418:C:T;19:15794475:C:T;19:15806828:C:T;19:15806846:A:G	0.0018109	0.000190621	0.00762486	129303	0.00107998	0.000941802
IL17RA	10	22:17577965:C:T;22:17581248:C:T;22:17583083:G:A;22:17583106:G:C;22:17584390:C:G;22:17584454:G:A;22:17586757:T:C;22:17589283:G:T;22:17589602:C:T;22:17589794:C:A	0.00141089	0.000190621	0.00381534	83346	0.00108074	0.00100439
SERINC2	12	1:31896645:G:T;1:31896649:T:A;1:31897587:G:A;1:31897639:C:T;1:31897692:C:T;1:31898712:C:T;1:31898757:G:A;1:31902357:A:G;1:31905819:G:A;1:31905834:G:A;1:31905860:G:A;1:31907012:C:T	0.00190623	0.000381243	0.00495616	106059	0.00109291	0.000857162
RBM12	3	20:34241281:G:A;20:34242725:T:C;20:34242782:C:T	0.00184267	0.000190621	0.00514678	51767.5	0.00109567	0.00109539
TAS1R3	8	1:1267106:C:T;1:1267286:G:A;1:1267495:C:T;1:1267651:G:A;1:1267870:C:T;1:1268388:G:A;1:1268954:C:T;1:1269432:C:A	0.00305074	0.000190621	0.0167811	82731.5	0.00110349	0.000979823
CDK13	7	7:40027445:G:T;7:40027452:C:T;7:40039097:C:T;7:40132656:G:A;7:40132828:C:T;7:40134095:A:G;7:40134161:T:C	0.00242362	0.000190621	0.0137247	251299	0.00110534	0.00104116
RIC3	5	11:8132421:C:T;11:8148287:C:A;11:8159843:G:A;11:8159884:C:G;11:8190463:T:C	0.0122464	0.00175809	0.03069	151620	0.00111461	0.00107211
ALDH6A1	4	14:74527349:C:T;14:74535660:G:A;14:74539060:T:C;14:74539275:A:G	0.00247808	0.000381243	0.00686237	13050.6	0.00112186	0.00103884
LYRM1	2	16:20926917:C:T;16:20935362:G:A	0.00152497	0.000571864	0.00247808	6472.99	0.00112337	0.00112244
MYO5B	18	18:47352915:T:A;18:47369741:G:A;18:47379895:G:A;18:47383243:C:T;18:47390707:A:C;18:47421325:C:T;18:47429073:C:T;18:47432860:C:G;18:47438509:C:T;18:47438511:C:T;18:47463659:T:C;18:47463727:G:A;18:47463734:T:C;18:47463735:G:T;18:47506839:C:T;18:47511113:C:A;18:47566647:A:G;18:47566678:C:G	0.00810204	0.000190621	0.0451773	289121	0.00112769	0.000962546
PPM1H	4	12:63083514:T:C;12:63113958:T:C;12:63195787:G:T;12:63195840:G:C	0.000381243	0.000190621	0.000571864	21682.6	0.00113078	0.000933642
LOC646508	1	19:53784826:G:A	0.000190621	0.000190621	0.000190621	6583.97	0.00113139	0.00113084
TRIM29	5	11:119998151:C:G;11:119998234:C:T;11:119998271:T:C;11:119999154:A:G;11:120008468:G:C	0.00224933	0.000190621	0.00857796	66493.1	0.00116712	0.00114154
FSTL5	13	4:162307000:T:C;4:162402270:C:T;4:162421268:A:G;4:162508645:T:C;4:162577630:A:T;4:162680619:T:C;4:162680682:A:G;4:162697058:C:T;4:162697119:T:C;4:162697125:C:T;4:162697189:T:A;4:162841799:T:C;4:163032498:C:G	0.00403239	0.000190621	0.0232558	355997	0.00116861	0.00109847
PTPRN2	13	7:157333411:C:A;7:157414122:G:A;7:157414146:G:A;7:157449078:T:C;7:157926543:G:A;7:157929370:C:T;7:157931003:C:T;7:157931019:G:A;7:157959914:C:T;7:157985044:G:A;7:157985057:C:T;7:157985078:C:T;7:157985171:C:T	0.00317963	0.000190621	0.0139154	138252	0.00117062	0.00105504
CEACAM5	6	19:42219631:A:T;19:42221418:G:A;19:42221628:G:A;19:42224052:G:A;19:42225060:C:A;19:42231159:G:A	0.00803787	0.000381243	0.0402211	222838	0.00117077	0.00106889
MAN2C1	13	15:75648650:C:T;15:75650631:G:A;15:75650636:C:T;15:75650822:T:C;15:75650903:C:T;15:75651722:G:C;15:75651976:C:T;15:75651981:G:A;15:75652907:T:A;15:75653685:C:T;15:75656445:C:T;15:75656523:C:T;15:75656977:T:C	0.00392973	0.000190621	0.0343119	101408	0.00117523	0.00107468
KLC3	7	19:45850724:G:A;19:45851985:C:A;19:45852778:G:A;19:45852819:G:A;19:45852852:A:C;19:45853660:T:C;19:45854559:C:A	0.000626338	0.000190621	0.00152497	29154.9	0.00117709	0.00111998
KLC2	2	11:66029645:G:A;11:66033394:C:T	0.00142966	0.00133435	0.00152497	38099.6	0.00117925	0.00109634
CCDC124	1	19:18054468:C:T	0.000381243	0.000381243	0.000381243	6476.52	0.00117967	0.00117941
MASTL	12	10:27444425:A:G;10:27456090:C:T;10:27458898:C:A;10:27458904:T:A;10:27459243:C:A;10:27459302:G:A;10:27459704:G:T;10:27459716:G:A;10:27459746:C:G;10:27459948:A:G;10:27460008:A:T;10:27475445:G:A	0.00536917	0.000190621	0.0406024	118540	0.00119896	0.00103322
RNF168	7	3:196198925:G:A;3:196199169:C:T;3:196199387:G:A;3:196214299:C:T;3:196214320:C:T;3:196214445:G:A;3:196229810:T:C	0.00108927	0.000190621	0.00247808	39433.3	0.00119932	0.00109538
MED28	1	4:17616344:C:T	0.000381243	0.000381243	0.000381243	12879.3	0.00121329	0.00121212
KIAA1274	14	10:72289687:G:A;10:72291172:G:A;10:72292400:C:G;10:72293702:C:T;10:72293732:G:A;10:72294183:C:T;10:72298067:G:A;10:72298676:C:T;10:72298745:C:T;10:72299493:C:T;10:72300886:G:A;10:72300891:G:A;10:72324161:G:C;10:72326361:G:A	0.00494063	0.000190621	0.0310713	211663	0.00121648	0.00107095
LETMD1	4	12:51442209:G:A;12:51442215:C:T;12:51447585:C:T;12:51451867:G:A	0.00142966	0.000190621	0.00324056	95012.1	0.0012432	0.00123642
C14orf184	1	14:92040793:C:G	0.021159	0.021159	0.021159	141587	0.00125061	0.00124948
PDE9A	6	21:44106332:G:C;21:44119084:G:A;21:44171260:A:G;21:44171282:G:A;21:44185492:G:T;21:44190901:T:G	0.0018109	0.000190621	0.00876859	67860.6	0.00125566	0.00113793
SCAMP2	4	15:75137443:C:T;15:75146366:G:T;15:75146379:T:A;15:75146405:G:A	0.00147732	0.000190621	0.00304994	84373.6	0.00125929	0.0011809
SLC20A1	2	2:113404460:G:A;2:113418056:A:G	0.00152497	0.000571864	0.00247808	12659.9	0.00126947	0.00126874
SUSD2	8	22:24579503:T:A;22:24580235:A:G;22:24582080:C:T;22:24583271:G:A;22:24583365:G:A;22:24583377:C:G;22:24583953:C:T;22:24584280:G:A	0.00274037	0.000190621	0.0154403	47215.7	0.0012714	0.00124401
SLC26A9	10	1:205884138:C:T;1:205884282:T:G;1:205884508:C:T;1:205887994:C:T;1:205890932:G:A;1:205892259:C:T;1:205896395:G:C;1:205898454:G:A;1:205901026:C:T;1:205901152:C:T	0.00320244	0.000190621	0.00991231	211435	0.00128044	0.00104205
OVOL1	2	11:65561574:C:T;11:65562052:G:A	0.00419367	0.000953107	0.00743424	56230	0.00128773	0.0011999
PTPRK	6	6:128303989:T:A;6:128319999:G:A;6:128404958:C:T;6:128643194:T:C;6:128718737:T:C;6:128718818:T:C	0.00123904	0.000190621	0.00552802	40186.2	0.00130843	0.00119865
MPO	8	17:56348106:T:C;17:56349122:T:G;17:56349236:G:A;17:56350196:G:A;17:56350259:G:A;17:56352920:C:T;17:56356502:A:G;17:56356914:T:C	0.0051468	0.000190621	0.0221121	86147.6	0.00131138	0.0012347
CCDC41	6	12:94761622:G:A;12:94761875:T:C;12:94761906:G:A;12:94772764:C:G;12:94772784:C:A;12:94806191:C:T	0.000698945	0.000381243	0.00190621	30225.7	0.00131351	0.00124563
UNC13B	12	9:35231179:C:T;9:35236570:G:A;9:35295703:C:A;9:35295780:C:T;9:35295880:C:A;9:35310490:C:T;9:35380531:T:G;9:35397166:C:G;9:35398605:G:A;9:35398633:G:A;9:35398919:G:A;9:35403987:T:C	0.0053374	0.000190621	0.0217308	243765	0.00131586	0.0012502
IMP5	13	17:43922409:A:G;17:43922474:C:T;17:43922535:C:T;17:43922672:C:A;17:43922681:C:A;17:43922897:G:A;17:43922922:G:A;17:43923192:G:A;17:43923296:C:T;17:43923753:T:G;17:43923969:G:A;17:43924028:A:G;17:43924248:C:T	0.00272822	0.000190621	0.0177278	71849.8	0.00132942	0.00114168
SGK494	6	17:26937711:A:G;17:26938651:C:T;17:26939666:T:C;17:26940588:T:A;17:26940607:G:A;17:26940676:G:A	0.0083238	0.000190621	0.0356462	156756	0.00132987	0.00117289
CRNKL1	5	20:20016856:C:T;20:20030063:T:C;20:20033198:C:T;20:20033223:A:T;20:20033322:G:A	0.00876859	0.000190621	0.0335494	92647.8	0.00133817	0.00123676
LEPREL2	10	12:6939686:C:T;12:6940492:G:A;12:6942963:C:T;12:6946232:G:A;12:6946648:G:T;12:6946654:G:A;12:6946718:G:A;12:6947122:C:T;12:6947196:C:T;12:6947197:G:A	0.00731986	0.000190621	0.0360274	183198	0.00134379	0.00124559
SEMA5A	13	5:9044582:G:A;5:9050543:C:T;5:9050549:T:C;5:9052036:C:T;5:9054313:C:T;5:9066560:C:A;5:9122781:C:T;5:9136617:G:A;5:9136725:A:G;5:9154774:A:T;5:9190574:C:T;5:9202199:G:T;5:9227033:C:T	0.00171561	0.000190621	0.014106	73719.5	0.00134397	0.00121072
PRKCD	4	3:53219630:G:A;3:53220309:G:A;3:53222767:C:T;3:53223210:C:T	0.000285932	0.000190621	0.000571864	8179.36	0.00138381	0.00138223
BRWD1	9	21:40568528:T:C;21:40569102:G:A;21:40570737:A:C;21:40571163:G:A;21:40574434:T:C;21:40578076:C:T;21:40590198:T:C;21:40601259:A:G;21:40630448:C:G	0.00203333	0.000190621	0.00629051	72999.6	0.00138862	0.00130776
DNAH1	42	3:52360318:T:C;3:52366296:A:G;3:52366368:A:G;3:52378570:A:G;3:52378661:G:A;3:52380743:G:A;3:52381865:A:G;3:52383001:G:A;3:52384054:A:G;3:52384594:A:G;3:52385992:A:G;3:52387293:G:A;3:52391648:G:A;3:52392595:G:A;3:52394055:G:A;3:52396410:C:T;3:52398697:C:T;3:52400807:G:T;3:52400878:G:A;3:52404178:A:G;3:52406046:A:G;3:52406252:A:G;3:52409413:C:G;3:52410004:G:A;3:52412794:G:A;3:52415693:A:G;3:5241794…	0.0029274	0.000190621	0.0230652	346649	0.00140927	0.00121783
SLC45A1	4	1:8390731:G:A;1:8397995:G:A;1:8403840:G:A;1:8403906:G:C	0.00071483	0.000190621	0.00133435	17945.5	0.00141116	0.00141033
SEMG2	7	20:43850832:C:T;20:43851108:C:T;20:43851147:C:T;20:43851201:T:C;20:43851375:G:C;20:43851792:C:T;20:43851927:G:C	0.00767932	0.000190621	0.0245902	210604	0.00141472	0.00136674
CEMP1	1	16:2580755:G:C	0.015631	0.015631	0.015631	87754.5	0.00141579	0.00141472
MCRS1	1	12:49960215:C:T	0.00152497	0.00152497	0.00152497	47083.9	0.0014189	0.00141769
FBXO40	10	3:121340620:T:G;3:121340955:G:A;3:121341019:A:T;3:121341401:C:A;3:121341467:G:C;3:121341816:G:A;3:121341826:G:A;3:121345555:G:A;3:121345660:C:T;3:121345678:T:C	0.00223027	0.000190621	0.0127716	70374.3	0.00142381	0.00133612
ERICH1	8	8:618647:T:G;8:618675:G:A;8:623509:G:C;8:623604:C:A;8:623748:C:T;8:623906:C:T;8:623961:T:A;8:642586:G:A	0.0037886	0.000190621	0.0242089	141264	0.00143344	0.00133474
[truncated: 13,710 more rows]

## Sheet: hepcferr_all
##Method=SKAT
[truncated: 14,256 more rows]

[truncated: 3 more sheets: hepcferr_subset, hepcTS_all, hepcTS_subset]
